# Supplementary material for: Supra-operonic clusters of functionally related genes (SOCs) are a source of horizontal gene co-transfers
Source: Sci Rep. 2017 Jan 9;7:40294. doi: 10.1038/srep40294 (PMC5220362; doi:10.1038/srep40294)
Supplement: Supplementary Tables [file srep40294-s2.zip]

Archive with 7 entries (7 files):
- Supplementary_table_S1_list_of_strains.txt
- Supplementary_table_S2_proteinORTHO_output.txt
- Supplementary_table_S3_ortholog_ID_to_annotations.dat
- Supplementary_Table_S4_list_cogain_pairs.txt
- Supplementary_table_S5_strain_ortholog_ID_matrix.dat
- Supplementary_table_S6_list_of_phage_related_GO_terms.txt
- Supplementary_table_S7_branch_properties.txt
