# Supplementary material for: Supra-operonic clusters of functionally related genes (SOCs) are a source of horizontal gene co-transfers
Source: Sci Rep. 2017 Jan 9;7:40294. doi: 10.1038/srep40294 (PMC5220362; doi:10.1038/srep40294)
Supplement: Supplementary Tables [file srep40294-s2.zip › Supplementary_table_S1_list_of_strains.txt]

#type	strain name	Genbank ID	alternative name
53 E. coli strains	Escherichia-coli-LF82	CU651637	LF82
53 E. coli strains	Escherichia-coli-O83:H1-str.-NRG-857C	CP001855	O83-H1-str-NRG-857C
53 E. coli strains	Escherichia-coli-UM146	CP002167	UM146
53 E. coli strains	Escherichia-coli-APEC-O1	CP000468	APEC-O1
53 E. coli strains	Escherichia-coli-ATCC-8739	CP000946	ATCC-8739
53 E. coli strains	Escherichia-coli-B-str.-REL606	CP000819	B-str-REL606
53 E. coli strains	Escherichia-coli-BL21(DE3)-BL21-Gold(DE3)pLysS-AG	CP001665	BL21-Gold(DE3)pLysS-AG
53 E. coli strains	Escherichia-coli-BL21(DE3)-AM946981	AM946981	BL21(DE3)-AM946981
53 E. coli strains	Escherichia-coli-BL21(DE3)-CP001509	CP001509	BL21(DE3)-CP001509
53 E. coli strains	Escherichia-coli-BW2952	CP001396	BW2952
53 E. coli strains	Escherichia-coli-DH1	CP001637	DH1
53 E. coli strains	Escherichia-coli-DH1-ME8569	AP012030	DH1-(ME8569)
53 E. coli strains	Escherichia-coli-ED1a	CU928162	ED1a
53 E. coli strains	Escherichia-coli-HS	CP000802	HS
53 E. coli strains	Escherichia-coli-IAI1	CU928160	IAI1
53 E. coli strains	Escherichia-coli-KO11FL	CP002516	KO11FL
53 E. coli strains	Escherichia-coli-SE15	AP009378	SE15
53 E. coli strains	Escherichia-coli-str.-K-12-substr.-DH10B	CP000948	K-12-substr-DH10B
53 E. coli strains	Escherichia-coli-str.-K-12-substr.-MG1655	U00096	K-12-substr-MG1655
53 E. coli strains	Escherichia-coli-str.-K-12-substr.-W3110	AP009048	K-12-substr-W3110
53 E. coli strains	Escherichia-coli-W-CP002185	CP002185	W-CP002185
53 E. coli strains	Escherichia-coli-W	CP002967	W
53 E. coli strains	Escherichia-coli-042	FN554766	042
53 E. coli strains	Escherichia-coli-O103:H2-str.-12009	AP010958	O103-H2-str-12009
53 E. coli strains	Escherichia-coli-O111:H--str.-11128	AP010960	O111-H-str-11128
53 E. coli strains	Escherichia-coli-O157:H7-str.-EC4115	CP001164	O157-H7-str-EC4115
53 E. coli strains	Escherichia-coli-O157:H7-EDL933	AE005174	O157-H7-str-EDL933
53 E. coli strains	Escherichia-coli-O157:H7-str.-Sakai	BA000007	O157-H7-str-Sakai
53 E. coli strains	Escherichia-coli-O157:H7-str.-TW14359	CP001368	O157-H7-str-TW14359
53 E. coli strains	Escherichia-coli-O26:H11-str.-11368	AP010953	O26-H11-str-11368
53 E. coli strains	Escherichia-coli-O55:H7-str.-CB9615	CP001846	O55-H7-str-CB9615
53 E. coli strains	Escherichia-coli-SMS-3-5	CP000970	SMS-3-5
53 E. coli strains	Escherichia-coli-O127:H6-str.-E2348/69	FM180568	O127-H6-str-E2348-69
53 E. coli strains	Escherichia-coli-E24377A	CP000800	E24377A
53 E. coli strains	Escherichia-coli-ETEC-H10407	FN649414	ETEC-H10407
53 E. coli strains	Escherichia-coli-UMNK88	CP002729	UMNK88
53 E. coli strains	Escherichia-coli-IHE3034	CP001969	IHE3034
53 E. coli strains	Escherichia-coli-S88	CU928161	S88
53 E. coli strains	Escherichia-coli-536	CP000247	536
53 E. coli strains	Escherichia-coli-ABU-83972	CP001671	ABU-83972
53 E. coli strains	Escherichia-coli-CFT073	AE014075	CFT073
53 E. coli strains	Escherichia-coli-IAI39	CU928164	IAI39
53 E. coli strains	Escherichia-coli-NA114	CP002797	NA114
53 E. coli strains	Escherichia-coli-UMN026	CU928163	UMN026
53 E. coli strains	Escherichia-coli-UTI89	CP000243	UTI89
53 E. coli strains	Shigella-boydii-CDC-3083-94	CP001063	Shigella-boydii-CDC-3083-94
53 E. coli strains	Shigella-boydii-Sb227	CP000036	Shigella-boydii-Sb227
53 E. coli strains	Shigella-dysenteriae-Sd197	CP000034	Shigella-dysenteriae-Sd197
53 E. coli strains	Shigella-flexneri-2002017	CP001383	Shigella-flexneri-2002017
53 E. coli strains	Shigella-flexneri-2a-str.-2457T	AE014073	Shigella-flexneri-2a-str-2457T
53 E. coli strains	Shigella-flexneri-2a-str.-301	AE005674	Shigella-flexneri-2a-str-301
53 E. coli strains	Shigella-flexneri-5-str.-8401	CP000266	Shigella-flexneri-5-str-8401
53 E. coli strains	Shigella-sonnei-Ss046	CP000038	Shigella-sonnei-Ss046
17 outgroup strains	Escherichia-albertii-KF1	CP007025	E-albertii-KF1
17 outgroup strains	Escherichia-fergusonii-ECD227	CM001142	E-fergusonii-ECD227
17 outgroup strains	Escherichia-fergusonii-ATCC-35469	CU928158	E-fergusonii-ATCC-35469
17 outgroup strains	Salmonella-bongori-NCTC-12419	FR877557	Salmonella-bongori-NCTC-12419
17 outgroup strains	Salmonella-bongori-serovar-48:z41:---str.-RKS3044	CP006692	Salmonella-bongori-serovar-48:z41:---str.-RKS3044
17 outgroup strains	Salmonella-bongori-N268-08	CP006608	Salmonella-bongori-N268-08
17 outgroup strains	Salmonella-enterica-subsp.-enterica-serovar-Paratyphi-B-str.-SPB7	CP000886	Salmonella-enterica-subsp.-enterica-serovar-Paratyphi-B-str.-SPB7
17 outgroup strains	Salmonella-enterica-subsp.-arizonae-serovar-62:z4,z23:--	CP000880	Salmonella-enterica-subsp.-arizonae-serovar-62:z4,z23:--
17 outgroup strains	Salmonella-enterica-subsp.-enterica-Serovar-Cubana-str.-CFSAN002050	CP006055	Salmonella-enterica-subsp.-enterica-Serovar-Cubana-str.-CFSAN002050
17 outgroup strains	Salmonella enterica subsp. enterica serovar Enteritidis str. P125109	AM933172	Salmonella-enterica-subsp.-enterica-serovar-Enteritidis-str.-P125109-
17 outgroup strains	Salmonella enterica subsp. enterica serovar Choleraesuis str. SC-B67	AE017220	Salmonella-enterica-subsp.-enterica-serovar-Choleraesuis-str.-SC-B67
17 outgroup strains	Salmonella enterica subsp. enterica serovar Heidelberg str. SL476	CP001120	Salmonella-enterica-subsp.-enterica-serovar-Heidelberg-str.-SL476
17 outgroup strains	Salmonella enterica subsp. enterica serovar Javiana str. CFSAN001992	CP004027	Salmonella-enterica-subsp.-enterica-serovar-Javiana-str.-CFSAN001992
17 outgroup strains	Salmonella enterica subsp. enterica serovar Typhi str. CT18	AL513382	Salmonella-enterica-subsp.-enterica-serovar-Typhi-str.-CT18
17 outgroup strains	Salmonella enterica subsp. enterica serovar Paratyphi A str. ATCC 9150	CP000026	Salmonella-enterica-subsp.-enterica-serovar-Paratyphi-A-str.-ATCC-9150
17 outgroup strains	Salmonella enterica subsp. enterica serovar Bareilly str. CFSAN000189	CP006053	Salmonella-enterica-subsp.-enterica-serovar-Bareilly-str.-CFSAN000189
17 outgroup strains	Salmonella enterica subsp. enterica serovar Typhimurium str. LT2	AE006468	Salmonella-enterica-subsp.-enterica-serovar-Typhimurium-str.-LT2
2 Extra strains in ProteinORTHO	Escherichia-coli-SE11	AP009240	SE11
2 Extra strains in ProteinORTHO	Escherichia-coli-55989	CU928145	55989
