# Supplementary material for: Supra-operonic clusters of functionally related genes (SOCs) are a source of horizontal gene co-transfers
Source: Sci Rep. 2017 Jan 9;7:40294. doi: 10.1038/srep40294 (PMC5220362; doi:10.1038/srep40294)
Supplement: Supplementary Tables [file srep40294-s2.zip › Supplementary_table_S2_proteinORTHO_output.txt]

#Ortholog_ID	Species	Genes	AP009240.faa	CP000886.faa	CP000800.faa	CP001969.faa	CP002797.faa	CU928164.faa	CP000970.faa	CU928161.faa	FN649414.faa	CP002729.faa	CU928145.faa	AP010960.faa	CU928162.faa	FN554766.faa	CP001671.faa	CU928163.faa	AP010958.faa	CP001164.faa	CP000243.faa	CP001846.faa	CP001368.faa	AE014075.faa	AP010953.faa	AE005174.faa	BA000007.faa	CP000034.faa	CP001383.faa	CP000880.faa	AE017220.faa	CP007025.faa	CP006608.faa	CP001120.faa	CP000802.faa	FM180568.faa	CP006055.faa	CP004027.faa	AL513382.faa	CP002185.faa	AE006468.faa	CP002516.faa	CP000247.faa	CP002167.faa	CP006053.faa	CP002967.faa	CP001855.faa	CU651637.faa	CU928160.faa
OID0	71	71	ECSE_0002.p01	SPAB_00002.p01	EcE24377A_0001.p01	ECOK1_0002.p01	ECNA114_4646.p01	ECIAI39_0001.p01	EcSMS35_0001.p01	ECS88_0002.p01	ETEC_0002.p01	UMNK88_1.p01	EC55989_0002.p01	ECO111_0002.p01	ECED1_0001.p01	EC042_0001.p01	ECABU_c00010.p01	ECUMN_0002.p01	ECO103_0002.p01	ECH74115_0003.p01	UTI89_C0002.p01	G2583_0002.p01	ECSP_0002.p01	c0003.p01	ECO26_0002.p01	Z0002.p01	ECs0002.p01	SDY_0002.p01	SFxv_0001.p01	SARI_02990.p01	SCH_0002.p01	EAKF1_ch1421c.p01	A464_2.p01	SeHA_C0002.p01	EcHS_A0003.p01	E2348C_0002.p01	CFSAN002050_06485.p01	CFSAN001992_11030.p01	STY0002.p01	ECW_m0002.p01	STM0002.p01	EKO11_3910.p01	ECP_0002.p01	UM146_22785.p01	SEEB0189_19380.p01	WFL_00010.p01	NRG857_00015.p01	LF82_2259.p01	ECIAI1_0002.p01
OID1	71	71	ECSE_0003.p01	SPAB_00003.p01	EcE24377A_0002.p01	ECOK1_0003.p01	ECNA114_4647.p01	ECIAI39_0002.p01	EcSMS35_0002.p01	ECS88_0003.p01	ETEC_0003.p01	UMNK88_2.p01	EC55989_0003.p01	ECO111_0003.p01	ECED1_0002.p01	EC042_0002.p01	ECABU_c00020.p01	ECUMN_0003.p01	ECO103_0003.p01	ECH74115_0004.p01	UTI89_C0003.p01	G2583_0003.p01	ECSP_0003.p01	c0004.p01	ECO26_0003.p01	Z0003.p01	ECs0003.p01	SDY_0003.p01	SFxv_0002.p01	SARI_02989.p01	SCH_0003.p01	EAKF1_ch1420c.p01	A464_3.p01	SeHA_C0003.p01	EcHS_A0004.p01	E2348C_0003.p01	CFSAN002050_06490.p01	CFSAN001992_11025.p01	STY0003.p01	ECW_m0003.p01	STM0003.p01	EKO11_3909.p01	ECP_0003.p01	UM146_22790.p01	SEEB0189_19375.p01	WFL_00015.p01	NRG857_00020.p01	LF82_2260.p01	ECIAI1_0003.p01
OID2	71	71	ECSE_0004.p01	SPAB_00004.p01	EcE24377A_0003.p01	ECOK1_0004.p01	ECNA114_4648.p01	ECIAI39_0003.p01	EcSMS35_0003.p01	ECS88_0004.p01	ETEC_0004.p01	UMNK88_3.p01	EC55989_0004.p01	ECO111_0004.p01	ECED1_0003.p01	EC042_0003.p01	ECABU_c00030.p01	ECUMN_0004.p01	ECO103_0004.p01	ECH74115_0005.p01	UTI89_C0004.p01	G2583_0004.p01	ECSP_0004.p01	c0005.p01	ECO26_0004.p01	Z0004.p01	ECs0004.p01	SDY_0004.p01	SFxv_0003.p01	SARI_02988.p01	SCH_0004.p01	EAKF1_ch1419c.p01	A464_4.p01	SeHA_C0004.p01	EcHS_A0005.p01	E2348C_0004.p01	CFSAN002050_06495.p01	CFSAN001992_11020.p01	STY0004.p01	ECW_m0004.p01	STM0004.p01	EKO11_3908.p01	ECP_0004.p01	UM146_22795.p01	SEEB0189_19370.p01	WFL_00020.p01	NRG857_00025.p01	LF82_2261.p01	ECIAI1_0004.p01
OID3	71	71	ECSE_0006.p01	SPAB_00005.p01	EcE24377A_0006.p01	ECOK1_0006.p01	ECNA114_4650.p01	ECIAI39_0005.p01	EcSMS35_0005.p01	ECS88_0006.p01	ETEC_0006.p01	UMNK88_5.p01	EC55989_0006.p01	ECO111_0006.p01	ECED1_0005.p01	EC042_0007.p01	ECABU_c00070.p01	ECUMN_0006.p01	ECO103_0007.p01	ECH74115_0007.p01	UTI89_C0007.p01	G2583_0006.p01	ECSP_0006.p01	c0010.p01	ECO26_0006.p01	Z0006.p01	ECs0006.p01	SDY_0006.p01	SFxv_0005.p01	SARI_02987.p01	SCH_0005.p01	EAKF1_ch1417.p01	A464_5.p01	SeHA_C0005.p01	EcHS_A0007.p01	E2348C_0006.p01	CFSAN002050_06500.p01	CFSAN001992_11015.p01	STY0005.p01	ECW_m0007.p01	STM0005.p01	EKO11_3905.p01	ECP_0007.p01	UM146_22805.p01	SEEB0189_19365.p01	WFL_00035.p01	NRG857_00035.p01	LF82_2459.p01	ECIAI1_0006.p01
OID4	65	65	ECSE_0007.p01	SPAB_00007.p01	EcE24377A_0007.p01	ECOK1_0007.p01	ECNA114_4651.p01	ECIAI39_0006.p01	EcSMS35_0006.p01	ECS88_0007.p01	ETEC_0007.p01	UMNK88_6.p01	EC55989_0007.p01	ECO111_0007.p01	ECED1_0006.p01	EC042_0008.p01	ECABU_c00080.p01	ECUMN_0007.p01	ECO103_0008.p01	ECH74115_0008.p01	UTI89_C0008.p01	G2583_0007.p01	ECSP_0007.p01	c0011.p01	ECO26_0007.p01	Z0007.p01	ECs0007.p01	SDY_0007.p01	*	SARI_02986.p01	SCH_0006.p01	EAKF1_ch1416.p01	A464_6.p01	SeHA_C0006.p01	EcHS_A0008.p01	E2348C_0007.p01	CFSAN002050_06505.p01	CFSAN001992_11010.p01	STY0006.p01	ECW_m0008.p01	STM0006.p01	EKO11_3904.p01	ECP_0008.p01	UM146_22810.p01	SEEB0189_19360.p01	WFL_00040.p01	NRG857_00040.p01	LF82_2462.p01	ECIAI1_0007.p01
OID5	72	72	ECSE_0008.p01	SPAB_00008.p01	EcE24377A_0008.p01	ECOK1_0008.p01	ECNA114_4652.p01	ECIAI39_0008.p01	EcSMS35_0007.p01	ECS88_0009.p01	ETEC_0008.p01	UMNK88_7.p01	EC55989_0009.p01	ECO111_0008.p01	ECED1_0008.p01	EC042_0009.p01	ECABU_c00090.p01	ECUMN_0009.p01	ECO103_0009.p01	ECH74115_0009.p01	UTI89_C0009.p01	G2583_0008.p01	ECSP_0008.p01	c0012.p01	ECO26_0008.p01	Z0008.p01	ECs0008.p01	SDY_0008.p01	SFxv_0007.p01	SARI_02985.p01	SCH_0007.p01	EAKF1_ch1415c.p01	A464_7.p01	SeHA_C0007.p01	EcHS_A0009.p01	E2348C_0008.p01	CFSAN002050_06510.p01	CFSAN001992_11005.p01	STY0007.p01	ECW_m0009.p01	STM0007.p01	EKO11_3903.p01	ECP_0009.p01	UM146_22815.p01	SEEB0189_19355.p01	WFL_00045.p01	NRG857_00045.p01	LF82_2216.p01	ECIAI1_0009.p01
OID6	72	72	ECSE_0009.p01	SPAB_00009.p01	EcE24377A_0009.p01	ECOK1_0009.p01	ECNA114_4653.p01	ECIAI39_0009.p01	EcSMS35_0008.p01	ECS88_0010.p01	ETEC_0009.p01	UMNK88_8.p01	EC55989_0010.p01	ECO111_0009.p01	ECED1_0009.p01	EC042_0010.p01	ECABU_c00100.p01	ECUMN_0010.p01	ECO103_0010.p01	ECH74115_0010.p01	UTI89_C0010.p01	G2583_0009.p01	ECSP_0009.p01	c0013.p01	ECO26_0009.p01	Z0009.p01	ECs0009.p01	SDY_0009.p01	SFxv_0008.p01	SARI_02983.p01	SCH_0008.p01	EAKF1_ch1414c.p01	A464_9.p01	SeHA_C0008.p01	EcHS_A0010.p01	E2348C_0009.p01	CFSAN002050_06515.p01	CFSAN001992_11000.p01	STY0008.p01	ECW_m0010.p01	STM0008.p01	EKO11_3902.p01	ECP_0010.p01	UM146_22820.p01	SEEB0189_19350.p01	WFL_00050.p01	NRG857_00050.p01	LF82_1379.p01	ECIAI1_0010.p01
OID7	72	72	ECSE_0010.p01	SPAB_00010.p01	EcE24377A_0010.p01	ECOK1_0010.p01	ECNA114_4654.p01	ECIAI39_0010.p01	EcSMS35_0009.p01	ECS88_0011.p01	ETEC_0010.p01	UMNK88_9.p01	EC55989_0011.p01	ECO111_0010.p01	ECED1_0010.p01	EC042_0011.p01	ECABU_c00110.p01	ECUMN_0011.p01	ECO103_0011.p01	ECH74115_0011.p01	UTI89_C0011.p01	G2583_0010.p01	ECSP_0010.p01	c0015.p01	ECO26_0010.p01	Z0010.p01	ECs0010.p01	SDY_0010.p01	SFxv_0009.p01	SARI_02981.p01	SCH_0009.p01	EAKF1_ch1413.p01	A464_10.p01	SeHA_C0009.p01	EcHS_A0011.p01	E2348C_0011.p01	CFSAN002050_06520.p01	CFSAN001992_10995.p01	STY0009.p01	ECW_m0011.p01	STM0009.p01	EKO11_3901.p01	ECP_0011.p01	UM146_22825.p01	SEEB0189_19345.p01	WFL_00055.p01	NRG857_00055.p01	LF82_2460.p01	ECIAI1_0011.p01
OID8	68	68	ECSE_0011.p01	SPAB_00011.p01	EcE24377A_0011.p01	ECOK1_0011.p01	ECNA114_4655.p01	ECIAI39_0011.p01	EcSMS35_0010.p01	ECS88_0012.p01	ETEC_0011.p01	UMNK88_10.p01	EC55989_0012.p01	ECO111_0011.p01	ECED1_0011.p01	EC042_0012.p01	ECABU_c00120.p01	ECUMN_0012.p01	ECO103_0012.p01	ECH74115_0012.p01	UTI89_C0012.p01	*	ECSP_0011.p01	c0016.p01	ECO26_0011.p01	Z0011.p01	ECs0012.p01	SDY_0011.p01	SFxv_0011.p01	*	SCH_0010.p01	EAKF1_ch1412.p01	A464_11.p01	SeHA_C0010.p01	EcHS_A0012.p01	E2348C_0012.p01	CFSAN002050_06525.p01	CFSAN001992_10990.p01	STY0010.p01	ECW_m0012.p01	STM0010.p01	EKO11_3900.p01	ECP_0012.p01	UM146_22830.p01	SEEB0189_19340.p01	WFL_00060.p01	NRG857_00060.p01	LF82_2464.p01	ECIAI1_0012.p01
OID9	66	66	ECSE_0012.p01	SPAB_00012.p01	EcE24377A_0012.p01	ECOK1_0012.p01	ECNA114_4656.p01	ECIAI39_0012.p01	EcSMS35_0011.p01	ECS88_0013.p01	ETEC_0012.p01	UMNK88_11.p01	EC55989_0013.p01	ECO111_0012.p01	ECED1_0012.p01	EC042_0013.p01	ECABU_c00130.p01	ECUMN_0013.p01	ECO103_0013.p01	ECH74115_0013.p01	UTI89_C0014.p01	G2583_0013.p01	ECSP_0012.p01	c0017.p01	ECO26_0012.p01	Z0013.p01	ECs0013.p01	*	SFxv_0012.p01	*	SCH_0011.p01	EAKF1_ch1411.p01	A464_12.p01	SeHA_C0011.p01	EcHS_A0013.p01	E2348C_0013.p01	CFSAN002050_06530.p01	CFSAN001992_10985.p01	STY0011.p01	ECW_m0013.p01	STM0011.p01	EKO11_3899.p01	ECP_0013.p01	UM146_22835.p01	SEEB0189_19335.p01	WFL_00065.p01	NRG857_00065.p01	LF82_2461.p01	ECIAI1_0013.p01
OID10	71	71	ECSE_0013.p01	SPAB_00014.p01	EcE24377A_0014.p01	ECOK1_0013.p01	ECNA114_4657.p01	ECIAI39_0013.p01	EcSMS35_0012.p01	ECS88_0014.p01	ETEC_0013.p01	UMNK88_12.p01	EC55989_0014.p01	ECO111_0013.p01	ECED1_0013.p01	EC042_0014.p01	ECABU_c00150.p01	ECUMN_0014.p01	ECO103_0014.p01	ECH74115_0014.p01	UTI89_C0016.p01	G2583_0014.p01	ECSP_0014.p01	c0019.p01	ECO26_0013.p01	Z0014.p01	ECs0014.p01	SDY_0013.p01	SFxv_0013.p01	SARI_02980.p01	SCH_0012.p01	EAKF1_ch1410c.p01	A464_14.p01	SeHA_C0013.p01	EcHS_A0015.p01	E2348C_0014.p01	CFSAN002050_06535.p01	CFSAN001992_10980.p01	STY0012.p01	ECW_m0014.p01	STM0012.p01	EKO11_3898.p01	ECP_0014.p01	UM146_22845.p01	SEEB0189_19325.p01	WFL_00070.p01	NRG857_00075.p01	LF82_0507.p01	ECIAI1_0014.p01
OID11	71	71	ECSE_0014.p01	SPAB_00015.p01	EcE24377A_0015.p01	ECOK1_0014.p01	ECNA114_4658.p01	ECIAI39_0014.p01	EcSMS35_0013.p01	ECS88_0015.p01	ETEC_0014.p01	UMNK88_13.p01	EC55989_0015.p01	ECO111_0014.p01	ECED1_0014.p01	EC042_0015.p01	ECABU_c00160.p01	ECUMN_0015.p01	ECO103_0015.p01	ECH74115_0015.p01	UTI89_C0017.p01	G2583_0015.p01	ECSP_0015.p01	c0020.p01	ECO26_0014.p01	Z0015.p01	ECs0015.p01	SDY_0014.p01	SFxv_0014.p01	SARI_02979.p01	SCH_0013.p01	EAKF1_ch1409c.p01	A464_15.p01	SeHA_C0014.p01	EcHS_A0016.p01	E2348C_0015.p01	CFSAN002050_06540.p01	CFSAN001992_10975.p01	STY0013.p01	ECW_m0015.p01	STM0013.p01	EKO11_3897.p01	ECP_0015.p01	UM146_22850.p01	SEEB0189_19320.p01	WFL_00075.p01	NRG857_00080.p01	LF82_0506.p01	ECIAI1_0015.p01
OID12	72	72	ECSE_0016.p01	SPAB_00049.p01	EcE24377A_0016.p01	ECOK1_0018.p01	ECNA114_0004.p01	ECIAI39_0018.p01	EcSMS35_0017.p01	ECS88_0020.p01	ETEC_0017.p01	UMNK88_15.p01	EC55989_0016.p01	ECO111_0017.p01	ECED1_0018.p01	EC042_0017.p01	ECABU_c00210.p01	ECUMN_0016.p01	ECO103_0018.p01	ECH74115_0017.p01	UTI89_C0022.p01	G2583_0017.p01	ECSP_0017.p01	c0024.p01	ECO26_0017.p01	Z0018.p01	ECs0017.p01	SDY_0018.p01	SFxv_0017.p01	SARI_02952.p01	SCH_0034.p01	EAKF1_ch1404c.p01	A464_40.p01	SeHA_C0043.p01	EcHS_A0019.p01	E2348C_0021.p01	CFSAN002050_06655.p01	CFSAN001992_10835.p01	STY0047.p01	ECW_m0018.p01	STM0039.p01	EKO11_3895.p01	ECP_0020.p01	UM146_22875.p01	SEEB0189_19185.p01	WFL_00085.p01	NRG857_00105.p01	LF82_1484.p01	ECIAI1_0017.p01
OID13	71	71	ECSE_0017.p01	SPAB_00050.p01	EcE24377A_0017.p01	ECOK1_0019.p01	ECNA114_0005.p01	ECIAI39_0019.p01	EcSMS35_0018.p01	ECS88_0021.p01	ETEC_0018.p01	UMNK88_16.p01	EC55989_0017.p01	ECO111_0018.p01	ECED1_0019.p01	EC042_0018.p01	ECABU_c00220.p01	ECUMN_0017.p01	ECO103_0019.p01	ECH74115_0018.p01	UTI89_C0023.p01	G2583_0018.p01	ECSP_0018.p01	c0025.p01	ECO26_0018.p01	Z0019.p01	ECs0018.p01	SDY_0019.p01	SFxv_0018.p01	SARI_02951.p01	SCH_0035.p01	EAKF1_ch1403c.p01	A464_41.p01	SeHA_C0044.p01	EcHS_A0020.p01	E2348C_0022.p01	CFSAN002050_06660.p01	CFSAN001992_10830.p01	STY0048.p01	ECW_m0019.p01	STM0040.p01	EKO11_3894.p01	ECP_0021.p01	UM146_22880.p01	SEEB0189_19180.p01	WFL_00090.p01	NRG857_00110.p01	LF82_1486.p01	ECIAI1_0018.p01
OID14	70	70	ECSE_0021.p01	SPAB_00053.p01	EcE24377A_0023.p01	ECOK1_0020.p01	ECNA114_0008.p01	ECIAI39_0025.p01	EcSMS35_0022.p01	ECS88_0022.p01	ETEC_0023.p01	UMNK88_22.p01	EC55989_0022.p01	ECO111_0023.p01	ECED1_0020.p01	EC042_0026.p01	ECABU_c00230.p01	ECUMN_0023.p01	ECO103_0024.p01	ECH74115_0026.p01	UTI89_C0025.p01	G2583_0024.p01	ECSP_0024.p01	c0027.p01	ECO26_0023.p01	Z0027.p01	ECs0026.p01	SDY_0045.p01	SFxv_0021.p01	SARI_02950.p01	SCH_0037.p01	EAKF1_ch1401.p01	A464_42.p01	SeHA_C0047.p01	EcHS_A0025.p01	E2348C_0023.p01	CFSAN002050_06675.p01	CFSAN001992_10815.p01	STY0052.p01	ECW_m0023.p01	STM0043.p01	EKO11_3890.p01	ECP_0022.p01	UM146_22885.p01	SEEB0189_19165.p01	WFL_00115.p01	NRG857_00115.p01	LF82_1987.p01	ECIAI1_0024.p01
OID15	51	51	ECSE_0022.p01	SPAB_00054.p01	EcE24377A_0024.p01	*	*	*	*	ECS88_0023.p01	ETEC_0024.p01	*	EC55989_0023.p01	ECO111_0024.p01	ECED1_0021.p01	*	ECABU_c00240.p01	ECUMN_0024.p01	ECO103_0025.p01	*	UTI89_C0026.p01	G2583_0025.p01	ECSP_0025.p01	c0028.p01	ECO26_0024.p01	Z0028.p01	ECs0027.p01	SDY_0046.p01	SFxv_0022.p01	*	SCH_0038.p01	*	A464_43.p01	*	EcHS_A0026.p01	E2348C_0024.p01	*	CFSAN001992_10810.p01	STY0053.p01	*	STM0044.p01	EKO11_3889.p01	*	UM146_22890.p01	*	WFL_00120.p01	*	LF82_2466.p01	ECIAI1_0025.p01
OID16	72	72	ECSE_0023.p01	SPAB_00055.p01	EcE24377A_0025.p01	ECOK1_0021.p01	ECNA114_0009.p01	ECIAI39_0026.p01	EcSMS35_0023.p01	ECS88_0024.p01	ETEC_0025.p01	UMNK88_23.p01	EC55989_0024.p01	ECO111_0025.p01	ECED1_0022.p01	EC042_0027.p01	ECABU_c00250.p01	ECUMN_0025.p01	ECO103_0026.p01	ECH74115_0027.p01	UTI89_C0027.p01	G2583_0026.p01	ECSP_0026.p01	c0029.p01	ECO26_0025.p01	Z0029.p01	ECs0028.p01	SDY_0047.p01	SFxv_0023.p01	SARI_02949.p01	SCH_0039.p01	EAKF1_ch1399c.p01	A464_44.p01	SeHA_C0048.p01	EcHS_A0027.p01	E2348C_0025.p01	CFSAN002050_06680.p01	CFSAN001992_10805.p01	ribF.p01	ECW_m0024.p01	STM0045.p01	EKO11_3888.p01	ECP_0023.p01	UM146_22895.p01	SEEB0189_19160.p01	WFL_00125.p01	NRG857_00120.p01	LF82_1882.p01	ECIAI1_0026.p01
OID17	72	72	ECSE_0024.p01	SPAB_00056.p01	EcE24377A_0026.p01	ECOK1_0022.p01	ECNA114_0010.p01	ECIAI39_0027.p01	EcSMS35_0024.p01	ECS88_0025.p01	ETEC_0026.p01	UMNK88_24.p01	EC55989_0025.p01	ECO111_0026.p01	ECED1_0023.p01	EC042_0028.p01	ECABU_c00260.p01	ECUMN_0026.p01	ECO103_0027.p01	ECH74115_0028.p01	UTI89_C0028.p01	G2583_0027.p01	ECSP_0027.p01	c0030.p01	ECO26_0026.p01	Z0030.p01	ECs0029.p01	SDY_0048.p01	SFxv_0024.p01	SARI_02948.p01	SCH_0040.p01	EAKF1_ch1398c.p01	A464_45.p01	SeHA_C0049.p01	EcHS_A0028.p01	E2348C_0026.p01	CFSAN002050_06685.p01	CFSAN001992_10800.p01	STY0055.p01	ECW_m0025.p01	STM0046.p01	EKO11_3887.p01	ECP_0024.p01	UM146_22900.p01	SEEB0189_19155.p01	WFL_00130.p01	NRG857_00125.p01	LF82_1096.p01	ECIAI1_0027.p01
OID18	72	72	ECSE_0025.p01	SPAB_00057.p01	EcE24377A_0027.p01	ECOK1_0023.p01	ECNA114_0011.p01	ECIAI39_0028.p01	EcSMS35_0025.p01	ECS88_0026.p01	ETEC_0027.p01	UMNK88_25.p01	EC55989_0026.p01	ECO111_0027.p01	ECED1_0024.p01	EC042_0029.p01	ECABU_c00270.p01	ECUMN_0028.p01	ECO103_0028.p01	ECH74115_0029.p01	UTI89_C0029.p01	G2583_0028.p01	ECSP_0028.p01	c0031.p01	ECO26_0027.p01	Z0031.p01	ECs0030.p01	SDY_0049.p01	SFxv_0025.p01	SARI_02947.p01	SCH_0041.p01	EAKF1_ch1397c.p01	A464_46.p01	SeHA_C0050.p01	EcHS_A0029.p01	E2348C_0027.p01	CFSAN002050_06690.p01	CFSAN001992_10795.p01	STY0056.p01	ECW_m0026.p01	STM0047.p01	EKO11_3886.p01	ECP_0025.p01	UM146_22905.p01	SEEB0189_19150.p01	WFL_00135.p01	NRG857_00130.p01	LF82_1235.p01	ECIAI1_0028.p01
OID19	70	70	ECSE_0026.p01	SPAB_00058.p01	EcE24377A_0028.p01	ECOK1_0024.p01	ECNA114_0012.p01	ECIAI39_0029.p01	EcSMS35_0026.p01	ECS88_0027.p01	ETEC_0028.p01	UMNK88_26.p01	EC55989_0027.p01	ECO111_0028.p01	ECED1_0025.p01	EC042_0030.p01	ECABU_c00280.p01	ECUMN_0029.p01	ECO103_0029.p01	ECH74115_0030.p01	UTI89_C0030.p01	G2583_0029.p01	ECSP_0029.p01	c0032.p01	ECO26_0028.p01	Z0033.p01	ECs0031.p01	SDY_0050.p01	SFxv_0026.p01	SARI_02946.p01	SCH_0042.p01	EAKF1_ch1396c.p01	A464_47.p01	SeHA_C0052.p01	EcHS_A0030.p01	E2348C_0028.p01	CFSAN002050_06695.p01	CFSAN001992_10790.p01	STY0057.p01	ECW_m0027.p01	STM0048.p01	EKO11_3885.p01	ECP_0026.p01	UM146_22910.p01	SEEB0189_19145.p01	WFL_00140.p01	NRG857_00135.p01	LF82_0675.p01	ECIAI1_0029.p01
OID20	72	72	ECSE_0027.p01	SPAB_00059.p01	EcE24377A_0029.p01	ECOK1_0025.p01	ECNA114_0013.p01	ECIAI39_0030.p01	EcSMS35_0027.p01	ECS88_0028.p01	ETEC_0029.p01	UMNK88_27.p01	EC55989_0028.p01	ECO111_0029.p01	ECED1_0026.p01	EC042_0031.p01	ECABU_c00290.p01	ECUMN_0030.p01	ECO103_0030.p01	ECH74115_0031.p01	UTI89_C0031.p01	G2583_0030.p01	ECSP_0030.p01	c0033.p01	ECO26_0029.p01	Z0034.p01	ECs0032.p01	SDY_0051.p01	SFxv_0027.p01	SARI_02945.p01	SCH_0043.p01	EAKF1_ch1395c.p01	A464_48.p01	SeHA_C0053.p01	EcHS_A0031.p01	E2348C_0029.p01	CFSAN002050_06700.p01	CFSAN001992_10785.p01	STY0058.p01	ECW_m0028.p01	STM0049.p01	EKO11_3884.p01	ECP_0027.p01	UM146_22915.p01	SEEB0189_19140.p01	WFL_00145.p01	NRG857_00140.p01	LF82_1131.p01	ECIAI1_0030.p01
OID21	65	65	ECSE_0028.p01	SPAB_00062.p01	EcE24377A_0030.p01	ECOK1_0026.p01	ECNA114_0014.p01	ECIAI39_0031.p01	EcSMS35_0028.p01	ECS88_0029.p01	ETEC_0030.p01	UMNK88_28.p01	EC55989_0029.p01	ECO111_0030.p01	ECED1_0027.p01	EC042_0032.p01	ECABU_c00310.p01	ECUMN_0031.p01	ECO103_0031.p01	ECH74115_0032.p01	UTI89_C0032.p01	G2583_0031.p01	ECSP_0031.p01	*	ECO26_0030.p01	Z0035.p01	ECs0033.p01	SDY_0052.p01	SFxv_0028.p01	SARI_02944.p01	SCH_0045.p01	*	*	SeHA_C0055.p01	EcHS_A0032.p01	E2348C_0030.p01	CFSAN002050_06710.p01	CFSAN001992_10775.p01	STY0060.p01	ECW_m0029.p01	STM0051.p01	EKO11_3883.p01	ECP_0028.p01	UM146_22920.p01	SEEB0189_19130.p01	WFL_00150.p01	NRG857_00145.p01	LF82_1885.p01	ECIAI1_0031.p01
OID22	72	72	ECSE_0029.p01	SPAB_00076.p01	EcE24377A_0031.p01	ECOK1_0028.p01	ECNA114_0016.p01	ECIAI39_0032.p01	EcSMS35_0029.p01	ECS88_0031.p01	ETEC_0031.p01	UMNK88_29.p01	EC55989_0030.p01	ECO111_0031.p01	ECED1_0029.p01	EC042_0033.p01	ECABU_c00340.p01	ECUMN_0032.p01	ECO103_0032.p01	ECH74115_0033.p01	UTI89_C0034.p01	G2583_0032.p01	ECSP_0032.p01	c0037.p01	ECO26_0031.p01	Z0036.p01	ECs0034.p01	SDY_0053.p01	SFxv_0029.p01	SARI_02943.p01	SCH_0058.p01	EAKF1_ch1392c.p01	A464_50.p01	SeHA_C0068.p01	EcHS_A0033.p01	E2348C_0031.p01	CFSAN002050_06775.p01	CFSAN001992_10710.p01	STY0073.p01	ECW_m0030.p01	STM0064.p01	EKO11_3882.p01	ECP_0029.p01	UM146_22930.p01	SEEB0189_19065.p01	WFL_00155.p01	NRG857_00155.p01	LF82_0438.p01	ECIAI1_0032.p01
OID23	9	9	ECSE_0031.p01	SPAB_00081.p01	*	*	*	*	EcSMS35_0031.p01	*	*	UMNK88_30.p01	*	*	*	*	*	*	*	ECH74115_0034.p01	*	*	ECSP_0033.p01	c0039.p01	*	*	*	*	*	*	*	EAKF1_ch1391c.p01	*	*	*	*	*	*	*	*	*	*	*	*	*	*	*	*	*
OID24	72	72	ECSE_0032.p01	SPAB_00082.p01	EcE24377A_0033.p01	ECOK1_0030.p01	ECNA114_0018.p01	ECIAI39_0033.p01	EcSMS35_0032.p01	ECS88_0032.p01	ETEC_0032.p01	UMNK88_31.p01	EC55989_0031.p01	ECO111_0032.p01	ECED1_0030.p01	EC042_0034.p01	ECABU_c00360.p01	ECUMN_0033.p01	ECO103_0033.p01	ECH74115_0035.p01	UTI89_C0036.p01	G2583_0033.p01	ECSP_0034.p01	c0040.p01	ECO26_0032.p01	Z0037.p01	ECs0035.p01	SDY_0054.p01	SFxv_0030.p01	SARI_02938.p01	SCH_0060.p01	EAKF1_ch1390c.p01	A464_54.p01	SeHA_C0070.p01	EcHS_A0035.p01	E2348C_0032.p01	CFSAN002050_06780.p01	CFSAN001992_10695.p01	STY0076.p01	ECW_m0031.p01	STM0066.p01	EKO11_3881.p01	ECP_0031.p01	UM146_22935.p01	SEEB0189_19055.p01	WFL_00160.p01	NRG857_00170.p01	LF82_0265.p01	ECIAI1_0033.p01
OID25	72	72	ECSE_0033.p01	SPAB_00083.p01	EcE24377A_0034.p01	ECOK1_0031.p01	ECNA114_0019.p01	ECIAI39_0034.p01	EcSMS35_0033.p01	ECS88_0033.p01	ETEC_0033.p01	UMNK88_32.p01	EC55989_0032.p01	ECO111_0033.p01	ECED1_0031.p01	EC042_0035.p01	ECABU_c00370.p01	ECUMN_0034.p01	ECO103_0034.p01	ECH74115_0036.p01	UTI89_C0037.p01	G2583_0034.p01	ECSP_0035.p01	c0041.p01	ECO26_0033.p01	Z0038.p01	ECs0036.p01	SDY_0055.p01	SFxv_0031.p01	SARI_02937.p01	SCH_0061.p01	EAKF1_ch1389c.p01	A464_55.p01	SeHA_C0071.p01	EcHS_A0036.p01	E2348C_0033.p01	CFSAN002050_06785.p01	CFSAN001992_10690.p01	STY0077.p01	ECW_m0032.p01	STM0067.p01	EKO11_3880.p01	ECP_0032.p01	UM146_22940.p01	SEEB0189_19050.p01	WFL_00165.p01	NRG857_00175.p01	LF82_0266.p01	ECIAI1_0034.p01
OID26	69	69	ECSE_0035.p01	SPAB_00084.p01	EcE24377A_0036.p01	ECOK1_0033.p01	ECNA114_0021.p01	ECIAI39_0035.p01	EcSMS35_0035.p01	ECS88_0037.p01	ETEC_0034.p01	UMNK88_34.p01	EC55989_0034.p01	ECO111_0035.p01	ECED1_0033.p01	EC042_0036.p01	ECABU_c00390.p01	ECUMN_0036.p01	ECO103_0036.p01	ECH74115_0038.p01	UTI89_C0040.p01	G2583_0036.p01	ECSP_0037.p01	c0043.p01	ECO26_0035.p01	Z0040.p01	ECs0037.p01	SDY_0056.p01	SFxv_0032.p01	SARI_02936.p01	SCH_0062.p01	EAKF1_ch1388c.p01	A464_56.p01	*	EcHS_A0038.p01	E2348C_0035.p01	CFSAN002050_06790.p01	CFSAN001992_10685.p01	STY0078.p01	ECW_m0034.p01	STM0068.p01	EKO11_3878.p01	ECP_0034.p01	UM146_22950.p01	SEEB0189_19045.p01	WFL_00170.p01	NRG857_00180.p01	LF82_0262.p01	ECIAI1_0036.p01
OID27	69	69	ECSE_0036.p01	SPAB_00085.p01	EcE24377A_0037.p01	ECOK1_0034.p01	ECNA114_0022.p01	ECIAI39_0036.p01	EcSMS35_0036.p01	ECS88_0038.p01	ETEC_0035.p01	UMNK88_35.p01	EC55989_0035.p01	ECO111_0036.p01	ECED1_0034.p01	EC042_0037.p01	ECABU_c00400.p01	ECUMN_0037.p01	ECO103_0037.p01	ECH74115_0039.p01	UTI89_C0041.p01	G2583_0037.p01	ECSP_0038.p01	c0044.p01	ECO26_0036.p01	Z0041.p01	ECs0038.p01	SDY_0057.p01	SFxv_0033.p01	*	SCH_0063.p01	EAKF1_ch1387.p01	A464_57.p01	SeHA_C0073.p01	EcHS_A0039.p01	E2348C_0036.p01	CFSAN002050_06795.p01	CFSAN001992_10680.p01	STY0079.p01	ECW_m0035.p01	STM0069.p01	EKO11_3877.p01	ECP_0035.p01	UM146_22955.p01	SEEB0189_19040.p01	WFL_00175.p01	NRG857_00185.p01	LF82_0261.p01	ECIAI1_0037.p01
OID28	70	70	ECSE_0037.p01	SPAB_00086.p01	EcE24377A_0038.p01	ECOK1_0035.p01	ECNA114_0023.p01	ECIAI39_0037.p01	EcSMS35_0037.p01	ECS88_0039.p01	ETEC_0036.p01	UMNK88_36.p01	EC55989_0036.p01	ECO111_0037.p01	ECED1_0035.p01	EC042_0038.p01	ECABU_c00410.p01	ECUMN_0038.p01	ECO103_0038.p01	ECH74115_0040.p01	UTI89_C0042.p01	G2583_0038.p01	ECSP_0039.p01	c0045.p01	ECO26_0037.p01	Z0042.p01	ECs0039.p01	SDY_0058.p01	SFxv_0034.p01	SARI_02930.p01	SCH_0064.p01	EAKF1_ch1386.p01	A464_58.p01	SeHA_C0074.p01	EcHS_A0040.p01	E2348C_0037.p01	CFSAN002050_06800.p01	CFSAN001992_10675.p01	STY0080.p01	ECW_m0036.p01	STM0070.p01	EKO11_3876.p01	ECP_0036.p01	UM146_22960.p01	SEEB0189_19035.p01	WFL_00180.p01	NRG857_00190.p01	LF82_0260.p01	ECIAI1_0038.p01
OID29	70	70	ECSE_0038.p01	SPAB_00087.p01	EcE24377A_0039.p01	ECOK1_0036.p01	ECNA114_0024.p01	ECIAI39_0038.p01	EcSMS35_0038.p01	ECS88_0040.p01	ETEC_0037.p01	UMNK88_37.p01	EC55989_0037.p01	ECO111_0038.p01	ECED1_0036.p01	EC042_0039.p01	ECABU_c00420.p01	ECUMN_0039.p01	ECO103_0039.p01	ECH74115_0041.p01	UTI89_C0043.p01	G2583_0039.p01	ECSP_0040.p01	c0046.p01	ECO26_0038.p01	Z0043.p01	ECs0040.p01	SDY_0059.p01	SFxv_0035.p01	SARI_02929.p01	SCH_0065.p01	EAKF1_ch1385.p01	A464_59.p01	SeHA_C0075.p01	EcHS_A0041.p01	E2348C_0038.p01	CFSAN002050_06805.p01	CFSAN001992_10670.p01	STY0081.p01	ECW_m0037.p01	STM0071.p01	EKO11_3875.p01	ECP_0037.p01	UM146_22965.p01	SEEB0189_19030.p01	WFL_00185.p01	NRG857_00195.p01	LF82_0259.p01	ECIAI1_0039.p01
OID30	65	65	ECSE_0039.p01	SPAB_00088.p01	EcE24377A_0040.p01	ECOK1_0037.p01	ECNA114_0025.p01	ECIAI39_0039.p01	EcSMS35_0039.p01	ECS88_0041.p01	ETEC_0038.p01	UMNK88_38.p01	EC55989_0038.p01	ECO111_0039.p01	ECED1_0037.p01	EC042_0040.p01	ECABU_c00430.p01	ECUMN_0040.p01	ECO103_0040.p01	ECH74115_0042.p01	UTI89_C0044.p01	G2583_0040.p01	ECSP_0041.p01	c0047.p01	ECO26_0039.p01	Z0044.p01	ECs0041.p01	SDY_0060.p01	SFxv_0036.p01	SARI_02928.p01	SCH_0066.p01	EAKF1_ch1384.p01	A464_60.p01	SeHA_C0076.p01	EcHS_A0042.p01	E2348C_0039.p01	CFSAN002050_06810.p01	CFSAN001992_10665.p01	STY0082.p01	ECW_m0038.p01	STM0072.p01	EKO11_3874.p01	ECP_0038.p01	UM146_22970.p01	SEEB0189_19025.p01	WFL_00190.p01	NRG857_00200.p01	LF82_0258.p01	ECIAI1_0040.p01
OID31	70	70	ECSE_0040.p01	SPAB_00090.p01	EcE24377A_0041.p01	ECOK1_0038.p01	ECNA114_0026.p01	ECIAI39_0040.p01	EcSMS35_0040.p01	ECS88_0042.p01	ETEC_0039.p01	UMNK88_39.p01	EC55989_0039.p01	ECO111_0040.p01	ECED1_0038.p01	EC042_0041.p01	ECABU_c00440.p01	ECUMN_0041.p01	ECO103_0041.p01	ECH74115_0043.p01	UTI89_C0045.p01	G2583_0041.p01	ECSP_0042.p01	c0048.p01	ECO26_0040.p01	Z0045.p01	ECs0042.p01	SDY_0061.p01	SFxv_0037.p01	SARI_02927.p01	SCH_0067.p01	EAKF1_ch1383.p01	A464_61.p01	SeHA_C0077.p01	EcHS_A0043.p01	E2348C_0040.p01	CFSAN002050_06815.p01	CFSAN001992_10660.p01	STY0083.p01	ECW_m0039.p01	STM0073.p01	EKO11_3873.p01	ECP_0039.p01	UM146_22975.p01	SEEB0189_19020.p01	WFL_00195.p01	NRG857_00205.p01	LF82_0257.p01	ECIAI1_0041.p01
OID32	69	69	ECSE_0041.p01	SPAB_00091.p01	EcE24377A_0042.p01	ECOK1_0039.p01	ECNA114_0027.p01	ECIAI39_0041.p01	EcSMS35_0041.p01	ECS88_0043.p01	ETEC_0040.p01	UMNK88_40.p01	EC55989_0040.p01	ECO111_0041.p01	ECED1_0039.p01	EC042_0042.p01	ECABU_c00450.p01	ECUMN_0042.p01	ECO103_0042.p01	ECH74115_0044.p01	UTI89_C0046.p01	G2583_0042.p01	ECSP_0043.p01	c0049.p01	ECO26_0041.p01	Z0046.p01	ECs0043.p01	SDY_0062.p01	SFxv_0038.p01	SARI_02926.p01	SCH_0068.p01	*	A464_62.p01	SeHA_C0078.p01	EcHS_A0044.p01	E2348C_0041.p01	CFSAN002050_06820.p01	CFSAN001992_10655.p01	STY0084.p01	ECW_m0040.p01	STM0074.p01	EKO11_3872.p01	ECP_0040.p01	UM146_22980.p01	SEEB0189_19015.p01	WFL_00200.p01	NRG857_00210.p01	LF82_0263.p01	ECIAI1_0042.p01
OID33	69	69	ECSE_0042.p01	SPAB_00094.p01	EcE24377A_0045.p01	ECOK1_0040.p01	ECNA114_0029.p01	ECIAI39_0042.p01	EcSMS35_0043.p01	ECS88_0044.p01	ETEC_0041.p01	UMNK88_41.p01	EC55989_0041.p01	ECO111_0042.p01	ECED1_0040.p01	EC042_0043.p01	ECABU_c00460.p01	ECUMN_0043.p01	ECO103_0043.p01	ECH74115_0045.p01	UTI89_C0047.p01	G2583_0043.p01	ECSP_0044.p01	c0050.p01	ECO26_0042.p01	Z0047.p01	ECs0044.p01	SDY_0063.p01	SFxv_0039.p01	SARI_02925.p01	SCH_0070.p01	EAKF1_ch1381c.p01	A464_64.p01	SeHA_C0081.p01	EcHS_A0047.p01	E2348C_0042.p01	CFSAN002050_06830.p01	CFSAN001992_10650.p01	STY0085.p01	ECW_m0041.p01	STM0075.p01	EKO11_3871.p01	ECP_0041.p01	UM146_22985.p01	SEEB0189_19005.p01	WFL_00205.p01	NRG857_00215.p01	LF82_0669.p01	ECIAI1_0043.p01
OID34	65	65	ECSE_0043.p01	SPAB_00095.p01	EcE24377A_0046.p01	ECOK1_0041.p01	ECNA114_0030.p01	ECIAI39_0043.p01	EcSMS35_0044.p01	ECS88_0045.p01	ETEC_0042.p01	UMNK88_42.p01	EC55989_0042.p01	ECO111_0043.p01	ECED1_0041.p01	EC042_0044.p01	ECABU_c00470.p01	ECUMN_0044.p01	ECO103_0044.p01	ECH74115_0046.p01	UTI89_C0048.p01	G2583_0044.p01	ECSP_0045.p01	*	ECO26_0043.p01	Z0048.p01	ECs0045.p01	SDY_0064.p01	*	SARI_02924.p01	SCH_0071.p01	EAKF1_ch1380c.p01	A464_65.p01	SeHA_C0082.p01	EcHS_A0048.p01	E2348C_0043.p01	CFSAN002050_06835.p01	CFSAN001992_10645.p01	STY0086.p01	ECW_m0042.p01	STM0076.p01	EKO11_3870.p01	ECP_0042.p01	UM146_22990.p01	SEEB0189_19000.p01	WFL_00210.p01	NRG857_00220.p01	LF82_0670.p01	ECIAI1_0044.p01
OID35	70	70	ECSE_0044.p01	SPAB_00096.p01	EcE24377A_0047.p01	ECOK1_0042.p01	ECNA114_0031.p01	ECIAI39_0044.p01	EcSMS35_0045.p01	ECS88_0046.p01	ETEC_0043.p01	UMNK88_43.p01	EC55989_0043.p01	ECO111_0044.p01	ECED1_0042.p01	EC042_0045.p01	ECABU_c00480.p01	ECUMN_0045.p01	ECO103_0045.p01	ECH74115_0047.p01	UTI89_C0049.p01	G2583_0045.p01	ECSP_0046.p01	c0053.p01	ECO26_0044.p01	Z0049.p01	ECs0046.p01	SDY_0065.p01	SFxv_0041.p01	SARI_02923.p01	SCH_0072.p01	EAKF1_ch1379c.p01	A464_66.p01	SeHA_C0083.p01	EcHS_A0049.p01	E2348C_0044.p01	CFSAN002050_06840.p01	CFSAN001992_10640.p01	STY0087.p01	ECW_m0043.p01	STM0077.p01	EKO11_3869.p01	ECP_0043.p01	UM146_22995.p01	SEEB0189_18995.p01	WFL_00215.p01	NRG857_00225.p01	LF82_0671.p01	ECIAI1_0045.p01
OID36	69	69	ECSE_0045.p01	SPAB_00097.p01	EcE24377A_0048.p01	ECOK1_0043.p01	ECNA114_0032.p01	ECIAI39_0045.p01	EcSMS35_0046.p01	ECS88_0047.p01	ETEC_0044.p01	UMNK88_44.p01	EC55989_0044.p01	ECO111_0045.p01	ECED1_0043.p01	EC042_0046.p01	ECABU_c00490.p01	ECUMN_0046.p01	ECO103_0046.p01	ECH74115_0048.p01	UTI89_C0050.p01	G2583_0046.p01	ECSP_0047.p01	c0054.p01	ECO26_0045.p01	Z0050.p01	ECs0047.p01	SDY_0066.p01	SFxv_0042.p01	SARI_02922.p01	SCH_0073.p01	EAKF1_ch1378c.p01	A464_67.p01	SeHA_C0084.p01	EcHS_A0050.p01	E2348C_0045.p01	CFSAN002050_06845.p01	CFSAN001992_10635.p01	STY0088.p01	ECW_m0044.p01	STM0078.p01	EKO11_3868.p01	ECP_0044.p01	UM146_23000.p01	SEEB0189_18990.p01	WFL_00220.p01	NRG857_00230.p01	LF82_0672.p01	ECIAI1_0046.p01
OID37	69	69	ECSE_0046.p01	SPAB_00098.p01	EcE24377A_0049.p01	ECOK1_0044.p01	ECNA114_0033.p01	ECIAI39_0046.p01	EcSMS35_0047.p01	ECS88_0048.p01	ETEC_0045.p01	UMNK88_45.p01	EC55989_0045.p01	ECO111_0046.p01	ECED1_0044.p01	EC042_0047.p01	ECABU_c00500.p01	ECUMN_0047.p01	ECO103_0047.p01	ECH74115_0049.p01	UTI89_C0051.p01	G2583_0047.p01	ECSP_0048.p01	c0055.p01	ECO26_0046.p01	Z0051.p01	ECs0048.p01	SDY_0067.p01	SFxv_0043.p01	SARI_02921.p01	SCH_0074.p01	EAKF1_ch1376c.p01	A464_68.p01	SeHA_C0085.p01	EcHS_A0051.p01	E2348C_0046.p01	CFSAN002050_06850.p01	CFSAN001992_10630.p01	STY0089.p01	ECW_m0045.p01	STM0079.p01	EKO11_3867.p01	ECP_0045.p01	UM146_23005.p01	SEEB0189_18985.p01	WFL_00225.p01	NRG857_00235.p01	LF82_2463.p01	ECIAI1_0047.p01
OID38	71	71	ECSE_0047.p01	SPAB_00109.p01	EcE24377A_0050.p01	ECOK1_0045.p01	ECNA114_0034.p01	ECIAI39_0047.p01	EcSMS35_0048.p01	ECS88_0049.p01	ETEC_0046.p01	UMNK88_46.p01	EC55989_0046.p01	ECO111_0047.p01	ECED1_0045.p01	EC042_0048.p01	ECABU_c00510.p01	ECUMN_0048.p01	ECO103_0048.p01	ECH74115_0050.p01	UTI89_C0052.p01	G2583_0048.p01	ECSP_0049.p01	c0056.p01	ECO26_0047.p01	Z0052.p01	ECs0049.p01	SDY_0069.p01	SFxv_0044.p01	SARI_02919.p01	SCH_0080.p01	EAKF1_ch1375c.p01	A464_75.p01	SeHA_C0090.p01	EcHS_A0052.p01	E2348C_0047.p01	CFSAN002050_06875.p01	CFSAN001992_10600.p01	STY0100.p01	ECW_m0046.p01	STM0085.p01	EKO11_3866.p01	ECP_0046.p01	UM146_23010.p01	SEEB0189_18960.p01	WFL_00230.p01	NRG857_00240.p01	LF82_1159.p01	ECIAI1_0048.p01
OID39	70	70	ECSE_0048.p01	SPAB_00110.p01	EcE24377A_0051.p01	ECOK1_0046.p01	ECNA114_0035.p01	ECIAI39_0048.p01	EcSMS35_0049.p01	ECS88_0050.p01	ETEC_0047.p01	UMNK88_47.p01	EC55989_0047.p01	ECO111_0048.p01	ECED1_0046.p01	EC042_0049.p01	ECABU_c00520.p01	ECUMN_0049.p01	*	ECH74115_0051.p01	UTI89_C0053.p01	G2583_0049.p01	ECSP_0050.p01	c0057.p01	ECO26_0048.p01	Z0053.p01	ECs0050.p01	SDY_0070.p01	SFxv_0045.p01	SARI_02918.p01	SCH_0081.p01	EAKF1_ch1374c.p01	A464_76.p01	SeHA_C0091.p01	EcHS_A0053.p01	E2348C_0048.p01	CFSAN002050_06880.p01	CFSAN001992_10595.p01	STY0101.p01	ECW_m0047.p01	STM0086.p01	EKO11_3865.p01	ECP_0047.p01	UM146_23015.p01	SEEB0189_18955.p01	WFL_00235.p01	NRG857_00245.p01	LF82_1158.p01	ECIAI1_0049.p01
OID40	72	72	ECSE_0049.p01	SPAB_00112.p01	EcE24377A_0052.p01	ECOK1_0047.p01	ECNA114_0036.p01	ECIAI39_0049.p01	EcSMS35_0050.p01	ECS88_0051.p01	ETEC_0048.p01	UMNK88_48.p01	EC55989_0048.p01	ECO111_0049.p01	ECED1_0047.p01	EC042_0050.p01	ECABU_c00530.p01	ECUMN_0050.p01	ECO103_0051.p01	ECH74115_0052.p01	UTI89_C0054.p01	G2583_0050.p01	ECSP_0051.p01	c0058.p01	ECO26_0049.p01	Z0055.p01	ECs0051.p01	SDY_0071.p01	SFxv_0047.p01	SARI_02917.p01	SCH_0082.p01	EAKF1_ch1373c.p01	A464_77.p01	SeHA_C0093.p01	EcHS_A0054.p01	E2348C_0049.p01	CFSAN002050_06885.p01	CFSAN001992_10590.p01	STY0102.p01	ECW_m0048.p01	STM0087.p01	EKO11_3864.p01	ECP_0048.p01	UM146_23020.p01	SEEB0189_18950.p01	WFL_00240.p01	NRG857_00250.p01	LF82_0721.p01	ECIAI1_0050.p01
OID41	72	72	ECSE_0050.p01	SPAB_00113.p01	EcE24377A_0053.p01	ECOK1_0049.p01	ECNA114_0039.p01	ECIAI39_0052.p01	EcSMS35_0053.p01	ECS88_0054.p01	ETEC_0049.p01	UMNK88_49.p01	EC55989_0049.p01	ECO111_0053.p01	ECED1_0050.p01	EC042_0053.p01	ECABU_c00570.p01	ECUMN_0051.p01	ECO103_0052.p01	ECH74115_0054.p01	UTI89_C0056.p01	G2583_0053.p01	ECSP_0054.p01	c0061.p01	ECO26_0053.p01	Z0058.p01	ECs0054.p01	SDY_0074.p01	SFxv_0048.p01	SARI_02916.p01	SCH_0083.p01	EAKF1_ch1370.p01	A464_78.p01	SeHA_C0094.p01	EcHS_A0055.p01	E2348C_0052.p01	CFSAN002050_06890.p01	CFSAN001992_10585.p01	STY0103.p01	ECW_m0049.p01	STM0088.p01	EKO11_3863.p01	ECP_0051.p01	UM146_23040.p01	SEEB0189_18945.p01	WFL_00245.p01	NRG857_00265.p01	LF82_0097.p01	ECIAI1_0051.p01
OID42	71	71	ECSE_0051.p01	SPAB_00114.p01	EcE24377A_0054.p01	ECOK1_0051.p01	ECNA114_0040.p01	ECIAI39_0053.p01	EcSMS35_0054.p01	ECS88_0055.p01	ETEC_0050.p01	UMNK88_50.p01	EC55989_0050.p01	ECO111_0054.p01	ECED1_0051.p01	EC042_0054.p01	ECABU_c00580.p01	ECUMN_0052.p01	ECO103_0053.p01	ECH74115_0056.p01	UTI89_C0057.p01	G2583_0054.p01	ECSP_0055.p01	c0063.p01	ECO26_0054.p01	Z0059.p01	ECs0055.p01	SDY_0075.p01	SFxv_0049.p01	SARI_02915.p01	SCH_0084.p01	EAKF1_ch1369.p01	A464_79.p01	SeHA_C0095.p01	EcHS_A0056.p01	E2348C_0053.p01	CFSAN002050_06895.p01	CFSAN001992_10580.p01	STY0104.p01	ECW_m0050.p01	STM0089.p01	EKO11_3862.p01	ECP_0052.p01	UM146_23045.p01	SEEB0189_18940.p01	WFL_00250.p01	NRG857_00270.p01	LF82_0096.p01	ECIAI1_0052.p01
OID43	72	72	ECSE_0052.p01	SPAB_00115.p01	EcE24377A_0055.p01	ECOK1_0052.p01	ECNA114_0041.p01	ECIAI39_0054.p01	EcSMS35_0055.p01	ECS88_0056.p01	ETEC_0051.p01	UMNK88_51.p01	EC55989_0051.p01	ECO111_0055.p01	ECED1_0052.p01	EC042_0055.p01	ECABU_c00590.p01	ECUMN_0053.p01	ECO103_0054.p01	ECH74115_0057.p01	UTI89_C0058.p01	G2583_0055.p01	ECSP_0056.p01	c0064.p01	ECO26_0055.p01	Z0060.p01	ECs0056.p01	SDY_0076.p01	SFxv_0050.p01	SARI_02914.p01	SCH_0085.p01	EAKF1_ch1368.p01	A464_80.p01	SeHA_C0096.p01	EcHS_A0057.p01	E2348C_0054.p01	CFSAN002050_06900.p01	CFSAN001992_10575.p01	STY0105.p01	ECW_m0051.p01	STM0090.p01	EKO11_3861.p01	ECP_0053.p01	UM146_23050.p01	SEEB0189_18935.p01	WFL_00255.p01	NRG857_00275.p01	LF82_1163.p01	ECIAI1_0053.p01
OID44	72	72	ECSE_0053.p01	SPAB_00116.p01	EcE24377A_0056.p01	ECOK1_0053.p01	ECNA114_0042.p01	ECIAI39_0055.p01	EcSMS35_0056.p01	ECS88_0057.p01	ETEC_0052.p01	UMNK88_52.p01	EC55989_0052.p01	ECO111_0056.p01	ECED1_0053.p01	EC042_0056.p01	ECABU_c00600.p01	ECUMN_0054.p01	ECO103_0055.p01	ECH74115_0058.p01	UTI89_C0059.p01	G2583_0056.p01	ECSP_0057.p01	c0065.p01	ECO26_0056.p01	Z0061.p01	ECs0057.p01	SDY_0077.p01	SFxv_0051.p01	SARI_02913.p01	SCH_0086.p01	EAKF1_ch1367.p01	A464_81.p01	SeHA_C0097.p01	EcHS_A0058.p01	E2348C_0055.p01	CFSAN002050_06905.p01	CFSAN001992_10570.p01	STY0106.p01	ECW_m0052.p01	STM0091.p01	EKO11_3860.p01	ECP_0054.p01	UM146_23055.p01	SEEB0189_18930.p01	WFL_00260.p01	NRG857_00280.p01	LF82_1605.p01	ECIAI1_0054.p01
OID45	70	70	ECSE_0054.p01	SPAB_00117.p01	EcE24377A_0057.p01	ECOK1_0054.p01	ECNA114_0043.p01	ECIAI39_0056.p01	EcSMS35_0057.p01	ECS88_0058.p01	ETEC_0053.p01	UMNK88_53.p01	EC55989_0053.p01	ECO111_0057.p01	ECED1_0054.p01	EC042_0057.p01	ECABU_c00610.p01	ECUMN_0055.p01	ECO103_0056.p01	ECH74115_0059.p01	UTI89_C0060.p01	G2583_0057.p01	ECSP_0058.p01	c0066.p01	ECO26_0057.p01	Z0062.p01	ECs0058.p01	SDY_0078.p01	SFxv_0052.p01	SARI_02912.p01	SCH_0087.p01	EAKF1_ch1366.p01	A464_82.p01	SeHA_C0098.p01	EcHS_A0059.p01	E2348C_0056.p01	CFSAN002050_06910.p01	CFSAN001992_10565.p01	STY0107.p01	ECW_m0053.p01	STM0092.p01	EKO11_3859.p01	*	UM146_23060.p01	SEEB0189_18925.p01	WFL_00265.p01	NRG857_00285.p01	LF82_2209.p01	ECIAI1_0055.p01
OID46	71	71	ECSE_0055.p01	SPAB_00118.p01	EcE24377A_0058.p01	ECOK1_0055.p01	ECNA114_0044.p01	ECIAI39_0057.p01	EcSMS35_0058.p01	ECS88_0059.p01	ETEC_0054.p01	UMNK88_54.p01	EC55989_0054.p01	ECO111_0058.p01	ECED1_0055.p01	EC042_0058.p01	ECABU_c00620.p01	ECUMN_0056.p01	ECO103_0057.p01	ECH74115_0060.p01	UTI89_C0061.p01	G2583_0058.p01	ECSP_0059.p01	c0067.p01	ECO26_0058.p01	Z0063.p01	ECs0059.p01	SDY_0079.p01	SFxv_0053.p01	SARI_02911.p01	SCH_0088.p01	EAKF1_ch1365.p01	A464_83.p01	SeHA_C0099.p01	EcHS_A0060.p01	E2348C_0057.p01	CFSAN002050_06915.p01	CFSAN001992_10555.p01	STY0108.p01	ECW_m0054.p01	STM0093.p01	EKO11_3858.p01	ECP_0057.p01	UM146_23065.p01	SEEB0189_18920.p01	WFL_00270.p01	NRG857_00290.p01	LF82_1112.p01	ECIAI1_0056.p01
OID47	72	72	ECSE_0056.p01	SPAB_00120.p01	EcE24377A_0059.p01	ECOK1_0056.p01	ECNA114_0045.p01	ECIAI39_0058.p01	EcSMS35_0059.p01	ECS88_0060.p01	ETEC_0055.p01	UMNK88_55.p01	EC55989_0055.p01	ECO111_0059.p01	ECED1_0056.p01	EC042_0059.p01	ECABU_c00630.p01	ECUMN_0057.p01	ECO103_0058.p01	ECH74115_0061.p01	UTI89_C0062.p01	G2583_0059.p01	ECSP_0060.p01	c0068.p01	ECO26_0059.p01	Z0064.p01	ECs0060.p01	SDY_0080.p01	SFxv_0054.p01	SARI_02910.p01	SCH_0089.p01	EAKF1_ch1364c.p01	A464_85.p01	SeHA_C0101.p01	EcHS_A0061.p01	E2348C_0058.p01	CFSAN002050_06920.p01	CFSAN001992_10550.p01	djlA.p01	ECW_m0055.p01	STM0094.p01	EKO11_3857.p01	ECP_0058.p01	UM146_23070.p01	SEEB0189_18915.p01	WFL_00275.p01	NRG857_00295.p01	LF82_0492.p01	ECIAI1_0057.p01
OID48	72	72	ECSE_0058.p01	SPAB_00121.p01	EcE24377A_0060.p01	ECOK1_0057.p01	ECNA114_0046.p01	ECIAI39_0061.p01	EcSMS35_0060.p01	ECS88_0061.p01	ETEC_0057.p01	UMNK88_56.p01	EC55989_0056.p01	ECO111_0060.p01	ECED1_0057.p01	EC042_0061.p01	ECABU_c00640.p01	ECUMN_0059.p01	ECO103_0059.p01	ECH74115_0063.p01	UTI89_C0063.p01	G2583_0061.p01	ECSP_0062.p01	c0069.p01	ECO26_0060.p01	Z0066.p01	ECs0062.p01	SDY_0082.p01	SFxv_0055.p01	SARI_02909.p01	SCH_0090.p01	EAKF1_ch1363.p01	A464_86.p01	SeHA_C0102.p01	EcHS_A0062.p01	E2348C_0059.p01	CFSAN002050_06925.p01	CFSAN001992_10545.p01	rluA.p01	ECW_m0056.p01	STM0095.p01	EKO11_3856.p01	ECP_0059.p01	UM146_23075.p01	SEEB0189_18910.p01	WFL_00280.p01	NRG857_00300.p01	LF82_1897.p01	ECIAI1_0058.p01
OID49	71	71	ECSE_0059.p01	SPAB_00122.p01	EcE24377A_0061.p01	ECOK1_0058.p01	ECNA114_0047.p01	ECIAI39_0062.p01	EcSMS35_0061.p01	ECS88_0062.p01	ETEC_0058.p01	UMNK88_57.p01	EC55989_0057.p01	ECO111_0061.p01	ECED1_0058.p01	EC042_0062.p01	ECABU_c00650.p01	ECUMN_0060.p01	ECO103_0060.p01	ECH74115_0064.p01	UTI89_C0064.p01	G2583_0062.p01	ECSP_0063.p01	c0070.p01	ECO26_0061.p01	Z0067.p01	ECs0063.p01	SDY_0083.p01	SFxv_0056.p01	SARI_02908.p01	SCH_0091.p01	EAKF1_ch1362.p01	A464_87.p01	SeHA_C0103.p01	EcHS_A0063.p01	E2348C_0060.p01	CFSAN002050_06930.p01	CFSAN001992_10540.p01	STY0111.p01	ECW_m0057.p01	STM0096.p01	EKO11_3855.p01	ECP_0060.p01	UM146_23080.p01	SEEB0189_18905.p01	WFL_00285.p01	NRG857_00305.p01	LF82_0987.p01	ECIAI1_0059.p01
OID50	69	69	ECSE_0060.p01	SPAB_00123.p01	EcE24377A_0062.p01	ECOK1_0059.p01	ECNA114_0048.p01	ECIAI39_0063.p01	EcSMS35_0062.p01	ECS88_0063.p01	ETEC_0059.p01	UMNK88_58.p01	EC55989_0058.p01	ECO111_0062.p01	ECED1_0059.p01	EC042_0063.p01	ECABU_c00660.p01	ECUMN_0061.p01	ECO103_0061.p01	ECH74115_0065.p01	UTI89_C0065.p01	G2583_0063.p01	ECSP_0064.p01	c0071.p01	ECO26_0062.p01	Z0068.p01	ECs0064.p01	*	SFxv_0057.p01	SARI_02907.p01	SCH_0092.p01	EAKF1_ch1361.p01	A464_88.p01	SeHA_C0104.p01	EcHS_A0064.p01	E2348C_0061.p01	CFSAN002050_06935.p01	CFSAN001992_10535.p01	STY0112.p01	ECW_m0058.p01	STM0097.p01	EKO11_3854.p01	ECP_0061.p01	UM146_23085.p01	SEEB0189_18900.p01	WFL_00290.p01	NRG857_00310.p01	LF82_1683.p01	ECIAI1_0060.p01
OID51	70	70	ECSE_0061.p01	SPAB_00128.p01	EcE24377A_0063.p01	ECOK1_0060.p01	ECNA114_0049.p01	ECIAI39_0064.p01	EcSMS35_0063.p01	ECS88_0064.p01	ETEC_0060.p01	UMNK88_59.p01	EC55989_0059.p01	ECO111_0063.p01	ECED1_0060.p01	EC042_0064.p01	ECABU_c00670.p01	ECUMN_0062.p01	ECO103_0062.p01	ECH74115_0066.p01	UTI89_C0066.p01	G2583_0064.p01	ECSP_0065.p01	c0073.p01	ECO26_0063.p01	Z0069.p01	ECs0065.p01	SDY_0088.p01	SFxv_0058.p01	SARI_02904.p01	SCH_0095.p01	EAKF1_ch1360.p01	A464_92.p01	SeHA_C0107.p01	EcHS_A0065.p01	E2348C_0062.p01	CFSAN002050_06950.p01	CFSAN001992_10505.p01	STY0118.p01	ECW_m0059.p01	STM0101.p01	EKO11_3853.p01	ECP_0062.p01	UM146_23090.p01	SEEB0189_18885.p01	WFL_00295.p01	NRG857_00315.p01	LF82_0108.p01	ECIAI1_0061.p01
OID52	70	70	ECSE_0062.p01	SPAB_00129.p01	EcE24377A_0064.p01	ECOK1_0061.p01	ECNA114_0050.p01	ECIAI39_0065.p01	EcSMS35_0064.p01	ECS88_0065.p01	ETEC_0061.p01	UMNK88_60.p01	EC55989_0060.p01	ECO111_0064.p01	ECED1_0061.p01	EC042_0065.p01	ECABU_c00680.p01	ECUMN_0063.p01	ECO103_0063.p01	ECH74115_0067.p01	UTI89_C0067.p01	G2583_0065.p01	ECSP_0066.p01	c0074.p01	ECO26_0064.p01	Z0070.p01	ECs0066.p01	SDY_0089.p01	SFxv_0059.p01	SARI_02903.p01	SCH_0096.p01	EAKF1_ch1359.p01	A464_93.p01	SeHA_C0108.p01	EcHS_A0066.p01	E2348C_0063.p01	CFSAN002050_06955.p01	CFSAN001992_10500.p01	STY0119.p01	ECW_m0060.p01	STM0102.p01	EKO11_3852.p01	ECP_0063.p01	UM146_23095.p01	SEEB0189_18880.p01	WFL_00300.p01	NRG857_00320.p01	LF82_0105.p01	ECIAI1_0062.p01
OID53	70	70	ECSE_0063.p01	SPAB_00130.p01	EcE24377A_0065.p01	ECOK1_0062.p01	ECNA114_0051.p01	ECIAI39_0066.p01	EcSMS35_0065.p01	ECS88_0066.p01	ETEC_0062.p01	UMNK88_61.p01	EC55989_0061.p01	ECO111_0065.p01	ECED1_0062.p01	EC042_0066.p01	ECABU_c00690.p01	ECUMN_0064.p01	ECO103_0064.p01	ECH74115_0068.p01	UTI89_C0068.p01	G2583_0066.p01	ECSP_0067.p01	c0075.p01	ECO26_0065.p01	Z0072.p01	ECs0067.p01	SDY_0090.p01	SFxv_0060.p01	SARI_02902.p01	*	EAKF1_ch1358.p01	A464_94.p01	SeHA_C0109.p01	EcHS_A0067.p01	E2348C_0064.p01	CFSAN002050_06960.p01	CFSAN001992_10495.p01	STY0120.p01	ECW_m0061.p01	STM0103.p01	EKO11_3851.p01	ECP_0064.p01	UM146_23100.p01	SEEB0189_18875.p01	WFL_00305.p01	NRG857_00325.p01	LF82_0106.p01	ECIAI1_0063.p01
OID54	70	70	ECSE_0064.p01	SPAB_00131.p01	EcE24377A_0066.p01	ECOK1_0063.p01	ECNA114_0053.p01	ECIAI39_0067.p01	EcSMS35_0066.p01	ECS88_0067.p01	ETEC_0063.p01	UMNK88_62.p01	EC55989_0062.p01	ECO111_0066.p01	ECED1_0063.p01	EC042_0067.p01	ECABU_c00700.p01	ECUMN_0065.p01	ECO103_0065.p01	ECH74115_0069.p01	UTI89_C0069.p01	G2583_0067.p01	ECSP_0068.p01	c0076.p01	ECO26_0066.p01	Z0073.p01	ECs0068.p01	*	SFxv_0061.p01	SARI_02901.p01	SCH_0098.p01	EAKF1_ch1357c.p01	A464_95.p01	SeHA_C0110.p01	EcHS_A0068.p01	E2348C_0065.p01	CFSAN002050_06965.p01	CFSAN001992_10490.p01	STY0121.p01	ECW_m0062.p01	STM0104.p01	EKO11_3850.p01	ECP_0065.p01	UM146_23105.p01	SEEB0189_18870.p01	WFL_00310.p01	NRG857_00330.p01	LF82_0107.p01	ECIAI1_0064.p01
OID55	71	71	ECSE_0065.p01	SPAB_00132.p01	EcE24377A_0067.p01	ECOK1_0066.p01	ECNA114_0059.p01	ECIAI39_0070.p01	EcSMS35_0069.p01	ECS88_0070.p01	ETEC_0064.p01	UMNK88_63.p01	EC55989_0063.p01	ECO111_0067.p01	ECED1_0066.p01	EC042_0068.p01	ECABU_c00730.p01	ECUMN_0066.p01	ECO103_0066.p01	ECH74115_0070.p01	UTI89_C0073.p01	G2583_0068.p01	ECSP_0069.p01	c0081.p01	ECO26_0067.p01	Z0074.p01	ECs0069.p01	SDY_0092.p01	SFxv_0062.p01	SARI_02900.p01	SCH_0099.p01	EAKF1_ch1356c.p01	A464_96.p01	SeHA_C0111.p01	EcHS_A0069.p01	E2348C_0071.p01	CFSAN002050_06970.p01	CFSAN001992_10485.p01	STY0122.p01	ECW_m0063.p01	STM0105.p01	EKO11_3849.p01	ECP_0068.p01	UM146_23120.p01	SEEB0189_18865.p01	WFL_00315.p01	NRG857_00345.p01	LF82_2467.p01	ECIAI1_0065.p01
OID56	71	71	ECSE_0066.p01	SPAB_00133.p01	EcE24377A_0068.p01	ECOK1_0067.p01	ECNA114_0060.p01	ECIAI39_0071.p01	EcSMS35_0070.p01	ECS88_0071.p01	ETEC_0065.p01	UMNK88_64.p01	EC55989_0064.p01	ECO111_0068.p01	ECED1_0067.p01	EC042_0069.p01	ECABU_c00740.p01	ECUMN_0067.p01	ECO103_0067.p01	ECH74115_0071.p01	UTI89_C0074.p01	G2583_0069.p01	ECSP_0070.p01	c0082.p01	ECO26_0068.p01	Z0075.p01	ECs0070.p01	SDY_0093.p01	SFxv_0063.p01	SARI_02899.p01	SCH_0100.p01	EAKF1_ch1355.p01	A464_97.p01	SeHA_C0112.p01	EcHS_A0070.p01	E2348C_0072.p01	CFSAN002050_06975.p01	CFSAN001992_10480.p01	STY0123.p01	ECW_m0064.p01	STM0106.p01	EKO11_3848.p01	ECP_0069.p01	UM146_23125.p01	SEEB0189_18860.p01	WFL_00320.p01	NRG857_00350.p01	LF82_2257.p01	ECIAI1_0066.p01
OID57	71	71	ECSE_0067.p01	SPAB_00134.p01	EcE24377A_0069.p01	ECOK1_0068.p01	ECNA114_0061.p01	ECIAI39_0072.p01	EcSMS35_0071.p01	ECS88_0072.p01	ETEC_0066.p01	UMNK88_65.p01	EC55989_0065.p01	ECO111_0069.p01	ECED1_0068.p01	EC042_0070.p01	ECABU_c00750.p01	ECUMN_0068.p01	ECO103_0068.p01	ECH74115_0072.p01	UTI89_C0075.p01	G2583_0070.p01	ECSP_0071.p01	c0083.p01	ECO26_0069.p01	Z0076.p01	ECs0071.p01	SDY_0094.p01	SFxv_0064.p01	SARI_02898.p01	SCH_0101.p01	EAKF1_ch1354.p01	A464_98.p01	SeHA_C0113.p01	EcHS_A0071.p01	E2348C_0073.p01	CFSAN002050_06980.p01	CFSAN001992_10475.p01	STY0124.p01	ECW_m0065.p01	STM0107.p01	EKO11_3847.p01	ECP_0070.p01	UM146_23130.p01	SEEB0189_18855.p01	WFL_00325.p01	NRG857_00355.p01	LF82_2256.p01	ECIAI1_0067.p01
OID58	71	71	ECSE_0068.p01	SPAB_00135.p01	EcE24377A_0070.p01	ECOK1_0069.p01	ECNA114_0062.p01	ECIAI39_0073.p01	EcSMS35_0072.p01	ECS88_0073.p01	ETEC_0067.p01	UMNK88_66.p01	EC55989_0066.p01	ECO111_0070.p01	ECED1_0069.p01	EC042_0071.p01	ECABU_c00760.p01	ECUMN_0069.p01	ECO103_0069.p01	ECH74115_0073.p01	UTI89_C0076.p01	G2583_0071.p01	ECSP_0072.p01	c0084.p01	ECO26_0070.p01	Z0077.p01	ECs0072.p01	SDY_0095.p01	SFxv_0065.p01	SARI_02897.p01	SCH_0102.p01	EAKF1_ch1353.p01	A464_99.p01	SeHA_C0114.p01	EcHS_A0072.p01	E2348C_0074.p01	CFSAN002050_06985.p01	CFSAN001992_10470.p01	STY0125.p01	ECW_m0066.p01	STM0108.p01	EKO11_3846.p01	ECP_0071.p01	UM146_23135.p01	SEEB0189_18850.p01	WFL_00330.p01	NRG857_00360.p01	LF82_2229.p01	ECIAI1_0068.p01
OID59	69	69	ECSE_0069.p01	SPAB_00136.p01	EcE24377A_0072.p01	ECOK1_0070.p01	ECNA114_0064.p01	ECIAI39_0075.p01	EcSMS35_0074.p01	ECS88_0074.p01	ETEC_0068.p01	UMNK88_67.p01	EC55989_0067.p01	ECO111_0071.p01	ECED1_0070.p01	EC042_0073.p01	ECABU_c00770.p01	ECUMN_0072.p01	ECO103_0070.p01	ECH74115_0076.p01	UTI89_C0077.p01	G2583_0073.p01	ECSP_0074.p01	c0085.p01	ECO26_0071.p01	Z0079.p01	ECs0074.p01	SDY_0097.p01	SFxv_0067.p01	SARI_02896.p01	SCH_0103.p01	EAKF1_ch1352.p01	A464_101.p01	SeHA_C0117.p01	EcHS_A0074.p01	E2348C_0075.p01	CFSAN002050_06990.p01	CFSAN001992_10465.p01	STY0127.p01	ECW_m0068.p01	STM0109.p01	EKO11_3845.p01	ECP_0072.p01	UM146_23140.p01	SEEB0189_18845.p01	WFL_00335.p01	NRG857_00365.p01	LF82_2130.p01	ECIAI1_0069.p01
OID60	71	71	ECSE_0071.p01	SPAB_00140.p01	EcE24377A_0074.p01	ECOK1_0072.p01	ECNA114_0066.p01	ECIAI39_0076.p01	EcSMS35_0076.p01	ECS88_0076.p01	ETEC_0070.p01	UMNK88_70.p01	EC55989_0069.p01	ECO111_0074.p01	ECED1_0071.p01	EC042_0074.p01	ECABU_c00780.p01	ECUMN_0073.p01	ECO103_0073.p01	ECH74115_0078.p01	UTI89_C0078.p01	G2583_0075.p01	ECSP_0075.p01	c0087.p01	ECO26_0074.p01	Z0080.p01	ECs0075.p01	SDY_0098.p01	SFxv_0070.p01	SARI_02892.p01	SCH_0106.p01	EAKF1_ch1350.p01	A464_104.p01	SeHA_C0121.p01	EcHS_A0076.p01	E2348C_0076.p01	CFSAN002050_07000.p01	CFSAN001992_10455.p01	STY0129.p01	ECW_m0071.p01	STM0110.p01	EKO11_3842.p01	ECP_0073.p01	UM146_23150.p01	SEEB0189_18835.p01	WFL_00350.p01	NRG857_00375.p01	LF82_1181.p01	ECIAI1_0072.p01
OID61	71	71	ECSE_0072.p01	SPAB_00141.p01	EcE24377A_0075.p01	ECOK1_0073.p01	ECNA114_0067.p01	ECIAI39_0077.p01	EcSMS35_0077.p01	ECS88_0077.p01	ETEC_0071.p01	UMNK88_71.p01	EC55989_0070.p01	ECO111_0075.p01	ECED1_0072.p01	EC042_0075.p01	ECABU_c00790.p01	ECUMN_0074.p01	ECO103_0074.p01	ECH74115_0079.p01	UTI89_C0079.p01	G2583_0076.p01	ECSP_0076.p01	c0089.p01	ECO26_0075.p01	Z0081.p01	ECs0076.p01	SDY_0099.p01	SFxv_0071.p01	SARI_02891.p01	SCH_0107.p01	EAKF1_ch1349.p01	A464_105.p01	SeHA_C0122.p01	EcHS_A0077.p01	E2348C_0077.p01	CFSAN002050_07005.p01	CFSAN001992_10450.p01	STY0130.p01	ECW_m0072.p01	STM0111.p01	EKO11_3841.p01	ECP_0074.p01	UM146_23155.p01	SEEB0189_18830.p01	WFL_00355.p01	NRG857_00380.p01	LF82_1180.p01	ECIAI1_0073.p01
OID62	71	71	ECSE_0073.p01	SPAB_00142.p01	EcE24377A_0076.p01	ECOK1_0074.p01	ECNA114_0068.p01	ECIAI39_0078.p01	EcSMS35_0078.p01	ECS88_0078.p01	ETEC_0072.p01	UMNK88_72.p01	EC55989_0071.p01	ECO111_0076.p01	ECED1_0073.p01	EC042_0076.p01	ECABU_c00800.p01	ECUMN_0075.p01	ECO103_0075.p01	ECH74115_0080.p01	UTI89_C0080.p01	G2583_0077.p01	ECSP_0077.p01	c0090.p01	ECO26_0076.p01	Z0082.p01	ECs0077.p01	SDY_0100.p01	SFxv_0072.p01	SARI_02890.p01	SCH_0108.p01	EAKF1_ch1348.p01	A464_106.p01	SeHA_C0123.p01	EcHS_A0078.p01	E2348C_0078.p01	CFSAN002050_07010.p01	CFSAN001992_10445.p01	STY0131.p01	ECW_m0073.p01	STM0112.p01	EKO11_3840.p01	ECP_0075.p01	UM146_23160.p01	SEEB0189_18825.p01	WFL_00360.p01	NRG857_00385.p01	LF82_1179.p01	ECIAI1_0074.p01
OID63	71	71	ECSE_0074.p01	SPAB_00143.p01	EcE24377A_0077.p01	ECOK1_0075.p01	ECNA114_0069.p01	ECIAI39_0079.p01	EcSMS35_0079.p01	ECS88_0079.p01	ETEC_0073.p01	UMNK88_73.p01	EC55989_0072.p01	ECO111_0077.p01	ECED1_0074.p01	EC042_0077.p01	ECABU_c00810.p01	ECUMN_0076.p01	ECO103_0076.p01	ECH74115_0081.p01	UTI89_C0081.p01	G2583_0078.p01	ECSP_0078.p01	c0091.p01	ECO26_0077.p01	Z0083.p01	ECs0078.p01	SDY_0101.p01	SFxv_0073.p01	SARI_02889.p01	SCH_0109.p01	EAKF1_ch1347.p01	A464_107.p01	SeHA_C0124.p01	EcHS_A0079.p01	E2348C_0079.p01	CFSAN002050_07015.p01	CFSAN001992_10440.p01	STY0132.p01	ECW_m0074.p01	STM0113.p01	EKO11_3839.p01	ECP_0076.p01	UM146_23165.p01	SEEB0189_18820.p01	WFL_00365.p01	NRG857_00390.p01	LF82_1178.p01	ECIAI1_0075.p01
OID64	67	67	ECSE_0077.p01	SPAB_00146.p01	EcE24377A_0078.p01	ECOK1_0077.p01	ECNA114_0070.p01	ECIAI39_0080.p01	EcSMS35_0081.p01	ECS88_0080.p01	ETEC_0075.p01	UMNK88_74.p01	EC55989_0073.p01	ECO111_0079.p01	*	EC042_0078.p01	ECABU_c00820.p01	ECUMN_0077.p01	ECO103_0078.p01	ECH74115_0084.p01	UTI89_C0084.p01	G2583_0080.p01	ECSP_0080.p01	c0093.p01	ECO26_0079.p01	Z0086.p01	ECs0080.p01	*	SFxv_0075.p01	SARI_02888.p01	*	EAKF1_ch1345c.p01	A464_110.p01	SeHA_C0126.p01	EcHS_A0081.p01	E2348C_0081.p01	CFSAN002050_07020.p01	CFSAN001992_10430.p01	STY0134.p01	ECW_m0076.p01	STM0115.p01	EKO11_3838.p01	ECP_0078.p01	UM146_23170.p01	SEEB0189_18815.p01	WFL_00370.p01	NRG857_00395.p01	LF82_1183.p01	ECIAI1_0076.p01
OID65	70	70	ECSE_0079.p01	SPAB_00147.p01	EcE24377A_0079.p01	ECOK1_0078.p01	ECNA114_0071.p01	ECIAI39_0081.p01	EcSMS35_0083.p01	ECS88_0081.p01	ETEC_0076.p01	UMNK88_76.p01	EC55989_0074.p01	ECO111_0080.p01	ECED1_0079.p01	EC042_0079.p01	ECABU_c00830.p01	ECUMN_0078.p01	ECO103_0079.p01	ECH74115_0086.p01	UTI89_C0085.p01	G2583_0081.p01	ECSP_0081.p01	c0095.p01	ECO26_0080.p01	Z0087.p01	ECs0081.p01	SDY_0107.p01	SFxv_0076.p01	SARI_02887.p01	SCH_0113.p01	EAKF1_ch1344c.p01	A464_111.p01	SeHA_C0127.p01	EcHS_A0083.p01	E2348C_0082.p01	CFSAN002050_07025.p01	CFSAN001992_10425.p01	ilvI.p01	ECW_m0077.p01	STM0116.p01	EKO11_3837.p01	ECP_0079.p01	UM146_23175.p01	SEEB0189_18810.p01	WFL_00375.p01	NRG857_00400.p01	LF82_1108.p01	ECIAI1_0077.p01
OID66	71	71	ECSE_0080.p01	SPAB_00148.p01	EcE24377A_0080.p01	ECOK1_0079.p01	ECNA114_0072.p01	ECIAI39_0082.p01	EcSMS35_0084.p01	ECS88_0082.p01	ETEC_0077.p01	UMNK88_77.p01	EC55989_0075.p01	ECO111_0081.p01	ECED1_0080.p01	EC042_0080.p01	ECABU_c00840.p01	ECUMN_0079.p01	ECO103_0080.p01	ECH74115_0087.p01	UTI89_C0086.p01	G2583_0082.p01	ECSP_0082.p01	c0096.p01	ECO26_0081.p01	Z0088.p01	ECs0082.p01	SDY_0108.p01	SFxv_0077.p01	SARI_02886.p01	SCH_0114.p01	EAKF1_ch1343c.p01	A464_112.p01	SeHA_C0128.p01	EcHS_A0084.p01	E2348C_0083.p01	CFSAN002050_07030.p01	CFSAN001992_10420.p01	STY0136.p01	ECW_m0078.p01	STM0117.p01	EKO11_3836.p01	ECP_0080.p01	UM146_23180.p01	SEEB0189_18805.p01	WFL_00380.p01	NRG857_00405.p01	LF82_1107.p01	ECIAI1_0078.p01
OID67	71	71	ECSE_0082.p01	SPAB_00150.p01	EcE24377A_0082.p01	ECOK1_0081.p01	ECNA114_0073.p01	ECIAI39_0083.p01	EcSMS35_0085.p01	ECS88_0083.p01	ETEC_0078.p01	UMNK88_79.p01	EC55989_0076.p01	ECO111_0083.p01	ECED1_0081.p01	EC042_0081.p01	ECABU_c00850.p01	ECUMN_0080.p01	ECO103_0082.p01	ECH74115_0088.p01	UTI89_C0089.p01	G2583_0084.p01	ECSP_0083.p01	c0098.p01	ECO26_0083.p01	Z0090.p01	ECs0084.p01	SDY_0110.p01	SFxv_0079.p01	SARI_02884.p01	SCH_0115.p01	EAKF1_ch1342c.p01	A464_113.p01	SeHA_C0130.p01	EcHS_A0086.p01	E2348C_0085.p01	CFSAN002050_07035.p01	CFSAN001992_10415.p01	STY0138.p01	ECW_m0079.p01	STM0118.p01	EKO11_3834.p01	ECP_0082.p01	UM146_23185.p01	SEEB0189_18800.p01	WFL_00385.p01	NRG857_00410.p01	LF82_0745.p01	ECIAI1_0079.p01
OID68	71	71	ECSE_0083.p01	SPAB_00152.p01	EcE24377A_0083.p01	ECOK1_0082.p01	ECNA114_0074.p01	ECIAI39_0084.p01	EcSMS35_0086.p01	ECS88_0084.p01	ETEC_0079.p01	UMNK88_81.p01	EC55989_0077.p01	ECO111_0084.p01	ECED1_0082.p01	EC042_0082.p01	ECABU_c00860.p01	ECUMN_0081.p01	ECO103_0083.p01	ECH74115_0089.p01	UTI89_C0090.p01	G2583_0085.p01	ECSP_0084.p01	c0099.p01	ECO26_0084.p01	Z0091.p01	ECs0085.p01	SDY_0111.p01	SFxv_0082.p01	SARI_02883.p01	SCH_0116.p01	EAKF1_ch1340c.p01	A464_114.p01	SeHA_C0131.p01	EcHS_A0087.p01	E2348C_0086.p01	CFSAN002050_07040.p01	CFSAN001992_10410.p01	STY0139.p01	ECW_m0080.p01	STM0119.p01	EKO11_3833.p01	ECP_0083.p01	UM146_23190.p01	SEEB0189_18790.p01	WFL_00390.p01	NRG857_00415.p01	LF82_1389.p01	ECIAI1_0080.p01
OID69	72	72	ECSE_0084.p01	SPAB_00154.p01	EcE24377A_0084.p01	ECOK1_0083.p01	ECNA114_0075.p01	ECIAI39_0085.p01	EcSMS35_0087.p01	ECS88_0085.p01	ETEC_0080.p01	UMNK88_82.p01	EC55989_0078.p01	ECO111_0085.p01	ECED1_0083.p01	EC042_0083.p01	ECABU_c00870.p01	ECUMN_0082.p01	ECO103_0084.p01	ECH74115_0090.p01	UTI89_C0091.p01	G2583_0086.p01	ECSP_0085.p01	c0100.p01	ECO26_0085.p01	Z0092.p01	ECs0086.p01	SDY_0112.p01	SFxv_0083.p01	SARI_02882.p01	SCH_0117.p01	EAKF1_ch1339c.p01	A464_115.p01	SeHA_C0132.p01	EcHS_A0088.p01	E2348C_0087.p01	CFSAN002050_07045.p01	CFSAN001992_10405.p01	STY0140.p01	ECW_m0081.p01	STM0120.p01	EKO11_3832.p01	ECP_0084.p01	UM146_23195.p01	SEEB0189_18785.p01	WFL_00395.p01	NRG857_00420.p01	LF82_1387.p01	ECIAI1_0081.p01
OID70	72	72	ECSE_0085.p01	SPAB_00155.p01	EcE24377A_0085.p01	ECOK1_0084.p01	ECNA114_0076.p01	ECIAI39_0086.p01	EcSMS35_0088.p01	ECS88_0086.p01	ETEC_0081.p01	UMNK88_83.p01	EC55989_0079.p01	ECO111_0086.p01	ECED1_0084.p01	EC042_0084.p01	ECABU_c00880.p01	ECUMN_0083.p01	ECO103_0085.p01	ECH74115_0091.p01	UTI89_C0092.p01	G2583_0087.p01	ECSP_0086.p01	c0101.p01	ECO26_0086.p01	Z0093.p01	ECs0087.p01	SDY_0113.p01	SFxv_0084.p01	SARI_02881.p01	SCH_0118.p01	EAKF1_ch1338c.p01	A464_116.p01	SeHA_C0133.p01	EcHS_A0089.p01	E2348C_0088.p01	CFSAN002050_07050.p01	CFSAN001992_10400.p01	STY0141.p01	ECW_m0082.p01	STM0121.p01	EKO11_3831.p01	ECP_0085.p01	UM146_23200.p01	SEEB0189_18780.p01	WFL_00400.p01	NRG857_00425.p01	LF82_0762.p01	ECIAI1_0082.p01
OID71	72	72	ECSE_0086.p01	SPAB_00156.p01	EcE24377A_0086.p01	ECOK1_0085.p01	ECNA114_0077.p01	ECIAI39_0087.p01	EcSMS35_0089.p01	ECS88_0087.p01	ETEC_0082.p01	UMNK88_84.p01	EC55989_0080.p01	ECO111_0087.p01	ECED1_0085.p01	EC042_0085.p01	ECABU_c00890.p01	ECUMN_0084.p01	ECO103_0086.p01	ECH74115_0092.p01	UTI89_C0093.p01	G2583_0088.p01	ECSP_0087.p01	c0102.p01	ECO26_0087.p01	Z0094.p01	ECs0088.p01	SDY_0114.p01	SFxv_0085.p01	SARI_02879.p01	SCH_0119.p01	EAKF1_ch1337c.p01	A464_117.p01	SeHA_C0134.p01	EcHS_A0090.p01	E2348C_0089.p01	CFSAN002050_07055.p01	CFSAN001992_10395.p01	STY0142.p01	ECW_m0083.p01	STM0122.p01	EKO11_3830.p01	ECP_0086.p01	UM146_23205.p01	SEEB0189_18775.p01	WFL_00405.p01	NRG857_00430.p01	LF82_0760.p01	ECIAI1_0083.p01
OID72	72	72	ECSE_0087.p01	SPAB_00157.p01	EcE24377A_0087.p01	ECOK1_0086.p01	ECNA114_0078.p01	ECIAI39_0088.p01	EcSMS35_0090.p01	ECS88_0088.p01	ETEC_0083.p01	UMNK88_85.p01	EC55989_0081.p01	ECO111_0088.p01	ECED1_0086.p01	EC042_0086.p01	ECABU_c00900.p01	ECUMN_0085.p01	ECO103_0087.p01	ECH74115_0093.p01	UTI89_C0094.p01	G2583_0089.p01	ECSP_0088.p01	c0103.p01	ECO26_0088.p01	Z0095.p01	ECs0089.p01	SDY_0115.p01	SFxv_0086.p01	SARI_02878.p01	SCH_0120.p01	EAKF1_ch1336c.p01	A464_118.p01	SeHA_C0135.p01	EcHS_A0091.p01	E2348C_0090.p01	CFSAN002050_07060.p01	CFSAN001992_10390.p01	STY0143.p01	ECW_m0084.p01	STM0123.p01	EKO11_3829.p01	ECP_0087.p01	UM146_23210.p01	SEEB0189_18770.p01	WFL_00410.p01	NRG857_00435.p01	LF82_1419.p01	ECIAI1_0084.p01
OID73	72	72	ECSE_0088.p01	SPAB_00158.p01	EcE24377A_0088.p01	ECOK1_0087.p01	ECNA114_0079.p01	ECIAI39_0089.p01	EcSMS35_0091.p01	ECS88_0089.p01	ETEC_0084.p01	UMNK88_86.p01	EC55989_0082.p01	ECO111_0089.p01	ECED1_0087.p01	EC042_0087.p01	ECABU_c00910.p01	ECUMN_0086.p01	ECO103_0088.p01	ECH74115_0094.p01	UTI89_C0095.p01	G2583_0090.p01	ECSP_0089.p01	c0104.p01	ECO26_0089.p01	Z0096.p01	ECs0090.p01	SDY_0116.p01	SFxv_0087.p01	SARI_02877.p01	SCH_0121.p01	EAKF1_ch1335c.p01	A464_119.p01	SeHA_C0136.p01	EcHS_A0092.p01	E2348C_0091.p01	CFSAN002050_07065.p01	CFSAN001992_10385.p01	STY0144.p01	ECW_m0085.p01	STM0124.p01	EKO11_3828.p01	ECP_0088.p01	UM146_23215.p01	SEEB0189_18765.p01	WFL_00415.p01	NRG857_00440.p01	LF82_1420.p01	ECIAI1_0085.p01
OID74	72	72	ECSE_0089.p01	SPAB_00159.p01	EcE24377A_0089.p01	ECOK1_0088.p01	ECNA114_0080.p01	ECIAI39_0090.p01	EcSMS35_0092.p01	ECS88_0090.p01	ETEC_0085.p01	UMNK88_87.p01	EC55989_0083.p01	ECO111_0090.p01	ECED1_0088.p01	EC042_0088.p01	ECABU_c00920.p01	ECUMN_0087.p01	ECO103_0089.p01	ECH74115_0095.p01	UTI89_C0096.p01	G2583_0091.p01	ECSP_0090.p01	c0105.p01	ECO26_0090.p01	Z0097.p01	ECs0091.p01	SDY_0117.p01	SFxv_0088.p01	SARI_02876.p01	SCH_0122.p01	EAKF1_ch1334c.p01	A464_120.p01	SeHA_C0137.p01	EcHS_A0093.p01	E2348C_0092.p01	CFSAN002050_07070.p01	CFSAN001992_10380.p01	STY0145.p01	ECW_m0086.p01	STM0125.p01	EKO11_3827.p01	ECP_0089.p01	UM146_23220.p01	SEEB0189_18760.p01	WFL_00420.p01	NRG857_00445.p01	LF82_1388.p01	ECIAI1_0086.p01
OID75	72	72	ECSE_0090.p01	SPAB_00160.p01	EcE24377A_0090.p01	ECOK1_0089.p01	ECNA114_0081.p01	ECIAI39_0091.p01	EcSMS35_0093.p01	ECS88_0091.p01	ETEC_0086.p01	UMNK88_88.p01	EC55989_0084.p01	ECO111_0091.p01	ECED1_0089.p01	EC042_0089.p01	ECABU_c00930.p01	ECUMN_0088.p01	ECO103_0090.p01	ECH74115_0096.p01	UTI89_C0097.p01	G2583_0092.p01	ECSP_0091.p01	c0106.p01	ECO26_0091.p01	Z0098.p01	ECs0092.p01	SDY_0118.p01	SFxv_0089.p01	SARI_02875.p01	SCH_0123.p01	EAKF1_ch1333c.p01	A464_121.p01	SeHA_C0138.p01	EcHS_A0094.p01	E2348C_0093.p01	CFSAN002050_07075.p01	CFSAN001992_10375.p01	STY0146.p01	ECW_m0087.p01	STM0126.p01	EKO11_3826.p01	ECP_0090.p01	UM146_23225.p01	SEEB0189_18755.p01	WFL_00425.p01	NRG857_00450.p01	LF82_1418.p01	ECIAI1_0087.p01
OID76	72	72	ECSE_0091.p01	SPAB_00161.p01	EcE24377A_0091.p01	ECOK1_0090.p01	ECNA114_0082.p01	ECIAI39_0092.p01	EcSMS35_0094.p01	ECS88_0092.p01	ETEC_0087.p01	UMNK88_89.p01	EC55989_0085.p01	ECO111_0092.p01	ECED1_0090.p01	EC042_0090.p01	ECABU_c00940.p01	ECUMN_0089.p01	ECO103_0091.p01	ECH74115_0097.p01	UTI89_C0098.p01	G2583_0093.p01	ECSP_0092.p01	c0107.p01	ECO26_0092.p01	Z0099.p01	ECs0093.p01	SDY_0119.p01	SFxv_0090.p01	SARI_02874.p01	SCH_0124.p01	EAKF1_ch1332c.p01	A464_122.p01	SeHA_C0139.p01	EcHS_A0095.p01	E2348C_0094.p01	CFSAN002050_07080.p01	CFSAN001992_10370.p01	STY0147.p01	ECW_m0088.p01	STM0127.p01	EKO11_3825.p01	ECP_0091.p01	UM146_23230.p01	SEEB0189_18750.p01	WFL_00430.p01	NRG857_00455.p01	LF82_0765.p01	ECIAI1_0088.p01
OID77	72	72	ECSE_0092.p01	SPAB_00162.p01	EcE24377A_0092.p01	ECOK1_0091.p01	ECNA114_0083.p01	ECIAI39_0093.p01	EcSMS35_0095.p01	ECS88_0093.p01	ETEC_0088.p01	UMNK88_90.p01	EC55989_0086.p01	ECO111_0093.p01	ECED1_0091.p01	EC042_0091.p01	ECABU_c00950.p01	ECUMN_0090.p01	ECO103_0092.p01	ECH74115_0098.p01	UTI89_C0099.p01	G2583_0094.p01	ECSP_0093.p01	c0108.p01	ECO26_0093.p01	Z0100.p01	ECs0094.p01	SDY_0120.p01	SFxv_0091.p01	SARI_02873.p01	SCH_0125.p01	EAKF1_ch1331c.p01	A464_123.p01	SeHA_C0140.p01	EcHS_A0096.p01	E2348C_0095.p01	CFSAN002050_07085.p01	CFSAN001992_10365.p01	STY0148.p01	ECW_m0089.p01	STM0128.p01	EKO11_3824.p01	ECP_0092.p01	UM146_23235.p01	SEEB0189_18745.p01	WFL_00435.p01	NRG857_00460.p01	LF82_1421.p01	ECIAI1_0089.p01
OID78	72	72	ECSE_0093.p01	SPAB_00163.p01	EcE24377A_0093.p01	ECOK1_0092.p01	ECNA114_0084.p01	ECIAI39_0094.p01	EcSMS35_0096.p01	ECS88_0094.p01	ETEC_0089.p01	UMNK88_91.p01	EC55989_0087.p01	ECO111_0094.p01	ECED1_0092.p01	EC042_0092.p01	ECABU_c00960.p01	ECUMN_0091.p01	ECO103_0093.p01	ECH74115_0099.p01	UTI89_C0100.p01	G2583_0095.p01	ECSP_0094.p01	c0109.p01	ECO26_0094.p01	Z0101.p01	ECs0095.p01	SDY_0121.p01	SFxv_0092.p01	SARI_02872.p01	SCH_0126.p01	EAKF1_ch1330c.p01	A464_124.p01	SeHA_C0141.p01	EcHS_A0097.p01	E2348C_0096.p01	CFSAN002050_07090.p01	CFSAN001992_10360.p01	STY0149.p01	ECW_m0090.p01	STM0129.p01	EKO11_3823.p01	ECP_0093.p01	UM146_23240.p01	SEEB0189_18740.p01	WFL_00440.p01	NRG857_00465.p01	LF82_1417.p01	ECIAI1_0090.p01
OID79	72	72	ECSE_0094.p01	SPAB_00164.p01	EcE24377A_0094.p01	ECOK1_0093.p01	ECNA114_0085.p01	ECIAI39_0095.p01	EcSMS35_0097.p01	ECS88_0095.p01	ETEC_0090.p01	UMNK88_92.p01	EC55989_0088.p01	ECO111_0095.p01	ECED1_0093.p01	EC042_0093.p01	ECABU_c00970.p01	ECUMN_0092.p01	ECO103_0094.p01	ECH74115_0100.p01	UTI89_C0101.p01	G2583_0096.p01	ECSP_0095.p01	c0110.p01	ECO26_0095.p01	Z0102.p01	ECs0096.p01	SDY_0122.p01	SFxv_0093.p01	SARI_02871.p01	SCH_0127.p01	EAKF1_ch1329c.p01	A464_125.p01	SeHA_C0142.p01	EcHS_A0098.p01	E2348C_0097.p01	CFSAN002050_07095.p01	CFSAN001992_10355.p01	STY0150.p01	ECW_m0091.p01	STM0130.p01	EKO11_3822.p01	ECP_0094.p01	UM146_23245.p01	SEEB0189_18735.p01	WFL_00445.p01	NRG857_00470.p01	LF82_0456.p01	ECIAI1_0091.p01
OID80	72	72	ECSE_0095.p01	SPAB_00165.p01	EcE24377A_0095.p01	ECOK1_0094.p01	ECNA114_0086.p01	ECIAI39_0096.p01	EcSMS35_0098.p01	ECS88_0096.p01	ETEC_0091.p01	UMNK88_93.p01	EC55989_0089.p01	ECO111_0096.p01	ECED1_0094.p01	EC042_0094.p01	ECABU_c00980.p01	ECUMN_0093.p01	ECO103_0095.p01	ECH74115_0101.p01	UTI89_C0102.p01	G2583_0097.p01	ECSP_0096.p01	c0111.p01	ECO26_0096.p01	Z0103.p01	ECs0097.p01	SDY_0123.p01	SFxv_0094.p01	SARI_02870.p01	SCH_0128.p01	EAKF1_ch1328c.p01	A464_126.p01	SeHA_C0143.p01	EcHS_A0099.p01	E2348C_0098.p01	CFSAN002050_07100.p01	CFSAN001992_10350.p01	STY0151.p01	ECW_m0092.p01	STM0131.p01	EKO11_3821.p01	ECP_0095.p01	UM146_23250.p01	SEEB0189_18730.p01	WFL_00450.p01	NRG857_00475.p01	LF82_0764.p01	ECIAI1_0092.p01
OID81	72	72	ECSE_0096.p01	SPAB_00166.p01	EcE24377A_0096.p01	ECOK1_0095.p01	ECNA114_0087.p01	ECIAI39_0097.p01	EcSMS35_0099.p01	ECS88_0097.p01	ETEC_0092.p01	UMNK88_94.p01	EC55989_0090.p01	ECO111_0097.p01	ECED1_0095.p01	EC042_0095.p01	ECABU_c00990.p01	ECUMN_0094.p01	ECO103_0096.p01	ECH74115_0102.p01	UTI89_C0103.p01	G2583_0098.p01	ECSP_0097.p01	c0112.p01	ECO26_0097.p01	Z0104.p01	ECs0098.p01	SDY_0124.p01	SFxv_0095.p01	SARI_02869.p01	SCH_0129.p01	EAKF1_ch1327c.p01	A464_127.p01	SeHA_C0144.p01	EcHS_A0100.p01	E2348C_0099.p01	CFSAN002050_07105.p01	CFSAN001992_10345.p01	STY0152.p01	ECW_m0093.p01	STM0132.p01	EKO11_3820.p01	ECP_0096.p01	UM146_23255.p01	SEEB0189_18725.p01	WFL_00455.p01	NRG857_00480.p01	LF82_0757.p01	ECIAI1_0093.p01
OID82	71	71	ECSE_0097.p01	SPAB_00167.p01	EcE24377A_0097.p01	ECOK1_0096.p01	ECNA114_0088.p01	ECIAI39_0098.p01	EcSMS35_0100.p01	ECS88_0099.p01	ETEC_0093.p01	UMNK88_95.p01	EC55989_0091.p01	ECO111_0098.p01	ECED1_0096.p01	EC042_0096.p01	ECABU_c01000.p01	ECUMN_0095.p01	ECO103_0097.p01	ECH74115_0103.p01	UTI89_C0104.p01	G2583_0099.p01	ECSP_0098.p01	c0113.p01	ECO26_0098.p01	Z0105.p01	ECs0099.p01	SDY_0125.p01	SFxv_0096.p01	SARI_02868.p01	SCH_0130.p01	EAKF1_ch1326c.p01	A464_128.p01	SeHA_C0145.p01	EcHS_A0101.p01	E2348C_0100.p01	CFSAN002050_07110.p01	CFSAN001992_10340.p01	STY0153.p01	ECW_m0094.p01	STM0133.p01	EKO11_3819.p01	ECP_0097.p01	UM146_23260.p01	SEEB0189_18720.p01	WFL_00460.p01	NRG857_00485.p01	LF82_0768.p01	ECIAI1_0095.p01
OID83	72	72	ECSE_0098.p01	SPAB_00168.p01	EcE24377A_0098.p01	ECOK1_0097.p01	ECNA114_0089.p01	ECIAI39_0099.p01	EcSMS35_0101.p01	ECS88_0100.p01	ETEC_0094.p01	UMNK88_96.p01	EC55989_0092.p01	ECO111_0099.p01	ECED1_0097.p01	EC042_0097.p01	ECABU_c01010.p01	ECUMN_0096.p01	ECO103_0098.p01	ECH74115_0104.p01	UTI89_C0105.p01	G2583_0100.p01	ECSP_0099.p01	c0114.p01	ECO26_0099.p01	Z0106.p01	ECs0100.p01	SDY_0126.p01	SFxv_0098.p01	SARI_02867.p01	SCH_0131.p01	EAKF1_ch1325c.p01	A464_129.p01	SeHA_C0146.p01	EcHS_A0102.p01	E2348C_0101.p01	CFSAN002050_07115.p01	CFSAN001992_10335.p01	STY0154.p01	ECW_m0095.p01	STM0134.p01	EKO11_3818.p01	ECP_0098.p01	UM146_23265.p01	SEEB0189_18715.p01	WFL_00465.p01	NRG857_00490.p01	LF82_1226.p01	ECIAI1_0096.p01
OID84	71	71	ECSE_0099.p01	SPAB_00169.p01	EcE24377A_0099.p01	ECOK1_0098.p01	ECNA114_0090.p01	ECIAI39_0100.p01	EcSMS35_0102.p01	ECS88_0101.p01	ETEC_0095.p01	UMNK88_97.p01	EC55989_0093.p01	ECO111_0100.p01	ECED1_0098.p01	EC042_0098.p01	ECABU_c01020.p01	ECUMN_0097.p01	ECO103_0099.p01	ECH74115_0105.p01	UTI89_C0106.p01	G2583_0101.p01	ECSP_0100.p01	c0115.p01	ECO26_0100.p01	Z0107.p01	ECs0101.p01	SDY_0127.p01	SFxv_0099.p01	SARI_02863.p01	SCH_0132.p01	EAKF1_ch1324c.p01	A464_130.p01	*	EcHS_A0103.p01	E2348C_0102.p01	CFSAN002050_07120.p01	CFSAN001992_10330.p01	STY0155.p01	ECW_m0096.p01	STM0135.p01	EKO11_3817.p01	ECP_0099.p01	UM146_23270.p01	SEEB0189_18710.p01	WFL_00470.p01	NRG857_00495.p01	LF82_2108.p01	ECIAI1_0097.p01
OID85	71	71	ECSE_0100.p01	SPAB_00170.p01	EcE24377A_0100.p01	ECOK1_0099.p01	ECNA114_0091.p01	ECIAI39_0101.p01	EcSMS35_0103.p01	ECS88_0102.p01	ETEC_0096.p01	UMNK88_98.p01	EC55989_0094.p01	ECO111_0101.p01	ECED1_0099.p01	EC042_0099.p01	ECABU_c01030.p01	ECUMN_0098.p01	ECO103_0100.p01	ECH74115_0106.p01	UTI89_C0107.p01	G2583_0102.p01	ECSP_0101.p01	c0116.p01	ECO26_0101.p01	Z0108.p01	ECs0102.p01	SDY_0128.p01	SFxv_0100.p01	SARI_02862.p01	SCH_0133.p01	EAKF1_ch1323c.p01	A464_131.p01	SeHA_C0148.p01	EcHS_A0104.p01	E2348C_0103.p01	CFSAN002050_07125.p01	CFSAN001992_10325.p01	STY0156.p01	ECW_m0097.p01	STM0136.p01	EKO11_3816.p01	ECP_0100.p01	*	SEEB0189_18705.p01	WFL_00475.p01	NRG857_00500.p01	LF82_2102.p01	ECIAI1_0098.p01
OID86	72	72	ECSE_0101.p01	SPAB_00171.p01	EcE24377A_0101.p01	ECOK1_0100.p01	ECNA114_0092.p01	ECIAI39_0102.p01	EcSMS35_0104.p01	ECS88_0103.p01	ETEC_0097.p01	UMNK88_99.p01	EC55989_0095.p01	ECO111_0102.p01	ECED1_0100.p01	EC042_0100.p01	ECABU_c01040.p01	ECUMN_0099.p01	ECO103_0101.p01	ECH74115_0107.p01	UTI89_C0108.p01	G2583_0103.p01	ECSP_0102.p01	c0117.p01	ECO26_0102.p01	Z0109.p01	ECs0103.p01	SDY_0129.p01	SFxv_0101.p01	SARI_02860.p01	SCH_0134.p01	EAKF1_ch1322c.p01	A464_132.p01	SeHA_C0149.p01	EcHS_A0105.p01	E2348C_0104.p01	CFSAN002050_07130.p01	CFSAN001992_10320.p01	STY0157.p01	ECW_m0098.p01	STM0137.p01	EKO11_3815.p01	ECP_0101.p01	UM146_23285.p01	SEEB0189_18700.p01	WFL_00480.p01	NRG857_00505.p01	LF82_1429.p01	ECIAI1_0099.p01
OID87	64	64	ECSE_0102.p01	SPAB_00173.p01	EcE24377A_0103.p01	ECOK1_0101.p01	ECNA114_0093.p01	*	EcSMS35_0105.p01	ECS88_0104.p01	ETEC_0098.p01	UMNK88_100.p01	*	ECO111_0103.p01	*	*	ECABU_c01070.p01	*	ECO103_0102.p01	ECH74115_0108.p01	UTI89_C0109.p01	G2583_0105.p01	ECSP_0103.p01	c0121.p01	ECO26_0104.p01	Z0111.p01	ECs0105.p01	SDY_0131.p01	SFxv_0103.p01	SARI_02857.p01	SCH_0137.p01	EAKF1_ch1321.p01	A464_135.p01	SeHA_C0151.p01	EcHS_A0106.p01	E2348C_0105.p01	CFSAN002050_07145.p01	CFSAN001992_10305.p01	yacG.p01	ECW_m0099.p01	STM0138.p01	EKO11_3814.p01	ECP_0102.p01	UM146_23290.p01	SEEB0189_18690.p01	WFL_00485.p01	NRG857_00510.p01	LF82_2470.p01	*
OID88	72	72	ECSE_0103.p01	SPAB_00174.p01	EcE24377A_0104.p01	ECOK1_0102.p01	ECNA114_0094.p01	ECIAI39_0103.p01	EcSMS35_0106.p01	ECS88_0105.p01	ETEC_0099.p01	UMNK88_101.p01	EC55989_0096.p01	ECO111_0104.p01	ECED1_0101.p01	EC042_0101.p01	ECABU_c01080.p01	ECUMN_0100.p01	ECO103_0103.p01	ECH74115_0109.p01	UTI89_C0110.p01	G2583_0106.p01	ECSP_0104.p01	c0122.p01	ECO26_0105.p01	Z0112.p01	ECs0106.p01	SDY_0132.p01	SFxv_0104.p01	SARI_02856.p01	SCH_0138.p01	EAKF1_ch1320.p01	A464_136.p01	SeHA_C0152.p01	EcHS_A0107.p01	E2348C_0106.p01	CFSAN002050_07150.p01	CFSAN001992_10300.p01	STY0161.p01	ECW_m0100.p01	STM0139.p01	EKO11_3813.p01	ECP_0103.p01	UM146_23295.p01	SEEB0189_18685.p01	WFL_00490.p01	NRG857_00515.p01	LF82_2469.p01	ECIAI1_0100.p01
OID89	71	71	ECSE_0104.p01	SPAB_00175.p01	EcE24377A_0105.p01	ECOK1_0103.p01	ECNA114_0095.p01	ECIAI39_0104.p01	EcSMS35_0107.p01	ECS88_0106.p01	ETEC_0100.p01	UMNK88_102.p01	EC55989_0097.p01	ECO111_0105.p01	ECED1_0102.p01	EC042_0102.p01	ECABU_c01090.p01	ECUMN_0101.p01	ECO103_0104.p01	ECH74115_0110.p01	UTI89_C0111.p01	G2583_0107.p01	ECSP_0105.p01	c0123.p01	ECO26_0106.p01	Z0113.p01	ECs0107.p01	SDY_0133.p01	*	SARI_02855.p01	SCH_0139.p01	EAKF1_ch1319.p01	A464_137.p01	SeHA_C0154.p01	EcHS_A0108.p01	E2348C_0107.p01	CFSAN002050_07155.p01	CFSAN001992_10295.p01	STY0162.p01	ECW_m0101.p01	STM0140.p01	EKO11_3812.p01	ECP_0104.p01	UM146_23300.p01	SEEB0189_18680.p01	WFL_00495.p01	NRG857_00520.p01	LF82_0332.p01	ECIAI1_0101.p01
OID90	71	71	ECSE_0105.p01	SPAB_00176.p01	EcE24377A_0106.p01	ECOK1_0104.p01	ECNA114_0096.p01	ECIAI39_0105.p01	EcSMS35_0108.p01	ECS88_0107.p01	ETEC_0101.p01	UMNK88_103.p01	EC55989_0098.p01	ECO111_0106.p01	ECED1_0103.p01	EC042_0103.p01	ECABU_c01100.p01	ECUMN_0102.p01	ECO103_0105.p01	ECH74115_0111.p01	UTI89_C0112.p01	G2583_0108.p01	ECSP_0106.p01	c0124.p01	ECO26_0107.p01	Z0114.p01	ECs0108.p01	SDY_0134.p01	SFxv_0107.p01	SARI_02854.p01	SCH_0140.p01	EAKF1_ch1318c.p01	A464_138.p01	SeHA_C0155.p01	EcHS_A0109.p01	E2348C_0108.p01	CFSAN002050_07160.p01	CFSAN001992_10290.p01	STY0163.p01	ECW_m0102.p01	STM0141.p01	EKO11_3811.p01	ECP_0105.p01	UM146_23305.p01	SEEB0189_18675.p01	WFL_00500.p01	NRG857_00525.p01	LF82_0955.p01	ECIAI1_0102.p01
OID91	69	69	ECSE_0106.p01	SPAB_00177.p01	*	ECOK1_0105.p01	ECNA114_0097.p01	ECIAI39_0106.p01	EcSMS35_0109.p01	ECS88_0108.p01	ETEC_0102.p01	UMNK88_104.p01	EC55989_0099.p01	ECO111_0107.p01	ECED1_0104.p01	EC042_0104.p01	ECABU_c01110.p01	ECUMN_0103.p01	ECO103_0106.p01	ECH74115_0112.p01	UTI89_C0113.p01	G2583_0110.p01	ECSP_0107.p01	c0125.p01	ECO26_0108.p01	Z0116.p01	ECs0110.p01	*	SFxv_0109.p01	SARI_02853.p01	SCH_0141.p01	EAKF1_ch1317.p01	A464_139.p01	SeHA_C0156.p01	EcHS_A0110.p01	E2348C_0109.p01	CFSAN002050_07165.p01	CFSAN001992_10285.p01	STY0164.p01	*	STM0142.p01	EKO11_3810.p01	ECP_0106.p01	UM146_23310.p01	SEEB0189_18670.p01	WFL_00505.p01	NRG857_00530.p01	LF82_1015.p01	ECIAI1_0103.p01
OID92	64	64	ECSE_0107.p01	SPAB_00178.p01	EcE24377A_0109.p01	ECOK1_0106.p01	ECNA114_0098.p01	ECIAI39_0107.p01	EcSMS35_0110.p01	ECS88_0109.p01	ETEC_0103.p01	UMNK88_105.p01	EC55989_0100.p01	ECO111_0108.p01	ECED1_0105.p01	EC042_0105.p01	ECABU_c01120.p01	ECUMN_0104.p01	ECO103_0107.p01	ECH74115_0113.p01	UTI89_C0114.p01	*	ECSP_0108.p01	c0126.p01	ECO26_0109.p01	Z0117.p01	ECs0111.p01	SDY_0137.p01	*	SARI_02852.p01	SCH_0142.p01	EAKF1_ch1316.p01	A464_140.p01	SeHA_C0157.p01	EcHS_A0111.p01	E2348C_0110.p01	CFSAN002050_07170.p01	CFSAN001992_10280.p01	STY0165.p01	ECW_m0104.p01	STM0143.p01	EKO11_3809.p01	ECP_0107.p01	UM146_23315.p01	SEEB0189_18665.p01	WFL_00510.p01	NRG857_00535.p01	LF82_1014.p01	ECIAI1_0104.p01
OID93	69	69	ECSE_0108.p01	SPAB_00179.p01	EcE24377A_0110.p01	ECOK1_0107.p01	ECNA114_0099.p01	ECIAI39_0108.p01	EcSMS35_0111.p01	ECS88_0110.p01	ETEC_0104.p01	UMNK88_106.p01	EC55989_0101.p01	ECO111_0109.p01	ECED1_0106.p01	EC042_0106.p01	ECABU_c01130.p01	ECUMN_0105.p01	ECO103_0108.p01	ECH74115_0114.p01	UTI89_C0115.p01	G2583_0112.p01	ECSP_0109.p01	c0127.p01	ECO26_0110.p01	Z0118.p01	ECs0112.p01	SDY_0138.p01	SFxv_0111.p01	SARI_02851.p01	SCH_0143.p01	EAKF1_ch1315.p01	A464_141.p01	SeHA_C0158.p01	*	E2348C_0111.p01	CFSAN002050_07175.p01	CFSAN001992_10275.p01	STY0166.p01	ECW_m0105.p01	STM0144.p01	EKO11_3808.p01	ECP_0108.p01	UM146_23320.p01	SEEB0189_18660.p01	WFL_00515.p01	NRG857_00540.p01	LF82_1700.p01	ECIAI1_0105.p01
OID94	72	72	ECSE_0109.p01	SPAB_00181.p01	EcE24377A_0111.p01	ECOK1_0108.p01	ECNA114_0100.p01	ECIAI39_0109.p01	EcSMS35_0112.p01	ECS88_0111.p01	ETEC_0105.p01	UMNK88_107.p01	EC55989_0102.p01	ECO111_0110.p01	ECED1_0107.p01	EC042_0108.p01	ECABU_c01140.p01	ECUMN_0106.p01	ECO103_0109.p01	ECH74115_0115.p01	UTI89_C0117.p01	G2583_0113.p01	ECSP_0110.p01	c0128.p01	ECO26_0111.p01	Z0119.p01	ECs0113.p01	SDY_0139.p01	SFxv_0112.p01	SARI_02850.p01	SCH_0144.p01	EAKF1_ch1314.p01	A464_142.p01	SeHA_C0159.p01	EcHS_A0113.p01	E2348C_0112.p01	CFSAN002050_07180.p01	CFSAN001992_10270.p01	STY0167.p01	ECW_m0106.p01	STM0145.p01	EKO11_3807.p01	ECP_0109.p01	UM146_23325.p01	SEEB0189_18655.p01	WFL_00520.p01	NRG857_00545.p01	LF82_1434.p01	ECIAI1_0106.p01
OID95	72	72	ECSE_0110.p01	SPAB_00182.p01	EcE24377A_0112.p01	ECOK1_0109.p01	ECNA114_0101.p01	ECIAI39_0110.p01	EcSMS35_0113.p01	ECS88_0112.p01	ETEC_0106.p01	UMNK88_108.p01	EC55989_0103.p01	ECO111_0111.p01	ECED1_0108.p01	EC042_0109.p01	ECABU_c01150.p01	ECUMN_0107.p01	ECO103_0110.p01	ECH74115_0116.p01	UTI89_C0118.p01	G2583_0114.p01	ECSP_0111.p01	c0129.p01	ECO26_0112.p01	Z0120.p01	ECs0114.p01	SDY_0140.p01	SFxv_0113.p01	SARI_02849.p01	SCH_0145.p01	EAKF1_ch1313c.p01	A464_143.p01	SeHA_C0160.p01	EcHS_A0114.p01	E2348C_0113.p01	CFSAN002050_07185.p01	CFSAN001992_10265.p01	STY0168.p01	ECW_m0107.p01	STM0146.p01	EKO11_3806.p01	ECP_0110.p01	UM146_23330.p01	SEEB0189_18650.p01	WFL_00525.p01	NRG857_00550.p01	LF82_0086.p01	ECIAI1_0107.p01
OID96	72	72	ECSE_0111.p01	SPAB_00183.p01	EcE24377A_0113.p01	ECOK1_0110.p01	ECNA114_0102.p01	ECIAI39_0111.p01	EcSMS35_0114.p01	ECS88_0113.p01	ETEC_0107.p01	UMNK88_109.p01	EC55989_0104.p01	ECO111_0112.p01	ECED1_0109.p01	EC042_0110.p01	ECABU_c01160.p01	ECUMN_0108.p01	ECO103_0111.p01	ECH74115_0117.p01	UTI89_C0119.p01	G2583_0115.p01	ECSP_0112.p01	c0130.p01	ECO26_0113.p01	Z0121.p01	ECs0115.p01	SDY_0141.p01	SFxv_0114.p01	SARI_02848.p01	SCH_0146.p01	EAKF1_ch1312c.p01	A464_144.p01	SeHA_C0161.p01	EcHS_A0115.p01	E2348C_0114.p01	CFSAN002050_07190.p01	CFSAN001992_10260.p01	STY0169.p01	ECW_m0108.p01	STM0147.p01	EKO11_3805.p01	ECP_0111.p01	UM146_23335.p01	SEEB0189_18645.p01	WFL_00530.p01	NRG857_00555.p01	LF82_0087.p01	ECIAI1_0108.p01
OID97	72	72	ECSE_0112.p01	SPAB_00186.p01	EcE24377A_0114.p01	ECOK1_0111.p01	ECNA114_0103.p01	ECIAI39_0112.p01	EcSMS35_0115.p01	ECS88_0114.p01	ETEC_0108.p01	UMNK88_110.p01	EC55989_0105.p01	ECO111_0113.p01	ECED1_0110.p01	EC042_0111.p01	ECABU_c01170.p01	ECUMN_0109.p01	ECO103_0112.p01	ECH74115_0118.p01	UTI89_C0120.p01	G2583_0116.p01	ECSP_0113.p01	c0131.p01	ECO26_0114.p01	Z0122.p01	ECs0116.p01	SDY_0142.p01	SFxv_0115.p01	SARI_02844.p01	SCH_0149.p01	EAKF1_ch1311.p01	A464_148.p01	SeHA_C0164.p01	EcHS_A0116.p01	E2348C_0115.p01	CFSAN002050_07205.p01	CFSAN001992_10245.p01	STY0173.p01	ECW_m0109.p01	STM0150.p01	EKO11_3804.p01	ECP_0112.p01	UM146_23340.p01	SEEB0189_18630.p01	WFL_00535.p01	NRG857_00560.p01	LF82_0151.p01	ECIAI1_0109.p01
OID98	72	72	ECSE_0113.p01	SPAB_00188.p01	EcE24377A_0115.p01	ECOK1_0115.p01	ECNA114_0105.p01	ECIAI39_0113.p01	EcSMS35_0123.p01	ECS88_0121.p01	ETEC_0109.p01	UMNK88_111.p01	EC55989_0106.p01	ECO111_0114.p01	ECED1_0117.p01	EC042_0112.p01	ECABU_c01240.p01	ECUMN_0110.p01	ECO103_0113.p01	ECH74115_0120.p01	UTI89_C0125.p01	G2583_0117.p01	ECSP_0114.p01	c0140.p01	ECO26_0115.p01	Z0123.p01	ECs0117.p01	SDY_0143.p01	SFxv_0116.p01	SARI_02843.p01	SCH_0150.p01	EAKF1_ch1309c.p01	A464_155.p01	SeHA_C0165.p01	EcHS_A0117.p01	E2348C_0116.p01	CFSAN002050_07210.p01	CFSAN001992_10240.p01	STY0174.p01	ECW_m0110.p01	STM0151.p01	EKO11_3803.p01	ECP_0119.p01	UM146_23370.p01	SEEB0189_18625.p01	WFL_00540.p01	NRG857_00590.p01	LF82_1604.p01	ECIAI1_0110.p01
OID99	72	72	ECSE_0114.p01	SPAB_00189.p01	EcE24377A_0116.p01	ECOK1_0116.p01	ECNA114_0106.p01	ECIAI39_0114.p01	EcSMS35_0124.p01	ECS88_0123.p01	ETEC_0110.p01	UMNK88_112.p01	EC55989_0107.p01	ECO111_0115.p01	ECED1_0118.p01	EC042_0113.p01	ECABU_c01250.p01	ECUMN_0111.p01	ECO103_0114.p01	ECH74115_0121.p01	UTI89_C0127.p01	G2583_0118.p01	ECSP_0115.p01	c0142.p01	ECO26_0116.p01	Z0124.p01	ECs0118.p01	SDY_0144.p01	SFxv_0117.p01	SARI_02842.p01	SCH_0151.p01	EAKF1_ch1308c.p01	A464_156.p01	SeHA_C0166.p01	EcHS_A0118.p01	E2348C_0117.p01	CFSAN002050_07215.p01	CFSAN001992_10230.p01	STY0175.p01	ECW_m0111.p01	STM0152.p01	EKO11_3802.p01	ECP_0121.p01	UM146_23375.p01	SEEB0189_18620.p01	WFL_00545.p01	NRG857_00595.p01	LF82_0014.p01	ECIAI1_0112.p01
OID100	71	71	ECSE_0115.p01	SPAB_00190.p01	EcE24377A_0117.p01	ECOK1_0117.p01	ECNA114_0107.p01	ECIAI39_0115.p01	EcSMS35_0125.p01	ECS88_0124.p01	ETEC_0111.p01	UMNK88_113.p01	EC55989_0108.p01	ECO111_0116.p01	ECED1_0119.p01	EC042_0114.p01	ECABU_c01280.p01	ECUMN_0112.p01	ECO103_0115.p01	ECH74115_0122.p01	UTI89_C0128.p01	G2583_0119.p01	ECSP_0116.p01	*	ECO26_0117.p01	Z0125.p01	ECs0119.p01	SDY_0145.p01	SFxv_0118.p01	SARI_02841.p01	SCH_0152.p01	EAKF1_ch1307c.p01	A464_157.p01	SeHA_C0167.p01	EcHS_A0119.p01	E2348C_0118.p01	CFSAN002050_07220.p01	CFSAN001992_10225.p01	STY0176.p01	ECW_m0112.p01	STM0153.p01	EKO11_3801.p01	ECP_0122.p01	UM146_23380.p01	SEEB0189_18615.p01	WFL_00550.p01	NRG857_00600.p01	LF82_0015.p01	ECIAI1_0113.p01
OID101	72	72	ECSE_0116.p01	SPAB_00192.p01	EcE24377A_0118.p01	ECOK1_0118.p01	ECNA114_0108.p01	ECIAI39_0116.p01	EcSMS35_0126.p01	ECS88_0125.p01	ETEC_0112.p01	UMNK88_114.p01	EC55989_0109.p01	ECO111_0117.p01	ECED1_0120.p01	EC042_0115.p01	ECABU_c01290.p01	ECUMN_0113.p01	ECO103_0116.p01	ECH74115_0123.p01	UTI89_C0129.p01	G2583_0120.p01	ECSP_0117.p01	c0145.p01	ECO26_0118.p01	Z0126.p01	ECs0120.p01	SDY_0146.p01	SFxv_0119.p01	SARI_02839.p01	SCH_0153.p01	EAKF1_ch1306c.p01	A464_158.p01	SeHA_C0168.p01	EcHS_A0120.p01	E2348C_0119.p01	CFSAN002050_07225.p01	CFSAN001992_10220.p01	STY0177.p01	ECW_m0113.p01	STM0154.p01	EKO11_3800.p01	ECP_0123.p01	UM146_23385.p01	SEEB0189_18610.p01	WFL_00555.p01	NRG857_00605.p01	LF82_1218.p01	ECIAI1_0114.p01
OID102	68	68	ECSE_0117.p01	SPAB_00196.p01	EcE24377A_0119.p01	ECOK1_0119.p01	ECNA114_0109.p01	ECIAI39_0117.p01	EcSMS35_0127.p01	ECS88_0126.p01	ETEC_0113.p01	UMNK88_115.p01	EC55989_0110.p01	ECO111_0118.p01	ECED1_0121.p01	EC042_0116.p01	ECABU_c01300.p01	ECUMN_0114.p01	ECO103_0117.p01	ECH74115_0124.p01	UTI89_C0130.p01	G2583_0121.p01	ECSP_0118.p01	c0146.p01	ECO26_0119.p01	Z0127.p01	ECs0121.p01	*	*	SARI_02836.p01	SCH_0156.p01	EAKF1_ch1303.p01	A464_161.p01	SeHA_C0172.p01	EcHS_A0121.p01	E2348C_0120.p01	CFSAN002050_07245.p01	CFSAN001992_10205.p01	STY0180.p01	ECW_m0114.p01	STM0157.p01	EKO11_3799.p01	ECP_0124.p01	UM146_23390.p01	SEEB0189_18590.p01	WFL_00560.p01	NRG857_00610.p01	LF82_2471.p01	ECIAI1_0115.p01
OID103	72	72	ECSE_0118.p01	SPAB_00197.p01	EcE24377A_0120.p01	ECOK1_0120.p01	ECNA114_0110.p01	ECIAI39_0118.p01	EcSMS35_0128.p01	ECS88_0127.p01	ETEC_0114.p01	UMNK88_116.p01	EC55989_0111.p01	ECO111_0119.p01	ECED1_0122.p01	EC042_0117.p01	ECABU_c01310.p01	ECUMN_0115.p01	ECO103_0118.p01	ECH74115_0125.p01	UTI89_C0131.p01	G2583_0122.p01	ECSP_0119.p01	c0147.p01	ECO26_0120.p01	Z0128.p01	ECs0122.p01	SDY_0025.p01	SFxv_0121.p01	SARI_02835.p01	SCH_0157.p01	EAKF1_ch1302c.p01	A464_162.p01	SeHA_C0173.p01	EcHS_A0122.p01	E2348C_0121.p01	CFSAN002050_07250.p01	CFSAN001992_10200.p01	STY0181.p01	ECW_m0115.p01	STM0158.p01	EKO11_3798.p01	ECP_0125.p01	UM146_23395.p01	SEEB0189_18585.p01	WFL_00565.p01	NRG857_00615.p01	LF82_0019.p01	ECIAI1_0116.p01
OID104	72	72	ECSE_0119.p01	SPAB_00198.p01	EcE24377A_0121.p01	ECOK1_0121.p01	ECNA114_0111.p01	ECIAI39_0119.p01	EcSMS35_0129.p01	ECS88_0128.p01	ETEC_0115.p01	UMNK88_117.p01	EC55989_0112.p01	ECO111_0120.p01	ECED1_0123.p01	EC042_0118.p01	ECABU_c01320.p01	ECUMN_0116.p01	ECO103_0119.p01	ECH74115_0126.p01	UTI89_C0132.p01	G2583_0123.p01	ECSP_0120.p01	c0148.p01	ECO26_0121.p01	Z0129.p01	ECs0123.p01	SDY_0026.p01	SFxv_0122.p01	SARI_02834.p01	SCH_0160.p01	EAKF1_ch1299c.p01	A464_163.p01	SeHA_C0183.p01	EcHS_A0123.p01	E2348C_0122.p01	CFSAN002050_07295.p01	CFSAN001992_10195.p01	STY0182.p01	ECW_m0116.p01	STM0160.p01	EKO11_3797.p01	ECP_0126.p01	UM146_23400.p01	SEEB0189_18540.p01	WFL_00570.p01	NRG857_00620.p01	LF82_2472.p01	ECIAI1_0117.p01
OID105	72	72	ECSE_0120.p01	SPAB_00204.p01	EcE24377A_0122.p01	ECOK1_0122.p01	ECNA114_0112.p01	ECIAI39_0120.p01	EcSMS35_0130.p01	ECS88_0129.p01	ETEC_0116.p01	UMNK88_118.p01	EC55989_0113.p01	ECO111_0121.p01	ECED1_0124.p01	EC042_0119.p01	ECABU_c01330.p01	ECUMN_0117.p01	ECO103_0120.p01	ECH74115_0127.p01	UTI89_C0133.p01	G2583_0124.p01	ECSP_0121.p01	c0149.p01	ECO26_0122.p01	Z0130.p01	ECs0124.p01	SDY_0027.p01	SFxv_0123.p01	SARI_02829.p01	SCH_0165.p01	EAKF1_ch1297.p01	A464_166.p01	SeHA_C0189.p01	EcHS_A0124.p01	E2348C_0123.p01	CFSAN002050_07320.p01	CFSAN001992_10170.p01	STY0187.p01	ECW_m0117.p01	STM0165.p01	EKO11_3796.p01	ECP_0127.p01	UM146_23405.p01	SEEB0189_18515.p01	WFL_00575.p01	NRG857_00625.p01	LF82_2160.p01	ECIAI1_0118.p01
OID106	72	72	ECSE_0121.p01	SPAB_00205.p01	EcE24377A_0123.p01	ECOK1_0123.p01	ECNA114_0113.p01	ECIAI39_0121.p01	EcSMS35_0131.p01	ECS88_0130.p01	ETEC_0117.p01	UMNK88_119.p01	EC55989_0114.p01	ECO111_0122.p01	ECED1_0125.p01	EC042_0120.p01	ECABU_c01340.p01	ECUMN_0118.p01	ECO103_0121.p01	ECH74115_0128.p01	UTI89_C0134.p01	G2583_0125.p01	ECSP_0122.p01	c0150.p01	ECO26_0123.p01	Z0131.p01	ECs0125.p01	SDY_0028.p01	SFxv_0124.p01	SARI_02828.p01	SCH_0166.p01	EAKF1_ch1296.p01	A464_167.p01	SeHA_C0190.p01	EcHS_A0125.p01	E2348C_0124.p01	CFSAN002050_07325.p01	CFSAN001992_10165.p01	STY0188.p01	ECW_m0118.p01	STM0166.p01	EKO11_3795.p01	ECP_0128.p01	UM146_23410.p01	SEEB0189_18510.p01	WFL_00580.p01	NRG857_00630.p01	LF82_2161.p01	ECIAI1_0119.p01
OID107	72	72	ECSE_0122.p01	SPAB_00206.p01	EcE24377A_0124.p01	ECOK1_0124.p01	ECNA114_0114.p01	ECIAI39_0122.p01	EcSMS35_0132.p01	ECS88_0131.p01	ETEC_0118.p01	UMNK88_120.p01	EC55989_0115.p01	ECO111_0123.p01	ECED1_0126.p01	EC042_0121.p01	ECABU_c01350.p01	ECUMN_0119.p01	ECO103_0122.p01	ECH74115_0129.p01	UTI89_C0135.p01	G2583_0126.p01	ECSP_0123.p01	c0151.p01	ECO26_0124.p01	Z0132.p01	ECs0126.p01	SDY_0029.p01	SFxv_0126.p01	SARI_02827.p01	SCH_0167.p01	EAKF1_ch1295.p01	A464_168.p01	SeHA_C0191.p01	EcHS_A0127.p01	E2348C_0125.p01	CFSAN002050_07330.p01	CFSAN001992_10160.p01	STY0189.p01	ECW_m0119.p01	STM0167.p01	EKO11_3794.p01	ECP_0129.p01	UM146_23415.p01	SEEB0189_18505.p01	WFL_00585.p01	NRG857_00635.p01	LF82_2468.p01	ECIAI1_0120.p01
OID108	72	72	ECSE_0123.p01	SPAB_00207.p01	EcE24377A_0125.p01	ECOK1_0125.p01	ECNA114_0115.p01	ECIAI39_0123.p01	EcSMS35_0133.p01	ECS88_0132.p01	ETEC_0119.p01	UMNK88_121.p01	EC55989_0116.p01	ECO111_0124.p01	ECED1_0127.p01	EC042_0122.p01	ECABU_c01360.p01	ECUMN_0120.p01	ECO103_0123.p01	ECH74115_0130.p01	UTI89_C0136.p01	G2583_0127.p01	ECSP_0124.p01	c0152.p01	ECO26_0125.p01	Z0133.p01	ECs0127.p01	SDY_0030.p01	SFxv_0125.p01	SARI_02826.p01	SCH_0168.p01	EAKF1_ch1294c.p01	A464_169.p01	SeHA_C0192.p01	EcHS_A0126.p01	E2348C_0126.p01	CFSAN002050_07335.p01	CFSAN001992_10155.p01	yacK.p01	ECW_m0120.p01	STM0168.p01	EKO11_3793.p01	ECP_0130.p01	UM146_23420.p01	SEEB0189_18500.p01	WFL_00590.p01	NRG857_00640.p01	LF82_0383.p01	ECIAI1_0121.p01
OID109	69	69	ECSE_0124.p01	SPAB_00208.p01	EcE24377A_0126.p01	ECOK1_0126.p01	ECNA114_0116.p01	ECIAI39_0124.p01	EcSMS35_0134.p01	ECS88_0133.p01	ETEC_0120.p01	UMNK88_123.p01	EC55989_0117.p01	ECO111_0125.p01	ECED1_0128.p01	EC042_0123.p01	ECABU_c01370.p01	ECUMN_0121.p01	ECO103_0124.p01	ECH74115_0132.p01	UTI89_C0137.p01	G2583_0128.p01	ECSP_0125.p01	c0153.p01	ECO26_0126.p01	Z0134.p01	ECs0128.p01	*	SFxv_0127.p01	SARI_02825.p01	SCH_0169.p01	*	A464_170.p01	SeHA_C0193.p01	EcHS_A0128.p01	E2348C_0127.p01	CFSAN002050_07340.p01	CFSAN001992_10150.p01	STY0191.p01	ECW_m0121.p01	STM0169.p01	EKO11_3792.p01	ECP_0132.p01	UM146_23425.p01	SEEB0189_18495.p01	WFL_00595.p01	NRG857_00645.p01	LF82_0815.p01	ECIAI1_0122.p01
OID110	72	72	ECSE_0125.p01	SPAB_00209.p01	EcE24377A_0127.p01	ECOK1_0127.p01	ECNA114_0117.p01	ECIAI39_0125.p01	EcSMS35_0135.p01	ECS88_0134.p01	ETEC_0121.p01	UMNK88_124.p01	EC55989_0118.p01	ECO111_0126.p01	ECED1_0129.p01	EC042_0124.p01	ECABU_c01380.p01	ECUMN_0122.p01	ECO103_0125.p01	ECH74115_0133.p01	UTI89_C0138.p01	G2583_0129.p01	ECSP_0126.p01	c0154.p01	ECO26_0127.p01	Z0136.p01	ECs0129.p01	SDY_0034.p01	SFxv_0128.p01	SARI_02824.p01	SCH_0170.p01	EAKF1_ch1292c.p01	A464_171.p01	SeHA_C0194.p01	EcHS_A0129.p01	E2348C_0128.p01	CFSAN002050_07345.p01	CFSAN001992_10145.p01	STY0192.p01	ECW_m0122.p01	STM0170.p01	EKO11_3791.p01	ECP_0133.p01	UM146_23430.p01	SEEB0189_18490.p01	WFL_00600.p01	NRG857_00650.p01	LF82_1031.p01	ECIAI1_0123.p01
OID111	72	72	ECSE_0126.p01	SPAB_00210.p01	EcE24377A_0128.p01	ECOK1_0128.p01	ECNA114_0118.p01	ECIAI39_0126.p01	EcSMS35_0136.p01	ECS88_0135.p01	ETEC_0122.p01	UMNK88_125.p01	EC55989_0119.p01	ECO111_0127.p01	ECED1_0130.p01	EC042_0125.p01	ECABU_c01390.p01	ECUMN_0123.p01	ECO103_0126.p01	ECH74115_0134.p01	UTI89_C0139.p01	G2583_0130.p01	ECSP_0127.p01	c0155.p01	ECO26_0128.p01	Z0137.p01	ECs0130.p01	SDY_0035.p01	SFxv_0129.p01	SARI_02823.p01	SCH_0171.p01	EAKF1_ch1291.p01	A464_172.p01	SeHA_C0195.p01	EcHS_A0130.p01	E2348C_0129.p01	CFSAN002050_07350.p01	CFSAN001992_10140.p01	STY0193.p01	ECW_m0123.p01	STM0171.p01	EKO11_3790.p01	ECP_0134.p01	UM146_23435.p01	SEEB0189_18485.p01	WFL_00605.p01	NRG857_00655.p01	LF82_0264.p01	ECIAI1_0124.p01
OID112	72	72	ECSE_0127.p01	SPAB_00211.p01	EcE24377A_0129.p01	ECOK1_0129.p01	ECNA114_0119.p01	ECIAI39_0127.p01	EcSMS35_0137.p01	ECS88_0136.p01	ETEC_0123.p01	UMNK88_126.p01	EC55989_0120.p01	ECO111_0128.p01	ECED1_0131.p01	EC042_0126.p01	ECABU_c01400.p01	ECUMN_0124.p01	ECO103_0127.p01	ECH74115_0135.p01	UTI89_C0140.p01	G2583_0131.p01	ECSP_0128.p01	c0156.p01	ECO26_0129.p01	Z0138.p01	ECs0131.p01	SDY_0036.p01	SFxv_0130.p01	SARI_02822.p01	SCH_0172.p01	EAKF1_ch1290c.p01	A464_173.p01	SeHA_C0196.p01	EcHS_A0131.p01	E2348C_0130.p01	CFSAN002050_07355.p01	CFSAN001992_10135.p01	STY0194.p01	ECW_m0124.p01	STM0172.p01	EKO11_3789.p01	ECP_0135.p01	UM146_23440.p01	SEEB0189_18480.p01	WFL_00610.p01	NRG857_00660.p01	LF82_2477.p01	ECIAI1_0125.p01
OID113	72	72	ECSE_0128.p01	SPAB_00212.p01	EcE24377A_0130.p01	ECOK1_0130.p01	ECNA114_0120.p01	ECIAI39_0128.p01	EcSMS35_0138.p01	ECS88_0138.p01	ETEC_0124.p01	UMNK88_127.p01	EC55989_0122.p01	ECO111_0129.p01	ECED1_0133.p01	EC042_0127.p01	ECABU_c01410.p01	ECUMN_0126.p01	ECO103_0128.p01	ECH74115_0136.p01	UTI89_C0141.p01	G2583_0132.p01	ECSP_0129.p01	c0157.p01	ECO26_0130.p01	Z0139.p01	ECs0132.p01	SDY_0037.p01	SFxv_0131.p01	SARI_02821.p01	SCH_0173.p01	EAKF1_ch1289c.p01	A464_174.p01	SeHA_C0197.p01	EcHS_A0132.p01	E2348C_0131.p01	CFSAN002050_07360.p01	CFSAN001992_10130.p01	STY0195.p01	ECW_m0125.p01	STM0173.p01	EKO11_3788.p01	ECP_0136.p01	UM146_23445.p01	SEEB0189_18475.p01	WFL_00615.p01	NRG857_00665.p01	LF82_2478.p01	ECIAI1_0126.p01
OID114	71	71	ECSE_0129.p01	SPAB_00220.p01	EcE24377A_0131.p01	ECOK1_0131.p01	ECNA114_0121.p01	ECIAI39_0129.p01	EcSMS35_0139.p01	ECS88_0139.p01	ETEC_0125.p01	UMNK88_128.p01	EC55989_0123.p01	ECO111_0130.p01	ECED1_0134.p01	EC042_0128.p01	ECABU_c01420.p01	ECUMN_0127.p01	ECO103_0129.p01	ECH74115_0137.p01	UTI89_C0142.p01	G2583_0133.p01	ECSP_0130.p01	c0158.p01	ECO26_0131.p01	Z0140.p01	ECs0133.p01	SDY_0038.p01	SFxv_0132.p01	SARI_02820.p01	SCH_0178.p01	EAKF1_ch1288c.p01	A464_175.p01	SeHA_C0203.p01	EcHS_A0133.p01	E2348C_0132.p01	CFSAN002050_07385.p01	CFSAN001992_10105.p01	STY0196.p01	ECW_m0126.p01	STM0178.p01	EKO11_3787.p01	ECP_0137.p01	UM146_23450.p01	SEEB0189_18450.p01	WFL_00620.p01	NRG857_00670.p01	LF82_2479.p01	ECIAI1_0127.p01
OID115	70	70	ECSE_0130.p01	SPAB_00221.p01	EcE24377A_0132.p01	ECOK1_0132.p01	ECNA114_0122.p01	ECIAI39_0130.p01	EcSMS35_0140.p01	ECS88_0140.p01	ETEC_0126.p01	UMNK88_129.p01	EC55989_0124.p01	ECO111_0131.p01	ECED1_0135.p01	EC042_0129.p01	ECABU_c01430.p01	ECUMN_0128.p01	ECO103_0130.p01	ECH74115_0138.p01	UTI89_C0143.p01	G2583_0134.p01	ECSP_0131.p01	c0159.p01	ECO26_0132.p01	Z0141.p01	ECs0134.p01	SDY_0040.p01	SFxv_0133.p01	SARI_02819.p01	SCH_0179.p01	EAKF1_ch1287c.p01	A464_176.p01	SeHA_C0204.p01	EcHS_A0134.p01	E2348C_0133.p01	CFSAN002050_07390.p01	CFSAN001992_10100.p01	STY0197.p01	ECW_m0127.p01	STM0179.p01	EKO11_3786.p01	ECP_0138.p01	UM146_23455.p01	SEEB0189_18445.p01	WFL_00625.p01	NRG857_00675.p01	LF82_2476.p01	ECIAI1_0128.p01
OID116	72	72	ECSE_0131.p01	SPAB_00222.p01	EcE24377A_0133.p01	ECOK1_0133.p01	ECNA114_0123.p01	ECIAI39_0131.p01	EcSMS35_0141.p01	ECS88_0141.p01	ETEC_0127.p01	UMNK88_130.p01	EC55989_0125.p01	ECO111_0132.p01	ECED1_0136.p01	EC042_0130.p01	ECABU_c01450.p01	ECUMN_0129.p01	ECO103_0131.p01	ECH74115_0139.p01	UTI89_C0144.p01	G2583_0135.p01	ECSP_0132.p01	c0160.p01	ECO26_0133.p01	Z0142.p01	ECs0135.p01	SDY_0041.p01	SFxv_0135.p01	SARI_02818.p01	SCH_0180.p01	EAKF1_ch1286.p01	A464_177.p01	SeHA_C0212.p01	EcHS_A0135.p01	E2348C_0134.p01	CFSAN002050_07430.p01	CFSAN001992_10095.p01	STY0198.p01	ECW_m0128.p01	STM0180.p01	EKO11_3785.p01	ECP_0139.p01	UM146_23460.p01	SEEB0189_18405.p01	WFL_00630.p01	NRG857_00680.p01	LF82_1594.p01	ECIAI1_0129.p01
OID117	72	72	ECSE_0133.p01	SPAB_00223.p01	EcE24377A_0136.p01	ECOK1_0135.p01	ECNA114_0126.p01	ECIAI39_0134.p01	EcSMS35_0144.p01	ECS88_0143.p01	ETEC_0129.p01	UMNK88_133.p01	EC55989_0127.p01	ECO111_0134.p01	ECED1_0138.p01	EC042_0134.p01	ECABU_c01480.p01	ECUMN_0131.p01	ECO103_0133.p01	ECH74115_0142.p01	UTI89_C0147.p01	G2583_0137.p01	ECSP_0134.p01	c0164.p01	ECO26_0135.p01	Z0144.p01	ECs0137.p01	SDY_0155.p01	SFxv_0137.p01	SARI_02817.p01	SCH_0181.p01	EAKF1_ch1284.p01	A464_179.p01	SeHA_C0213.p01	EcHS_A0137.p01	E2348C_0136.p01	CFSAN002050_07435.p01	CFSAN001992_10090.p01	STY0199.p01	ECW_m0130.p01	STM0181.p01	EKO11_3783.p01	ECP_0142.p01	UM146_23470.p01	SEEB0189_18400.p01	WFL_00640.p01	NRG857_00690.p01	LF82_1593.p01	ECIAI1_0131.p01
OID118	70	70	ECSE_0134.p01	SPAB_00225.p01	EcE24377A_0137.p01	ECOK1_0136.p01	*	ECIAI39_0135.p01	EcSMS35_0145.p01	ECS88_0144.p01	ETEC_0130.p01	UMNK88_134.p01	EC55989_0128.p01	ECO111_0135.p01	ECED1_0139.p01	EC042_0135.p01	ECABU_c01490.p01	ECUMN_0132.p01	ECO103_0134.p01	ECH74115_0143.p01	UTI89_C0148.p01	G2583_0138.p01	ECSP_0135.p01	c0165.p01	ECO26_0136.p01	Z0145.p01	ECs0138.p01	SDY_0154.p01	SFxv_0138.p01	SARI_02816.p01	SCH_0182.p01	EAKF1_ch1283.p01	*	SeHA_C0214.p01	EcHS_A0138.p01	E2348C_0137.p01	CFSAN002050_07440.p01	CFSAN001992_10085.p01	STY0200.p01	ECW_m0131.p01	STM0182.p01	EKO11_3782.p01	ECP_0143.p01	UM146_23475.p01	SEEB0189_18395.p01	WFL_00645.p01	NRG857_00695.p01	LF82_1592.p01	ECIAI1_0132.p01
OID119	43	44	ECSE_0135.p01	SPAB_00226.p01	EcE24377A_0138.p01	ECOK1_0137.p01	*	*	EcSMS35_0146.p01	ECS88_0145.p01	ETEC_0131.p01	UMNK88_135.p01	EC55989_0129.p01	*	*	EC042_0136.p01	ECABU_c01500.p01	ECUMN_0133.p01	ECO103_0135.p01	*	UTI89_C0149.p01	*	*	c0166.p01	*	*	*	*	*	*	*	*	A464_182.p01	*	EcHS_A0139.p01	*	*	CFSAN001992_10080.p01	staG.p01	ECW_m0132.p01	*	EKO11_3781.p01	ECP_0145.p01	UM146_23480.p01	*	WFL_00650.p01	NRG857_00700.p01	LF82_2474.p01	ECIAI1_0133.p01
OID120	60	60	ECSE_0136.p01	SPAB_00227.p01	EcE24377A_0139.p01	ECOK1_0138.p01	*	ECIAI39_0140.p01	EcSMS35_0147.p01	ECS88_0146.p01	ETEC_0132.p01	UMNK88_136.p01	EC55989_0130.p01	ECO111_0138.p01	ECED1_0141.p01	EC042_0137.p01	ECABU_c01510.p01	ECUMN_0134.p01	ECO103_0136.p01	ECH74115_0145.p01	UTI89_C0150.p01	G2583_0140.p01	ECSP_0137.p01	c0167.p01	ECO26_0139.p01	Z0147.p01	ECs0140.p01	*	*	*	*	EAKF1_ch1281.p01	A464_183.p01	SeHA_C0206.p01	EcHS_A0140.p01	E2348C_0139.p01	CFSAN002050_07400.p01	CFSAN001992_10075.p01	staF.p01	ECW_m0133.p01	*	EKO11_3780.p01	ECP_0146.p01	UM146_23485.p01	SEEB0189_18435.p01	WFL_00655.p01	NRG857_00705.p01	LF82_2480.p01	ECIAI1_0134.p01
OID121	56	56	ECSE_0137.p01	SPAB_00228.p01	EcE24377A_0140.p01	ECOK1_0139.p01	*	ECIAI39_0141.p01	EcSMS35_0148.p01	ECS88_0147.p01	ETEC_0133.p01	UMNK88_137.p01	EC55989_0131.p01	ECO111_0139.p01	ECED1_0142.p01	*	ECABU_c01520.p01	*	ECO103_0137.p01	ECH74115_0146.p01	UTI89_C0151.p01	G2583_0141.p01	ECSP_0138.p01	c0168.p01	ECO26_0140.p01	Z0148.p01	ECs0141.p01	*	*	*	*	EAKF1_ch1280.p01	A464_184.p01	SeHA_C0207.p01	*	*	CFSAN002050_07405.p01	CFSAN001992_10070.p01	staE.p01	ECW_m0134.p01	*	EKO11_3779.p01	ECP_0147.p01	UM146_23490.p01	SEEB0189_18430.p01	WFL_00660.p01	NRG857_00710.p01	LF82_2481.p01	ECIAI1_0135.p01
OID122	56	56	ECSE_0138.p01	SPAB_00229.p01	*	ECOK1_0140.p01	*	ECIAI39_0142.p01	EcSMS35_0149.p01	ECS88_0148.p01	ETEC_0134.p01	UMNK88_138.p01	EC55989_0132.p01	ECO111_0140.p01	ECED1_0143.p01	EC042_0138.p01	ECABU_c01530.p01	ECUMN_0135.p01	ECO103_0138.p01	ECH74115_0147.p01	UTI89_C0152.p01	G2583_0142.p01	ECSP_0139.p01	c0169.p01	ECO26_0141.p01	Z0149.p01	ECs0142.p01	*	*	*	*	EAKF1_ch1279.p01	A464_185.p01	SeHA_C0208.p01	*	*	CFSAN002050_07410.p01	CFSAN001992_10065.p01	staD.p01	ECW_m0135.p01	*	EKO11_3778.p01	ECP_0148.p01	UM146_23495.p01	SEEB0189_18425.p01	WFL_00665.p01	NRG857_00715.p01	LF82_2482.p01	ECIAI1_0136.p01
OID123	58	58	ECSE_0139.p01	SPAB_00230.p01	EcE24377A_0142.p01	ECOK1_0141.p01	ECNA114_0128.p01	ECIAI39_0143.p01	EcSMS35_0150.p01	ECS88_0149.p01	ETEC_0135.p01	*	EC55989_0133.p01	ECO111_0141.p01	ECED1_0144.p01	EC042_0139.p01	ECABU_c01540.p01	ECUMN_0136.p01	ECO103_0139.p01	ECH74115_0148.p01	UTI89_C0153.p01	G2583_0143.p01	ECSP_0140.p01	c0170.p01	ECO26_0142.p01	Z0150.p01	ECs0143.p01	*	*	*	*	EAKF1_ch1278.p01	A464_186.p01	SeHA_C0209.p01	*	E2348C_0142.p01	CFSAN002050_07415.p01	CFSAN001992_10060.p01	staC.p01	ECW_m0136.p01	*	EKO11_3777.p01	ECP_0149.p01	UM146_23500.p01	SEEB0189_18420.p01	WFL_00670.p01	NRG857_00720.p01	LF82_1045.p01	ECIAI1_0137.p01
OID124	62	62	ECSE_0140.p01	SPAB_00231.p01	EcE24377A_0143.p01	ECOK1_0142.p01	ECNA114_0129.p01	ECIAI39_0144.p01	EcSMS35_0151.p01	ECS88_0150.p01	ETEC_0136.p01	UMNK88_142.p01	EC55989_0134.p01	ECO111_0142.p01	ECED1_0145.p01	EC042_0140.p01	ECABU_c01550.p01	ECUMN_0137.p01	ECO103_0140.p01	ECH74115_0149.p01	UTI89_C0154.p01	G2583_0144.p01	ECSP_0141.p01	c0171.p01	ECO26_0143.p01	Z0151.p01	ECs0144.p01	*	*	*	SCH_0382.p01	EAKF1_ch1277.p01	A464_187.p01	SeHA_C0210.p01	EcHS_A0143.p01	*	CFSAN002050_07420.p01	CFSAN001992_10055.p01	staB.p01	ECW_m0137.p01	*	EKO11_3776.p01	ECP_0150.p01	UM146_23505.p01	SEEB0189_18415.p01	WFL_00675.p01	NRG857_00725.p01	LF82_0545.p01	ECIAI1_0138.p01
OID125	61	64	ECSE_0141.p01	SPAB_00232.p01	EcE24377A_0145.p01	ECOK1_0143.p01	ECNA114_0130.p01	ECIAI39_0145.p01	EcSMS35_0152.p01	ECS88_0151.p01	ETEC_0137.p01	UMNK88_144.p01	EC55989_0135.p01	ECO111_0143.p01	ECED1_0146.p01	EC042_0141.p01	ECABU_c01560.p01	ECUMN_0138.p01	ECO103_0141.p01	ECH74115_0150.p01	UTI89_C0155.p01	G2583_0145.p01	ECSP_0142.p01	c0172.p01	ECO26_0144.p01	Z0152.p01	ECs0145.p01	*	*	*	*	EAKF1_ch1276.p01	A464_189.p01,A464_188.p01	SeHA_C0211.p01	*	E2348C_0144.p01	CFSAN002050_07425.p01	CFSAN001992_10050.p01	staA.p01	ECW_m0138.p01	*	EKO11_3775.p01	ECP_0151.p01	UM146_23510.p01	SEEB0189_18410.p01	WFL_00680.p01	NRG857_00730.p01	LF82_2483.p01	ECIAI1_0139.p01
OID126	72	72	ECSE_0142.p01	SPAB_00234.p01	EcE24377A_0146.p01	ECOK1_0144.p01	ECNA114_0131.p01	ECIAI39_0146.p01	EcSMS35_0153.p01	ECS88_0152.p01	ETEC_0138.p01	UMNK88_146.p01	EC55989_0136.p01	ECO111_0144.p01	ECED1_0147.p01	EC042_0142.p01	ECABU_c01570.p01	ECUMN_0139.p01	ECO103_0142.p01	ECH74115_0151.p01	UTI89_C0156.p01	G2583_0146.p01	ECSP_0143.p01	c0175.p01	ECO26_0145.p01	Z0153.p01	ECs0146.p01	SDY_0158.p01	SFxv_0141.p01	SARI_02814.p01	SCH_0183.p01	EAKF1_ch1275.p01	A464_190.p01	SeHA_C0215.p01	EcHS_A0145.p01	E2348C_0145.p01	CFSAN002050_07445.p01	CFSAN001992_10045.p01	STY0208.p01	ECW_m0139.p01	STM0183.p01	EKO11_3774.p01	ECP_0152.p01	UM146_23515.p01	SEEB0189_18390.p01	WFL_00685.p01	NRG857_00735.p01	LF82_0726.p01	ECIAI1_0140.p01
OID127	72	72	ECSE_0143.p01	SPAB_00235.p01	EcE24377A_0147.p01	ECOK1_0145.p01	ECNA114_0132.p01	ECIAI39_0147.p01	EcSMS35_0154.p01	ECS88_0153.p01	ETEC_0139.p01	UMNK88_147.p01	EC55989_0137.p01	ECO111_0145.p01	ECED1_0148.p01	EC042_0143.p01	ECABU_c01580.p01	ECUMN_0140.p01	ECO103_0143.p01	ECH74115_0152.p01	UTI89_C0157.p01	G2583_0147.p01	ECSP_0144.p01	c0176.p01	ECO26_0146.p01	Z0154.p01	ECs0147.p01	SDY_0159.p01	SFxv_0142.p01	SARI_02813.p01	SCH_0184.p01	EAKF1_ch1274.p01	A464_191.p01	SeHA_C0216.p01	EcHS_A0146.p01	E2348C_0146.p01	CFSAN002050_07450.p01	CFSAN001992_10040.p01	STY0209.p01	ECW_m0140.p01	STM0184.p01	EKO11_3773.p01	ECP_0153.p01	UM146_23520.p01	SEEB0189_18385.p01	WFL_00690.p01	NRG857_00740.p01	LF82_1603.p01	ECIAI1_0141.p01
OID128	72	72	ECSE_0144.p01	SPAB_00236.p01	EcE24377A_0148.p01	ECOK1_0146.p01	ECNA114_0133.p01	ECIAI39_0148.p01	EcSMS35_0155.p01	ECS88_0154.p01	ETEC_0140.p01	UMNK88_148.p01	EC55989_0138.p01	ECO111_0146.p01	ECED1_0149.p01	EC042_0144.p01	ECABU_c01590.p01	ECUMN_0141.p01	ECO103_0144.p01	ECH74115_0153.p01	UTI89_C0158.p01	G2583_0148.p01	ECSP_0145.p01	c0177.p01	ECO26_0147.p01	Z0155.p01	ECs0148.p01	SDY_0160.p01	SFxv_0143.p01	SARI_02812.p01	SCH_0185.p01	EAKF1_ch1273.p01	A464_192.p01	SeHA_C0217.p01	EcHS_A0147.p01	E2348C_0147.p01	CFSAN002050_07455.p01	CFSAN001992_10035.p01	STY0210.p01	ECW_m0141.p01	STM0185.p01	EKO11_3772.p01	ECP_0154.p01	UM146_23525.p01	SEEB0189_18380.p01	WFL_00695.p01	NRG857_00745.p01	LF82_2473.p01	ECIAI1_0142.p01
OID129	72	72	ECSE_0145.p01	SPAB_00237.p01	EcE24377A_0149.p01	ECOK1_0147.p01	ECNA114_0134.p01	ECIAI39_0149.p01	EcSMS35_0156.p01	ECS88_0155.p01	ETEC_0141.p01	UMNK88_149.p01	EC55989_0139.p01	ECO111_0147.p01	ECED1_0150.p01	EC042_0145.p01	ECABU_c01600.p01	ECUMN_0142.p01	ECO103_0145.p01	ECH74115_0154.p01	UTI89_C0159.p01	G2583_0149.p01	ECSP_0146.p01	c0178.p01	ECO26_0148.p01	Z0156.p01	ECs0149.p01	SDY_0161.p01	SFxv_0144.p01	SARI_02811.p01	SCH_0186.p01	EAKF1_ch1272.p01	A464_193.p01	SeHA_C0218.p01	EcHS_A0148.p01	E2348C_0148.p01	CFSAN002050_07460.p01	CFSAN001992_10030.p01	STY0211.p01	ECW_m0142.p01	STM0186.p01	EKO11_3771.p01	ECP_0155.p01	UM146_23530.p01	SEEB0189_18375.p01	WFL_00700.p01	NRG857_00750.p01	LF82_0495.p01	ECIAI1_0143.p01
OID130	72	72	ECSE_0146.p01	SPAB_00238.p01	EcE24377A_0150.p01	ECOK1_0148.p01	ECNA114_0135.p01	ECIAI39_0150.p01	EcSMS35_0157.p01	ECS88_0156.p01	ETEC_0142.p01	UMNK88_150.p01	EC55989_0140.p01	ECO111_0148.p01	ECED1_0151.p01	EC042_0146.p01	ECABU_c01610.p01	ECUMN_0143.p01	ECO103_0146.p01	ECH74115_0155.p01	UTI89_C0160.p01	G2583_0150.p01	ECSP_0147.p01	c0179.p01	ECO26_0149.p01	Z0157.p01	ECs0150.p01	SDY_0162.p01	SFxv_0145.p01	SARI_02810.p01	SCH_0187.p01	EAKF1_ch1271.p01	A464_194.p01	SeHA_C0219.p01	EcHS_A0149.p01	E2348C_0149.p01	CFSAN002050_07465.p01	CFSAN001992_10025.p01	STY0212.p01	ECW_m0143.p01	STM0187.p01	EKO11_3770.p01	ECP_0156.p01	UM146_23535.p01	SEEB0189_18370.p01	WFL_00705.p01	NRG857_00755.p01	LF82_2125.p01	ECIAI1_0144.p01
OID131	70	70	ECSE_0147.p01	SPAB_00239.p01	EcE24377A_0151.p01	ECOK1_0149.p01	ECNA114_0136.p01	ECIAI39_0151.p01	EcSMS35_0158.p01	ECS88_0157.p01	ETEC_0143.p01	UMNK88_151.p01	EC55989_0141.p01	ECO111_0149.p01	ECED1_0152.p01	EC042_0147.p01	*	ECUMN_0144.p01	ECO103_0147.p01	ECH74115_0156.p01	UTI89_C0161.p01	G2583_0151.p01	ECSP_0148.p01	c0180.p01	ECO26_0150.p01	Z0158.p01	ECs0151.p01	SDY_0163.p01	SFxv_0147.p01	SARI_02809.p01	SCH_0188.p01	EAKF1_ch1270.p01	A464_195.p01	SeHA_C0220.p01	EcHS_A0150.p01	E2348C_0150.p01	*	CFSAN001992_10020.p01	ligT.p01	ECW_m0144.p01	STM0188.p01	EKO11_3769.p01	ECP_0157.p01	UM146_23540.p01	SEEB0189_18365.p01	WFL_00710.p01	NRG857_00760.p01	LF82_1198.p01	ECIAI1_0145.p01
OID132	71	71	ECSE_0148.p01	SPAB_00240.p01	EcE24377A_0152.p01	ECOK1_0150.p01	ECNA114_0137.p01	ECIAI39_0152.p01	EcSMS35_0159.p01	ECS88_0158.p01	ETEC_0144.p01	UMNK88_152.p01	EC55989_0142.p01	ECO111_0150.p01	ECED1_0153.p01	EC042_0148.p01	ECABU_c01620.p01	ECUMN_0145.p01	ECO103_0148.p01	ECH74115_0157.p01	UTI89_C0162.p01	G2583_0152.p01	ECSP_0149.p01	c0181.p01	ECO26_0151.p01	Z0159.p01	ECs0152.p01	*	SFxv_0146.p01	SARI_02808.p01	SCH_0189.p01	EAKF1_ch1269c.p01	A464_196.p01	SeHA_C0221.p01	EcHS_A0151.p01	E2348C_0151.p01	CFSAN002050_07475.p01	CFSAN001992_10015.p01	STY0214.p01	ECW_m0145.p01	STM0189.p01	EKO11_3768.p01	ECP_0158.p01	UM146_23545.p01	SEEB0189_18360.p01	WFL_00715.p01	NRG857_00765.p01	LF82_1033.p01	ECIAI1_0146.p01
OID133	72	72	ECSE_0149.p01	SPAB_00241.p01	EcE24377A_0153.p01	ECOK1_0151.p01	ECNA114_0138.p01	ECIAI39_0153.p01	EcSMS35_0160.p01	ECS88_0159.p01	ETEC_0145.p01	UMNK88_153.p01	EC55989_0143.p01	ECO111_0151.p01	ECED1_0154.p01	EC042_0149.p01	ECABU_c01630.p01	ECUMN_0146.p01	ECO103_0149.p01	ECH74115_0158.p01	UTI89_C0164.p01	G2583_0153.p01	ECSP_0150.p01	c0183.p01	ECO26_0152.p01	Z0160.p01	ECs0153.p01	SDY_0165.p01	SFxv_0148.p01	SARI_02807.p01	SCH_0190.p01	EAKF1_ch1268c.p01	A464_197.p01	SeHA_C0222.p01	EcHS_A0152.p01	E2348C_0152.p01	CFSAN002050_07485.p01	CFSAN001992_10010.p01	STY0215.p01	ECW_m0146.p01	STM0190.p01	EKO11_3767.p01	ECP_0159.p01	UM146_23555.p01	SEEB0189_18355.p01	WFL_00725.p01	NRG857_00770.p01	LF82_1391.p01	ECIAI1_0147.p01
OID134	12	12	ECSE_0150.p01	SPAB_00244.p01	EcE24377A_0154.p01	ECOK1_0152.p01	*	*	EcSMS35_0161.p01	*	*	*	*	*	*	*	*	*	*	*	UTI89_C0165.p01	*	*	c0184.p01	*	*	*	*	SFxv_0149.p01	*	*	*	*	SeHA_C0223.p01	EcHS_A0153.p01	*	*	*	*	*	*	*	*	UM146_23560.p01	*	*	*	*	*
OID135	68	68	ECSE_0151.p01	SPAB_00245.p01	EcE24377A_0155.p01	ECOK1_0153.p01	ECNA114_0141.p01	ECIAI39_0154.p01	EcSMS35_0162.p01	ECS88_0161.p01	ETEC_0146.p01	UMNK88_154.p01	EC55989_0144.p01	ECO111_0152.p01	ECED1_0156.p01	EC042_0150.p01	ECABU_c01640.p01	ECUMN_0147.p01	ECO103_0150.p01	ECH74115_0160.p01	UTI89_C0166.p01	G2583_0154.p01	ECSP_0151.p01	c0185.p01	ECO26_0153.p01	Z0161.p01	ECs0154.p01	SDY_0166.p01	SFxv_0150.p01	SARI_02806.p01	SCH_0191.p01	EAKF1_ch1263c.p01	A464_198.p01	SeHA_C0224.p01	EcHS_A0154.p01	E2348C_0157.p01	CFSAN002050_07490.p01	CFSAN001992_09375.p01	*	ECW_m0147.p01	STM0191.p01	EKO11_3766.p01	ECP_0160.p01	UM146_23565.p01	SEEB0189_18350.p01	WFL_00730.p01	NRG857_00780.p01	*	ECIAI1_0148.p01
OID136	72	72	ECSE_0152.p01	SPAB_00246.p01	EcE24377A_0156.p01	ECOK1_0154.p01	ECNA114_0142.p01	ECIAI39_0155.p01	EcSMS35_0163.p01	ECS88_0162.p01	ETEC_0147.p01	UMNK88_155.p01	EC55989_0145.p01	ECO111_0153.p01	ECED1_0157.p01	EC042_0151.p01	ECABU_c01650.p01	ECUMN_0148.p01	ECO103_0151.p01	ECH74115_0161.p01	UTI89_C0167.p01	G2583_0155.p01	ECSP_0152.p01	c0186.p01	ECO26_0154.p01	Z0162.p01	ECs0155.p01	SDY_0167.p01	SFxv_0151.p01	SARI_02805.p01	SCH_0192.p01	EAKF1_ch1262c.p01	A464_200.p01	SeHA_C0225.p01	EcHS_A0155.p01	E2348C_0158.p01	CFSAN002050_07495.p01	CFSAN001992_09995.p01	STY0219.p01	ECW_m0148.p01	STM0192.p01	EKO11_3765.p01	ECP_0161.p01	UM146_23570.p01	SEEB0189_18345.p01	WFL_00735.p01	NRG857_00785.p01	LF82_0652.p01	ECIAI1_0149.p01
OID137	72	72	ECSE_0153.p01	SPAB_00247.p01	EcE24377A_0157.p01	ECOK1_0155.p01	ECNA114_0143.p01	ECIAI39_0156.p01	EcSMS35_0164.p01	ECS88_0163.p01	ETEC_0148.p01	UMNK88_156.p01	EC55989_0146.p01	ECO111_0154.p01	ECED1_0158.p01	EC042_0152.p01	ECABU_c01660.p01	ECUMN_0149.p01	ECO103_0152.p01	ECH74115_0162.p01	UTI89_C0168.p01	G2583_0156.p01	ECSP_0153.p01	c0187.p01	ECO26_0155.p01	Z0163.p01	ECs0156.p01	SDY_0168.p01	SFxv_0152.p01	SARI_02804.p01	SCH_0193.p01	EAKF1_ch1261c.p01	A464_201.p01	SeHA_C0226.p01	EcHS_A0156.p01	E2348C_0159.p01	CFSAN002050_07500.p01	CFSAN001992_09990.p01	STY0220.p01	ECW_m0149.p01	STM0193.p01	EKO11_3764.p01	ECP_0162.p01	UM146_23575.p01	SEEB0189_18340.p01	WFL_00740.p01	NRG857_00790.p01	LF82_0653.p01	ECIAI1_0150.p01
OID138	71	71	ECSE_0154.p01	SPAB_00248.p01	EcE24377A_0158.p01	ECOK1_0156.p01	ECNA114_0144.p01	ECIAI39_0157.p01	EcSMS35_0165.p01	ECS88_0164.p01	ETEC_0149.p01	UMNK88_157.p01	EC55989_0147.p01	ECO111_0155.p01	ECED1_0159.p01	EC042_0153.p01	ECABU_c01670.p01	ECUMN_0150.p01	ECO103_0153.p01	ECH74115_0163.p01	UTI89_C0169.p01	G2583_0157.p01	ECSP_0154.p01	c0188.p01	ECO26_0156.p01	Z0164.p01	ECs0157.p01	SDY_0169.p01	SFxv_0153.p01	SARI_02803.p01	SCH_0194.p01	EAKF1_ch1260c.p01	A464_202.p01	SeHA_C0227.p01	EcHS_A0157.p01	E2348C_0160.p01	CFSAN002050_07505.p01	CFSAN001992_09985.p01	STY0221.p01	ECW_m0150.p01	STM0194.p01	EKO11_3763.p01	ECP_0163.p01	UM146_23580.p01	SEEB0189_18335.p01	WFL_00745.p01	NRG857_00795.p01	LF82_0651.p01	ECIAI1_0151.p01
OID139	71	71	ECSE_0155.p01	SPAB_00259.p01	EcE24377A_0159.p01	ECOK1_0157.p01	ECNA114_0145.p01	ECIAI39_0158.p01	EcSMS35_0166.p01	ECS88_0165.p01	ETEC_0150.p01	UMNK88_158.p01	EC55989_0148.p01	ECO111_0156.p01	ECED1_0160.p01	EC042_0154.p01	ECABU_c01680.p01	ECUMN_0151.p01	ECO103_0154.p01	ECH74115_0164.p01	UTI89_C0170.p01	G2583_0158.p01	ECSP_0155.p01	c0189.p01	ECO26_0157.p01	Z0165.p01	ECs0158.p01	SDY_0170.p01	SFxv_0154.p01	SARI_02802.p01	SCH_0202.p01	EAKF1_ch1259.p01	A464_203.p01	SeHA_C0239.p01	EcHS_A0158.p01	E2348C_0161.p01	CFSAN002050_07545.p01	CFSAN001992_09980.p01	STY0223.p01	ECW_m0151.p01	STM0202.p01	EKO11_3762.p01	ECP_0164.p01	UM146_23585.p01	SEEB0189_18295.p01	WFL_00750.p01	NRG857_00800.p01	LF82_0983.p01	ECIAI1_0152.p01
OID140	72	72	ECSE_0156.p01	SPAB_00261.p01	EcE24377A_0160.p01	ECOK1_0158.p01	ECNA114_0146.p01	ECIAI39_0159.p01	EcSMS35_0167.p01	ECS88_0166.p01	ETEC_0151.p01	UMNK88_159.p01	EC55989_0149.p01	ECO111_0157.p01	ECED1_0161.p01	EC042_0155.p01	ECABU_c01690.p01	ECUMN_0152.p01	ECO103_0155.p01	ECH74115_0165.p01	UTI89_C0171.p01	G2583_0159.p01	ECSP_0156.p01	c0190.p01	ECO26_0158.p01	Z0166.p01	ECs0159.p01	SDY_0171.p01	SFxv_0155.p01	SARI_02801.p01	SCH_0203.p01	EAKF1_ch1258c.p01	A464_204.p01	SeHA_C0240.p01	EcHS_A0159.p01	E2348C_0162.p01	CFSAN002050_07550.p01	CFSAN001992_09975.p01	STY0225.p01	ECW_m0152.p01	STM0203.p01	EKO11_3761.p01	ECP_0165.p01	UM146_23590.p01	SEEB0189_18290.p01	WFL_00755.p01	NRG857_00805.p01	LF82_0314.p01	ECIAI1_0153.p01
OID141	72	72	ECSE_0157.p01	SPAB_00262.p01	EcE24377A_0161.p01	ECOK1_0159.p01	ECNA114_0147.p01	ECIAI39_0160.p01	EcSMS35_0168.p01	ECS88_0167.p01	ETEC_0152.p01	UMNK88_160.p01	EC55989_0151.p01	ECO111_0158.p01	ECED1_0163.p01	EC042_0156.p01	ECABU_c01700.p01	ECUMN_0154.p01	ECO103_0156.p01	ECH74115_0166.p01	UTI89_C0172.p01	G2583_0160.p01	ECSP_0157.p01	c0191.p01	ECO26_0159.p01	Z0167.p01	ECs0160.p01	SDY_0172.p01	SFxv_0156.p01	SARI_02800.p01	SCH_0204.p01	EAKF1_ch1257c.p01	A464_205.p01	SeHA_C0241.p01	EcHS_A0160.p01	E2348C_0163.p01	CFSAN002050_07555.p01	CFSAN001992_09970.p01	STY0226.p01	ECW_m0153.p01	STM0204.p01	EKO11_3760.p01	ECP_0166.p01	UM146_23595.p01	SEEB0189_18285.p01	WFL_00760.p01	NRG857_00810.p01	LF82_2484.p01	ECIAI1_0155.p01
OID142	72	72	ECSE_0158.p01	SPAB_00263.p01	EcE24377A_0162.p01	ECOK1_0160.p01	ECNA114_0148.p01	ECIAI39_0161.p01	EcSMS35_0169.p01	ECS88_0168.p01	ETEC_0153.p01	UMNK88_161.p01	EC55989_0152.p01	ECO111_0159.p01	ECED1_0164.p01	EC042_0157.p01	ECABU_c01710.p01	ECUMN_0155.p01	ECO103_0157.p01	ECH74115_0167.p01	UTI89_C0173.p01	G2583_0161.p01	ECSP_0158.p01	c0193.p01	ECO26_0160.p01	Z0168.p01	ECs0161.p01	SDY_0173.p01	SFxv_0157.p01	SARI_02799.p01	SCH_0205.p01	EAKF1_ch1256.p01	A464_206.p01	SeHA_C0242.p01	EcHS_A0161.p01	E2348C_0164.p01	CFSAN002050_07560.p01	CFSAN001992_09965.p01	STY0227.p01	ECW_m0154.p01	STM0205.p01	EKO11_3759.p01	ECP_0167.p01	UM146_23600.p01	SEEB0189_18280.p01	WFL_00765.p01	NRG857_00815.p01	LF82_2485.p01	ECIAI1_0156.p01
OID143	71	71	ECSE_0159.p01	SPAB_00264.p01	EcE24377A_0163.p01	ECOK1_0161.p01	ECNA114_0149.p01	ECIAI39_0162.p01	EcSMS35_0170.p01	ECS88_0169.p01	ETEC_0154.p01	UMNK88_162.p01	EC55989_0153.p01	ECO111_0160.p01	ECED1_0165.p01	EC042_0158.p01	ECABU_c01720.p01	ECUMN_0156.p01	ECO103_0158.p01	ECH74115_0168.p01	UTI89_C0174.p01	G2583_0162.p01	ECSP_0159.p01	c0194.p01	ECO26_0161.p01	Z0169.p01	ECs0162.p01	SDY_0174.p01	SFxv_0158.p01	SARI_02798.p01	SCH_0206.p01	EAKF1_ch1255.p01	A464_207.p01	SeHA_C0243.p01	EcHS_A0162.p01	E2348C_0165.p01	CFSAN002050_07565.p01	CFSAN001992_09960.p01	btuF.p01	ECW_m0155.p01	STM0206.p01	EKO11_3758.p01	ECP_0168.p01	UM146_23605.p01	SEEB0189_18275.p01	WFL_00770.p01	NRG857_00820.p01	LF82_0252.p01	ECIAI1_0157.p01
OID144	72	72	ECSE_0160.p01	SPAB_00265.p01	EcE24377A_0164.p01	ECOK1_0162.p01	ECNA114_0150.p01	ECIAI39_0163.p01	EcSMS35_0171.p01	ECS88_0170.p01	ETEC_0155.p01	UMNK88_163.p01	EC55989_0154.p01	ECO111_0161.p01	ECED1_0166.p01	EC042_0159.p01	ECABU_c01730.p01	ECUMN_0157.p01	ECO103_0159.p01	ECH74115_0169.p01	UTI89_C0175.p01	G2583_0163.p01	ECSP_0160.p01	c0195.p01	ECO26_0162.p01	Z0170.p01	ECs0163.p01	SDY_0175.p01	SFxv_0159.p01	SARI_02797.p01	SCH_0207.p01	EAKF1_ch1254.p01	A464_208.p01	SeHA_C0244.p01	EcHS_A0163.p01	E2348C_0166.p01	CFSAN002050_07570.p01	CFSAN001992_09955.p01	mtn.p01	ECW_m0156.p01	STM0207.p01	EKO11_3757.p01	ECP_0169.p01	UM146_23610.p01	SEEB0189_18270.p01	WFL_00775.p01	NRG857_00825.p01	LF82_1409.p01	ECIAI1_0158.p01
OID145	70	70	ECSE_0161.p01	SPAB_00266.p01	EcE24377A_0165.p01	ECOK1_0163.p01	ECNA114_0151.p01	ECIAI39_0164.p01	EcSMS35_0172.p01	ECS88_0171.p01	ETEC_0156.p01	UMNK88_164.p01	EC55989_0155.p01	ECO111_0162.p01	ECED1_0167.p01	EC042_0160.p01	ECABU_c01740.p01	ECUMN_0158.p01	ECO103_0160.p01	ECH74115_0170.p01	UTI89_C0176.p01	G2583_0164.p01	ECSP_0161.p01	c0196.p01	ECO26_0163.p01	Z0171.p01	ECs0164.p01	*	SFxv_0160.p01	SARI_02796.p01	SCH_0208.p01	EAKF1_ch1253c.p01	A464_209.p01	SeHA_C0245.p01	EcHS_A0164.p01	E2348C_0167.p01	CFSAN002050_07575.p01	CFSAN001992_09950.p01	STY0230.p01	ECW_m0157.p01	STM0208.p01	EKO11_3756.p01	ECP_0170.p01	UM146_23615.p01	SEEB0189_18265.p01	WFL_00780.p01	NRG857_00830.p01	LF82_0478.p01	ECIAI1_0159.p01
OID146	72	72	ECSE_0162.p01	SPAB_00267.p01	EcE24377A_0166.p01	ECOK1_0164.p01	ECNA114_0152.p01	ECIAI39_0165.p01	EcSMS35_0173.p01	ECS88_0172.p01	ETEC_0157.p01	UMNK88_165.p01	EC55989_0156.p01	ECO111_0163.p01	ECED1_0168.p01	EC042_0161.p01	ECABU_c01750.p01	ECUMN_0159.p01	ECO103_0161.p01	ECH74115_0171.p01	UTI89_C0177.p01	G2583_0165.p01	ECSP_0162.p01	c0197.p01	ECO26_0164.p01	Z0173.p01	ECs0165.p01	SDY_0178.p01	SFxv_0161.p01	SARI_02795.p01	SCH_0209.p01	EAKF1_ch1252c.p01	A464_210.p01	SeHA_C0246.p01	EcHS_A0165.p01	E2348C_0168.p01	CFSAN002050_07580.p01	CFSAN001992_09945.p01	STY0231.p01	ECW_m0158.p01	STM0209.p01	EKO11_3755.p01	ECP_0171.p01	UM146_23620.p01	SEEB0189_18260.p01	WFL_00785.p01	NRG857_00835.p01	LF82_0461.p01	ECIAI1_0160.p01
OID147	67	67	ECSE_0163.p01	SPAB_00268.p01	EcE24377A_0167.p01	ECOK1_0165.p01	ECNA114_0153.p01	ECIAI39_0166.p01	EcSMS35_0174.p01	ECS88_0173.p01	ETEC_0158.p01	UMNK88_166.p01	EC55989_0157.p01	ECO111_0164.p01	ECED1_0169.p01	EC042_0162.p01	ECABU_c01760.p01	ECUMN_0160.p01	ECO103_0162.p01	ECH74115_0172.p01	UTI89_C0178.p01	G2583_0166.p01	ECSP_0163.p01	c0199.p01	ECO26_0165.p01	Z0174.p01	ECs0166.p01	SDY_0179.p01	*	SARI_02794.p01	SCH_0210.p01	EAKF1_ch1251c.p01	A464_211.p01	SeHA_C0247.p01	EcHS_A0166.p01	E2348C_0169.p01	CFSAN002050_07585.p01	CFSAN001992_09940.p01	STY0232.p01	ECW_m0159.p01	STM0210.p01	EKO11_3754.p01	ECP_0172.p01	UM146_23625.p01	SEEB0189_18255.p01	WFL_00790.p01	NRG857_00840.p01	LF82_0281.p01	ECIAI1_0161.p01
OID148	72	72	ECSE_0164.p01	SPAB_00269.p01	EcE24377A_0168.p01	ECOK1_0166.p01	ECNA114_0154.p01	ECIAI39_0167.p01	EcSMS35_0175.p01	ECS88_0174.p01	ETEC_0159.p01	UMNK88_167.p01	EC55989_0158.p01	ECO111_0165.p01	ECED1_0170.p01	EC042_0163.p01	ECABU_c01770.p01	ECUMN_0161.p01	ECO103_0163.p01	ECH74115_0173.p01	UTI89_C0179.p01	G2583_0167.p01	ECSP_0164.p01	c0200.p01	ECO26_0166.p01	Z0175.p01	ECs0167.p01	SDY_0181.p01	SFxv_0163.p01	SARI_02793.p01	SCH_0211.p01	EAKF1_ch1250.p01	A464_213.p01	SeHA_C0248.p01	EcHS_A0167.p01	E2348C_0170.p01	CFSAN002050_07595.p01	CFSAN001992_09925.p01	STY0233.p01	ECW_m0160.p01	STM0211.p01	EKO11_3753.p01	ECP_0173.p01	UM146_23630.p01	SEEB0189_18250.p01	WFL_00795.p01	NRG857_00845.p01	LF82_2488.p01	ECIAI1_0162.p01
OID149	72	72	ECSE_0165.p01	SPAB_00272.p01	EcE24377A_0169.p01	ECOK1_0167.p01	ECNA114_0155.p01	ECIAI39_0168.p01	EcSMS35_0176.p01	ECS88_0175.p01	ETEC_0161.p01	UMNK88_169.p01	EC55989_0159.p01	ECO111_0167.p01	ECED1_0171.p01	EC042_0164.p01	ECABU_c01780.p01	ECUMN_0162.p01	ECO103_0164.p01	ECH74115_0174.p01	UTI89_C0180.p01	G2583_0168.p01	ECSP_0165.p01	c0201.p01	ECO26_0168.p01	Z0176.p01	ECs0168.p01	SDY_0182.p01	SFxv_0165.p01	SARI_02791.p01	SCH_0213.p01	EAKF1_ch1248.p01	A464_215.p01	SeHA_C0250.p01	EcHS_A0168.p01	E2348C_0171.p01	CFSAN002050_07605.p01	CFSAN001992_09915.p01	STY0236.p01	ECW_m0161.p01	STM0213.p01	EKO11_3752.p01	ECP_0174.p01	UM146_23635.p01	SEEB0189_18240.p01	WFL_00800.p01	NRG857_00850.p01	LF82_0439.p01	ECIAI1_0163.p01
OID150	72	72	ECSE_0166.p01	SPAB_00274.p01	EcE24377A_0170.p01	ECOK1_0168.p01	ECNA114_0156.p01	ECIAI39_0169.p01	EcSMS35_0177.p01	ECS88_0176.p01	ETEC_0162.p01	UMNK88_170.p01	EC55989_0160.p01	ECO111_0168.p01	ECED1_0172.p01	EC042_0165.p01	ECABU_c01790.p01	ECUMN_0163.p01	ECO103_0165.p01	ECH74115_0175.p01	UTI89_C0181.p01	G2583_0169.p01	ECSP_0166.p01	c0202.p01	ECO26_0169.p01	Z0177.p01	ECs0169.p01	SDY_0183.p01	SFxv_0166.p01	SARI_02790.p01	SCH_0214.p01	EAKF1_ch1247.p01	A464_216.p01	SeHA_C0251.p01	EcHS_A0169.p01	E2348C_0172.p01	CFSAN002050_07610.p01	CFSAN001992_09910.p01	STY0237.p01	ECW_m0162.p01	STM0214.p01	EKO11_3751.p01	ECP_0175.p01	UM146_23640.p01	SEEB0189_18235.p01	WFL_00805.p01	NRG857_00855.p01	LF82_0848.p01	ECIAI1_0164.p01
OID151	72	72	ECSE_0167.p01	SPAB_00275.p01	EcE24377A_0171.p01	ECOK1_0169.p01	ECNA114_0157.p01	ECIAI39_0170.p01	EcSMS35_0178.p01	ECS88_0177.p01	ETEC_0163.p01	UMNK88_171.p01	EC55989_0161.p01	ECO111_0169.p01	ECED1_0173.p01	EC042_0166.p01	ECABU_c01800.p01	ECUMN_0164.p01	ECO103_0166.p01	ECH74115_0176.p01	UTI89_C0182.p01	G2583_0170.p01	ECSP_0167.p01	c0203.p01	ECO26_0170.p01	Z0178.p01	ECs0170.p01	SDY_0184.p01	SFxv_0167.p01	SARI_02789.p01	SCH_0215.p01	EAKF1_ch1246.p01	A464_217.p01	SeHA_C0252.p01	EcHS_A0170.p01	E2348C_0173.p01	CFSAN002050_07615.p01	CFSAN001992_09905.p01	STY0238.p01	ECW_m0163.p01	STM0215.p01	EKO11_3750.p01	ECP_0176.p01	UM146_23645.p01	SEEB0189_18230.p01	WFL_00810.p01	NRG857_00860.p01	LF82_1274.p01	ECIAI1_0165.p01
OID152	72	72	ECSE_0168.p01	SPAB_00278.p01	EcE24377A_0173.p01	ECOK1_0170.p01	ECNA114_0158.p01	ECIAI39_0171.p01	EcSMS35_0180.p01	ECS88_0179.p01	ETEC_0164.p01	UMNK88_173.p01	EC55989_0163.p01	ECO111_0170.p01	ECED1_0175.p01	EC042_0167.p01	ECABU_c01810.p01	ECUMN_0166.p01	ECO103_0167.p01	ECH74115_0179.p01	UTI89_C0183.p01	G2583_0172.p01	ECSP_0168.p01	c0204.p01	ECO26_0171.p01	Z0180.p01	ECs0171.p01	SDY_0185.p01	SFxv_0168.p01	SARI_02787.p01	SCH_0216.p01	EAKF1_ch1245c.p01	A464_218.p01	SeHA_C0254.p01	EcHS_A0171.p01	E2348C_0174.p01	CFSAN002050_07620.p01	CFSAN001992_09900.p01	STY0239.p01	ECW_m0165.p01	STM0216.p01	EKO11_3749.p01	ECP_0177.p01	UM146_23650.p01	SEEB0189_18225.p01	WFL_00815.p01	NRG857_00865.p01	LF82_1969.p01	ECIAI1_0167.p01
OID153	71	71	ECSE_0169.p01	SPAB_00279.p01	EcE24377A_0174.p01	ECOK1_0171.p01	ECNA114_0159.p01	ECIAI39_0172.p01	EcSMS35_0181.p01	ECS88_0180.p01	ETEC_0165.p01	UMNK88_174.p01	EC55989_0164.p01	ECO111_0171.p01	ECED1_0176.p01	EC042_0168.p01	ECABU_c01820.p01	ECUMN_0167.p01	ECO103_0168.p01	ECH74115_0180.p01	UTI89_C0185.p01	G2583_0173.p01	ECSP_0169.p01	c0206.p01	ECO26_0172.p01	Z0181.p01	ECs0172.p01	SDY_0186.p01	SFxv_0170.p01	SARI_02786.p01	SCH_0217.p01	EAKF1_ch1244c.p01	A464_219.p01	SeHA_C0255.p01	EcHS_A0172.p01	E2348C_0175.p01	CFSAN002050_07625.p01	CFSAN001992_09895.p01	STY0240.p01	ECW_m0166.p01	STM0217.p01	EKO11_3748.p01	ECP_0178.p01	UM146_23655.p01	SEEB0189_18220.p01	WFL_00820.p01	NRG857_00870.p01	LF82_2325.p01	ECIAI1_0168.p01
OID154	72	72	ECSE_0170.p01	SPAB_00280.p01	EcE24377A_0175.p01	ECOK1_0172.p01	ECNA114_0160.p01	ECIAI39_0173.p01	EcSMS35_0182.p01	ECS88_0181.p01	ETEC_0166.p01	UMNK88_175.p01	EC55989_0165.p01	ECO111_0172.p01	ECED1_0177.p01	EC042_0169.p01	ECABU_c01840.p01	ECUMN_0168.p01	ECO103_0169.p01	ECH74115_0181.p01	UTI89_C0186.p01	G2583_0174.p01	ECSP_0170.p01	c0207.p01	ECO26_0173.p01	Z0182.p01	ECs0173.p01	SDY_0187.p01	SFxv_0171.p01	SARI_02785.p01	SCH_0218.p01	EAKF1_ch1243c.p01	A464_220.p01	SeHA_C0256.p01	EcHS_A0173.p01	E2348C_0176.p01	CFSAN002050_07630.p01	CFSAN001992_09890.p01	STY0241.p01	ECW_m0167.p01	STM0218.p01	EKO11_3747.p01	ECP_0179.p01	UM146_23660.p01	SEEB0189_18215.p01	WFL_00825.p01	NRG857_00875.p01	LF82_1797.p01	ECIAI1_0169.p01
OID155	72	72	ECSE_0171.p01	SPAB_00281.p01	EcE24377A_0176.p01	ECOK1_0173.p01	ECNA114_0161.p01	ECIAI39_0175.p01	EcSMS35_0183.p01	ECS88_0182.p01	ETEC_0167.p01	UMNK88_176.p01	EC55989_0166.p01	ECO111_0173.p01	ECED1_0178.p01	EC042_0170.p01	ECABU_c01850.p01	ECUMN_0169.p01	ECO103_0170.p01	ECH74115_0182.p01	UTI89_C0187.p01	G2583_0175.p01	ECSP_0171.p01	c0208.p01	ECO26_0174.p01	Z0183.p01	ECs0174.p01	SDY_0188.p01	SFxv_0172.p01	SARI_02783.p01	SCH_0219.p01	EAKF1_ch1242c.p01	A464_221.p01	SeHA_C0257.p01	EcHS_A0174.p01	E2348C_0177.p01	CFSAN002050_07635.p01	CFSAN001992_09885.p01	STY0242.p01	ECW_m0168.p01	STM0219.p01	EKO11_3746.p01	ECP_0180.p01	UM146_23665.p01	SEEB0189_18210.p01	WFL_00830.p01	NRG857_00880.p01	LF82_0740.p01	ECIAI1_0170.p01
OID156	71	71	ECSE_0172.p01	SPAB_00282.p01	EcE24377A_0177.p01	ECOK1_0174.p01	ECNA114_0162.p01	ECIAI39_0176.p01	EcSMS35_0184.p01	ECS88_0183.p01	ETEC_0168.p01	UMNK88_177.p01	EC55989_0167.p01	ECO111_0174.p01	ECED1_0179.p01	EC042_0171.p01	ECABU_c01860.p01	ECUMN_0170.p01	ECO103_0171.p01	ECH74115_0183.p01	UTI89_C0188.p01	G2583_0176.p01	ECSP_0172.p01	*	ECO26_0175.p01	Z0184.p01	ECs0175.p01	SDY_0189.p01	SFxv_0173.p01	SARI_02782.p01	SCH_0220.p01	EAKF1_ch1241c.p01	A464_223.p01	SeHA_C0258.p01	EcHS_A0175.p01	E2348C_0178.p01	CFSAN002050_07640.p01	CFSAN001992_09880.p01	dxr.p01	ECW_m0169.p01	STM0220.p01	EKO11_3745.p01	ECP_0181.p01	UM146_23670.p01	SEEB0189_18205.p01	WFL_00835.p01	NRG857_00885.p01	LF82_0535.p01	ECIAI1_0171.p01
OID157	71	71	ECSE_0173.p01	SPAB_00284.p01	EcE24377A_0178.p01	ECOK1_0175.p01	ECNA114_0163.p01	ECIAI39_0177.p01	EcSMS35_0185.p01	ECS88_0184.p01	ETEC_0169.p01	UMNK88_178.p01	EC55989_0168.p01	ECO111_0175.p01	ECED1_0180.p01	EC042_0172.p01	ECABU_c01870.p01	ECUMN_0171.p01	ECO103_0172.p01	ECH74115_0184.p01	UTI89_C0189.p01	G2583_0177.p01	ECSP_0173.p01	c0211.p01	ECO26_0176.p01	Z0185.p01	ECs0176.p01	SDY_0190.p01	SFxv_0174.p01	SARI_02781.p01	SCH_0221.p01	EAKF1_ch1240c.p01	A464_225.p01	SeHA_C0259.p01	EcHS_A0176.p01	E2348C_0179.p01	CFSAN002050_07645.p01	*	STY0244.p01	ECW_m0170.p01	STM0221.p01	EKO11_3744.p01	ECP_0182.p01	UM146_23675.p01	SEEB0189_18200.p01	WFL_00840.p01	NRG857_00890.p01	LF82_1132.p01	ECIAI1_0172.p01
OID158	72	72	ECSE_0174.p01	SPAB_00285.p01	EcE24377A_0179.p01	ECOK1_0176.p01	ECNA114_0165.p01	ECIAI39_0178.p01	EcSMS35_0186.p01	ECS88_0185.p01	ETEC_0170.p01	UMNK88_180.p01	EC55989_0169.p01	ECO111_0176.p01	ECED1_0181.p01	EC042_0173.p01	ECABU_c01880.p01	ECUMN_0172.p01	ECO103_0173.p01	ECH74115_0185.p01	UTI89_C0190.p01	G2583_0178.p01	ECSP_0174.p01	c0212.p01	ECO26_0177.p01	Z0186.p01	ECs0177.p01	SDY_0191.p01	SFxv_0175.p01	SARI_02780.p01	SCH_0222.p01	EAKF1_ch1239c.p01	A464_226.p01	SeHA_C0260.p01	EcHS_A0177.p01	E2348C_0180.p01	CFSAN002050_07650.p01	CFSAN001992_09865.p01	STY0245.p01	ECW_m0171.p01	STM0222.p01	EKO11_3743.p01	ECP_0183.p01	UM146_23680.p01	SEEB0189_18195.p01	WFL_00845.p01	NRG857_00895.p01	LF82_0284.p01	ECIAI1_0174.p01
OID159	72	72	ECSE_0175.p01	SPAB_00286.p01	EcE24377A_0180.p01	ECOK1_0177.p01	ECNA114_0166.p01	ECIAI39_0179.p01	EcSMS35_0187.p01	ECS88_0186.p01	ETEC_0171.p01	UMNK88_181.p01	EC55989_0170.p01	ECO111_0177.p01	ECED1_0182.p01	EC042_0174.p01	ECABU_c01890.p01	ECUMN_0173.p01	ECO103_0174.p01	ECH74115_0186.p01	UTI89_C0191.p01	G2583_0179.p01	ECSP_0175.p01	c0213.p01	ECO26_0178.p01	Z0187.p01	ECs0178.p01	SDY_0192.p01	SFxv_0176.p01	SARI_02779.p01	SCH_0223.p01	EAKF1_ch1238c.p01	A464_227.p01	SeHA_C0261.p01	EcHS_A0178.p01	E2348C_0181.p01	CFSAN002050_07655.p01	CFSAN001992_09860.p01	yaeL.p01	ECW_m0172.p01	STM0223.p01	EKO11_3742.p01	ECP_0184.p01	UM146_23685.p01	SEEB0189_18190.p01	WFL_00850.p01	NRG857_00900.p01	LF82_2019.p01	ECIAI1_0175.p01
OID160	72	72	ECSE_0176.p01	SPAB_00287.p01	EcE24377A_0181.p01	ECOK1_0178.p01	ECNA114_0167.p01	ECIAI39_0180.p01	EcSMS35_0188.p01	ECS88_0187.p01	ETEC_0172.p01	UMNK88_182.p01	EC55989_0171.p01	ECO111_0178.p01	ECED1_0183.p01	EC042_0175.p01	ECABU_c01900.p01	ECUMN_0174.p01	ECO103_0175.p01	ECH74115_0187.p01	UTI89_C0192.p01	G2583_0180.p01	ECSP_0176.p01	c0214.p01	ECO26_0179.p01	Z0188.p01	ECs0179.p01	SDY_0193.p01	SFxv_0177.p01	SARI_02778.p01	SCH_0224.p01	EAKF1_ch1237c.p01	A464_229.p01	SeHA_C0262.p01	EcHS_A0179.p01	E2348C_0182.p01	CFSAN002050_07660.p01	CFSAN001992_09855.p01	yaeT.p01	ECW_m0173.p01	STM0224.p01	EKO11_3741.p01	ECP_0185.p01	UM146_23690.p01	SEEB0189_18185.p01	WFL_00855.p01	NRG857_00905.p01	LF82_2493.p01	ECIAI1_0176.p01
OID161	72	72	ECSE_0177.p01	SPAB_00288.p01	EcE24377A_0182.p01	ECOK1_0179.p01	ECNA114_0168.p01	ECIAI39_0181.p01	EcSMS35_0189.p01	ECS88_0189.p01	ETEC_0173.p01	UMNK88_183.p01	EC55989_0172.p01	ECO111_0179.p01	ECED1_0184.p01	EC042_0176.p01	ECABU_c01910.p01	ECUMN_0175.p01	ECO103_0176.p01	ECH74115_0188.p01	UTI89_C0193.p01	G2583_0181.p01	ECSP_0177.p01	c0215.p01	ECO26_0180.p01	Z0190.p01	ECs0180.p01	SDY_0194.p01	SFxv_0178.p01	SARI_02777.p01	SCH_0225.p01	EAKF1_ch1236c.p01	A464_230.p01	SeHA_C0263.p01	EcHS_A0180.p01	E2348C_0183.p01	CFSAN002050_07665.p01	CFSAN001992_09850.p01	ompH.p01	ECW_m0174.p01	STM0225.p01	EKO11_3740.p01	ECP_0186.p01	UM146_23695.p01	SEEB0189_18180.p01	WFL_00860.p01	NRG857_00910.p01	LF82_2134.p01	ECIAI1_0178.p01
OID162	72	72	ECSE_0178.p01	SPAB_00289.p01	EcE24377A_0183.p01	ECOK1_0180.p01	ECNA114_0169.p01	ECIAI39_0182.p01	EcSMS35_0190.p01	ECS88_0190.p01	ETEC_0174.p01	UMNK88_184.p01	EC55989_0173.p01	ECO111_0180.p01	ECED1_0185.p01	EC042_0177.p01	ECABU_c01920.p01	ECUMN_0176.p01	ECO103_0177.p01	ECH74115_0189.p01	UTI89_C0194.p01	G2583_0182.p01	ECSP_0178.p01	c0216.p01	ECO26_0181.p01	Z0191.p01	ECs0181.p01	SDY_0195.p01	SFxv_0179.p01	SARI_02776.p01	SCH_0226.p01	EAKF1_ch1235c.p01	A464_231.p01	SeHA_C0264.p01	EcHS_A0181.p01	E2348C_0184.p01	CFSAN002050_07670.p01	CFSAN001992_09845.p01	lpxD.p01	ECW_m0175.p01	STM0226.p01	EKO11_3739.p01	ECP_0187.p01	UM146_23700.p01	SEEB0189_18175.p01	WFL_00865.p01	NRG857_00915.p01	LF82_1227.p01	ECIAI1_0179.p01
OID163	71	71	ECSE_0179.p01	SPAB_00291.p01	EcE24377A_0184.p01	ECOK1_0181.p01	ECNA114_0170.p01	ECIAI39_0183.p01	EcSMS35_0191.p01	ECS88_0191.p01	ETEC_0175.p01	UMNK88_185.p01	EC55989_0174.p01	ECO111_0181.p01	ECED1_0186.p01	EC042_0178.p01	ECABU_c01930.p01	ECUMN_0177.p01	ECO103_0178.p01	ECH74115_0190.p01	UTI89_C0195.p01	G2583_0183.p01	ECSP_0179.p01	c0217.p01	ECO26_0182.p01	Z0192.p01	ECs0182.p01	SDY_0196.p01	SFxv_0180.p01	SARI_02775.p01	SCH_0227.p01	EAKF1_ch1234c.p01	A464_232.p01	SeHA_C0265.p01	EcHS_A0182.p01	E2348C_0185.p01	CFSAN002050_07675.p01	CFSAN001992_09840.p01	STY0250.p01	ECW_m0176.p01	STM0227.p01	EKO11_3738.p01	ECP_0188.p01	UM146_23705.p01	SEEB0189_18170.p01	WFL_00870.p01	NRG857_00920.p01	LF82_0612.p01	ECIAI1_0180.p01
OID164	72	72	ECSE_0180.p01	SPAB_00292.p01	EcE24377A_0185.p01	ECOK1_0182.p01	ECNA114_0171.p01	ECIAI39_0184.p01	EcSMS35_0192.p01	ECS88_0192.p01	ETEC_0176.p01	UMNK88_186.p01	EC55989_0175.p01	ECO111_0182.p01	ECED1_0187.p01	EC042_0179.p01	ECABU_c01940.p01	ECUMN_0178.p01	ECO103_0179.p01	ECH74115_0191.p01	UTI89_C0196.p01	G2583_0184.p01	ECSP_0180.p01	c0218.p01	ECO26_0183.p01	Z0193.p01	ECs0183.p01	SDY_0197.p01	SFxv_0181.p01	SARI_02774.p01	SCH_0228.p01	EAKF1_ch1233c.p01	A464_233.p01	SeHA_C0266.p01	EcHS_A0183.p01	E2348C_0186.p01	CFSAN002050_07680.p01	CFSAN001992_09835.p01	STY0251.p01	ECW_m0177.p01	STM0228.p01	EKO11_3737.p01	ECP_0189.p01	UM146_23710.p01	SEEB0189_18165.p01	WFL_00875.p01	NRG857_00925.p01	LF82_1224.p01	ECIAI1_0181.p01
OID165	72	72	ECSE_0181.p01	SPAB_00293.p01	EcE24377A_0186.p01	ECOK1_0183.p01	ECNA114_0172.p01	ECIAI39_0185.p01	EcSMS35_0193.p01	ECS88_0193.p01	ETEC_0177.p01	UMNK88_187.p01	EC55989_0176.p01	ECO111_0183.p01	ECED1_0188.p01	EC042_0180.p01	ECABU_c01950.p01	ECUMN_0179.p01	ECO103_0180.p01	ECH74115_0192.p01	UTI89_C0197.p01	G2583_0185.p01	ECSP_0181.p01	c0219.p01	ECO26_0184.p01	Z0194.p01	ECs0184.p01	SDY_0198.p01	SFxv_0182.p01	SARI_02773.p01	SCH_0229.p01	EAKF1_ch1232c.p01	A464_234.p01	SeHA_C0267.p01	EcHS_A0184.p01	E2348C_0187.p01	CFSAN002050_07685.p01	CFSAN001992_09830.p01	STY0252.p01	ECW_m0178.p01	STM0229.p01	EKO11_3736.p01	ECP_0190.p01	UM146_23715.p01	SEEB0189_18160.p01	WFL_00880.p01	NRG857_00930.p01	LF82_1225.p01	ECIAI1_0182.p01
OID166	72	72	ECSE_0182.p01	SPAB_00294.p01	EcE24377A_0187.p01	ECOK1_0184.p01	ECNA114_0173.p01	ECIAI39_0186.p01	EcSMS35_0194.p01	ECS88_0194.p01	ETEC_0178.p01	UMNK88_188.p01	EC55989_0177.p01	ECO111_0184.p01	ECED1_0189.p01	EC042_0181.p01	ECABU_c01960.p01	ECUMN_0180.p01	ECO103_0181.p01	ECH74115_0193.p01	UTI89_C0198.p01	G2583_0186.p01	ECSP_0182.p01	c0220.p01	ECO26_0185.p01	Z0195.p01	ECs0185.p01	SDY_0199.p01	SFxv_0183.p01	SARI_02772.p01	SCH_0230.p01	EAKF1_ch1231c.p01	A464_235.p01	SeHA_C0268.p01	EcHS_A0185.p01	E2348C_0188.p01	CFSAN002050_07690.p01	CFSAN001992_09825.p01	STY0253.p01	ECW_m0179.p01	STM0230.p01	EKO11_3735.p01	ECP_0191.p01	UM146_23720.p01	SEEB0189_18155.p01	WFL_00885.p01	NRG857_00935.p01	LF82_1912.p01	ECIAI1_0183.p01
OID167	72	72	ECSE_0183.p01	SPAB_00295.p01	EcE24377A_0188.p01	ECOK1_0185.p01	ECNA114_0174.p01	ECIAI39_0187.p01	EcSMS35_0195.p01	ECS88_0195.p01	ETEC_0179.p01	UMNK88_189.p01	EC55989_0178.p01	ECO111_0185.p01	ECED1_0190.p01	EC042_0182.p01	ECABU_c01970.p01	ECUMN_0181.p01	ECO103_0182.p01	ECH74115_0194.p01	UTI89_C0199.p01	G2583_0187.p01	ECSP_0183.p01	c0221.p01	ECO26_0186.p01	Z0196.p01	ECs0186.p01	SDY_0200.p01	SFxv_0184.p01	SARI_02771.p01	SCH_0231.p01	EAKF1_ch1230c.p01	A464_236.p01	SeHA_C0269.p01	EcHS_A0186.p01	E2348C_0189.p01	CFSAN002050_07695.p01	CFSAN001992_09820.p01	STY0254.p01	ECW_m0180.p01	STM0231.p01	EKO11_3734.p01	ECP_0192.p01	UM146_23725.p01	SEEB0189_18150.p01	WFL_00890.p01	NRG857_00940.p01	LF82_0504.p01	ECIAI1_0184.p01
OID168	72	72	ECSE_0184.p01	SPAB_00296.p01	EcE24377A_0189.p01	ECOK1_0186.p01	ECNA114_0175.p01	ECIAI39_0188.p01	EcSMS35_0196.p01	ECS88_0196.p01	ETEC_0180.p01	UMNK88_190.p01	EC55989_0179.p01	ECO111_0186.p01	ECED1_0191.p01	EC042_0183.p01	ECABU_c01980.p01	ECUMN_0182.p01	ECO103_0183.p01	ECH74115_0195.p01	UTI89_C0200.p01	G2583_0188.p01	ECSP_0184.p01	c0223.p01	ECO26_0187.p01	Z0197.p01	ECs0187.p01	SDY_0201.p01	SFxv_0185.p01	SARI_02770.p01	SCH_0232.p01	EAKF1_ch1229c.p01	A464_237.p01	SeHA_C0270.p01	EcHS_A0187.p01	E2348C_0190.p01	CFSAN002050_07700.p01	CFSAN001992_09815.p01	STY0255.p01	ECW_m0181.p01	STM0232.p01	EKO11_3733.p01	ECP_0193.p01	UM146_23730.p01	SEEB0189_18145.p01	WFL_00895.p01	NRG857_00945.p01	LF82_0008.p01	ECIAI1_0185.p01
OID169	68	68	ECSE_0185.p01	SPAB_00299.p01	EcE24377A_0190.p01	*	ECNA114_0176.p01	ECIAI39_0189.p01	EcSMS35_0197.p01	ECS88_0197.p01	ETEC_0181.p01	UMNK88_191.p01	EC55989_0180.p01	ECO111_0187.p01	ECED1_0192.p01	EC042_0184.p01	ECABU_c01990.p01	ECUMN_0183.p01	ECO103_0184.p01	ECH74115_0196.p01	UTI89_C0201.p01	G2583_0189.p01	ECSP_0185.p01	c0224.p01	ECO26_0188.p01	Z0198.p01	ECs0188.p01	*	SFxv_0186.p01	SARI_02768.p01	SCH_0234.p01	*	A464_239.p01	SeHA_C0272.p01	EcHS_A0188.p01	E2348C_0191.p01	CFSAN002050_07710.p01	CFSAN001992_09805.p01	STY0259.p01	ECW_m0182.p01	STM0234.p01	EKO11_3732.p01	ECP_0194.p01	UM146_23735.p01	SEEB0189_18135.p01	WFL_00900.p01	NRG857_00950.p01	LF82_1172.p01	ECIAI1_0186.p01
OID170	72	72	ECSE_0186.p01	SPAB_00300.p01	EcE24377A_0191.p01	ECOK1_0188.p01	ECNA114_0177.p01	ECIAI39_0190.p01	EcSMS35_0198.p01	ECS88_0198.p01	ETEC_0182.p01	UMNK88_192.p01	EC55989_0181.p01	ECO111_0188.p01	ECED1_0193.p01	EC042_0185.p01	ECABU_c02000.p01	ECUMN_0184.p01	ECO103_0185.p01	ECH74115_0197.p01	UTI89_C0202.p01	G2583_0190.p01	ECSP_0186.p01	c0225.p01	ECO26_0189.p01	Z0199.p01	ECs0189.p01	SDY_0205.p01	SFxv_0187.p01	SARI_02767.p01	SCH_0235.p01	EAKF1_ch1228c.p01	A464_240.p01	SeHA_C0273.p01	EcHS_A0189.p01	E2348C_0192.p01	CFSAN002050_07715.p01	CFSAN001992_09800.p01	STY0260.p01	ECW_m0183.p01	STM0235.p01	EKO11_3731.p01	ECP_0195.p01	UM146_23740.p01	SEEB0189_18130.p01	WFL_00905.p01	NRG857_00955.p01	LF82_2492.p01	ECIAI1_0187.p01
OID171	71	71	ECSE_0187.p01	SPAB_00301.p01	EcE24377A_0192.p01	ECOK1_0189.p01	ECNA114_0178.p01	ECIAI39_0191.p01	EcSMS35_0199.p01	ECS88_0199.p01	ETEC_0183.p01	UMNK88_193.p01	EC55989_0182.p01	ECO111_0189.p01	ECED1_0194.p01	EC042_0186.p01	ECABU_c02010.p01	ECUMN_0185.p01	ECO103_0186.p01	ECH74115_0198.p01	UTI89_C0203.p01	G2583_0191.p01	ECSP_0187.p01	c0226.p01	ECO26_0190.p01	Z0200.p01	ECs0190.p01	SDY_0206.p01	SFxv_0188.p01	SARI_02765.p01	SCH_0236.p01	EAKF1_ch1227c.p01	A464_241.p01	SeHA_C0274.p01	EcHS_A0190.p01	E2348C_0193.p01	CFSAN002050_07720.p01	CFSAN001992_09795.p01	STY0261.p01	ECW_m0184.p01	STM0236.p01	EKO11_3730.p01	ECP_0196.p01	UM146_23745.p01	SEEB0189_18125.p01	WFL_00910.p01	NRG857_00960.p01	LF82_2269.p01	ECIAI1_0188.p01
OID172	71	71	ECSE_0188.p01	SPAB_00303.p01	EcE24377A_0193.p01	ECOK1_0190.p01	ECNA114_0179.p01	ECIAI39_0459.p01	EcSMS35_0200.p01	ECS88_0200.p01	ETEC_0184.p01	UMNK88_194.p01	EC55989_0183.p01	ECO111_0190.p01	ECED1_0195.p01	EC042_0187.p01	ECABU_c02020.p01	ECUMN_0186.p01	ECO103_0187.p01	ECH74115_0199.p01	UTI89_C0204.p01	G2583_0192.p01	ECSP_0188.p01	c0227.p01	ECO26_0191.p01	Z0201.p01	ECs0191.p01	SDY_0207.p01	SFxv_0189.p01	SARI_02764.p01	SCH_0237.p01	EAKF1_ch1226.p01	A464_242.p01	SeHA_C0275.p01	EcHS_A0191.p01	E2348C_0194.p01	CFSAN002050_07725.p01	CFSAN001992_09790.p01	STY0262.p01	ECW_m0185.p01	STM0237.p01	EKO11_3729.p01	ECP_0197.p01	UM146_23750.p01	SEEB0189_18120.p01	WFL_00915.p01	NRG857_00965.p01	LF82_1919.p01	ECIAI1_0189.p01
OID173	67	67	ECSE_0189.p01	SPAB_00304.p01	EcE24377A_0194.p01	ECOK1_0191.p01	ECNA114_0180.p01	ECIAI39_0458.p01	EcSMS35_0201.p01	ECS88_0201.p01	ETEC_0185.p01	UMNK88_195.p01	EC55989_0184.p01	ECO111_0191.p01	ECED1_0196.p01	EC042_0188.p01	ECABU_c02030.p01	ECUMN_0187.p01	ECO103_0188.p01	ECH74115_0200.p01	UTI89_C0205.p01	G2583_0193.p01	*	c0228.p01	ECO26_0192.p01	*	*	SDY_0208.p01	SFxv_0190.p01	SARI_02763.p01	SCH_0238.p01	EAKF1_ch1225.p01	A464_243.p01	SeHA_C0276.p01	EcHS_A0192.p01	E2348C_0195.p01	CFSAN002050_07730.p01	CFSAN001992_09785.p01	yaeP.p01	ECW_m0186.p01	STM0238.p01	EKO11_3728.p01	ECP_0198.p01	UM146_23755.p01	SEEB0189_18115.p01	WFL_00920.p01	NRG857_00970.p01	LF82_2490.p01	ECIAI1_0190.p01
OID174	72	72	ECSE_0190.p01	SPAB_00305.p01	EcE24377A_0195.p01	ECOK1_0192.p01	ECNA114_0181.p01	ECIAI39_0457.p01	EcSMS35_0202.p01	ECS88_0202.p01	ETEC_0186.p01	UMNK88_196.p01	EC55989_0185.p01	ECO111_0192.p01	ECED1_0197.p01	EC042_0189.p01	ECABU_c02040.p01	ECUMN_0188.p01	ECO103_0189.p01	ECH74115_0201.p01	UTI89_C0206.p01	G2583_0194.p01	ECSP_0189.p01	c0229.p01	ECO26_0193.p01	Z0202.p01	ECs0192.p01	SDY_0209.p01	SFxv_0191.p01	SARI_02762.p01	SCH_0239.p01	EAKF1_ch1224c.p01	A464_244.p01	SeHA_C0277.p01	EcHS_A0193.p01	E2348C_0196.p01	CFSAN002050_07735.p01	CFSAN001992_09780.p01	STY0264.p01	ECW_m0187.p01	STM0239.p01	EKO11_3727.p01	ECP_0199.p01	UM146_23760.p01	SEEB0189_18110.p01	WFL_00925.p01	NRG857_00975.p01	LF82_2491.p01	ECIAI1_0191.p01
OID175	71	71	ECSE_0191.p01	SPAB_00306.p01	EcE24377A_0196.p01	ECOK1_0193.p01	ECNA114_0182.p01	ECIAI39_0456.p01	EcSMS35_0203.p01	ECS88_0203.p01	ETEC_0187.p01	UMNK88_197.p01	EC55989_0186.p01	ECO111_0193.p01	ECED1_0198.p01	EC042_0190.p01	ECABU_c02050.p01	ECUMN_0189.p01	ECO103_0190.p01	ECH74115_0202.p01	UTI89_C0207.p01	G2583_0195.p01	ECSP_0190.p01	c0230.p01	ECO26_0194.p01	Z0203.p01	ECs0193.p01	SDY_0210.p01	SFxv_0192.p01	SARI_02761.p01	SCH_0240.p01	EAKF1_ch1223c.p01	A464_245.p01	SeHA_C0278.p01	EcHS_A0194.p01	E2348C_0197.p01	CFSAN002050_07740.p01	CFSAN001992_09775.p01	STY0265.p01	ECW_m0188.p01	STM0240.p01	EKO11_3726.p01	ECP_0200.p01	UM146_23765.p01	SEEB0189_18105.p01	WFL_00930.p01	NRG857_00980.p01	LF82_2489.p01	ECIAI1_0192.p01
OID176	70	70	ECSE_0192.p01	SPAB_00307.p01	EcE24377A_0197.p01	ECOK1_0194.p01	ECNA114_0183.p01	ECIAI39_0455.p01	EcSMS35_0204.p01	ECS88_0204.p01	ETEC_0188.p01	UMNK88_198.p01	EC55989_0187.p01	ECO111_0194.p01	ECED1_0199.p01	EC042_0191.p01	ECABU_c02060.p01	ECUMN_0190.p01	ECO103_0191.p01	ECH74115_0203.p01	UTI89_C0208.p01	G2583_0196.p01	ECSP_0191.p01	c0231.p01	ECO26_0195.p01	Z0204.p01	ECs0194.p01	SDY_0211.p01	SFxv_0193.p01	SARI_02760.p01	*	EAKF1_ch1222c.p01	A464_246.p01	SeHA_C0279.p01	EcHS_A0195.p01	E2348C_0198.p01	CFSAN002050_07745.p01	CFSAN001992_09770.p01	STY0266.p01	ECW_m0189.p01	*	EKO11_3725.p01	ECP_0201.p01	UM146_23770.p01	SEEB0189_18100.p01	WFL_00935.p01	NRG857_00985.p01	LF82_1502.p01	ECIAI1_0193.p01
OID177	72	72	ECSE_0196.p01	SPAB_00308.p01	EcE24377A_0201.p01	ECOK1_0196.p01	ECNA114_0185.p01	ECIAI39_0449.p01	EcSMS35_0206.p01	ECS88_0206.p01	ETEC_0190.p01	UMNK88_200.p01	EC55989_0192.p01	ECO111_0197.p01	ECED1_0201.p01	EC042_0193.p01	ECABU_c02100.p01	ECUMN_0192.p01	ECO103_0194.p01	ECH74115_0205.p01	UTI89_C0210.p01	G2583_0198.p01	ECSP_0193.p01	c0235.p01	ECO26_0199.p01	Z0206.p01	ECs0196.p01	SDY_0213.p01	SFxv_0195.p01	SARI_02759.p01	SCH_0241.p01	EAKF1_ch1221.p01	A464_247.p01	SeHA_C0280.p01	EcHS_A0198.p01	E2348C_0200.p01	CFSAN002050_07750.p01	CFSAN001992_09765.p01	STY0269.p01	ECW_m0191.p01	STM0242.p01	EKO11_3723.p01	ECP_0204.p01	UM146_23780.p01	SEEB0189_18095.p01	WFL_00945.p01	NRG857_00995.p01	LF82_1734.p01	ECIAI1_0196.p01
OID178	72	72	ECSE_0197.p01	SPAB_00309.p01	EcE24377A_0202.p01	ECOK1_0197.p01	ECNA114_0186.p01	ECIAI39_0448.p01	EcSMS35_0207.p01	ECS88_0207.p01	ETEC_0191.p01	UMNK88_201.p01	EC55989_0193.p01	ECO111_0198.p01	ECED1_0202.p01	EC042_0194.p01	ECABU_c02110.p01	ECUMN_0193.p01	ECO103_0195.p01	ECH74115_0206.p01	UTI89_C0211.p01	G2583_0199.p01	ECSP_0194.p01	c0236.p01	ECO26_0200.p01	Z0207.p01	ECs0197.p01	SDY_0214.p01	SFxv_0196.p01	SARI_02758.p01	SCH_0242.p01	EAKF1_ch1220.p01	A464_248.p01	SeHA_C0281.p01	EcHS_A0199.p01	E2348C_0201.p01	CFSAN002050_07755.p01	CFSAN001992_09760.p01	STY0270.p01	ECW_m0192.p01	STM0243.p01	EKO11_3722.p01	ECP_0205.p01	UM146_23785.p01	SEEB0189_18090.p01	WFL_00950.p01	NRG857_01000.p01	LF82_2486.p01	ECIAI1_0197.p01
OID179	72	72	ECSE_0198.p01	SPAB_00310.p01	EcE24377A_0203.p01	ECOK1_0198.p01	ECNA114_0187.p01	ECIAI39_0447.p01	EcSMS35_0208.p01	ECS88_0208.p01	ETEC_0192.p01	UMNK88_202.p01	EC55989_0194.p01	ECO111_0199.p01	ECED1_0203.p01	EC042_0195.p01	ECABU_c02120.p01	ECUMN_0194.p01	ECO103_0196.p01	ECH74115_0207.p01	UTI89_C0212.p01	G2583_0200.p01	ECSP_0195.p01	c0237.p01	ECO26_0201.p01	Z0208.p01	ECs0198.p01	SDY_0215.p01	SFxv_0197.p01	SARI_02757.p01	SCH_0243.p01	EAKF1_ch1219.p01	A464_249.p01	SeHA_C0282.p01	EcHS_A0200.p01	E2348C_0202.p01	CFSAN002050_07760.p01	CFSAN001992_09755.p01	STY0271.p01	ECW_m0193.p01	STM0244.p01	EKO11_3721.p01	ECP_0206.p01	UM146_23790.p01	SEEB0189_18085.p01	WFL_00955.p01	NRG857_01005.p01	LF82_1827.p01	ECIAI1_0198.p01
OID180	72	72	ECSE_0199.p01	SPAB_00311.p01	EcE24377A_0204.p01	ECOK1_0199.p01	ECNA114_0188.p01	ECIAI39_0446.p01	EcSMS35_0209.p01	ECS88_0209.p01	ETEC_0193.p01	UMNK88_203.p01	EC55989_0195.p01	ECO111_0200.p01	ECED1_0204.p01	EC042_0196.p01	ECABU_c02130.p01	ECUMN_0195.p01	ECO103_0197.p01	ECH74115_0208.p01	UTI89_C0213.p01	G2583_0201.p01	ECSP_0196.p01	c0238.p01	ECO26_0202.p01	Z0209.p01	ECs0199.p01	SDY_0216.p01	SFxv_0198.p01	SARI_02756.p01	SCH_0244.p01	EAKF1_ch1218.p01	A464_250.p01	SeHA_C0283.p01	EcHS_A0201.p01	E2348C_0203.p01	CFSAN002050_07765.p01	CFSAN001992_09750.p01	STY0272.p01	ECW_m0194.p01	STM0245.p01	EKO11_3720.p01	ECP_0207.p01	UM146_23795.p01	SEEB0189_18080.p01	WFL_00960.p01	NRG857_01010.p01	LF82_1329.p01	ECIAI1_0199.p01
OID181	72	72	ECSE_0200.p01	SPAB_00312.p01	EcE24377A_0205.p01	ECOK1_0200.p01	ECNA114_189.p01	ECIAI39_0445.p01	EcSMS35_0210.p01	ECS88_0210.p01	ETEC_0194.p01	UMNK88_204.p01	EC55989_0196.p01	ECO111_0201.p01	ECED1_0205.p01	EC042_0197.p01	ECABU_c02140.p01	ECUMN_0196.p01	ECO103_0198.p01	ECH74115_0209.p01	UTI89_C0214.p01	G2583_0202.p01	ECSP_0197.p01	c0239.p01	ECO26_0203.p01	Z0210.p01	ECs0200.p01	SDY_0217.p01	SFxv_0199.p01	SARI_02755.p01	SCH_0245.p01	EAKF1_ch1217.p01	A464_251.p01	SeHA_C0284.p01	EcHS_A0202.p01	E2348C_0204.p01	CFSAN002050_07770.p01	CFSAN001992_09745.p01	STY0273.p01	ECW_m0195.p01	STM0246.p01	EKO11_3719.p01	ECP_0208.p01	UM146_23800.p01	SEEB0189_18075.p01	WFL_00965.p01	NRG857_01015.p01	LF82_1324.p01	ECIAI1_0200.p01
OID182	72	72	ECSE_0201.p01	SPAB_00313.p01	EcE24377A_0206.p01	ECOK1_0201.p01	ECNA114_0190.p01	ECIAI39_0444.p01	EcSMS35_0211.p01	ECS88_0211.p01	ETEC_0195.p01	UMNK88_205.p01	EC55989_0197.p01	ECO111_0202.p01	ECED1_0206.p01	EC042_0198.p01	ECABU_c02150.p01	ECUMN_0197.p01	ECO103_0199.p01	ECH74115_0210.p01	UTI89_C0215.p01	G2583_0203.p01	ECSP_0198.p01	c0240.p01	ECO26_0204.p01	Z0211.p01	ECs0201.p01	SDY_0218.p01	SFxv_0200.p01	SARI_02754.p01	SCH_0246.p01	EAKF1_ch1216.p01	A464_252.p01	SeHA_C0285.p01	EcHS_A0203.p01	E2348C_0205.p01	CFSAN002050_07775.p01	CFSAN001992_09740.p01	STY0274.p01	ECW_m0196.p01	STM0247.p01	EKO11_3718.p01	ECP_0209.p01	UM146_23805.p01	SEEB0189_18070.p01	WFL_00970.p01	NRG857_01020.p01	LF82_1328.p01	ECIAI1_0201.p01
OID183	72	72	ECSE_0202.p01	SPAB_00314.p01	EcE24377A_0207.p01	ECOK1_0202.p01	ECNA114_0191.p01	ECIAI39_0443.p01	EcSMS35_0212.p01	ECS88_0212.p01	ETEC_0196.p01	UMNK88_206.p01	EC55989_0198.p01	ECO111_0203.p01	ECED1_0207.p01	EC042_0199.p01	ECABU_c02160.p01	ECUMN_0198.p01	ECO103_0200.p01	ECH74115_0211.p01	UTI89_C0216.p01	G2583_0204.p01	ECSP_0199.p01	c0241.p01	ECO26_0205.p01	Z0212.p01	ECs0202.p01	SDY_0219.p01	SFxv_0201.p01	SARI_02753.p01	SCH_0247.p01	EAKF1_ch1215c.p01	A464_253.p01	SeHA_C0286.p01	EcHS_A0204.p01	E2348C_0206.p01	CFSAN002050_07780.p01	CFSAN001992_09735.p01	STY0275.p01	ECW_m0197.p01	STM0248.p01	EKO11_3717.p01	ECP_0210.p01	UM146_23810.p01	SEEB0189_18065.p01	WFL_00975.p01	NRG857_01025.p01	LF82_0901.p01	ECIAI1_0202.p01
OID184	68	68	ECSE_0203.p01	SPAB_03360.p01	EcE24377A_0213.p01	ECOK1_0210.p01	ECNA114_0192.p01	ECIAI39_0442.p01	EcSMS35_0222.p01	ECS88_0222.p01	ETEC_0197.p01	UMNK88_215.p01	EC55989_0205.p01	ECO111_0204.p01	ECED1_0212.p01	EC042_0200.p01	ECABU_c02200.p01	ECUMN_0204.p01	ECO103_0201.p01	ECH74115_0220.p01	UTI89_C0226.p01	G2583_0211.p01	ECSP_0206.p01	c0244.p01	ECO26_0206.p01	Z0229.p01	ECs0203.p01	SDY_0226.p01	SFxv_0204.p01	*	SCH_0251.p01	EAKF1_ch1214c.p01	*	SeHA_C0293.p01	EcHS_A0211.p01	E2348C_0207.p01	CFSAN002050_07815.p01	CFSAN001992_09730.p01	yafB.p01	ECW_m0204.p01	STM0255.p01	EKO11_3716.p01	ECP_0213.p01	UM146_16295.p01	SEEB0189_18030.p01	WFL_00980.p01	NRG857_01030.p01	LF82_0494.p01	ECIAI1_0215.p01
OID185	72	72	ECSE_0204.p01	SPAB_03359.p01	EcE24377A_0212.p01	ECOK1_0209.p01	ECNA114_0193.p01	ECIAI39_0441.p01	EcSMS35_0221.p01	ECS88_0223.p01	ETEC_0198.p01	UMNK88_214.p01	EC55989_0207.p01	ECO111_0205.p01	ECED1_0213.p01	EC042_0201.p01	ECABU_c02210.p01	ECUMN_0205.p01	ECO103_0202.p01	ECH74115_0219.p01	UTI89_C0227.p01	G2583_0212.p01	ECSP_0207.p01	c0245.p01	ECO26_0207.p01	Z0230.p01	ECs0204.p01	SDY_0227.p01	SFxv_0206.p01	SARI_02745.p01	SCH_0252.p01	EAKF1_ch1213.p01	A464_255.p01	SeHA_C0294.p01	EcHS_A0212.p01	E2348C_0208.p01	CFSAN002050_07820.p01	CFSAN001992_09725.p01	yafC.p01	ECW_m0205.p01	STM0256.p01	EKO11_3715.p01	ECP_0214.p01	UM146_16290.p01	SEEB0189_18025.p01	WFL_00985.p01	NRG857_01035.p01	LF82_2494.p01	ECIAI1_0216.p01
OID186	72	72	ECSE_0205.p01	SPAB_03356.p01	EcE24377A_0214.p01	ECOK1_0211.p01	ECNA114_0194.p01	ECIAI39_0440.p01	EcSMS35_0223.p01	ECS88_0224.p01	ETEC_0199.p01	UMNK88_216.p01	EC55989_0208.p01	ECO111_0206.p01	ECED1_0214.p01	EC042_0202.p01	ECABU_c02220.p01	ECUMN_0206.p01	ECO103_0203.p01	ECH74115_0221.p01	UTI89_C0228.p01	G2583_0213.p01	ECSP_0208.p01	c0246.p01	ECO26_0208.p01	Z0232.p01	ECs0205.p01	SDY_0228.p01	SFxv_0207.p01	SARI_02744.p01	SCH_0254.p01	EAKF1_ch1212c.p01	A464_256.p01	SeHA_C0296.p01	EcHS_A0213.p01	E2348C_0209.p01	CFSAN002050_07830.p01	CFSAN001992_09715.p01	STY0279.p01	ECW_m0206.p01	STM0258.p01	EKO11_3714.p01	ECP_0215.p01	UM146_16285.p01	SEEB0189_18015.p01	WFL_00990.p01	NRG857_01040.p01	LF82_2495.p01	ECIAI1_0217.p01
OID187	69	69	ECSE_0206.p01	SPAB_03355.p01	EcE24377A_0215.p01	ECOK1_0212.p01	ECNA114_0195.p01	ECIAI39_0439.p01	EcSMS35_0224.p01	ECS88_0225.p01	ETEC_0200.p01	UMNK88_217.p01	EC55989_0209.p01	ECO111_0207.p01	ECED1_0215.p01	EC042_0203.p01	ECABU_c02230.p01	ECUMN_0207.p01	ECO103_0204.p01	ECH74115_0222.p01	UTI89_C0229.p01	G2583_0214.p01	ECSP_0209.p01	c0247.p01	ECO26_0209.p01	Z0233.p01	ECs0206.p01	SDY_0229.p01	SFxv_0208.p01	*	SCH_0255.p01	*	A464_257.p01	SeHA_C0297.p01	EcHS_A0214.p01	E2348C_0210.p01	CFSAN002050_07835.p01	CFSAN001992_09710.p01	yafE.p01	ECW_m0207.p01	STM0259.p01	EKO11_3713.p01	ECP_0216.p01	UM146_16280.p01	SEEB0189_18010.p01	WFL_00995.p01	NRG857_01045.p01	LF82_2496.p01	ECIAI1_0218.p01
OID188	71	71	ECSE_0207.p01	SPAB_03354.p01	EcE24377A_0216.p01	ECOK1_0213.p01	ECNA114_0196.p01	ECIAI39_0438.p01	EcSMS35_0225.p01	ECS88_0226.p01	ETEC_0201.p01	UMNK88_218.p01	EC55989_0210.p01	ECO111_0208.p01	ECED1_0216.p01	EC042_0204.p01	ECABU_c02240.p01	ECUMN_0208.p01	ECO103_0205.p01	ECH74115_0223.p01	UTI89_C0230.p01	G2583_0215.p01	ECSP_0210.p01	c0248.p01	ECO26_0210.p01	Z0235.p01	ECs0207.p01	SDY_0230.p01	SFxv_0209.p01	SARI_02742.p01	SCH_0256.p01	EAKF1_ch1211.p01	A464_258.p01	SeHA_C0298.p01	EcHS_A0215.p01	E2348C_0211.p01	CFSAN002050_07840.p01	CFSAN001992_09705.p01	mltD.p01	ECW_m0208.p01	STM0260.p01	EKO11_3712.p01	ECP_0217.p01	UM146_16275.p01	SEEB0189_18005.p01	WFL_01000.p01	NRG857_01050.p01	LF82_1358.p01	ECIAI1_0219.p01
OID189	72	72	ECSE_0208.p01	SPAB_03353.p01	EcE24377A_0217.p01	ECOK1_0214.p01	ECNA114_0197.p01	ECIAI39_0437.p01	EcSMS35_0226.p01	ECS88_0227.p01	ETEC_0202.p01	UMNK88_219.p01	EC55989_0211.p01	ECO111_0209.p01	ECED1_0217.p01	EC042_0205.p01	ECABU_c02250.p01	ECUMN_0209.p01	ECO103_0206.p01	ECH74115_0224.p01	UTI89_C0231.p01	G2583_0216.p01	ECSP_0211.p01	c0249.p01	ECO26_0211.p01	Z0236.p01	ECs0208.p01	SDY_0231.p01	SFxv_0210.p01	SARI_02741.p01	SCH_0257.p01	EAKF1_ch1210.p01	A464_259.p01	SeHA_C0299.p01	EcHS_A0216.p01	E2348C_0212.p01	CFSAN002050_07845.p01	CFSAN001992_09700.p01	gloB.p01	ECW_m0209.p01	STM0261.p01	EKO11_3711.p01	ECP_0218.p01	UM146_16265.p01	SEEB0189_18000.p01	WFL_01005.p01	NRG857_01055.p01	LF82_0862.p01	ECIAI1_0220.p01
OID190	72	72	ECSE_0209.p01	SPAB_03352.p01	EcE24377A_0220.p01	ECOK1_0216.p01	ECNA114_0198.p01	ECIAI39_0436.p01	EcSMS35_0228.p01	ECS88_0228.p01	ETEC_0203.p01	UMNK88_221.p01	EC55989_0212.p01	ECO111_0210.p01	ECED1_0218.p01	EC042_0206.p01	ECABU_c02260.p01	ECUMN_0210.p01	ECO103_0207.p01	ECH74115_0226.p01	UTI89_C0232.p01	G2583_0217.p01	ECSP_0212.p01	c0250.p01	ECO26_0212.p01	Z0237.p01	ECs0209.p01	SDY_0232.p01	SFxv_0211.p01	SARI_02740.p01	SCH_0258.p01	EAKF1_ch1209c.p01	A464_260.p01	SeHA_C0300.p01	EcHS_A0217.p01	E2348C_0213.p01	CFSAN002050_07850.p01	CFSAN001992_09695.p01	STY0283.p01	ECW_m0210.p01	STM0262.p01	EKO11_3710.p01	ECP_0219.p01	UM146_16260.p01	SEEB0189_17995.p01	WFL_01010.p01	NRG857_01060.p01	LF82_2504.p01	ECIAI1_0221.p01
OID191	72	72	ECSE_0210.p01	SPAB_03351.p01	EcE24377A_0219.p01	ECOK1_0215.p01	ECNA114_0199.p01	ECIAI39_0435.p01	EcSMS35_0227.p01	ECS88_0229.p01	ETEC_0204.p01	UMNK88_220.p01	EC55989_0213.p01	ECO111_0211.p01	ECED1_0219.p01	EC042_0207.p01	ECABU_c02270.p01	ECUMN_0211.p01	ECO103_0208.p01	ECH74115_0225.p01	UTI89_C0233.p01	G2583_0218.p01	ECSP_0213.p01	c0251.p01	ECO26_0213.p01	Z0239.p01	ECs0210.p01	SDY_0233.p01	SFxv_0213.p01	SARI_02739.p01	SCH_0259.p01	EAKF1_ch1208.p01	A464_261.p01	SeHA_C0301.p01	EcHS_A0219.p01	E2348C_0214.p01	CFSAN002050_07855.p01	CFSAN001992_09690.p01	STY0284.p01	ECW_m0211.p01	STM0263.p01	EKO11_3709.p01	ECP_0220.p01	UM146_16255.p01	SEEB0189_17990.p01	WFL_01015.p01	NRG857_01065.p01	LF82_1911.p01	ECIAI1_0222.p01
OID192	72	72	ECSE_0211.p01	SPAB_03350.p01	EcE24377A_0221.p01	ECOK1_0217.p01	ECNA114_0200.p01	ECIAI39_0434.p01	EcSMS35_0229.p01	ECS88_0230.p01	ETEC_0205.p01	UMNK88_222.p01	EC55989_0214.p01	ECO111_0212.p01	ECED1_0220.p01	EC042_0208.p01	ECABU_c02280.p01	ECUMN_0212.p01	ECO103_0209.p01	ECH74115_0227.p01	UTI89_C0234.p01	G2583_0219.p01	ECSP_0214.p01	c0252.p01	ECO26_0214.p01	Z0241.p01	ECs0211.p01	SDY_0234.p01	SFxv_0212.p01	SARI_02738.p01	SCH_0260.p01	EAKF1_ch1207c.p01	A464_262.p01	SeHA_C0302.p01	EcHS_A0218.p01	E2348C_0215.p01	CFSAN002050_07860.p01	CFSAN001992_09685.p01	STY0285.p01	ECW_m0212.p01	STM0264.p01	EKO11_3708.p01	ECP_0221.p01	UM146_16250.p01	SEEB0189_17985.p01	WFL_01020.p01	NRG857_01070.p01	LF82_0509.p01	ECIAI1_0223.p01
OID193	72	72	ECSE_0240.p01	SPAB_03294.p01	EcE24377A_0251.p01	ECOK1_0242.p01	ECNA114_0201.p01	ECIAI39_0433.p01	EcSMS35_0231.p01	ECS88_0256.p01	ETEC_0244.p01	UMNK88_252.p01	EC55989_0243.p01	ECO111_0241.p01	ECED1_0253.p01	EC042_0236.p01	ECABU_c03240.p01	ECUMN_0240.p01	ECO103_0235.p01	ECH74115_0263.p01	UTI89_C0259.p01	G2583_0255.p01	ECSP_0251.p01	c0369.p01	ECO26_0235.p01	Z0276.p01	ECs0246.p01	SDY_0245.p01	SFxv_0286.p01	SARI_02702.p01	SCH_0309.p01	EAKF1_ch1197.p01	A464_267.p01	SeHA_C0349.p01	EcHS_A0247.p01	E2348C_0216.p01	CFSAN002050_08140.p01	CFSAN001992_09650.p01	STY0353.p01	ECW_m0239.p01	STM0308.p01	EKO11_3682.p01	ECP_0249.p01	UM146_16110.p01	SEEB0189_17755.p01	WFL_01155.p01	NRG857_01210.p01	LF82_2506.p01	ECIAI1_0259.p01
OID194	69	69	ECSE_0242.p01	SPAB_03293.p01	EcE24377A_0253.p01	ECOK1_0244.p01	ECNA114_0203.p01	ECIAI39_0431.p01	EcSMS35_0233.p01	ECS88_0258.p01	ETEC_0246.p01	UMNK88_254.p01	EC55989_0245.p01	ECO111_0243.p01	ECED1_0255.p01	EC042_0238.p01	ECABU_c03260.p01	ECUMN_0242.p01	ECO103_0237.p01	ECH74115_0265.p01	UTI89_C0261.p01	G2583_0257.p01	ECSP_0253.p01	c0371.p01	ECO26_0237.p01	Z0278.p01	ECs0248.p01	*	SFxv_0288.p01	SARI_02701.p01	SCH_0310.p01	EAKF1_ch1195.p01	A464_268.p01	*	EcHS_A0249.p01	E2348C_0218.p01	CFSAN002050_08145.p01	CFSAN001992_09645.p01	STY0354.p01	ECW_m0241.p01	STM0309.p01	EKO11_3680.p01	ECP_0251.p01	UM146_16100.p01	SEEB0189_17750.p01	WFL_01165.p01	NRG857_01220.p01	LF82_0616.p01	ECIAI1_0261.p01
OID195	72	72	ECSE_0243.p01	SPAB_03292.p01	EcE24377A_0254.p01	ECOK1_0245.p01	ECNA114_0204.p01	ECIAI39_0430.p01	EcSMS35_0234.p01	ECS88_0259.p01	ETEC_0247.p01	UMNK88_255.p01	EC55989_0246.p01	ECO111_0244.p01	ECED1_0256.p01	EC042_0239.p01	ECABU_c03270.p01	ECUMN_0243.p01	ECO103_0238.p01	ECH74115_0266.p01	UTI89_C0262.p01	G2583_0258.p01	ECSP_0254.p01	c0372.p01	ECO26_0238.p01	Z0280.p01	ECs0249.p01	SDY_0248.p01	SFxv_0289.p01	SARI_02700.p01	SCH_0311.p01	EAKF1_ch1194c.p01	A464_269.p01	SeHA_C0351.p01	EcHS_A0250.p01	E2348C_0219.p01	CFSAN002050_08150.p01	CFSAN001992_09640.p01	STY0355.p01	ECW_m0242.p01	STM0310.p01	EKO11_3679.p01	ECP_0252.p01	UM146_16095.p01	SEEB0189_17745.p01	WFL_01170.p01	NRG857_01225.p01	LF82_1217.p01	ECIAI1_0262.p01
OID196	72	72	ECSE_0244.p01	SPAB_03291.p01	EcE24377A_0257.p01	ECOK1_0247.p01	ECNA114_0205.p01	ECIAI39_0429.p01	EcSMS35_0236.p01	ECS88_0260.p01	ETEC_0248.p01	UMNK88_257.p01	EC55989_0247.p01	ECO111_0245.p01	ECED1_0257.p01	EC042_0240.p01	ECABU_c03280.p01	ECUMN_0244.p01	ECO103_0239.p01	ECH74115_0268.p01	UTI89_C0263.p01	G2583_0259.p01	ECSP_0255.p01	c0373.p01	ECO26_0239.p01	Z0281.p01	ECs0250.p01	SDY_0249.p01	SFxv_0290.p01	SARI_02699.p01	SCH_0312.p01	EAKF1_ch1193c.p01	A464_270.p01	SeHA_C0352.p01	EcHS_A0251.p01	E2348C_0220.p01	CFSAN002050_08155.p01	CFSAN001992_09635.p01	STY0356.p01	ECW_m0243.p01	STM0311.p01	EKO11_3678.p01	ECP_0253.p01	UM146_16090.p01	SEEB0189_17740.p01	WFL_01175.p01	NRG857_01230.p01	LF82_2497.p01	ECIAI1_0263.p01
OID197	72	72	ECSE_0245.p01	SPAB_03290.p01	EcE24377A_0256.p01	ECOK1_0246.p01	ECNA114_0206.p01	ECIAI39_0428.p01	EcSMS35_0235.p01	ECS88_0261.p01	ETEC_0249.p01	UMNK88_256.p01	EC55989_0248.p01	ECO111_0246.p01	ECED1_0258.p01	EC042_0241.p01	ECABU_c03290.p01	ECUMN_0245.p01	ECO103_0240.p01	ECH74115_0267.p01	UTI89_C0264.p01	G2583_0260.p01	ECSP_0256.p01	c0374.p01	ECO26_0240.p01	Z0282.p01	ECs0251.p01	SDY_0250.p01	SFxv_0291.p01	SARI_02698.p01	SCH_0313.p01	EAKF1_ch1192.p01	A464_271.p01	SeHA_C0353.p01	EcHS_A0252.p01	E2348C_0221.p01	CFSAN002050_08160.p01	CFSAN001992_09630.p01	STY0357.p01	ECW_m0244.p01	STM0312.p01	EKO11_3677.p01	ECP_0254.p01	UM146_16085.p01	SEEB0189_17735.p01	WFL_01180.p01	NRG857_01235.p01	LF82_2498.p01	ECIAI1_0264.p01
OID198	71	71	ECSE_0253.p01	SPAB_03289.p01	EcE24377A_0265.p01	ECOK1_0254.p01	ECNA114_0253.p01	ECIAI39_0418.p01	EcSMS35_0285.p01	ECS88_0266.p01	ETEC_0255.p01	UMNK88_265.p01	EC55989_0256.p01	ECO111_0295.p01	ECED1_0265.p01	EC042_0289.p01	ECABU_c03330.p01	ECUMN_0294.p01	ECO103_0248.p01	ECH74115_0276.p01	UTI89_C0271.p01	G2583_0267.p01	ECSP_0265.p01	c0379.p01	ECO26_0289.p01	Z0292.p01	ECs0258.p01	SDY_0483.p01	SFxv_0296.p01	SARI_02697.p01	SCH_0314.p01	EAKF1_ch1142c.p01	A464_273.p01	SeHA_C0354.p01	EcHS_A0260.p01	E2348C_0226.p01	CFSAN002050_08165.p01	CFSAN001992_09625.p01	STY0358.p01	ECW_m0347.p01	STM0313.p01	EKO11_3574.p01	ECP_0260.p01	UM146_16060.p01	SEEB0189_17730.p01	WFL_01690.p01	NRG857_01260.p01	LF82_0486.p01	ECIAI1_0272.p01
OID199	42	42	ECSE_0255.p01	SPAB_03288.p01	EcE24377A_0267.p01	ECOK1_0258.p01	ECNA114_0255.p01	ECIAI39_0416.p01	EcSMS35_0289.p01	ECS88_0270.p01	*	*	EC55989_0259.p01	ECO111_0297.p01	ECED1_0269.p01	EC042_0294.p01	ECABU_c03350.p01	ECUMN_0299.p01	ECO103_0250.p01	*	UTI89_C0275.p01	*	*	c0381.p01	ECO26_0291.p01	*	*	*	SFxv_0300.p01	*	SCH_0315.p01	*	*	SeHA_C0355.p01	EcHS_A0262.p01	E2348C_0228.p01	CFSAN002050_08170.p01	CFSAN001992_09620.p01	STY0359.p01	ECW_m0349.p01	*	EKO11_3572.p01	ECP_0264.p01	UM146_16040.p01	SEEB0189_17725.p01	WFL_01700.p01	NRG857_01280.p01	LF82_040.p01	ECIAI1_0274.p01
OID200	61	61	ECSE_0256.p01	SPAB_03287.p01	EcE24377A_0268.p01	ECOK1_0259.p01	ECNA114_0256.p01	ECIAI39_0415.p01	EcSMS35_0290.p01	ECS88_0271.p01	*	UMNK88_270.p01	EC55989_0260.p01	ECO111_0298.p01	ECED1_0270.p01	EC042_0295.p01	ECABU_c03360.p01	ECUMN_0300.p01	ECO103_0251.p01	ECH74115_0281.p01	UTI89_C0276.p01	G2583_0272.p01	ECSP_0270.p01	c0382.p01	ECO26_0292.p01	Z0297.p01	ECs0263.p01	SDY_0481.p01	SFxv_0301.p01	*	SCH_0316.p01	EAKF1_ch1140c.p01	*	SeHA_C0356.p01	EcHS_A0263.p01	E2348C_0229.p01	CFSAN002050_08175.p01	CFSAN001992_09615.p01	prfH.p01	*	STM0315.p01	EKO11_3571.p01	ECP_0265.p01	UM146_16035.p01	SEEB0189_17720.p01	WFL_01705.p01	NRG857_01285.p01	LF82_1717.p01	ECIAI1_0275.p01
OID201	72	72	ECSE_0257.p01	SPAB_03286.p01	EcE24377A_0269.p01	ECOK1_0260.p01	ECNA114_0257.p01	ECIAI39_0414.p01	EcSMS35_0291.p01	ECS88_0272.p01	ETEC_0260.p01	UMNK88_271.p01	EC55989_0261.p01	ECO111_0299.p01	ECED1_0271.p01	EC042_0298.p01	ECABU_c03370.p01	ECUMN_0303.p01	ECO103_0252.p01	ECH74115_0282.p01	UTI89_C0277.p01	G2583_0273.p01	ECSP_0271.p01	c0383.p01	ECO26_0293.p01	Z0298.p01	ECs0264.p01	SDY_0480.p01	SFxv_0302.p01	SARI_02696.p01	SCH_0317.p01	EAKF1_ch1137.p01	A464_274.p01	SeHA_C0357.p01	EcHS_A0264.p01	E2348C_0230.p01	CFSAN002050_08180.p01	CFSAN001992_09610.p01	STY0361.p01	ECW_m0351.p01	STM0316.p01	EKO11_3570.p01	ECP_0266.p01	UM146_16030.p01	SEEB0189_17715.p01	WFL_01710.p01	NRG857_01290.p01	LF82_1613.p01	ECIAI1_0276.p01
OID202	72	72	ECSE_0258.p01	SPAB_03285.p01	EcE24377A_0270.p01	ECOK1_0261.p01	ECNA114_0258.p01	ECIAI39_0413.p01	EcSMS35_0292.p01	ECS88_0273.p01	ETEC_0261.p01	UMNK88_272.p01	EC55989_0262.p01	ECO111_0300.p01	ECED1_0272.p01	EC042_0299.p01	ECABU_c03380.p01	ECUMN_0304.p01	ECO103_0253.p01	ECH74115_0283.p01	UTI89_C0278.p01	G2583_0274.p01	ECSP_0272.p01	c0384.p01	ECO26_0294.p01	Z0299.p01	ECs0265.p01	SDY_0479.p01	SFxv_0303.p01	SARI_02695.p01	SCH_0318.p01	EAKF1_ch1136c.p01	A464_275.p01	SeHA_C0358.p01	EcHS_A0265.p01	E2348C_0231.p01	CFSAN002050_08185.p01	CFSAN001992_09605.p01	STY0362.p01	ECW_m0352.p01	STM0317.p01	EKO11_3569.p01	ECP_0267.p01	UM146_16025.p01	SEEB0189_17710.p01	WFL_01715.p01	NRG857_01295.p01	LF82_0920.p01	ECIAI1_0277.p01
OID203	72	72	ECSE_0259.p01	SPAB_03284.p01	EcE24377A_0271.p01	ECOK1_0262.p01	ECNA114_0259.p01	ECIAI39_0412.p01	EcSMS35_0293.p01	ECS88_0274.p01	ETEC_0262.p01	UMNK88_273.p01	EC55989_0263.p01	ECO111_0301.p01	ECED1_0273.p01	EC042_0300.p01	ECABU_c03390.p01	ECUMN_0305.p01	ECO103_0254.p01	ECH74115_0284.p01	UTI89_C0280.p01	G2583_0275.p01	ECSP_0273.p01	c0386.p01	ECO26_0295.p01	Z0300.p01	ECs0266.p01	SDY_0478.p01	SFxv_0304.p01	SARI_02694.p01	SCH_0319.p01	EAKF1_ch1135c.p01	A464_276.p01	SeHA_C0359.p01	EcHS_A0266.p01	E2348C_0232.p01	CFSAN002050_08190.p01	CFSAN001992_09600.p01	STY0363.p01	ECW_m0353.p01	STM0318.p01	EKO11_3568.p01	ECP_0268.p01	UM146_16020.p01	SEEB0189_17705.p01	WFL_01720.p01	NRG857_01300.p01	LF82_0741.p01	ECIAI1_0278.p01
OID204	71	71	ECSE_0260.p01	SPAB_03283.p01	EcE24377A_0272.p01	ECOK1_0263.p01	ECNA114_0260.p01	ECIAI39_0411.p01	EcSMS35_0294.p01	ECS88_0275.p01	ETEC_0263.p01	UMNK88_274.p01	EC55989_0264.p01	ECO111_0302.p01	ECED1_0274.p01	EC042_0301.p01	ECABU_c03410.p01	ECUMN_0306.p01	ECO103_0255.p01	ECH74115_0285.p01	UTI89_C0281.p01	G2583_0276.p01	ECSP_0274.p01	c0387.p01	ECO26_0296.p01	Z0301.p01	ECs0267.p01	SDY_0477.p01	SFxv_0305.p01	SARI_02693.p01	SCH_0320.p01	EAKF1_ch1134c.p01	A464_277.p01	SeHA_C0360.p01	EcHS_A0267.p01	E2348C_0233.p01	CFSAN002050_08195.p01	CFSAN001992_09595.p01	STY0364.p01	ECW_m0354.p01	STM0319.p01	EKO11_3567.p01	ECP_0269.p01	UM146_16015.p01	SEEB0189_17700.p01	WFL_01725.p01	NRG857_01305.p01	LF82_0355.p01	ECIAI1_0279.p01
OID205	68	68	ECSE_0261.p01	SPAB_03281.p01	EcE24377A_0273.p01	ECOK1_0264.p01	ECNA114_0261.p01	ECIAI39_0410.p01	EcSMS35_0295.p01	ECS88_0276.p01	ETEC_0264.p01	UMNK88_275.p01	EC55989_0265.p01	ECO111_0303.p01	ECED1_0275.p01	EC042_0302.p01	ECABU_c03420.p01	ECUMN_0307.p01	ECO103_0256.p01	ECH74115_0286.p01	UTI89_C0282.p01	G2583_0277.p01	ECSP_0275.p01	c0388.p01	ECO26_0297.p01	Z0302.p01	ECs0268.p01	*	SFxv_0306.p01	SARI_02692.p01	SCH_0321.p01	EAKF1_ch1133.p01	*	SeHA_C0361.p01	EcHS_A0268.p01	E2348C_0234.p01	CFSAN002050_08200.p01	CFSAN001992_09590.p01	STY0365.p01	ECW_m0355.p01	STM0320.p01	EKO11_3566.p01	ECP_0270.p01	UM146_16010.p01	SEEB0189_17695.p01	WFL_01730.p01	NRG857_01310.p01	LF82_1658.p01	ECIAI1_0280.p01
OID206	72	72	ECSE_0262.p01	SPAB_03279.p01	EcE24377A_0274.p01	ECOK1_0265.p01	ECNA114_0262.p01	ECIAI39_0409.p01	EcSMS35_0296.p01	ECS88_0277.p01	ETEC_0265.p01	UMNK88_276.p01	EC55989_0266.p01	ECO111_0304.p01	ECED1_0276.p01	EC042_0303.p01	ECABU_c03430.p01	ECUMN_0308.p01	ECO103_0257.p01	ECH74115_0287.p01	UTI89_C0283.p01	G2583_0278.p01	ECSP_0276.p01	c0389.p01	ECO26_0298.p01	Z0303.p01	ECs0269.p01	SDY_0474.p01	SFxv_0308.p01	SARI_02691.p01	SCH_0322.p01	EAKF1_ch1131c.p01	A464_278.p01	SeHA_C0363.p01	EcHS_A0269.p01	E2348C_0235.p01	CFSAN002050_08205.p01	CFSAN001992_09585.p01	STY0366.p01	ECW_m0356.p01	STM0321.p01	EKO11_3565.p01	ECP_0271.p01	UM146_16005.p01	SEEB0189_17690.p01	WFL_01735.p01	NRG857_01315.p01	LF82_1727.p01	ECIAI1_0281.p01
OID207	72	72	ECSE_0263.p01	SPAB_03278.p01	EcE24377A_0275.p01	ECOK1_0266.p01	ECNA114_0263.p01	ECIAI39_0408.p01	EcSMS35_0297.p01	ECS88_0278.p01	ETEC_0266.p01	UMNK88_277.p01	EC55989_0267.p01	ECO111_0305.p01	ECED1_0277.p01	EC042_0304.p01	ECABU_c03440.p01	ECUMN_0309.p01	ECO103_0258.p01	ECH74115_0288.p01	UTI89_C0284.p01	G2583_0279.p01	ECSP_0277.p01	c0390.p01	ECO26_0299.p01	Z0304.p01	ECs0270.p01	SDY_0473.p01	SFxv_0309.p01	SARI_02690.p01	SCH_0323.p01	EAKF1_ch1130c.p01	A464_279.p01	SeHA_C0364.p01	EcHS_A0270.p01	E2348C_0236.p01	CFSAN002050_08210.p01	CFSAN001992_09580.p01	STY0367.p01	ECW_m0357.p01	STM0322.p01	EKO11_3564.p01	ECP_0272.p01	UM146_16000.p01	SEEB0189_17685.p01	WFL_01740.p01	NRG857_01320.p01	LF82_1726.p01	ECIAI1_0282.p01
OID208	50	61	ECSE_0264.p01	*	EcE24377A_3377.p01	ECOK1_2630.p01	ECNA114_2439.p01	ECIAI39_2501.p01,ECIAI39_4188.p01	EcSMS35_4002.p01	ECS88_2495.p01	ETEC_3899.p01	UMNK88_2903.p01	EC55989_2593.p01	*	*	EC042_3992.p01	ECABU_c41260.p01	*	*	ECH74115_3582.p01,ECH74115_5032.p01	UTI89_C2634.p01	G2583_2885.p01,G2583_4396.p01	ECSP_3299.p01,ECSP_4653.p01	c4491.p01	ECO26_3335.p01,ECO26_4941.p01	Z3613.p01,Z5087.p01	ECs3231.p01,ECs4534.p01	*	SFxv_4026.p01	SARI_03887.p01	*	EAKF1_ch2282c.p01	A464_2507.p01	*	EcHS_A0329.p01	E2348C_2486.p01	*	CFSAN001992_09575.p01	*	ECW_m2537.p01,ECW_m3936.p01	*	EKO11_1417.p01,EKO11_0064.p01	ECP_3765.p01	UM146_05080.p01	*	WFL_12425.p01,WFL_19235.p01	*	*	*
OID209	27	32	*	SPAB_01138.p01	*	ECOK1_2168.p01	ECNA114_2039.p01	ECIAI39_1081.p01	*	*	ETEC_2075.p01	*	EC55989_2201.p01	*	ECED1_2243.p01	EC042_2207.p01	ECABU_c22350.p01,ECABU_c22620.p01	ECUMN_2267.p01	*	*	UTI89_C2177.p01,UTI89_C2204.p01	*	*	c2418.p01,c2449.p01	*	*	*	*	SFxv_2282.p01	SARI_03312.p01	*	*	*	*	*	*	CFSAN002050_16945.p01	*	int.p01	*	*	*	ECP_1936.p01,ECP_1962.p01	UM146_07320.p01,UM146_07190.p01	*	*	NRG857_09860.p01	LF82_294.p01	*
OID210	30	31	ECSE_0270.p01	SPAB_05659.p01	*	*	ECNA114_4341.p01	*	*	ECS88_4922.p01	*	*	*	*	*	*	*	ECUMN_4908.p01	*	*	*	*	*	*	*	*	*	*	*	*	SCH_4357.p01	*	A464_4546.p01	SeHA_C4903.p01	*	*	CFSAN002050_06010.p01	CFSAN001992_11455.p01	STY4857.p01,STY4648.p01	*	STM4501.p01	*	*	*	SEEB0189_19860.p01	*	*	*	*
OID211	13	13	ECSE_0282.p01	SPAB_05661.p01	*	*	*	*	*	*	*	*	*	*	*	*	*	*	*	*	*	*	*	*	*	*	*	*	*	*	SCH_4358.p01	*	A464_4547.p01	SeHA_C4904.p01	*	*	CFSAN002050_06015.p01	CFSAN001992_11445.p01	STY4858.p01	*	STM4502.p01	*	*	*	SEEB0189_19855.p01	*	*	*	*
OID212	38	61	ECSE_0289.p01	SPAB_03326.p01	EcE24377A_3346.p01,EcE24377A_4891.p01	ECOK1_1124.p01	ECNA114_2098.p01	*	EcSMS35_1071.p01,EcSMS35_2251.p01	ECS88_4890.p01	ETEC_2118.p01,ETEC_4463.p01	UMNK88_3697.p01	EC55989_3356.p01	*	ECED1_5176.p01	EC042_4512.p01,EC042_4802.p01	ECABU_c12290.p01,ECABU_c33220.p01	ECUMN_4880.p01,ECUMN_3399.p01	ECO103_3582.p01,ECO103_3763.p01,ECO103_4896.p01,ECO103_5080.p01	ECH74115_1393.p01	UTI89_C1138.p01	G2583_3660.p01	ECSP_1318.p01	c1272.p01,c3654.p01	ECO26_3414.p01,ECO26_1352.p01,ECO26_5485.p01,ECO26_2900.p01	Z1650.p01,Z1210.p01	ECs1395.p01	*	SFxv_3285.p01	*	*	*	*	*	EcHS_A2138.p01	*	*	*	*	*	*	*	ECP_0331.p01,ECP_3008.p01	UM146_12225.p01	SEEB0189_04885.p01,SEEB0189_17875.p01	*	*	*	*
OID213	29	36	ECSE_0290.p01	SPAB_03328.p01	EcE24377A_3405.p01	*	ECNA114_2128.p01	*	EcSMS35_4799.p01,EcSMS35_3204.p01	ECS88_4649.p01,ECS88_3305.p01	ETEC_3941.p01	*	EC55989_4887.p01	*	*	EC042_3218.p01	ECABU_c41300.p01,ECABU_c49240.p01	*	ECO103_5081.p01	*	UTI89_C4986.p01	*	*	c4566.p01,c5160.p01	*	*	*	*	*	*	*	*	*	*	*	*	CFSAN002050_05935.p01	*	*	ECW_m4639.p01	*	EKO11_4034.p01	ECP_4627.p01,ECP_3851.p01	UM146_22155.p01	SEEB0189_17880.p01,SEEB0189_04890.p01	WFL_22590.p01	*	*	*
OID214	8	9	ECSE_0291.p01	SPAB_03329.p01	*	*	*	ECIAI39_1022.p01	*	*	*	*	*	*	*	*	ECABU_c02530.p01	*	*	*	*	*	*	c0282.p01	*	*	*	SDY_1017.p01	*	*	*	*	*	*	*	*	*	*	*	*	*	*	*	*	SEEB0189_17885.p01,SEEB0189_04895.p01	*	*	*	*
OID215	10	10	ECSE_0292.p01	SPAB_03331.p01	*	*	*	*	*	*	*	*	*	*	*	*	*	*	*	*	*	*	*	*	*	*	*	*	*	*	*	*	*	*	*	*	*	*	*	*	*	*	*	*	SEEB0189_04900.p01	*	*	*	*
OID216	25	30	ECSE_0294.p01	*	EcE24377A_3407.p01	*	ECNA114_2130.p01,ECNA114_4733.p01	ECIAI39_4576.p01,ECIAI39_4238.p01	EcSMS35_3206.p01	ECS88_4647.p01,ECS88_3308.p01	*	*	EC55989_4889.p01	*	ECED1_3486.p01	EC042_3220.p01	ECABU_c49260.p01	*	*	*	UTI89_C4989.p01	*	*	c5157.p01,c4569.p01	ECO26_2907.p01	*	*	*	*	*	*	*	*	SeHA_C4683.p01	*	*	*	*	*	*	*	*	ECP_3853.p01	UM146_22165.p01	SEEB0189_17910.p01,SEEB0189_04910.p01	*	*	*	*
OID217	4	4	*	SPAB_03335.p01	*	*	*	*	*	*	*	UMNK88_3700.p01	*	*	*	*	*	*	*	*	*	*	*	*	*	*	*	*	*	*	*	*	*	*	*	*	CFSAN002050_05950.p01	*	*	*	*	*	ECP_3010.p01	*	*	*	*	*	*
OID218	11	11	ECSE_0297.p01	*	*	*	*	*	EcSMS35_0308.p01	*	*	*	*	*	*	*	*	*	*	*	*	*	*	*	*	*	*	*	*	*	*	*	*	*	*	*	CFSAN002050_05960.p01	*	*	*	*	*	*	*	SEEB0189_04925.p01	*	*	*	*
OID219	12	12	*	SPAB_03337.p01	*	*	*	*	*	*	*	*	*	*	ECED1_4878.p01	*	*	*	*	*	*	*	*	*	*	*	*	*	*	*	*	*	*	*	*	*	*	*	*	ECW_m3950.p01	*	EKO11_0051.p01	*	*	*	WFL_19300.p01	*	*	*
OID220	46	89	ECSE_0298.p01	SPAB_03341.p01	EcE24377A_3412.p01,EcE24377A_3352.p01	ECOK1_2234.p01,ECOK1_1132.p01	ECNA114_0911.p01	ECIAI39_4243.p01	EcSMS35_2243.p01	ECS88_2101.p01,ECS88_3314.p01,ECS88_4642.p01	ETEC_4451.p01,ETEC_3223A.p01,ETEC_3947.p01	UMNK88_2549.p01,UMNK88_3704.p01	EC55989_2262.p01,EC55989_4632.p01,EC55989_3365.p01,EC55989_4894.p01	ECO111_2649.p01,ECO111_1305.p01	ECED1_4988.p01,ECED1_4875.p01,ECED1_2355.p01,ECED1_3492.p01	EC042_3225.p01,EC042_2248.p01,EC042_4503.p01	ECABU_c02420.p01,ECABU_c49320.p01,ECABU_c23340.p01,ECABU_c12420.p01	ECUMN_3410.p01	ECO103_4890.p01,ECO103_3591.p01,ECO103_3752.p01	ECH74115_1405.p01	UTI89_C2278.p01,UTI89_C4996.p01,UTI89_C1148.p01	G2583_2523.p01,G2583_3669.p01	ECSP_2675.p01,ECSP_1328.p01	c2531.p01,c3676.p01,c0270.p01,c5150.p01,c4575.p01	ECO26_3420.p01,ECO26_1361.p01,ECO26_5497.p01	Z3164.p01,Z1658.p01,Z1220.p01	ECs2805.p01,ECs1405.p01	SDY_1010.p01	SFxv_3295.p01,SFxv_1163.p01	*	*	*	*	SeHA_C4677.p01	*	E2348C_1118.p01	CFSAN002050_05965.p01	CFSAN001992_11485.p01	*	*	*	*	ECP_2047.p01,ECP_3015.p01,ECP_3858.p01,ECP_0337.p01,ECP_4633.p01	UM146_06775.p01,UM146_22190.p01,UM146_12185.p01	SEEB0189_17950.p01	*	*	*	*
OID221	9	9	ECSE_0299.p01	*	*	*	*	*	*	*	*	*	*	*	*	*	*	*	*	*	*	*	*	*	*	*	*	*	*	*	*	*	*	*	*	*	*	CFSAN001992_11480.p01	*	*	*	*	*	*	SEEB0189_04940.p01	*	*	*	*
OID222	7	8	*	SPAB_03343.p01	*	*	*	*	*	*	ETEC_3948.p01	*	*	*	*	*	*	*	ECO103_3751.p01	*	*	*	*	c1288.p01	*	*	*	*	*	*	*	*	*	*	EcHS_A2140.p01	*	*	*	*	*	*	*	ECP_3859.p01,ECP_0338.p01	*	SEEB0189_17960.p01	*	*	*	*
OID223	45	45	ECSE_0306.p01	SPAB_01511.p01	*	*	*	*	*	*	ETEC_0347.p01	*	*	*	*	EC042_0317A.p01	ECABU_c03740.p01	*	ECO103_0265.p01	*	UTI89_C0304.p01	G2583_0380.p01	ECSP_0325.p01	*	ECO26_0323.p01	Z0354.p01	ECs0318.p01	*	*	SARI_01221.p01	SCH_1729.p01	*	A464_1829.p01	SeHA_C1923.p01	*	E2348C_0244.p01	CFSAN002050_15130.p01	CFSAN001992_02795.p01	STY1318.p01	*	STM1733.p01	EKO11_3557.p01	ECP_0351.p01	UM146_15905.p01	SEEB0189_10835.p01	WFL_01780.p01	NRG857_01360.p01	LF82_3519.p01	*
OID224	47	47	ECSE_0313.p01	SPAB_03104.p01	EcE24377A_0306.p01	ECOK1_0282.p01	*	ECIAI39_0395.p01	EcSMS35_0323.p01	*	ETEC_0355.p01	UMNK88_343.p01	*	ECO111_0330.p01	*	EC042_0324.p01	ECABU_c03820.p01	*	ECO103_0273.p01	ECH74115_0341.p01	UTI89_C0313.p01	G2583_0389.p01	ECSP_0335.p01	c0406.p01	ECO26_0331.p01	*	*	*	*	*	SCH_0512.p01	EAKF1_ch3342c.p01	A464_423.p01	SeHA_C0573.p01	EcHS_A0349.p01	E2348C_0253.p01	CFSAN002050_08955.p01	CFSAN001992_08860.p01	STY0513.p01	ECW_m0372.p01	STM0470.p01	EKO11_3550.p01	ECP_0359.p01	UM146_15870.p01	SEEB0189_16945.p01	WFL_01820.p01	NRG857_01395.p01	*	*
OID225	60	60	ECSE_0314.p01	SPAB_03105.p01	EcE24377A_0307.p01	ECOK1_0283.p01	*	ECIAI39_0394.p01	EcSMS35_0324.p01	ECS88_0292.p01	ETEC_0356.p01	UMNK88_344.p01	EC55989_0300.p01	ECO111_0331.p01	ECED1_0331.p01	EC042_0325.p01	ECABU_c03830.p01	ECUMN_0329.p01	ECO103_0274.p01	ECH74115_0342.p01	UTI89_C0314.p01	G2583_0390.p01	ECSP_0336.p01	c0407.p01	ECO26_0332.p01	Z0364.p01	ECs0327.p01	*	*	SARI_02464.p01	SCH_0511.p01	EAKF1_ch3343c.p01	A464_422.p01	SeHA_C0572.p01	EcHS_A0350.p01	E2348C_0254.p01	CFSAN002050_08950.p01	CFSAN001992_08865.p01	rpmE2.p01	ECW_m0373.p01	STM0469.p01	EKO11_3549.p01	ECP_0360.p01	UM146_15865.p01	SEEB0189_16950.p01	WFL_01825.p01	NRG857_01400.p01	LF82_3520.p01	ECIAI1_0296.p01
OID226	57	57	ECSE_0317.p01	SPAB_01590.p01	EcE24377A_0313.p01	ECOK1_0291.p01	ECNA114_0288.p01	ECIAI39_0385.p01	EcSMS35_0332.p01	ECS88_0301.p01	ETEC_0358.p01	UMNK88_347.p01	EC55989_0303.p01	ECO111_0334.p01	*	EC042_0334.p01	ECABU_c03910.p01	ECUMN_0338.p01	ECO103_0276.p01	ECH74115_0352.p01	UTI89_C0322.p01	G2583_0398.p01	ECSP_0347.p01	c0416.p01	ECO26_0334.p01	Z0376.p01	ECs0337.p01	*	*	SARI_01310.p01	SCH_1665.p01	*	A464_1714.p01	*	EcHS_A0352.p01	E2348C_0262.p01	CFSAN002050_14780.p01	CFSAN001992_03165.p01	STY1393.p01	*	STM1671.p01	EKO11_3544.p01	ECP_0368.p01	UM146_15820.p01	SEEB0189_11150.p01	WFL_01845.p01	NRG857_01445.p01	LF82_3510.p01	ECIAI1_0298.p01
OID227	45	45	ECSE_0318.p01	SPAB_01585.p01	EcE24377A_0314.p01	ECOK1_0292.p01	ECNA114_0289.p01	ECIAI39_0384.p01	EcSMS35_0333.p01	ECS88_0302.p01	*	*	*	ECO111_0335.p01	ECED1_0339.p01	EC042_0335.p01	ECABU_c03920.p01	ECUMN_0339.p01	ECO103_0277.p01	ECH74115_0353.p01	UTI89_C0323.p01	G2583_0399.p01	ECSP_0348.p01	c0417.p01	ECO26_0335.p01	Z0377.p01	ECs0338.p01	*	*	*	SCH_1670.p01	*	A464_1746.p01	SeHA_C1861.p01	EcHS_A0353.p01	E2348C_0263.p01	CFSAN002050_14805.p01	CFSAN001992_03140.p01	STY1388.p01	ECW_m0377.p01	STM1676.p01	EKO11_3543.p01	ECP_0369.p01	UM146_15815.p01	SEEB0189_11125.p01	WFL_01850.p01	NRG857_01450.p01	LF82_055.p01	*
OID228	62	62	ECSE_0319.p01	SPAB_02993.p01	EcE24377A_0315.p01	ECOK1_0293.p01	ECNA114_0290.p01	ECIAI39_0383.p01	EcSMS35_0334.p01	ECS88_0303.p01	ETEC_0359.p01	UMNK88_348.p01	EC55989_0304.p01	ECO111_0336.p01	ECED1_0340.p01	EC042_0336.p01	ECABU_c03940.p01	ECUMN_0340.p01	ECO103_0278.p01	ECH74115_0354.p01	UTI89_C0324.p01	G2583_0400.p01	ECSP_0349.p01	c0418.p01	ECO26_0336.p01	Z0378.p01	ECs0340.p01	*	*	SARI_02372.p01	SCH_0603.p01	EAKF1_ch1108.p01	A464_537.p01	SeHA_C0677.p01	EcHS_A0355.p01	E2348C_0264.p01	CFSAN002050_09440.p01	CFSAN001992_08470.p01	STY0614.p01	ECW_m0378.p01	STM0566.p01	EKO11_3542.p01	ECP_0370.p01	UM146_15810.p01	SEEB0189_16450.p01	WFL_01855.p01	NRG857_01455.p01	LF82_3511.p01	ECIAI1_0299.p01
OID229	56	56	ECSE_0320.p01	SPAB_02995.p01	EcE24377A_0316.p01	ECOK1_0294.p01	ECNA114_0291.p01	ECIAI39_0382.p01	EcSMS35_0335.p01	ECS88_0304.p01	ETEC_0360.p01	UMNK88_349.p01	EC55989_0305.p01	ECO111_0337.p01	ECED1_0341.p01	EC042_0337.p01	*	ECUMN_0341.p01	ECO103_0279.p01	ECH74115_0355.p01	UTI89_C0326.p01	G2583_0402.p01	ECSP_0350.p01	c0419.p01	ECO26_0337.p01	Z0380.p01	ECs0341.p01	*	*	SARI_02373.p01	SCH_0602.p01	EAKF1_ch1107.p01	A464_536.p01	SeHA_C0676.p01	*	E2348C_0265.p01	CFSAN002050_09435.p01	CFSAN001992_08475.p01	STY0613.p01	*	STM0565.p01	EKO11_3541.p01	ECP_0371.p01	UM146_15805.p01	SEEB0189_16455.p01	WFL_01860.p01	NRG857_01460.p01	LF82_3518.p01	ECIAI1_0300.p01
OID230	62	62	ECSE_0321.p01	SPAB_02996.p01	EcE24377A_0318.p01	ECOK1_0295.p01	ECNA114_0292.p01	ECIAI39_0381.p01	EcSMS35_0336.p01	ECS88_0305.p01	ETEC_0361.p01	UMNK88_350.p01	EC55989_0306.p01	ECO111_0338.p01	ECED1_0342.p01	EC042_0338.p01	ECABU_c03950.p01	ECUMN_0342.p01	ECO103_0280.p01	ECH74115_0356.p01	UTI89_C0327.p01	G2583_0403.p01	ECSP_0351.p01	c0420.p01	ECO26_0338.p01	Z0381.p01	ECs0342.p01	*	*	SARI_02375.p01	SCH_0601.p01	EAKF1_ch1106.p01	A464_535.p01	SeHA_C0675.p01	EcHS_A0356.p01	E2348C_0266.p01	CFSAN002050_09430.p01	CFSAN001992_08480.p01	STY0612.p01	ECW_m0379.p01	STM0564.p01	EKO11_3540.p01	ECP_0372.p01	UM146_15800.p01	SEEB0189_16460.p01	WFL_01865.p01	NRG857_01465.p01	LF82_3512.p01	ECIAI1_0301.p01
OID231	62	62	ECSE_0322.p01	SPAB_02997.p01	EcE24377A_0320.p01	ECOK1_0296.p01	ECNA114_0293.p01	ECIAI39_0380.p01	EcSMS35_0337.p01	ECS88_0306.p01	ETEC_0362.p01	UMNK88_351.p01	EC55989_0307.p01	ECO111_0339.p01	ECED1_0343.p01	EC042_0339.p01	ECABU_c03960.p01	ECUMN_0343.p01	ECO103_0281.p01	ECH74115_0357.p01	UTI89_C0328.p01	G2583_0404.p01	ECSP_0352.p01	c0421.p01	ECO26_0339.p01	Z0382.p01	ECs0343.p01	*	*	SARI_02376.p01	SCH_0600.p01	EAKF1_ch1105c.p01	A464_534.p01	SeHA_C0674.p01	EcHS_A0358.p01	E2348C_0267.p01	CFSAN002050_09425.p01	CFSAN001992_08485.p01	STY0611.p01	ECW_m0380.p01	STM0563.p01	EKO11_3539.p01	ECP_0373.p01	UM146_15795.p01	SEEB0189_16465.p01	WFL_01870.p01	NRG857_01470.p01	LF82_3513.p01	ECIAI1_0302.p01
OID232	28	28	ECSE_0328.p01	SPAB_02816.p01	*	ECOK1_0302.p01	ECNA114_0299.p01	*	*	ECS88_0313.p01	*	*	*	*	*	*	ECABU_c04030.p01	*	*	ECH74115_0367.p01	UTI89_C0335.p01	G2583_0411.p01	ECSP_0360.p01	c0427.p01	*	Z0391.p01	ECs0351.p01	*	*	*	*	*	A464_682.p01	SeHA_C0841.p01	EcHS_A0364.p01	*	*	CFSAN001992_07800.p01	STY0758.p01	*	STM0718.p01	*	ECP_0380.p01	UM146_15765.p01	*	*	NRG857_01505.p01	LF82_057.p01	*
OID233	16	16	ECSE_0331.p01	*	*	ECOK1_0304.p01	*	ECIAI39_2505.p01	EcSMS35_2512.p01	ECS88_0317.p01	*	*	*	*	*	*	ECABU_c26820.p01	*	*	*	UTI89_C0338.p01	*	*	c2897.p01	*	Z0395.p01	ECs0355.p01	*	*	*	*	*	*	*	*	*	*	*	*	*	*	*	ECP_0382.p01	UM146_15755.p01	*	*	NRG857_01515.p01	LF82_059.p01	*
OID234	48	50	ECSE_4585.p01	SPAB_02818.p01	*	ECOK1_4810.p01	*	ECIAI39_4784.p01	EcSMS35_4838.p01	ECS88_4930.p01	ETEC_4624.p01	*	*	ECO111_5166.p01	ECED1_5197.p01	*	ECABU_c04050.p01	ECUMN_4919.p01	ECO103_5093.p01	ECH74115_5818.p01	UTI89_C5009.p01	G2583_5113.p01	ECSP_5396.p01	c5391.p01,c0430.p01	ECO26_5509.p01	Z5910.p01	ECs5271.p01	*	*	*	*	EAKF1_ch1542c.p01	A464_681.p01	SeHA_C0839.p01	EcHS_A4538.p01,EcHS_A0366.p01	E2348C_4619.p01	*	CFSAN001992_07810.p01	STY0756.p01	ECW_m4669.p01	STM0716.p01	EKO11_4003.p01	ECP_4646.p01	UM146_22250.p01	*	WFL_22740.p01	NRG857_21755.p01	LF82_0659.p01	ECIAI1_4528.p01
OID235	31	31	ECSE_0345.p01	SPAB_05180.p01	EcE24377A_0343.p01	ECOK1_0318.p01	*	ECIAI39_0362.p01	*	ECS88_0333.p01	*	*	EC55989_0327.p01	ECO111_0359.p01	ECED1_0354.p01	*	*	ECUMN_0363.p01	ECO103_0302.p01	ECH74115_0390.p01	UTI89_C0354.p01	G2583_0430.p01	ECSP_0381.p01	*	ECO26_0359.p01	Z0414.p01	*	*	*	*	SCH_4065.p01	*	A464_4196.p01	SeHA_C4520.p01	EcHS_A0385.p01	*	*	CFSAN001992_12850.p01	*	ECW_m0399.p01	*	EKO11_3520.p01	*	UM146_15680.p01	SEEB0189_21430.p01	WFL_01960.p01	*	*	ECIAI1_0322.p01
OID236	47	47	ECSE_0350.p01	*	EcE24377A_0349.p01	ECOK1_0323.p01	ECNA114_0315.p01	*	EcSMS35_0356.p01	ECS88_0338.p01	ETEC_0382.p01	UMNK88_372.p01	EC55989_0332.p01	ECO111_0364.p01	ECED1_0359.p01	EC042_0361.p01	ECABU_c04220.p01	ECUMN_0368.p01	ECO103_0307.p01	ECH74115_0396.p01	UTI89_C0359.p01	G2583_0435.p01	ECSP_0387.p01	c0447.p01	ECO26_0364.p01	Z0420.p01	ECs0379.p01	*	*	*	*	*	A464_1420.p01	*	EcHS_A0390.p01	*	*	*	*	ECW_m0404.p01	*	EKO11_3515.p01	ECP_0401.p01	UM146_15655.p01	*	WFL_01985.p01	NRG857_01595.p01	LF82_2520.p01	ECIAI1_0327.p01
OID237	70	70	*	SPAB_05644.p01	EcE24377A_4837.p01	ECOK1_4786.p01	ECNA114_4488.p01	ECIAI39_4742.p01	EcSMS35_4750.p01	ECS88_4851.p01	ETEC_4610.p01	UMNK88_5210.p01	EC55989_4827.p01	ECO111_5148.p01	ECED1_5123.p01	EC042_4739.p01	ECABU_c48340.p01	ECUMN_4801.p01	ECO103_5060.p01	ECH74115_5786.p01	UTI89_C4876.p01	G2583_5094.p01	ECSP_5365.p01	c5370.p01	ECO26_5434.p01	Z5876.p01	ECs5241.p01	SDY_4288.p01	SFxv_4607.p01	SARI_03157.p01	SCH_4342.p01	EAKF1_ch1562.p01	A464_4476.p01	SeHA_C4890.p01	EcHS_A4525.p01	E2348C_4588.p01	CFSAN002050_05840.p01	CFSAN001992_11540.p01	*	ECW_m4629.p01	STM4486.p01	EKO11_4044.p01	ECP_4519.p01	UM146_21605.p01	SEEB0189_19960.p01	WFL_22545.p01	NRG857_21710.p01	LF82_3470.p01	ECIAI1_4495.p01
OID238	61	61	ECSE_0353.p01	SPAB_03232.p01	EcE24377A_0352.p01	ECOK1_0325.p01	ECNA114_0316.p01	ECIAI39_0351.p01	EcSMS35_0359.p01	ECS88_0340.p01	ETEC_0385.p01	UMNK88_376.p01	EC55989_0335.p01	ECO111_0366.p01	ECED1_0361.p01	EC042_0364.p01	ECABU_c04230.p01	*	*	ECH74115_0399.p01	UTI89_C0361.p01	G2583_0439.p01	ECSP_0390.p01	c0448.p01	ECO26_0366.p01	Z0424.p01	ECs0382.p01	*	*	SARI_02560.p01	SCH_0406.p01	EAKF1_ch1085.p01	A464_314.p01	SeHA_C0459.p01	EcHS_A0394.p01	E2348C_0288.p01	CFSAN002050_08410.p01	CFSAN001992_09370.p01	STY0397.p01	ECW_m0407.p01	STM0365.p01	EKO11_3513.p01	ECP_0404.p01	UM146_15645.p01	SEEB0189_17485.p01	WFL_02000.p01	NRG857_01610.p01	LF82_2521.p01	ECIAI1_0330.p01
OID239	61	61	ECSE_0354.p01	SPAB_03231.p01	EcE24377A_0353.p01	ECOK1_0326.p01	ECNA114_0317.p01	ECIAI39_0350.p01	EcSMS35_0360.p01	ECS88_0341.p01	ETEC_0386.p01	UMNK88_377.p01	EC55989_0336.p01	ECO111_0367.p01	ECED1_0362.p01	EC042_0365.p01	ECABU_c04240.p01	ECUMN_0373.p01	ECO103_0312.p01	ECH74115_0400.p01	UTI89_C0362.p01	G2583_0440.p01	ECSP_0391.p01	c0449.p01	ECO26_0367.p01	Z0425.p01	ECs0383.p01	*	*	SARI_02559.p01	SCH_0407.p01	*	A464_315.p01	SeHA_C0460.p01	EcHS_A0395.p01	E2348C_0289.p01	CFSAN002050_08415.p01	CFSAN001992_09365.p01	STY0398.p01	ECW_m0408.p01	STM0366.p01	EKO11_3512.p01	ECP_0405.p01	UM146_15640.p01	SEEB0189_17480.p01	WFL_02005.p01	NRG857_01615.p01	LF82_2522.p01	ECIAI1_0331.p01
OID240	59	59	ECSE_0355.p01	SPAB_03230.p01	EcE24377A_0354.p01	*	ECNA114_0318.p01	ECIAI39_0349.p01	EcSMS35_0361.p01	ECS88_0342.p01	ETEC_0387.p01	UMNK88_378.p01	EC55989_0337.p01	ECO111_0368.p01	ECED1_0363.p01	EC042_0366.p01	ECABU_c04250.p01	ECUMN_0374.p01	ECO103_0313.p01	ECH74115_0401.p01	*	G2583_0441.p01	ECSP_0392.p01	c0450.p01	ECO26_0368.p01	Z0426.p01	ECs0384.p01	*	*	SARI_02558.p01	SCH_0408.p01	EAKF1_ch1082.p01	A464_316.p01	SeHA_C0461.p01	EcHS_A0396.p01	E2348C_0290.p01	CFSAN002050_08425.p01	CFSAN001992_09360.p01	prpR.p01	ECW_m0409.p01	STM0367.p01	EKO11_3511.p01	ECP_0406.p01	*	SEEB0189_17475.p01	WFL_02010.p01	NRG857_01620.p01	LF82_1743.p01	ECIAI1_0332.p01
OID241	62	62	ECSE_0356.p01	SPAB_03229.p01	EcE24377A_0356.p01	ECOK1_0328.p01	ECNA114_0319.p01	ECIAI39_0348.p01	EcSMS35_0363.p01	ECS88_0343.p01	ETEC_0388.p01	UMNK88_380.p01	EC55989_0338.p01	ECO111_0369.p01	ECED1_0364.p01	EC042_0367.p01	ECABU_c04260.p01	ECUMN_0375.p01	ECO103_0314.p01	ECH74115_0403.p01	UTI89_C0363.p01	G2583_0442.p01	ECSP_0393.p01	c0451.p01	ECO26_0369.p01	Z0427.p01	ECs0385.p01	*	*	SARI_02557.p01	SCH_0409.p01	EAKF1_ch1081c.p01	A464_318.p01	SeHA_C0462.p01	EcHS_A0397.p01	E2348C_0291.p01	CFSAN002050_08430.p01	CFSAN001992_09355.p01	prpB.p01	ECW_m0410.p01	STM0368.p01	EKO11_3510.p01	ECP_0407.p01	UM146_15625.p01	SEEB0189_17470.p01	WFL_02015.p01	NRG857_01625.p01	LF82_1739.p01	ECIAI1_0333.p01
OID242	62	62	ECSE_0357.p01	SPAB_03228.p01	EcE24377A_0357.p01	ECOK1_0329.p01	ECNA114_0320.p01	ECIAI39_0347.p01	EcSMS35_0364.p01	ECS88_0344.p01	ETEC_0389.p01	UMNK88_381.p01	EC55989_0339.p01	ECO111_0370.p01	ECED1_0365.p01	EC042_0369.p01	ECABU_c04270.p01	ECUMN_0376.p01	ECO103_0315.p01	ECH74115_0404.p01	UTI89_C0364.p01	G2583_0443.p01	ECSP_0394.p01	c0452.p01	ECO26_0370.p01	Z0428.p01	ECs0386.p01	*	*	SARI_02556.p01	SCH_0410.p01	EAKF1_ch1080c.p01	A464_319.p01	SeHA_C0463.p01	EcHS_A0398.p01	E2348C_0292.p01	CFSAN002050_08435.p01	CFSAN001992_09350.p01	prpC.p01	ECW_m0411.p01	STM0369.p01	EKO11_3509.p01	ECP_0408.p01	UM146_15620.p01	SEEB0189_17465.p01	WFL_02020.p01	NRG857_01630.p01	LF82_1740.p01	ECIAI1_0334.p01
OID243	62	62	ECSE_0358.p01	SPAB_03226.p01	EcE24377A_0358.p01	ECOK1_0330.p01	ECNA114_0321.p01	ECIAI39_0346.p01	EcSMS35_0365.p01	ECS88_0345.p01	ETEC_0390.p01	UMNK88_382.p01	EC55989_0340.p01	ECO111_0371.p01	ECED1_0366.p01	EC042_0370.p01	ECABU_c04280.p01	ECUMN_0377.p01	ECO103_0316.p01	ECH74115_0405.p01	UTI89_C0365.p01	G2583_0444.p01	ECSP_0395.p01	c0453.p01	ECO26_0371.p01	Z0429.p01	ECs0387.p01	*	*	SARI_02555.p01	SCH_0411.p01	EAKF1_ch1079c.p01	A464_320.p01	SeHA_C0464.p01	EcHS_A0399.p01	E2348C_0293.p01	CFSAN002050_08440.p01	CFSAN001992_09345.p01	prpD.p01	ECW_m0412.p01	STM0370.p01	EKO11_3508.p01	ECP_0409.p01	UM146_15615.p01	SEEB0189_17460.p01	WFL_02025.p01	NRG857_01635.p01	LF82_1741.p01	ECIAI1_0335.p01
OID244	62	62	ECSE_0359.p01	SPAB_03225.p01	EcE24377A_0359.p01	ECOK1_0331.p01	ECNA114_0322.p01	ECIAI39_0345.p01	EcSMS35_0366.p01	ECS88_0346.p01	ETEC_0391.p01	UMNK88_383.p01	EC55989_0341.p01	ECO111_0372.p01	ECED1_0367.p01	EC042_0371.p01	ECABU_c04290.p01	ECUMN_0378.p01	ECO103_0317.p01	ECH74115_0406.p01	UTI89_C0366.p01	G2583_0445.p01	ECSP_0396.p01	c0454.p01	ECO26_0372.p01	Z0430.p01	ECs0388.p01	*	*	SARI_02554.p01	SCH_0412.p01	EAKF1_ch1078c.p01	A464_321.p01	SeHA_C0465.p01	EcHS_A0400.p01	E2348C_0294.p01	CFSAN002050_08445.p01	CFSAN001992_09340.p01	prpE.p01	ECW_m0413.p01	STM0371.p01	EKO11_3507.p01	ECP_0410.p01	UM146_15610.p01	SEEB0189_17455.p01	WFL_02030.p01	NRG857_01640.p01	LF82_1742.p01	ECIAI1_0336.p01
OID245	61	61	ECSE_0361.p01	SPAB_04157.p01	EcE24377A_0360.p01	ECOK1_0332.p01	ECNA114_0323.p01	ECIAI39_0344.p01	EcSMS35_0367.p01	ECS88_0347.p01	ETEC_0392.p01	UMNK88_385.p01	EC55989_0343.p01	ECO111_0373.p01	ECED1_0368.p01	EC042_0373.p01	ECABU_c04300.p01	ECUMN_0379.p01	ECO103_0318.p01	ECH74115_0409.p01	UTI89_C0367.p01	G2583_0447.p01	ECSP_0398.p01	c0455.p01	ECO26_0373.p01	Z0432.p01	ECs0389.p01	*	*	SARI_04291.p01	SCH_3271.p01	*	A464_3420.p01	SeHA_C3631.p01	EcHS_A0401.p01	E2348C_0295.p01	CFSAN002050_23635.p01	CFSAN001992_16885.p01	STY3513.p01	ECW_m0414.p01	STM3333.p01	EKO11_3506.p01	ECP_0411.p01	UM146_15605.p01	SEEB0189_03195.p01	WFL_02035.p01	NRG857_01645.p01	LF82_0339.p01	ECIAI1_0338.p01
OID246	61	61	ECSE_0362.p01	SPAB_04158.p01	EcE24377A_0361.p01	ECOK1_0333.p01	ECNA114_0324.p01	ECIAI39_0343.p01	EcSMS35_0368.p01	ECS88_0348.p01	ETEC_0393.p01	UMNK88_386.p01	EC55989_0344.p01	ECO111_0374.p01	ECED1_0369.p01	EC042_0374.p01	ECABU_c04310.p01	ECUMN_0380.p01	ECO103_0319.p01	ECH74115_0410.p01	UTI89_C0368.p01	G2583_0448.p01	ECSP_0399.p01	c0456.p01	ECO26_0374.p01	Z0433.p01	ECs0390.p01	*	*	SARI_04290.p01	SCH_3272.p01	*	A464_3421.p01	SeHA_C3632.p01	EcHS_A0402.p01	E2348C_0296.p01	CFSAN002050_23640.p01	CFSAN001992_16880.p01	STY3514.p01	ECW_m0415.p01	STM3334.p01	EKO11_3505.p01	ECP_0412.p01	UM146_15600.p01	SEEB0189_03190.p01	WFL_02040.p01	NRG857_01650.p01	LF82_0338.p01	ECIAI1_0339.p01
OID247	45	45	ECSE_0372.p01	SPAB_01755.p01	EcE24377A_0371.p01	*	ECNA114_0330.p01	ECIAI39_0331.p01	EcSMS35_0378.p01	*	ETEC_0403.p01	UMNK88_397.p01	EC55989_0354.p01	ECO111_0383.p01	ECED1_0375.p01	EC042_0384.p01	*	ECUMN_0390.p01	ECO103_0329.p01	ECH74115_0422.p01	*	G2583_0460.p01	ECSP_0411.p01	*	ECO26_0383.p01	Z0445.p01	ECs0402.p01	*	*	*	*	*	A464_1570.p01	SeHA_C1717.p01	EcHS_A0411.p01	*	*	CFSAN001992_03855.p01	*	ECW_m0425.p01	STM1546.p01	EKO11_3495.p01	*	*	SEEB0189_11795.p01	WFL_02090.p01	*	*	ECIAI1_0348.p01
OID248	53	53	ECSE_0378.p01	SPAB_00837.p01	EcE24377A_0377.p01	*	ECNA114_0336.p01	ECIAI39_0325.p01	EcSMS35_0384.p01	*	ETEC_0409.p01	UMNK88_403.p01	EC55989_0360.p01	ECO111_0389.p01	ECED1_0381.p01	EC042_0390.p01	*	ECUMN_0396.p01	ECO103_0335.p01	ECH74115_0428.p01	*	G2583_0466.p01	ECSP_0417.p01	*	ECO26_0389.p01	Z0453.p01	ECs0408.p01	*	*	*	SCH_2196.p01	EAKF1_ch3853.p01	A464_2303.p01	SeHA_C2414.p01	EcHS_A0417.p01	*	CFSAN002050_17900.p01	CFSAN001992_00465.p01	STY2409.p01	ECW_m0431.p01	STM2179.p01	EKO11_3489.p01	*	*	SEEB0189_08615.p01	WFL_02120.p01	*	*	ECIAI1_0354.p01
OID249	64	64	ECSE_0379.p01	SPAB_05186.p01	EcE24377A_0378.p01	ECOK1_0338.p01	ECNA114_0337.p01	ECIAI39_0324.p01	EcSMS35_0385.p01	ECS88_0354.p01	ETEC_0410.p01	UMNK88_404.p01	EC55989_0361.p01	ECO111_0390.p01	ECED1_0382.p01	EC042_0391.p01	ECABU_c04360.p01	ECUMN_0397.p01	ECO103_0336.p01	ECH74115_0429.p01	UTI89_C0374.p01	G2583_0467.p01	ECSP_0418.p01	c0462.p01	ECO26_0390.p01	Z0454.p01	ECs0409.p01	*	*	SARI_03465.p01	SCH_4071.p01	EAKF1_ch1076c.p01	A464_4203.p01	SeHA_C4527.p01	EcHS_A0418.p01	E2348C_0301.p01	CFSAN002050_03775.p01	*	STY4409.p01	ECW_m0432.p01	STM4192.p01	EKO11_3488.p01	ECP_0419.p01	UM146_15575.p01	SEEB0189_21400.p01	WFL_02125.p01	NRG857_01675.p01	LF82_2526.p01	ECIAI1_0355.p01
OID250	64	64	ECSE_0381.p01	SPAB_01652.p01	EcE24377A_0381.p01	ECOK1_0340.p01	ECNA114_0339.p01	ECIAI39_0322.p01	EcSMS35_0387.p01	ECS88_0356.p01	ETEC_0412.p01	UMNK88_407.p01	EC55989_0365.p01	ECO111_0392.p01	ECED1_0384.p01	EC042_0393.p01	ECABU_c04390.p01	ECUMN_0399.p01	ECO103_0338.p01	ECH74115_0431.p01	UTI89_C0376.p01	G2583_0469.p01	ECSP_0420.p01	c0465.p01	ECO26_0392.p01	Z0456.p01	ECs0411.p01	*	*	SARI_01356.p01	SCH_1622.p01	EAKF1_ch1074.p01	A464_1664.p01	SeHA_C1805.p01	EcHS_A0421.p01	E2348C_0303.p01	CFSAN002050_14555.p01	CFSAN001992_03400.p01	*	ECW_m0434.p01	STM1627.p01	EKO11_3486.p01	ECP_0421.p01	UM146_15565.p01	SEEB0189_11375.p01	WFL_02135.p01	NRG857_01685.p01	LF82_0737.p01	ECIAI1_0357.p01
OID251	62	62	ECSE_0382.p01	SPAB_01651.p01	EcE24377A_0382.p01	ECOK1_0341.p01	*	ECIAI39_0321.p01	EcSMS35_0388.p01	ECS88_0357.p01	ETEC_0413.p01	UMNK88_408.p01	EC55989_0366.p01	ECO111_0393.p01	ECED1_0385.p01	EC042_0394.p01	ECABU_c04400.p01	ECUMN_0400.p01	ECO103_0339.p01	*	UTI89_C0377.p01	G2583_0470.p01	ECSP_0421.p01	c0466.p01	ECO26_0393.p01	Z0457.p01	ECs0412.p01	*	*	SARI_01355.p01	SCH_1623.p01	EAKF1_ch1073.p01	A464_1665.p01	SeHA_C1806.p01	EcHS_A0422.p01	E2348C_0304.p01	CFSAN002050_14560.p01	CFSAN001992_03395.p01	*	ECW_m0435.p01	STM1628.p01	EKO11_3485.p01	ECP_0422.p01	UM146_15560.p01	SEEB0189_11370.p01	WFL_02140.p01	NRG857_01690.p01	LF82_0739.p01	ECIAI1_0358.p01
OID252	72	72	ECSE_0391.p01	SPAB_03224.p01	EcE24377A_0393.p01	ECOK1_0351.p01	ECNA114_0346.p01	ECIAI39_0310.p01	EcSMS35_0398.p01	ECS88_0366.p01	ETEC_0423.p01	UMNK88_419.p01	EC55989_0376.p01	ECO111_0402.p01	ECED1_0396.p01	EC042_0403.p01	ECABU_c04500.p01	ECUMN_0409.p01	ECO103_0348.p01	ECH74115_0444.p01	UTI89_C0388.p01	G2583_0481.p01	ECSP_0432.p01	c0477.p01	ECO26_0402.p01	Z0468.p01	ECs0423.p01	SDY_0501.p01	SFxv_0263.p01	SARI_02553.p01	SCH_0413.p01	EAKF1_ch1067.p01	A464_328.p01	SeHA_C0466.p01	EcHS_A0433.p01	E2348C_0309.p01	CFSAN002050_08450.p01	CFSAN001992_09335.p01	STY0404.p01	ECW_m0443.p01	STM0372.p01	EKO11_3476.p01	ECP_0432.p01	UM146_15515.p01	SEEB0189_17450.p01	WFL_02185.p01	NRG857_01735.p01	LF82_0976.p01	ECIAI1_0368.p01
OID253	53	54	ECSE_0393.p01	SPAB_03221.p01	EcE24377A_0396.p01	ECOK1_0352.p01	ECNA114_0348.p01	ECIAI39_0309.p01	EcSMS35_0402.p01	ECS88_0367.p01	ETEC_0427.p01	UMNK88_421.p01	EC55989_0378.p01	*	*	EC042_0404.p01	ECABU_c04510.p01	ECUMN_0410.p01	ECO103_0349.p01	*	UTI89_C0389.p01	G2583_0482.p01	*	c0478.p01	*	Z0469.p01	ECs0424.p01	*	*	*	SCH_0414.p01	EAKF1_ch1066c.p01,EAKF1_ch1063c.p01	A464_330.p01	SeHA_C0469.p01	EcHS_A0434.p01	*	CFSAN002050_08455.p01	CFSAN001992_09330.p01	STY0405.p01	ECW_m0444.p01	STM0373.p01	EKO11_3475.p01	ECP_0433.p01	*	SEEB0189_17440.p01	WFL_02190.p01	NRG857_01740.p01	LF82_062.p01	ECIAI1_0369.p01
OID254	68	68	ECSE_0394.p01	SPAB_03220.p01	EcE24377A_0397.p01	ECOK1_0353.p01	ECNA114_0349.p01	ECIAI39_0308.p01	EcSMS35_0403.p01	ECS88_0368.p01	ETEC_0428.p01	UMNK88_423.p01	EC55989_0379.p01	ECO111_0405.p01	*	EC042_0405.p01	ECABU_c04520.p01	ECUMN_0411.p01	ECO103_0350.p01	ECH74115_0447.p01	UTI89_C0390.p01	G2583_0483.p01	ECSP_0434.p01	c0479.p01	ECO26_0408.p01	Z0470.p01	ECs0425.p01	SDY_0373.p01	SFxv_0251.p01	*	SCH_0415.p01	EAKF1_ch1062c.p01	A464_331.p01	*	EcHS_A0438.p01	E2348C_0311.p01	CFSAN002050_08460.p01	CFSAN001992_09325.p01	STY0406.p01	ECW_m0445.p01	STM0374.p01	EKO11_3474.p01	ECP_0434.p01	UM146_15500.p01	SEEB0189_17435.p01	WFL_02195.p01	NRG857_01745.p01	LF82_2530.p01	ECIAI1_0370.p01
OID255	72	72	ECSE_0395.p01	SPAB_03219.p01	EcE24377A_0398.p01	ECOK1_0354.p01	ECNA114_0350.p01	ECIAI39_0307.p01	EcSMS35_0404.p01	ECS88_0369.p01	ETEC_0429.p01	UMNK88_422.p01	EC55989_0380.p01	ECO111_0406.p01	ECED1_0399.p01	EC042_0406.p01	ECABU_c04530.p01	ECUMN_0412.p01	ECO103_0351.p01	ECH74115_0448.p01	UTI89_C0391.p01	G2583_0484.p01	ECSP_0435.p01	c0480.p01	ECO26_0409.p01	Z0472.p01	ECs0426.p01	SDY_0370.p01	SFxv_0250.p01	SARI_02551.p01	SCH_0416.p01	EAKF1_ch1061.p01	A464_332.p01	SeHA_C0471.p01	EcHS_A0439.p01	E2348C_0312.p01	CFSAN002050_08465.p01	CFSAN001992_09320.p01	ampH.p01	ECW_m0446.p01	STM0375.p01	EKO11_3473.p01	ECP_0435.p01	UM146_15495.p01	SEEB0189_17430.p01	WFL_02200.p01	NRG857_01750.p01	LF82_0089.p01	ECIAI1_0371.p01
OID256	72	72	ECSE_0397.p01	SPAB_03217.p01	EcE24377A_0401.p01	ECOK1_0355.p01	ECNA114_0352.p01	ECIAI39_0305.p01	EcSMS35_0406.p01	ECS88_0371.p01	ETEC_0430.p01	UMNK88_425.p01	EC55989_0382.p01	ECO111_0407.p01	ECED1_0400.p01	EC042_0408.p01	ECABU_c04550.p01	ECUMN_0414.p01	ECO103_0352.p01	ECH74115_0449.p01	UTI89_C0393.p01	G2583_0485.p01	ECSP_0437.p01	c0482.p01	ECO26_0410.p01	Z0473.p01	ECs0427.p01	SDY_0369.p01	SFxv_0249.p01	SARI_02550.p01	SCH_0417.p01	EAKF1_ch1060c.p01	A464_333.p01	SeHA_C0472.p01	EcHS_A0442.p01	E2348C_0313.p01	CFSAN002050_08470.p01	CFSAN001992_09315.p01	sbmA.p01	ECW_m0447.p01	STM0376.p01	EKO11_3471.p01	ECP_0436.p01	UM146_15490.p01	SEEB0189_17425.p01	WFL_02205.p01	NRG857_01755.p01	LF82_2091.p01	ECIAI1_0373.p01
OID257	71	71	ECSE_0398.p01	SPAB_03216.p01	EcE24377A_0402.p01	ECOK1_0356.p01	ECNA114_0353.p01	ECIAI39_0304.p01	EcSMS35_0407.p01	ECS88_0372.p01	ETEC_0431.p01	UMNK88_426.p01	EC55989_0383.p01	ECO111_0408.p01	ECED1_0401.p01	EC042_0409.p01	ECABU_c04560.p01	ECUMN_0415.p01	ECO103_0353.p01	ECH74115_0450.p01	UTI89_C0394.p01	G2583_0486.p01	ECSP_0438.p01	c0483.p01	ECO26_0411.p01	Z0474.p01	ECs0428.p01	SDY_0368.p01	SFxv_0248.p01	SARI_02549.p01	SCH_0418.p01	EAKF1_ch1059c.p01	A464_334.p01	SeHA_C0473.p01	EcHS_A0443.p01	*	CFSAN002050_08475.p01	CFSAN001992_09310.p01	yaiW.p01	ECW_m0448.p01	STM0377.p01	EKO11_3470.p01	ECP_0437.p01	UM146_15485.p01	SEEB0189_17420.p01	WFL_02210.p01	NRG857_01760.p01	LF82_2531.p01	ECIAI1_0374.p01
OID258	72	72	ECSE_0399.p01	SPAB_03214.p01	EcE24377A_0404.p01	ECOK1_0357.p01	ECNA114_0354.p01	ECIAI39_0303.p01	EcSMS35_0408.p01	ECS88_0373.p01	ETEC_0432.p01	UMNK88_427.p01	EC55989_0384.p01	ECO111_0409.p01	ECED1_0402.p01	EC042_0410.p01	ECABU_c04570.p01	ECUMN_0416.p01	ECO103_0354.p01	ECH74115_0451.p01	UTI89_C0395.p01	G2583_0487.p01	ECSP_0439.p01	c0484.p01	ECO26_0412.p01	Z0475.p01	ECs0429.p01	SDY_0367.p01	SFxv_0247.p01	SARI_02548.p01	SCH_0419.p01	EAKF1_ch1058.p01	A464_335.p01	SeHA_C0474.p01	EcHS_A0444.p01	E2348C_0315.p01	CFSAN002050_08480.p01	CFSAN001992_09305.p01	STY0410.p01	ECW_m0449.p01	STM0378.p01	EKO11_3469.p01	ECP_0438.p01	UM146_15480.p01	SEEB0189_17415.p01	WFL_02215.p01	NRG857_01765.p01	LF82_2532.p01	ECIAI1_0375.p01
OID259	72	72	ECSE_0400.p01	SPAB_03213.p01	EcE24377A_0405.p01	ECOK1_0358.p01	ECNA114_0355.p01	ECIAI39_0302.p01	EcSMS35_0409.p01	ECS88_0374.p01	ETEC_0433.p01	UMNK88_428.p01	EC55989_0385.p01	ECO111_0410.p01	ECED1_0403.p01	EC042_0411.p01	ECABU_c04580.p01	ECUMN_0417.p01	ECO103_0355.p01	ECH74115_0452.p01	UTI89_C0397.p01	G2583_0488.p01	ECSP_0440.p01	c0486.p01	ECO26_0413.p01	Z0476.p01	ECs0430.p01	SDY_0366.p01	SFxv_0246.p01	SARI_02547.p01	SCH_0420.p01	EAKF1_ch1057c.p01	A464_336.p01	SeHA_C0475.p01	EcHS_A0446.p01	E2348C_0316.p01	CFSAN002050_08490.p01	CFSAN001992_09300.p01	STY0411.p01	ECW_m0450.p01	STM0379.p01	EKO11_3468.p01	ECP_0439.p01	UM146_15475.p01	SEEB0189_17405.p01	WFL_02220.p01	NRG857_01770.p01	LF82_2533.p01	ECIAI1_0376.p01
OID260	71	71	ECSE_0401.p01	SPAB_03212.p01	EcE24377A_0406.p01	ECOK1_0359.p01	ECNA114_0356.p01	ECIAI39_0301.p01	EcSMS35_0410.p01	ECS88_0375.p01	ETEC_0434.p01	UMNK88_429.p01	EC55989_0386.p01	ECO111_0411.p01	ECED1_0404.p01	EC042_0413.p01	ECABU_c04590.p01	ECUMN_0418.p01	ECO103_0356.p01	ECH74115_0453.p01	UTI89_C0398.p01	G2583_0489.p01	ECSP_0441.p01	c0487.p01	ECO26_0414.p01	Z0477.p01	ECs0431.p01	SDY_0365.p01	SFxv_0245.p01	SARI_02546.p01	SCH_0421.p01	EAKF1_ch1056.p01	A464_337.p01	SeHA_C0476.p01	EcHS_A0447.p01	E2348C_0317.p01	CFSAN002050_08495.p01	CFSAN001992_09295.p01	STY0412.p01	ECW_m0451.p01	STM0380.p01	EKO11_3467.p01	ECP_0440.p01	UM146_15470.p01	SEEB0189_17400.p01	WFL_02225.p01	NRG857_01775.p01	LF82_0455.p01	ECIAI1_0377.p01
OID261	72	72	ECSE_0403.p01	SPAB_03208.p01	EcE24377A_0409.p01	ECOK1_0361.p01	ECNA114_0358.p01	ECIAI39_0299.p01	EcSMS35_0412.p01	ECS88_0376.p01	ETEC_0435.p01	UMNK88_431.p01	EC55989_0388.p01	ECO111_0412.p01	ECED1_0405.p01	EC042_0415.p01	ECABU_c04600.p01	ECUMN_0420.p01	ECO103_0357.p01	ECH74115_0456.p01	UTI89_C0401.p01	G2583_0490.p01	ECSP_0444.p01	c0489.p01	ECO26_0415.p01	Z0478.p01	ECs0432.p01	SDY_0363.p01	SFxv_0244.p01	SARI_02543.p01	SCH_0424.p01	EAKF1_ch1055c.p01	A464_340.p01	SeHA_C0479.p01	EcHS_A0450.p01	E2348C_0318.p01	CFSAN002050_08510.p01	CFSAN001992_09280.p01	STY0415.p01	ECW_m0452.p01	STM0383.p01	EKO11_3466.p01	ECP_0441.p01	UM146_15455.p01	SEEB0189_17385.p01	WFL_02230.p01	NRG857_01780.p01	LF82_1119.p01	ECIAI1_0381.p01
OID262	72	72	ECSE_0405.p01	SPAB_03206.p01	EcE24377A_0411.p01	ECOK1_0363.p01	ECNA114_0360.p01	ECIAI39_0297.p01	EcSMS35_0414.p01	ECS88_0378.p01	ETEC_0437.p01	UMNK88_433.p01	EC55989_0393.p01	ECO111_0414.p01	ECED1_0407.p01	EC042_0417.p01	ECABU_c04620.p01	ECUMN_0422.p01	ECO103_0359.p01	ECH74115_0458.p01	UTI89_C0403.p01	G2583_0492.p01	ECSP_0446.p01	c0491.p01	ECO26_0417.p01	Z0480.p01	ECs0434.p01	SDY_0360.p01	SFxv_0242.p01	SARI_02542.p01	SCH_0425.p01	EAKF1_ch1053c.p01	A464_341.p01	SeHA_C0481.p01	EcHS_A0452.p01	E2348C_0320.p01	CFSAN002050_08515.p01	CFSAN001992_09275.p01	STY0417.p01	ECW_m0454.p01	STM0384.p01	EKO11_3464.p01	ECP_0443.p01	UM146_15445.p01	SEEB0189_17380.p01	WFL_02240.p01	NRG857_01790.p01	LF82_1747.p01	ECIAI1_0383.p01
OID263	71	71	ECSE_0406.p01	SPAB_03205.p01	EcE24377A_0412.p01	ECOK1_0364.p01	ECNA114_0361.p01	ECIAI39_0296.p01	EcSMS35_0415.p01	ECS88_0379.p01	ETEC_0438.p01	UMNK88_434.p01	EC55989_0394.p01	ECO111_0415.p01	ECED1_0408.p01	EC042_0418.p01	ECABU_c04630.p01	ECUMN_0423.p01	ECO103_0360.p01	ECH74115_0459.p01	UTI89_C0404.p01	G2583_0493.p01	ECSP_0447.p01	c0492.p01	ECO26_0418.p01	Z0481.p01	ECs0435.p01	SDY_0358.p01	SFxv_0361.p01	*	SCH_0426.p01	EAKF1_ch1052c.p01	A464_342.p01	SeHA_C0482.p01	EcHS_A0453.p01	E2348C_0321.p01	CFSAN002050_08520.p01	CFSAN001992_09270.p01	adrA.p01	ECW_m0455.p01	STM0385.p01	EKO11_3463.p01	ECP_0444.p01	UM146_15440.p01	SEEB0189_17375.p01	WFL_02245.p01	NRG857_01795.p01	LF82_0041.p01	ECIAI1_0384.p01
OID264	72	72	ECSE_0407.p01	SPAB_03204.p01	EcE24377A_0413.p01	ECOK1_0365.p01	ECNA114_0362.p01	ECIAI39_0295.p01	EcSMS35_0416.p01	ECS88_0381.p01	ETEC_0439.p01	UMNK88_435.p01	EC55989_0395.p01	ECO111_0416.p01	ECED1_0409.p01	EC042_0419.p01	ECABU_c04640.p01	ECUMN_0424.p01	ECO103_0361.p01	ECH74115_0460.p01	UTI89_C0405.p01	G2583_0494.p01	ECSP_0448.p01	c0493.p01	ECO26_0419.p01	Z0482.p01	ECs0437.p01	SDY_0356.p01	SFxv_0362.p01	SARI_02540.p01	SCH_0427.p01	EAKF1_ch1051.p01	A464_343.p01	SeHA_C0483.p01	EcHS_A0454.p01	E2348C_0322.p01	CFSAN002050_08525.p01	CFSAN001992_09265.p01	STY0419.p01	ECW_m0456.p01	STM0386.p01	EKO11_3462.p01	ECP_0445.p01	UM146_15435.p01	SEEB0189_17370.p01	WFL_02250.p01	NRG857_01800.p01	LF82_1728.p01	ECIAI1_0386.p01
OID265	71	71	ECSE_0408.p01	SPAB_03203.p01	EcE24377A_0414.p01	ECOK1_0366.p01	ECNA114_0363.p01	ECIAI39_0294.p01	EcSMS35_0417.p01	ECS88_0382.p01	ETEC_0440.p01	UMNK88_436.p01	EC55989_0396.p01	ECO111_0417.p01	ECED1_0410.p01	EC042_0420.p01	ECABU_c04650.p01	ECUMN_0425.p01	ECO103_0362.p01	ECH74115_0461.p01	UTI89_C0406.p01	G2583_0495.p01	ECSP_0449.p01	c0494.p01	ECO26_0420.p01	Z0483.p01	ECs0436.p01	SDY_0357.p01	*	SARI_02539.p01	SCH_0428.p01	EAKF1_ch1050c.p01	A464_344.p01	SeHA_C0485.p01	EcHS_A0455.p01	E2348C_0323.p01	CFSAN002050_08530.p01	CFSAN001992_09260.p01	STY0420.p01	ECW_m0457.p01	STM0387.p01	EKO11_3461.p01	ECP_0446.p01	UM146_15430.p01	SEEB0189_17365.p01	WFL_02255.p01	NRG857_01805.p01	LF82_2525.p01	ECIAI1_0387.p01
OID266	72	72	ECSE_0409.p01	SPAB_03202.p01	EcE24377A_0415.p01	ECOK1_0367.p01	ECNA114_0364.p01	ECIAI39_0293.p01	EcSMS35_0418.p01	ECS88_0383.p01	ETEC_0441.p01	UMNK88_437.p01	EC55989_0397.p01	ECO111_0418.p01	ECED1_0411.p01	EC042_0421.p01	ECABU_c04660.p01	ECUMN_0426.p01	ECO103_0363.p01	ECH74115_0462.p01	UTI89_C0407.p01	G2583_0496.p01	ECSP_0450.p01	c0495.p01	ECO26_0421.p01	Z0484.p01	ECs0438.p01	SDY_0355.p01	SFxv_0364.p01	SARI_02538.p01	SCH_0429.p01	EAKF1_ch1049c.p01	A464_345.p01	SeHA_C0486.p01	EcHS_A0456.p01	E2348C_0324.p01	CFSAN002050_08535.p01	CFSAN001992_09255.p01	STY0421.p01	ECW_m0458.p01	STM0388.p01	EKO11_3460.p01	ECP_0447.p01	UM146_15425.p01	SEEB0189_17360.p01	WFL_02260.p01	NRG857_01810.p01	LF82_0149.p01	ECIAI1_0388.p01
OID267	69	69	ECSE_0410.p01	SPAB_03201.p01	EcE24377A_0416.p01	ECOK1_0368.p01	ECNA114_0365.p01	ECIAI39_0292.p01	EcSMS35_0419.p01	ECS88_0384.p01	ETEC_0442.p01	UMNK88_438.p01	EC55989_0398.p01	ECO111_0419.p01	ECED1_0412.p01	EC042_0422.p01	ECABU_c04670.p01	ECUMN_0427.p01	ECO103_0364.p01	ECH74115_0463.p01	UTI89_C0409.p01	G2583_0497.p01	ECSP_0451.p01	c0496.p01	ECO26_0422.p01	Z0485.p01	ECs0439.p01	SDY_0354.p01	SFxv_0365.p01	SARI_02537.p01	SCH_0430.p01	*	A464_346.p01	SeHA_C0487.p01	EcHS_A0457.p01	E2348C_0325.p01	CFSAN002050_08540.p01	CFSAN001992_09250.p01	STY0422.p01	ECW_m0459.p01	STM0389.p01	EKO11_3459.p01	ECP_0448.p01	UM146_15420.p01	SEEB0189_17355.p01	WFL_02265.p01	NRG857_01815.p01	LF82_2523.p01	ECIAI1_0389.p01
OID268	72	72	ECSE_0411.p01	SPAB_03200.p01	EcE24377A_0417.p01	ECOK1_0369.p01	ECNA114_0366.p01	ECIAI39_0291.p01	EcSMS35_0420.p01	ECS88_0385.p01	ETEC_0443.p01	UMNK88_439.p01	EC55989_0399.p01	ECO111_0420.p01	ECED1_0413.p01	EC042_0423.p01	ECABU_c04680.p01	ECUMN_0428.p01	ECO103_0365.p01	ECH74115_0464.p01	UTI89_C0410.p01	G2583_0498.p01	ECSP_0452.p01	c0498.p01	ECO26_0423.p01	Z0486.p01	ECs0440.p01	SDY_0353.p01	SFxv_0366.p01	SARI_02536.p01	SCH_0431.p01	EAKF1_ch1048c.p01	A464_347.p01	SeHA_C0488.p01	EcHS_A0458.p01	E2348C_0326.p01	CFSAN002050_08545.p01	CFSAN001992_09245.p01	STY0423.p01	ECW_m0460.p01	STM0390.p01	EKO11_3458.p01	ECP_0450.p01	UM146_15415.p01	SEEB0189_17350.p01	WFL_02270.p01	NRG857_01820.p01	LF82_0150.p01	ECIAI1_0390.p01
OID269	71	71	ECSE_0412.p01	SPAB_03199.p01	EcE24377A_0418.p01	ECOK1_0370.p01	ECNA114_0367.p01	ECIAI39_0290.p01	EcSMS35_0421.p01	ECS88_0386.p01	ETEC_0444.p01	UMNK88_440.p01	EC55989_0400.p01	ECO111_0421.p01	ECED1_0414.p01	EC042_0424.p01	ECABU_c04690.p01	ECUMN_0429.p01	ECO103_0366.p01	ECH74115_0465.p01	UTI89_C0411.p01	G2583_0499.p01	ECSP_0453.p01	c0499.p01	ECO26_0424.p01	Z0487.p01	ECs0441.p01	SDY_0352.p01	SFxv_0367.p01	SARI_02535.p01	SCH_0432.p01	EAKF1_ch1047c.p01	A464_348.p01	SeHA_C0489.p01	*	E2348C_0327.p01	CFSAN002050_08550.p01	CFSAN001992_09240.p01	STY0424.p01	ECW_m0461.p01	STM0391.p01	EKO11_3457.p01	ECP_0451.p01	UM146_15410.p01	SEEB0189_17345.p01	WFL_02275.p01	NRG857_01825.p01	LF82_2524.p01	ECIAI1_0391.p01
OID270	72	72	ECSE_0414.p01	SPAB_03198.p01	EcE24377A_0420.p01	ECOK1_0373.p01	ECNA114_0370.p01	ECIAI39_0288.p01	EcSMS35_0423.p01	ECS88_0388.p01	ETEC_0446.p01	UMNK88_442.p01	EC55989_0402.p01	ECO111_0423.p01	ECED1_0416.p01	EC042_0426.p01	ECABU_c04710.p01	ECUMN_0431.p01	ECO103_0368.p01	ECH74115_0468.p01	UTI89_C0414.p01	G2583_0502.p01	ECSP_0456.p01	c0502.p01	ECO26_0426.p01	Z0492.p01	ECs0445.p01	SDY_0344.p01	SFxv_0371.p01	SARI_02533.p01	SCH_0433.p01	EAKF1_ch1045.p01	A464_349.p01	SeHA_C0490.p01	EcHS_A0461.p01	E2348C_0329.p01	CFSAN002050_08555.p01	CFSAN001992_09235.p01	rdgC.p01	ECW_m0463.p01	STM0392.p01	EKO11_3455.p01	ECP_0453.p01	UM146_15390.p01	SEEB0189_17340.p01	WFL_02285.p01	NRG857_01845.p01	LF82_1829.p01	ECIAI1_0393.p01
OID271	71	71	ECSE_0415.p01	SPAB_03197.p01	EcE24377A_0421.p01	ECOK1_0374.p01	ECNA114_0371.p01	ECIAI39_0287.p01	EcSMS35_0424.p01	ECS88_0389.p01	ETEC_0447.p01	UMNK88_443.p01	EC55989_0403.p01	ECO111_0424.p01	ECED1_0417.p01	EC042_0427.p01	ECABU_c04720.p01	ECUMN_0432.p01	ECO103_0369.p01	ECH74115_0469.p01	UTI89_C0415.p01	G2583_0503.p01	ECSP_0457.p01	c0503.p01	ECO26_0427.p01	Z0493.p01	ECs0444.p01	SDY_0345.p01	SFxv_0370.p01	SARI_02534.p01	SCH_0434.p01	EAKF1_ch1044c.p01	A464_350.p01	SeHA_C0491.p01	EcHS_A0462.p01	E2348C_0330.p01	CFSAN002050_08560.p01	CFSAN001992_09230.p01	STY0426.p01	ECW_m0464.p01	STM0393.p01	EKO11_3454.p01	ECP_0454.p01	UM146_15385.p01	SEEB0189_17335.p01	WFL_02290.p01	NRG857_01850.p01	LF82_1256.p01	ECIAI1_0394.p01
OID272	67	67	ECSE_0416.p01	SPAB_03196.p01	EcE24377A_0423.p01	ECOK1_0375.p01	ECNA114_0372.p01	ECIAI39_0286.p01	EcSMS35_0425.p01	ECS88_0390.p01	ETEC_0448.p01	UMNK88_444.p01	EC55989_0404.p01	ECO111_0425.p01	ECED1_0418.p01	EC042_0428.p01	ECABU_c04730.p01	ECUMN_0433.p01	ECO103_0370.p01	ECH74115_0471.p01	UTI89_C0416.p01	G2583_0504.p01	ECSP_0458.p01	c0504.p01	ECO26_0428.p01	Z0494.p01	ECs0446.p01	*	SFxv_0372.p01	SARI_02532.p01	SCH_0435.p01	*	A464_351.p01	SeHA_C0492.p01	EcHS_A0463.p01	E2348C_0331.p01	CFSAN002050_08565.p01	CFSAN001992_09220.p01	*	ECW_m0465.p01	STM0394.p01	EKO11_3453.p01	ECP_0455.p01	UM146_15380.p01	SEEB0189_17330.p01	WFL_02295.p01	NRG857_01855.p01	LF82_0113.p01	ECIAI1_0395.p01
OID273	71	71	ECSE_0417.p01	SPAB_03195.p01	EcE24377A_0424.p01	ECOK1_0376.p01	ECNA114_0373.p01	ECIAI39_0285.p01	EcSMS35_0426.p01	ECS88_0391.p01	ETEC_0449.p01	UMNK88_445.p01	EC55989_0405.p01	ECO111_0426.p01	ECED1_0419.p01	EC042_0429.p01	ECABU_c04740.p01	ECUMN_0434.p01	ECO103_0371.p01	ECH74115_0472.p01	UTI89_C0417.p01	G2583_0505.p01	ECSP_0459.p01	c0505.p01	ECO26_0429.p01	Z0495.p01	ECs0447.p01	SDY_0341.p01	SFxv_0373.p01	SARI_02531.p01	SCH_0436.p01	EAKF1_ch1043.p01	A464_352.p01	SeHA_C0493.p01	EcHS_A0464.p01	E2348C_0332.p01	CFSAN002050_08570.p01	CFSAN001992_09215.p01	STY0429.p01	ECW_m0466.p01	STM0395.p01	EKO11_3452.p01	ECP_0456.p01	UM146_15375.p01	SEEB0189_17325.p01	WFL_02300.p01	NRG857_01860.p01	LF82_2089.p01	ECIAI1_0396.p01
OID274	71	71	ECSE_0418.p01	SPAB_03194.p01	EcE24377A_0425.p01	ECOK1_0377.p01	ECNA114_0374.p01	ECIAI39_0284.p01	EcSMS35_0427.p01	ECS88_0392.p01	ETEC_0450.p01	UMNK88_446.p01	EC55989_0406.p01	ECO111_0427.p01	ECED1_0420.p01	EC042_0430.p01	ECABU_c04750.p01	ECUMN_0435.p01	ECO103_0372.p01	ECH74115_0473.p01	UTI89_C0418.p01	G2583_0506.p01	ECSP_0460.p01	c0506.p01	ECO26_0430.p01	Z0496.p01	ECs0448.p01	*	SFxv_0375.p01	SARI_02530.p01	SCH_0437.p01	EAKF1_ch1042.p01	A464_354.p01	SeHA_C0494.p01	EcHS_A0466.p01	E2348C_0333.p01	CFSAN002050_08575.p01	CFSAN001992_09210.p01	STY0430.p01	ECW_m0467.p01	STM0396.p01	EKO11_3451.p01	ECP_0457.p01	UM146_15370.p01	SEEB0189_17320.p01	WFL_02305.p01	NRG857_01865.p01	LF82_2090.p01	ECIAI1_0397.p01
OID275	72	72	ECSE_0419.p01	SPAB_03192.p01	EcE24377A_0427.p01	ECOK1_0379.p01	ECNA114_0376.p01	ECIAI39_0283.p01	EcSMS35_0429.p01	ECS88_0393.p01	ETEC_0451.p01	UMNK88_448.p01	EC55989_0407.p01	ECO111_0428.p01	ECED1_0421.p01	EC042_0431.p01	ECABU_c04760.p01	ECUMN_0436.p01	ECO103_0373.p01	ECH74115_0475.p01	UTI89_C0420.p01	G2583_0507.p01	ECSP_0461.p01	c0508.p01	ECO26_0431.p01	Z0497.p01	ECs0449.p01	SDY_0338.p01	SFxv_0376.p01	SARI_02529.p01	SCH_0438.p01	EAKF1_ch1041c.p01	A464_356.p01	SeHA_C0496.p01	EcHS_A0467.p01	E2348C_0334.p01	CFSAN002050_08585.p01	CFSAN001992_09200.p01	STY0432.p01	ECW_m0468.p01	STM0397.p01	EKO11_3450.p01	ECP_0458.p01	UM146_15365.p01	SEEB0189_17310.p01	WFL_02310.p01	NRG857_01870.p01	LF82_1657.p01	ECIAI1_0398.p01
OID276	71	71	ECSE_0420.p01	SPAB_03191.p01	EcE24377A_0428.p01	ECOK1_0380.p01	ECNA114_0377.p01	ECIAI39_0282.p01	EcSMS35_0430.p01	ECS88_0394.p01	ETEC_0452.p01	UMNK88_449.p01	EC55989_0408.p01	ECO111_0429.p01	ECED1_0422.p01	EC042_0432.p01	ECABU_c04770.p01	ECUMN_0437.p01	ECO103_0374.p01	ECH74115_0476.p01	UTI89_C0421.p01	G2583_0508.p01	ECSP_0462.p01	c0509.p01	ECO26_0432.p01	Z0498.p01	ECs0450.p01	*	SFxv_0377.p01	SARI_02528.p01	SCH_0439.p01	EAKF1_ch1040c.p01	A464_357.p01	SeHA_C0497.p01	EcHS_A0468.p01	E2348C_0335.p01	CFSAN002050_08590.p01	CFSAN001992_09195.p01	STY0433.p01	ECW_m0469.p01	STM0398.p01	EKO11_3449.p01	ECP_0459.p01	UM146_15360.p01	SEEB0189_17305.p01	WFL_02315.p01	NRG857_01875.p01	LF82_1662.p01	ECIAI1_0399.p01
OID277	18	18	ECSE_0421.p01	SPAB_03189.p01	EcE24377A_0430.p01	*	*	*	EcSMS35_0431.p01	*	ETEC_0453.p01	UMNK88_450.p01	*	*	*	*	ECABU_c04780.p01	*	*	ECH74115_0477.p01	UTI89_C0422.p01	*	ECSP_0464.p01	c0510.p01	*	*	*	*	*	SARI_02527.p01	SCH_0440.p01	EAKF1_ch1039.p01	A464_359.p01	SeHA_C0498.p01	EcHS_A0470.p01	*	*	*	*	*	*	*	*	*	*	*	*	*	*
OID278	72	72	ECSE_0422.p01	SPAB_03188.p01	EcE24377A_0431.p01	ECOK1_0381.p01	ECNA114_0378.p01	ECIAI39_0281.p01	EcSMS35_0432.p01	ECS88_0396.p01	ETEC_0454.p01	UMNK88_451.p01	EC55989_0410.p01	ECO111_0430.p01	ECED1_0424.p01	EC042_0433.p01	ECABU_c04790.p01	ECUMN_0438.p01	ECO103_0375.p01	ECH74115_0478.p01	UTI89_C0423.p01	G2583_0509.p01	ECSP_0465.p01	c0511.p01	ECO26_0433.p01	Z0499.p01	ECs0451.p01	SDY_0336.p01	SFxv_0378.p01	SARI_02526.p01	SCH_0441.p01	EAKF1_ch1038c.p01	A464_360.p01	SeHA_C0499.p01	EcHS_A0471.p01	E2348C_0336.p01	CFSAN002050_08595.p01	CFSAN001992_09190.p01	STY0435.p01	ECW_m0470.p01	STM0399.p01	EKO11_3448.p01	ECP_0460.p01	UM146_15355.p01	SEEB0189_17300.p01	WFL_02320.p01	NRG857_01880.p01	LF82_0245.p01	ECIAI1_0401.p01
OID279	72	72	ECSE_0423.p01	SPAB_03187.p01	EcE24377A_0432.p01	ECOK1_0382.p01	ECNA114_0379.p01	ECIAI39_0280.p01	EcSMS35_0433.p01	ECS88_0397.p01	ETEC_0455.p01	UMNK88_452.p01	EC55989_0411.p01	ECO111_0431.p01	ECED1_0425.p01	EC042_0434.p01	ECABU_c04800.p01	ECUMN_0439.p01	ECO103_0376.p01	ECH74115_0479.p01	UTI89_C0424.p01	G2583_0510.p01	ECSP_0466.p01	c0512.p01	ECO26_0434.p01	Z0500.p01	ECs0452.p01	SDY_0335.p01	SFxv_0379.p01	SARI_02525.p01	SCH_0442.p01	EAKF1_ch1037c.p01	A464_361.p01	SeHA_C0500.p01	EcHS_A0472.p01	E2348C_0337.p01	CFSAN002050_08600.p01	CFSAN001992_09185.p01	STY0438.p01	ECW_m0471.p01	STM0400.p01	EKO11_3447.p01	ECP_0461.p01	UM146_15350.p01	SEEB0189_17295.p01	WFL_02325.p01	NRG857_01885.p01	LF82_1738.p01	ECIAI1_0402.p01
OID280	68	68	ECSE_0424.p01	SPAB_03186.p01	EcE24377A_0433.p01	ECOK1_0383.p01	ECNA114_0380.p01	ECIAI39_0279.p01	EcSMS35_0434.p01	ECS88_0398.p01	ETEC_0456.p01	UMNK88_453.p01	EC55989_0412.p01	*	ECED1_0426.p01	EC042_0435.p01	ECABU_c04810.p01	ECUMN_0440.p01	ECO103_0377.p01	ECH74115_0480.p01	UTI89_C0425.p01	G2583_0511.p01	ECSP_0467.p01	c0513.p01	ECO26_0435.p01	Z0501.p01	ECs0453.p01	*	SFxv_0380.p01	SARI_02524.p01	SCH_0443.p01	EAKF1_ch1036c.p01	A464_362.p01	SeHA_C0501.p01	EcHS_A0473.p01	E2348C_0338.p01	CFSAN002050_08605.p01	CFSAN001992_09180.p01	STY0439.p01	ECW_m0472.p01	STM0401.p01	EKO11_3446.p01	ECP_0462.p01	UM146_15345.p01	SEEB0189_17290.p01	WFL_02330.p01	NRG857_01890.p01	LF82_1269.p01	ECIAI1_0403.p01
OID281	69	69	ECSE_0425.p01	SPAB_03184.p01	EcE24377A_0434.p01	ECOK1_0384.p01	ECNA114_0381.p01	ECIAI39_0277.p01	EcSMS35_0436.p01	ECS88_0399.p01	ETEC_0457.p01	UMNK88_454.p01	EC55989_0413.p01	ECO111_0434.p01	ECED1_0427.p01	EC042_0437.p01	ECABU_c04820.p01	ECUMN_0442.p01	ECO103_0378.p01	ECH74115_0484.p01	UTI89_C0426.p01	G2583_0513.p01	ECSP_0469.p01	c0514.p01	ECO26_0436.p01	Z0503.p01	ECs0455.p01	SDY_0330.p01	SFxv_0381.p01	SARI_02522.p01	SCH_0445.p01	EAKF1_ch1035.p01	A464_364.p01	SeHA_C0503.p01	EcHS_A0474.p01	E2348C_0339.p01	CFSAN002050_08615.p01	CFSAN001992_09170.p01	STY0441.p01	ECW_m0473.p01	STM0403.p01	EKO11_3445.p01	ECP_0463.p01	UM146_15340.p01	SEEB0189_17280.p01	WFL_02335.p01	NRG857_01895.p01	LF82_0020.p01	ECIAI1_0404.p01
OID282	72	72	ECSE_0426.p01	SPAB_03183.p01	EcE24377A_0435.p01	ECOK1_0385.p01	ECNA114_0382.p01	ECIAI39_0276.p01	EcSMS35_0437.p01	ECS88_0400.p01	ETEC_0458.p01	UMNK88_455.p01	EC55989_0414.p01	ECO111_0435.p01	ECED1_0428.p01	EC042_0438.p01	ECABU_c04830.p01	ECUMN_0443.p01	ECO103_0379.p01	ECH74115_0485.p01	UTI89_C0427.p01	G2583_0514.p01	ECSP_0470.p01	c0515.p01	ECO26_0437.p01	Z0504.p01	ECs0456.p01	SDY_0329.p01	SFxv_0382.p01	SARI_02521.p01	SCH_0446.p01	EAKF1_ch1034c.p01	A464_365.p01	SeHA_C0504.p01	EcHS_A0475.p01	E2348C_0340.p01	CFSAN002050_08620.p01	CFSAN001992_09165.p01	STY0442.p01	ECW_m0474.p01	STM0404.p01	EKO11_3444.p01	ECP_0464.p01	UM146_15335.p01	SEEB0189_17275.p01	WFL_02340.p01	NRG857_01900.p01	LF82_1804.p01	ECIAI1_0405.p01
OID283	72	72	ECSE_0427.p01	SPAB_03181.p01	EcE24377A_0436.p01	ECOK1_0386.p01	ECNA114_0383.p01	ECIAI39_0275.p01	EcSMS35_0438.p01	ECS88_0401.p01	ETEC_0459.p01	UMNK88_456.p01	EC55989_0415.p01	ECO111_0436.p01	ECED1_0429.p01	EC042_0439.p01	ECABU_c04840.p01	ECUMN_0444.p01	ECO103_0380.p01	ECH74115_0486.p01	UTI89_C0428.p01	G2583_0515.p01	ECSP_0471.p01	c0516.p01	ECO26_0438.p01	Z0505.p01	ECs0457.p01	SDY_0328.p01	SFxv_0383.p01	SARI_02520.p01	SCH_0447.p01	EAKF1_ch1033c.p01	A464_366.p01	SeHA_C0505.p01	EcHS_A0476.p01	E2348C_0341.p01	CFSAN002050_08625.p01	CFSAN001992_09160.p01	STY0443.p01	ECW_m0475.p01	STM0405.p01	EKO11_3443.p01	ECP_0465.p01	UM146_15330.p01	SEEB0189_17270.p01	WFL_02345.p01	NRG857_01905.p01	LF82_2245.p01	ECIAI1_0406.p01
OID284	72	72	ECSE_0428.p01	SPAB_03180.p01	EcE24377A_0437.p01	ECOK1_0387.p01	ECNA114_0384.p01	ECIAI39_0274.p01	EcSMS35_0439.p01	ECS88_0402.p01	ETEC_0460.p01	UMNK88_457.p01	EC55989_0416.p01	ECO111_0437.p01	ECED1_0430.p01	EC042_0440.p01	ECABU_c04850.p01	ECUMN_0445.p01	ECO103_0381.p01	ECH74115_0487.p01	UTI89_C0429.p01	G2583_0516.p01	ECSP_0472.p01	c0517.p01	ECO26_0439.p01	Z0506.p01	ECs0458.p01	SDY_0327.p01	SFxv_0384.p01	SARI_02519.p01	SCH_0448.p01	EAKF1_ch1032c.p01	A464_367.p01	SeHA_C0506.p01	EcHS_A0477.p01	E2348C_0342.p01	CFSAN002050_08630.p01	CFSAN001992_09155.p01	STY0444.p01	ECW_m0476.p01	STM0406.p01	EKO11_3442.p01	ECP_0466.p01	UM146_15325.p01	SEEB0189_17265.p01	WFL_02350.p01	NRG857_01910.p01	LF82_2534.p01	ECIAI1_0407.p01
OID285	72	72	ECSE_0429.p01	SPAB_03179.p01	EcE24377A_0438.p01	ECOK1_0388.p01	ECNA114_0385.p01	ECIAI39_0273.p01	EcSMS35_0440.p01	ECS88_0403.p01	ETEC_0461.p01	UMNK88_458.p01	EC55989_0417.p01	ECO111_0438.p01	ECED1_0431.p01	EC042_0441.p01	ECABU_c04860.p01	ECUMN_0446.p01	ECO103_0382.p01	ECH74115_0488.p01	UTI89_C0430.p01	G2583_0517.p01	ECSP_0473.p01	c0518.p01	ECO26_0440.p01	Z0507.p01	ECs0459.p01	SDY_0326.p01	SFxv_0385.p01	SARI_02518.p01	SCH_0449.p01	EAKF1_ch1031c.p01	A464_368.p01	SeHA_C0507.p01	EcHS_A0478.p01	E2348C_0343.p01	CFSAN002050_08635.p01	CFSAN001992_09150.p01	STY0445.p01	ECW_m0477.p01	STM0407.p01	EKO11_3441.p01	ECP_0467.p01	UM146_15320.p01	SEEB0189_17260.p01	WFL_02355.p01	NRG857_01915.p01	LF82_2104.p01	ECIAI1_0408.p01
OID286	72	72	ECSE_0430.p01	SPAB_03178.p01	EcE24377A_0439.p01	ECOK1_0389.p01	ECNA114_0386.p01	ECIAI39_0272.p01	EcSMS35_0441.p01	ECS88_0404.p01	ETEC_0462.p01	UMNK88_459.p01	EC55989_0418.p01	ECO111_0439.p01	ECED1_0432.p01	EC042_0442.p01	ECABU_c04870.p01	ECUMN_0447.p01	ECO103_0383.p01	ECH74115_0489.p01	UTI89_C0431.p01	G2583_0518.p01	ECSP_0474.p01	c0519.p01	ECO26_0441.p01	Z0508.p01	ECs0460.p01	SDY_0325.p01	SFxv_0386.p01	SARI_02517.p01	SCH_0450.p01	EAKF1_ch1030c.p01	A464_369.p01	SeHA_C0508.p01	EcHS_A0479.p01	E2348C_0344.p01	CFSAN002050_08640.p01	CFSAN001992_09145.p01	STY0446.p01	ECW_m0478.p01	STM0408.p01	EKO11_3440.p01	ECP_0468.p01	UM146_15315.p01	SEEB0189_17255.p01	WFL_02360.p01	NRG857_01920.p01	LF82_2106.p01	ECIAI1_0409.p01
OID287	72	72	ECSE_0431.p01	SPAB_03175.p01	EcE24377A_0440.p01	ECOK1_0390.p01	ECNA114_0387.p01	ECIAI39_0269.p01	EcSMS35_0444.p01	ECS88_0405.p01	ETEC_0463.p01	UMNK88_460.p01	EC55989_0419.p01	ECO111_0440.p01	ECED1_0433.p01	EC042_0445.p01	ECABU_c04880.p01	ECUMN_0448.p01	ECO103_0384.p01	ECH74115_0492.p01	UTI89_C0432.p01	G2583_0521.p01	ECSP_0477.p01	c0520.p01	ECO26_0442.p01	Z0511.p01	ECs0463.p01	SDY_0324.p01	SFxv_0387.p01	SARI_02516.p01	SCH_0453.p01	EAKF1_ch1029c.p01	A464_370.p01	SeHA_C0511.p01	EcHS_A0480.p01	E2348C_0345.p01	CFSAN002050_08655.p01	CFSAN001992_09140.p01	STY0449.p01	ECW_m0479.p01	STM0411.p01	EKO11_3439.p01	ECP_0469.p01	UM146_15310.p01	SEEB0189_17240.p01	WFL_02365.p01	NRG857_01925.p01	LF82_2535.p01	ECIAI1_0410.p01
OID288	72	72	ECSE_0433.p01	SPAB_03171.p01	EcE24377A_0442.p01	ECOK1_0391.p01	ECNA114_0388.p01	ECIAI39_0268.p01	EcSMS35_0445.p01	ECS88_0406.p01	ETEC_0464.p01	UMNK88_461.p01	EC55989_0420.p01	ECO111_0441.p01	ECED1_0434.p01	EC042_0446.p01	ECABU_c04890.p01	ECUMN_0449.p01	ECO103_0385.p01	ECH74115_0493.p01	UTI89_C0433.p01	G2583_0522.p01	ECSP_0478.p01	c0521.p01	ECO26_0443.p01	Z0512.p01	ECs0464.p01	SDY_0323.p01	SFxv_0388.p01	SARI_02515.p01	SCH_0454.p01	EAKF1_ch1028.p01	A464_372.p01	SeHA_C0513.p01	EcHS_A0482.p01	E2348C_0346.p01	CFSAN002050_08665.p01	CFSAN001992_09130.p01	STY0451.p01	ECW_m0480.p01	STM0413.p01	EKO11_3438.p01	ECP_0470.p01	UM146_15305.p01	SEEB0189_17230.p01	WFL_02375.p01	NRG857_01930.p01	LF82_2328.p01	ECIAI1_0411.p01
OID289	69	69	ECSE_0434.p01	SPAB_03170.p01	EcE24377A_0443.p01	ECOK1_0392.p01	ECNA114_0389.p01	*	*	ECS88_0407.p01	ETEC_0465.p01	UMNK88_462.p01	*	ECO111_0442.p01	ECED1_0435.p01	EC042_0447.p01	ECABU_c04900.p01	ECUMN_0450.p01	ECO103_0386.p01	ECH74115_0494.p01	UTI89_C0434.p01	G2583_0523.p01	ECSP_0479.p01	c0522.p01	ECO26_0444.p01	Z0513.p01	ECs0465.p01	SDY_0322.p01	SFxv_0389.p01	SARI_02512.p01	SCH_0455.p01	EAKF1_ch1027.p01	A464_373.p01	SeHA_C0515.p01	EcHS_A0483.p01	E2348C_0347.p01	CFSAN002050_08670.p01	CFSAN001992_09125.p01	STY0452.p01	ECW_m0481.p01	STM0414.p01	EKO11_3437.p01	ECP_0471.p01	UM146_15300.p01	SEEB0189_17225.p01	WFL_02380.p01	NRG857_01935.p01	LF82_2537.p01	ECIAI1_0412.p01
OID290	71	71	ECSE_0435.p01	SPAB_03168.p01	EcE24377A_0444.p01	ECOK1_0393.p01	ECNA114_0390.p01	ECIAI39_0263.p01	EcSMS35_0449.p01	ECS88_0408.p01	ETEC_0466.p01	UMNK88_463.p01	EC55989_0423.p01	ECO111_0443.p01	ECED1_0436.p01	EC042_0448.p01	ECABU_c04910.p01	ECUMN_0451.p01	ECO103_0387.p01	ECH74115_0495.p01	UTI89_C0435.p01	G2583_0524.p01	ECSP_0480.p01	c0523.p01	ECO26_0445.p01	Z0514.p01	ECs0466.p01	SDY_0321.p01	SFxv_0390.p01	SARI_02511.p01	SCH_0456.p01	EAKF1_ch1026c.p01	A464_374.p01	SeHA_C0517.p01	EcHS_A0484.p01	E2348C_0348.p01	CFSAN002050_08675.p01	CFSAN001992_09120.p01	*	ECW_m0482.p01	STM0415.p01	EKO11_3436.p01	ECP_0472.p01	UM146_15295.p01	SEEB0189_17220.p01	WFL_02385.p01	NRG857_01940.p01	LF82_1519.p01	ECIAI1_0413.p01
OID291	72	72	ECSE_0436.p01	SPAB_03167.p01	EcE24377A_0445.p01	ECOK1_0394.p01	ECNA114_0391.p01	ECIAI39_0262.p01	EcSMS35_0450.p01	ECS88_0409.p01	ETEC_0467.p01	UMNK88_464.p01	EC55989_0424.p01	ECO111_0444.p01	ECED1_0437.p01	EC042_0449.p01	ECABU_c04920.p01	ECUMN_0452.p01	ECO103_0388.p01	ECH74115_0496.p01	UTI89_C0436.p01	G2583_0525.p01	ECSP_0481.p01	c0524.p01	ECO26_0446.p01	Z0515.p01	ECs0467.p01	SDY_0320.p01	SFxv_0391.p01	SARI_02510.p01	SCH_0457.p01	EAKF1_ch1025c.p01	A464_375.p01	SeHA_C0518.p01	EcHS_A0485.p01	E2348C_0349.p01	CFSAN002050_08680.p01	CFSAN001992_09115.p01	STY0455.p01	ECW_m0483.p01	STM0416.p01	EKO11_3435.p01	ECP_0473.p01	UM146_15290.p01	SEEB0189_17215.p01	WFL_02390.p01	NRG857_01945.p01	LF82_1880.p01	ECIAI1_0414.p01
OID292	72	72	ECSE_0437.p01	SPAB_03166.p01	EcE24377A_0446.p01	ECOK1_0395.p01	ECNA114_0392.p01	ECIAI39_0261.p01	EcSMS35_0451.p01	ECS88_0410.p01	ETEC_0468.p01	UMNK88_465.p01	EC55989_0425.p01	ECO111_0445.p01	ECED1_0438.p01	EC042_0450.p01	ECABU_c04930.p01	ECUMN_0453.p01	ECO103_0389.p01	ECH74115_0497.p01	UTI89_C0437.p01	G2583_0526.p01	ECSP_0482.p01	c0525.p01	ECO26_0447.p01	Z0516.p01	ECs0468.p01	SDY_0319.p01	SFxv_0392.p01	SARI_02509.p01	SCH_0458.p01	EAKF1_ch1024c.p01	A464_376.p01	SeHA_C0519.p01	EcHS_A0486.p01	E2348C_0350.p01	CFSAN002050_08685.p01	CFSAN001992_09110.p01	STY0456.p01	ECW_m0484.p01	STM0417.p01	EKO11_3434.p01	ECP_0474.p01	UM146_15285.p01	SEEB0189_17210.p01	WFL_02395.p01	NRG857_01950.p01	LF82_1881.p01	ECIAI1_0415.p01
OID293	71	71	ECSE_0438.p01	SPAB_03165.p01	EcE24377A_0447.p01	ECOK1_0396.p01	ECNA114_0393.p01	ECIAI39_0260.p01	EcSMS35_0452.p01	ECS88_0411.p01	ETEC_0469.p01	UMNK88_466.p01	EC55989_0426.p01	ECO111_0446.p01	ECED1_0439.p01	EC042_0451.p01	ECABU_c04940.p01	ECUMN_0454.p01	ECO103_0390.p01	ECH74115_0498.p01	UTI89_C0439.p01	G2583_0527.p01	ECSP_0483.p01	c0527.p01	ECO26_0448.p01	Z0518.p01	ECs0469.p01	SDY_0318.p01	SFxv_0393.p01	SARI_02508.p01	SCH_0459.p01	EAKF1_ch1023c.p01	A464_377.p01	SeHA_C0520.p01	EcHS_A0487.p01	E2348C_0351.p01	CFSAN002050_08690.p01	CFSAN001992_09105.p01	STY0457.p01	ECW_m0485.p01	STM0418.p01	EKO11_3433.p01	ECP_0475.p01	UM146_15280.p01	SEEB0189_17205.p01	WFL_02400.p01	NRG857_01955.p01	LF82_1555.p01	ECIAI1_0416.p01
OID294	72	72	ECSE_0439.p01	SPAB_03164.p01	EcE24377A_0448.p01	ECOK1_0397.p01	ECNA114_0394.p01	ECIAI39_0259.p01	EcSMS35_0453.p01	ECS88_0412.p01	ETEC_0470.p01	UMNK88_467.p01	EC55989_0427.p01	ECO111_0447.p01	ECED1_0440.p01	EC042_0452.p01	ECABU_c04950.p01	ECUMN_0455.p01	ECO103_0391.p01	ECH74115_0499.p01	UTI89_C0440.p01	G2583_0528.p01	ECSP_0484.p01	c0528.p01	ECO26_0449.p01	Z0519.p01	ECs0470.p01	SDY_0317.p01	SFxv_0394.p01	SARI_02507.p01	SCH_0460.p01	EAKF1_ch1022c.p01	A464_378.p01	SeHA_C0521.p01	EcHS_A0488.p01	E2348C_0352.p01	CFSAN002050_08695.p01	CFSAN001992_09100.p01	STY0458.p01	ECW_m0486.p01	STM0419.p01	EKO11_3432.p01	ECP_0476.p01	UM146_15275.p01	SEEB0189_17200.p01	WFL_02405.p01	NRG857_01960.p01	LF82_2254.p01	ECIAI1_0417.p01
OID295	72	72	ECSE_0440.p01	SPAB_03163.p01	EcE24377A_0449.p01	ECOK1_0398.p01	ECNA114_0395.p01	ECIAI39_0258.p01	EcSMS35_0454.p01	ECS88_0413.p01	ETEC_0471.p01	UMNK88_468.p01	EC55989_0428.p01	ECO111_0448.p01	ECED1_0441.p01	EC042_0453.p01	ECABU_c04960.p01	ECUMN_0456.p01	ECO103_0392.p01	ECH74115_0500.p01	UTI89_C0441.p01	G2583_0529.p01	ECSP_0485.p01	c0529.p01	ECO26_0450.p01	Z0520.p01	ECs0471.p01	SDY_0316.p01	SFxv_0395.p01	SARI_02506.p01	SCH_0461.p01	EAKF1_ch1021c.p01	A464_379.p01	SeHA_C0522.p01	EcHS_A0489.p01	E2348C_0353.p01	CFSAN002050_08700.p01	CFSAN001992_09095.p01	STY0459.p01	ECW_m0487.p01	STM0420.p01	EKO11_3431.p01	ECP_0477.p01	UM146_15270.p01	SEEB0189_17195.p01	WFL_02410.p01	NRG857_01965.p01	LF82_1633.p01	ECIAI1_0418.p01
OID296	70	70	ECSE_0441.p01	SPAB_03162.p01	EcE24377A_0450.p01	ECOK1_0399.p01	ECNA114_0396.p01	ECIAI39_0257.p01	EcSMS35_0455.p01	ECS88_0414.p01	ETEC_0472.p01	UMNK88_469.p01	EC55989_0429.p01	ECO111_0449.p01	ECED1_0442.p01	EC042_0457.p01	ECABU_c04970.p01	ECUMN_0458.p01	ECO103_0393.p01	ECH74115_0502.p01	UTI89_C0442.p01	G2583_0531.p01	ECSP_0487.p01	c0530.p01	ECO26_0451.p01	Z0522.p01	ECs0473.p01	SDY_0311.p01	SFxv_0396.p01	*	SCH_0462.p01	EAKF1_ch1019.p01	A464_380.p01	SeHA_C0523.p01	EcHS_A0490.p01	E2348C_0354.p01	CFSAN002050_08705.p01	CFSAN001992_09090.p01	STY0460.p01	ECW_m0488.p01	STM0421.p01	EKO11_3430.p01	ECP_0478.p01	UM146_15265.p01	SEEB0189_17190.p01	WFL_02415.p01	NRG857_01970.p01	LF82_2539.p01	ECIAI1_0419.p01
OID297	72	72	ECSE_0442.p01	SPAB_03161.p01	EcE24377A_0451.p01	ECOK1_0400.p01	ECNA114_0397.p01	ECIAI39_0256.p01	EcSMS35_0456.p01	ECS88_0415.p01	ETEC_0473.p01	UMNK88_470.p01	EC55989_0430.p01	ECO111_0450.p01	ECED1_0443.p01	EC042_0458.p01	ECABU_c04980.p01	ECUMN_0459.p01	ECO103_0394.p01	ECH74115_0503.p01	UTI89_C0443.p01	G2583_0532.p01	ECSP_0488.p01	c0531.p01	ECO26_0452.p01	Z0523.p01	ECs0474.p01	SDY_0310.p01	SFxv_0397.p01	SARI_02505.p01	SCH_0463.p01	EAKF1_ch1018.p01	A464_381.p01	SeHA_C0524.p01	EcHS_A0491.p01	E2348C_0355.p01	CFSAN002050_08710.p01	CFSAN001992_09085.p01	dxs.p01	ECW_m0489.p01	STM0422.p01	EKO11_3429.p01	ECP_0479.p01	UM146_15260.p01	SEEB0189_17185.p01	WFL_02420.p01	NRG857_01975.p01	LF82_0536.p01	ECIAI1_0420.p01
OID298	72	72	ECSE_0443.p01	SPAB_03160.p01	EcE24377A_0452.p01	ECOK1_0401.p01	ECNA114_0398.p01	ECIAI39_0255.p01	EcSMS35_0457.p01	ECS88_0416.p01	ETEC_0474.p01	UMNK88_471.p01	EC55989_0431.p01	ECO111_0451.p01	ECED1_0444.p01	EC042_0459.p01	ECABU_c04990.p01	ECUMN_0460.p01	ECO103_0395.p01	ECH74115_0504.p01	UTI89_C0444.p01	G2583_0533.p01	ECSP_0489.p01	c0532.p01	ECO26_0453.p01	Z0524.p01	ECs0475.p01	SDY_0309.p01	SFxv_0398.p01	SARI_02504.p01	SCH_0464.p01	EAKF1_ch1017.p01	A464_382.p01	SeHA_C0525.p01	EcHS_A0492.p01	E2348C_0356.p01	CFSAN002050_08715.p01	CFSAN001992_09080.p01	STY0462.p01	ECW_m0490.p01	STM0423.p01	EKO11_3428.p01	ECP_0480.p01	UM146_15255.p01	SEEB0189_17180.p01	WFL_02425.p01	NRG857_01980.p01	LF82_1125.p01	ECIAI1_0421.p01
OID299	71	71	ECSE_0444.p01	SPAB_03159.p01	EcE24377A_0453.p01	ECOK1_0402.p01	ECNA114_0399.p01	ECIAI39_0254.p01	EcSMS35_0458.p01	ECS88_0417.p01	ETEC_0475.p01	UMNK88_472.p01	EC55989_0432.p01	ECO111_0452.p01	ECED1_0445.p01	EC042_0460.p01	ECABU_c05000.p01	ECUMN_0461.p01	ECO103_0396.p01	ECH74115_0505.p01	UTI89_C0445.p01	G2583_0534.p01	ECSP_0490.p01	c0533.p01	ECO26_0454.p01	Z0525.p01	ECs0476.p01	SDY_0308.p01	SFxv_0399.p01	SARI_02503.p01	SCH_0465.p01	EAKF1_ch1016.p01	A464_383.p01	SeHA_C0526.p01	EcHS_A0493.p01	E2348C_0357.p01	CFSAN002050_08720.p01	CFSAN001992_09075.p01	STY0463.p01	ECW_m0491.p01	STM0424.p01	EKO11_3427.p01	ECP_0481.p01	UM146_15250.p01	SEEB0189_17175.p01	WFL_02430.p01	NRG857_01985.p01	LF82_2451.p01	ECIAI1_0422.p01
OID300	71	71	ECSE_0445.p01	SPAB_03158.p01	EcE24377A_0455.p01	ECOK1_0403.p01	ECNA114_0400.p01	ECIAI39_0253.p01	EcSMS35_0459.p01	ECS88_0419.p01	ETEC_0476.p01	UMNK88_473.p01	EC55989_0434.p01	ECO111_0453.p01	ECED1_0446.p01	EC042_0461.p01	ECABU_c05010.p01	ECUMN_0462.p01	ECO103_0397.p01	ECH74115_0507.p01	UTI89_C0446.p01	G2583_0535.p01	ECSP_0491.p01	c0534.p01	ECO26_0455.p01	Z0526.p01	ECs0477.p01	SDY_0307.p01	SFxv_0400.p01	SARI_02502.p01	SCH_0466.p01	EAKF1_ch1014c.p01	A464_384.p01	SeHA_C0527.p01	EcHS_A0495.p01	E2348C_0358.p01	CFSAN002050_08725.p01	CFSAN001992_09070.p01	STY0464.p01	ECW_m0492.p01	STM0425.p01	EKO11_3426.p01	*	UM146_15245.p01	SEEB0189_17170.p01	WFL_02435.p01	NRG857_01990.p01	LF82_2252.p01	ECIAI1_0423.p01
OID301	72	72	ECSE_0446.p01	SPAB_03149.p01	EcE24377A_0456.p01	ECOK1_0404.p01	ECNA114_0401.p01	ECIAI39_0252.p01	EcSMS35_0460.p01	ECS88_0420.p01	ETEC_0477.p01	UMNK88_474.p01	EC55989_0435.p01	ECO111_0454.p01	ECED1_0447.p01	EC042_0462.p01	ECABU_c05020.p01	ECUMN_0463.p01	ECO103_0398.p01	ECH74115_0508.p01	UTI89_C0447.p01	G2583_0536.p01	ECSP_0492.p01	c0535.p01	ECO26_0456.p01	Z0527.p01	ECs0478.p01	SDY_0306.p01	SFxv_0402.p01	SARI_02501.p01	SCH_0474.p01	EAKF1_ch1013.p01	A464_385.p01	SeHA_C0535.p01	EcHS_A0496.p01	E2348C_0359.p01	CFSAN002050_08770.p01	CFSAN001992_09030.p01	STY0472.p01	ECW_m0493.p01	STM0433.p01	EKO11_3425.p01	ECP_0484.p01	UM146_15240.p01	SEEB0189_17125.p01	WFL_02440.p01	NRG857_01995.p01	LF82_2538.p01	ECIAI1_0424.p01
OID302	72	72	ECSE_0447.p01	SPAB_03148.p01	EcE24377A_0457.p01	ECOK1_0405.p01	ECNA114_0402.p01	ECIAI39_0251.p01	EcSMS35_0461.p01	ECS88_0421.p01	ETEC_0478.p01	UMNK88_475.p01	EC55989_0436.p01	ECO111_0455.p01	ECED1_0448.p01	EC042_0463.p01	ECABU_c05030.p01	ECUMN_0464.p01	ECO103_0399.p01	ECH74115_0509.p01	UTI89_C0448.p01	G2583_0537.p01	ECSP_0493.p01	c0536.p01	ECO26_0457.p01	Z0528.p01	ECs0479.p01	SDY_0305.p01	SFxv_0403.p01	SARI_02500.p01	SCH_0475.p01	EAKF1_ch1012.p01	A464_386.p01	SeHA_C0536.p01	EcHS_A0497.p01	E2348C_0360.p01	CFSAN002050_08775.p01	CFSAN001992_09025.p01	STY0473.p01	ECW_m0494.p01	STM0434.p01	EKO11_3424.p01	ECP_0485.p01	UM146_15235.p01	SEEB0189_17120.p01	WFL_02445.p01	NRG857_02000.p01	LF82_1595.p01	ECIAI1_0425.p01
OID303	72	72	ECSE_0448.p01	SPAB_03147.p01	EcE24377A_0458.p01	ECOK1_0406.p01	ECNA114_0403.p01	ECIAI39_0250.p01	EcSMS35_0462.p01	ECS88_0422.p01	ETEC_0479.p01	UMNK88_476.p01	EC55989_0437.p01	ECO111_0456.p01	ECED1_0449.p01	EC042_0464.p01	ECABU_c05050.p01	ECUMN_0465.p01	ECO103_0400.p01	ECH74115_0510.p01	UTI89_C0449.p01	G2583_0538.p01	ECSP_0494.p01	c0537.p01	ECO26_0458.p01	Z0529.p01	ECs0480.p01	SDY_0304.p01	SFxv_0404.p01	SARI_02499.p01	SCH_0476.p01	EAKF1_ch1011c.p01	A464_387.p01	SeHA_C0537.p01	EcHS_A0498.p01	E2348C_0361.p01	CFSAN002050_08780.p01	CFSAN001992_09020.p01	STY0474.p01	ECW_m0495.p01	STM0435.p01	EKO11_3423.p01	ECP_0486.p01	UM146_15230.p01	SEEB0189_17115.p01	WFL_02450.p01	NRG857_02005.p01	LF82_2540.p01	ECIAI1_0426.p01
OID304	69	69	ECSE_0449.p01	SPAB_03146.p01	EcE24377A_0459.p01	ECOK1_0407.p01	ECNA114_0404.p01	ECIAI39_0249.p01	EcSMS35_0463.p01	ECS88_0423.p01	ETEC_0480.p01	UMNK88_477.p01	EC55989_0438.p01	ECO111_0457.p01	ECED1_0450.p01	EC042_0465.p01	ECABU_c05060.p01	ECUMN_0466.p01	ECO103_0401.p01	ECH74115_0511.p01	UTI89_C0450.p01	G2583_0539.p01	ECSP_0495.p01	c0538.p01	ECO26_0459.p01	Z0530.p01	ECs0481.p01	SDY_0303.p01	*	SARI_02498.p01	SCH_0477.p01	EAKF1_ch1010.p01	A464_388.p01	SeHA_C0538.p01	EcHS_A0499.p01	E2348C_0362.p01	CFSAN002050_08785.p01	CFSAN001992_09015.p01	STY0475.p01	ECW_m0496.p01	STM0436.p01	EKO11_3422.p01	ECP_0487.p01	UM146_15225.p01	SEEB0189_17110.p01	WFL_02455.p01	NRG857_02010.p01	LF82_2541.p01	ECIAI1_0427.p01
OID305	29	37	ECSE_0450.p01	SPAB_03143.p01,SPAB_03144.p01	EcE24377A_0460.p01	*	*	ECIAI39_0248.p01	EcSMS35_0465.p01	*	*	*	EC55989_0439.p01	ECO111_0458.p01	*	*	*	*	ECO103_0402.p01	*	*	*	*	*	ECO26_0460.p01	*	*	*	*	*	SCH_0479.p01,SCH_0480.p01	*	*	SeHA_C0540.p01,SeHA_C0539.p01	EcHS_A0500.p01	*	CFSAN002050_08795.p01,CFSAN002050_08800.p01	*	STY0480.p01	ECW_m0497.p01	STM0438.p01,STM0437.p01	*	*	*	SEEB0189_17105.p01,SEEB0189_17100.p01	WFL_02460.p01	*	*	ECIAI1_0428.p01
OID306	70	70	ECSE_0453.p01	SPAB_03142.p01	EcE24377A_0463.p01	ECOK1_0408.p01	ECNA114_0405.p01	ECIAI39_0245.p01	EcSMS35_0468.p01	ECS88_0424.p01	ETEC_0481.p01	UMNK88_478.p01	EC55989_0442.p01	ECO111_0461.p01	ECED1_0451.p01	EC042_0466.p01	ECABU_c05070.p01	ECUMN_0467.p01	ECO103_0405.p01	ECH74115_0512.p01	UTI89_C0451.p01	G2583_0540.p01	ECSP_0496.p01	c0539.p01	ECO26_0463.p01	Z0531.p01	ECs0482.p01	*	SFxv_0410.p01	SARI_02495.p01	SCH_0481.p01	EAKF1_ch1005.p01	A464_391.p01	SeHA_C0541.p01	EcHS_A0503.p01	E2348C_0363.p01	CFSAN002050_08805.p01	CFSAN001992_09010.p01	STY0481.p01	ECW_m0500.p01	STM0439.p01	EKO11_3418.p01	ECP_0488.p01	UM146_15220.p01	SEEB0189_17095.p01	WFL_02475.p01	NRG857_02015.p01	LF82_0408.p01	ECIAI1_0431.p01
OID307	70	70	ECSE_0454.p01	SPAB_03141.p01	EcE24377A_0464.p01	ECOK1_0409.p01	ECNA114_0406.p01	ECIAI39_0244.p01	EcSMS35_0469.p01	ECS88_0425.p01	*	UMNK88_479.p01	EC55989_0443.p01	ECO111_0462.p01	ECED1_0452.p01	EC042_0467.p01	ECABU_c05080.p01	ECUMN_0468.p01	ECO103_0406.p01	ECH74115_0513.p01	UTI89_C0452.p01	G2583_0541.p01	ECSP_0497.p01	c0540.p01	ECO26_0464.p01	Z0532.p01	ECs0483.p01	*	SFxv_0411.p01	SARI_02494.p01	SCH_0482.p01	EAKF1_ch1004.p01	A464_392.p01	SeHA_C0542.p01	EcHS_A0504.p01	E2348C_0364.p01	CFSAN002050_08810.p01	CFSAN001992_09005.p01	STY0482.p01	ECW_m0501.p01	STM0440.p01	EKO11_3417.p01	ECP_0489.p01	UM146_15215.p01	SEEB0189_17090.p01	WFL_02480.p01	NRG857_02020.p01	LF82_0407.p01	ECIAI1_0432.p01
OID308	71	71	ECSE_0455.p01	SPAB_03140.p01	EcE24377A_0465.p01	ECOK1_0410.p01	ECNA114_0407.p01	ECIAI39_0243.p01	EcSMS35_0470.p01	ECS88_0426.p01	ETEC_0483.p01	UMNK88_480.p01	EC55989_0444.p01	ECO111_0463.p01	ECED1_0453.p01	EC042_0468.p01	ECABU_c05090.p01	ECUMN_0469.p01	ECO103_0407.p01	ECH74115_0514.p01	UTI89_C0454.p01	G2583_0542.p01	ECSP_0498.p01	c0541.p01	ECO26_0465.p01	Z0533.p01	ECs0484.p01	*	SFxv_0412.p01	SARI_02493.p01	SCH_0483.p01	EAKF1_ch1003.p01	A464_393.p01	SeHA_C0543.p01	EcHS_A0505.p01	E2348C_0365.p01	CFSAN002050_08815.p01	CFSAN001992_09000.p01	STY0483.p01	ECW_m0502.p01	STM0441.p01	EKO11_3416.p01	ECP_0490.p01	UM146_15210.p01	SEEB0189_17085.p01	WFL_02485.p01	NRG857_02025.p01	LF82_0406.p01	ECIAI1_0433.p01
OID309	67	67	ECSE_0456.p01	SPAB_03139.p01	EcE24377A_0466.p01	ECOK1_0411.p01	ECNA114_0408.p01	ECIAI39_0242.p01	EcSMS35_0471.p01	ECS88_0427.p01	ETEC_0484.p01	UMNK88_481.p01	EC55989_0445.p01	ECO111_0464.p01	ECED1_0454.p01	EC042_0469.p01	ECABU_c05100.p01	ECUMN_0470.p01	ECO103_0408.p01	ECH74115_0515.p01	UTI89_C0455.p01	G2583_0543.p01	ECSP_0499.p01	c0542.p01	ECO26_0466.p01	Z0534.p01	ECs0485.p01	*	*	SARI_02492.p01	SCH_0484.p01	EAKF1_ch1002.p01	A464_394.p01	SeHA_C0544.p01	EcHS_A0506.p01	E2348C_0366.p01	CFSAN002050_08820.p01	CFSAN001992_08995.p01	STY0484.p01	ECW_m0503.p01	STM0442.p01	EKO11_3415.p01	ECP_0491.p01	UM146_15205.p01	SEEB0189_17080.p01	WFL_02490.p01	NRG857_02030.p01	LF82_0405.p01	ECIAI1_0434.p01
OID310	68	68	ECSE_0457.p01	SPAB_03138.p01	EcE24377A_0467.p01	ECOK1_0412.p01	ECNA114_0409.p01	ECIAI39_0241.p01	EcSMS35_0472.p01	ECS88_0428.p01	ETEC_0485.p01	UMNK88_482.p01	EC55989_0446.p01	ECO111_0465.p01	ECED1_0455.p01	EC042_0470.p01	ECABU_c05110.p01	ECUMN_0471.p01	ECO103_0409.p01	ECH74115_0516.p01	UTI89_C0456.p01	G2583_0544.p01	ECSP_0500.p01	c0543.p01	ECO26_0467.p01	Z0535.p01	ECs0486.p01	*	SFxv_0415.p01	SARI_02491.p01	SCH_0485.p01	EAKF1_ch1001.p01	A464_395.p01	SeHA_C0545.p01	EcHS_A0507.p01	E2348C_0367.p01	CFSAN002050_08825.p01	CFSAN001992_08990.p01	STY0485.p01	ECW_m0504.p01	STM0443.p01	EKO11_3414.p01	ECP_0492.p01	UM146_15200.p01	SEEB0189_17075.p01	WFL_02495.p01	NRG857_02035.p01	LF82_0404.p01	ECIAI1_0435.p01
OID311	72	72	ECSE_0458.p01	SPAB_03136.p01	EcE24377A_0468.p01	ECOK1_0413.p01	ECNA114_0410.p01	ECIAI39_0240.p01	EcSMS35_0474.p01	ECS88_0429.p01	ETEC_0486.p01	UMNK88_483.p01	EC55989_0447.p01	ECO111_0466.p01	ECED1_0456.p01	EC042_0471.p01	ECABU_c05130.p01	ECUMN_0472.p01	ECO103_0410.p01	ECH74115_0517.p01	UTI89_C0457.p01	G2583_0545.p01	ECSP_0501.p01	c0544.p01	ECO26_0468.p01	Z0536.p01	ECs0487.p01	SDY_0300.p01	SFxv_0420.p01	SARI_02490.p01	SCH_0486.p01	EAKF1_ch1000.p01	A464_396.p01	SeHA_C0547.p01	EcHS_A0508.p01	E2348C_0368.p01	CFSAN002050_08830.p01	CFSAN001992_08985.p01	STY0486.p01	ECW_m0505.p01	STM0444.p01	EKO11_3413.p01	ECP_0493.p01	UM146_15195.p01	SEEB0189_17070.p01	WFL_02500.p01	NRG857_02040.p01	LF82_0088.p01	ECIAI1_0436.p01
OID312	71	71	ECSE_0459.p01	SPAB_03135.p01	EcE24377A_0469.p01	ECOK1_0414.p01	ECNA114_0411.p01	ECIAI39_0239.p01	EcSMS35_0475.p01	ECS88_0430.p01	ETEC_0487.p01	UMNK88_484.p01	EC55989_0448.p01	ECO111_0467.p01	ECED1_0457.p01	EC042_0472.p01	ECABU_c05140.p01	ECUMN_0473.p01	ECO103_0411.p01	ECH74115_0518.p01	UTI89_C0458.p01	G2583_0546.p01	ECSP_0502.p01	c0546.p01	ECO26_0469.p01	Z0537.p01	ECs0488.p01	SDY_0299.p01	SFxv_0421.p01	SARI_02489.p01	SCH_0487.p01	EAKF1_ch0999.p01	A464_397.p01	*	EcHS_A0509.p01	E2348C_0369.p01	CFSAN002050_08835.p01	CFSAN001992_08980.p01	STY0487.p01	ECW_m0506.p01	STM0445.p01	EKO11_3412.p01	ECP_0494.p01	UM146_15190.p01	SEEB0189_17065.p01	WFL_02505.p01	NRG857_02045.p01	LF82_2536.p01	ECIAI1_0437.p01
OID313	71	71	ECSE_0460.p01	SPAB_03133.p01	EcE24377A_0470.p01	ECOK1_0416.p01	ECNA114_0412.p01	ECIAI39_0238.p01	EcSMS35_0477.p01	ECS88_0431.p01	ETEC_0488.p01	UMNK88_485.p01	EC55989_0449.p01	ECO111_0468.p01	ECED1_0458.p01	EC042_0473.p01	ECABU_c05150.p01	ECUMN_0474.p01	ECO103_0412.p01	ECH74115_0520.p01	UTI89_C0460.p01	G2583_0547.p01	ECSP_0503.p01	c0548.p01	ECO26_0470.p01	Z0539.p01	ECs0489.p01	SDY_0298.p01	SFxv_0422.p01	SARI_02488.p01	SCH_0488.p01	EAKF1_ch0998c.p01	A464_398.p01	SeHA_C0549.p01	EcHS_A0511.p01	E2348C_0370.p01	CFSAN002050_08840.p01	CFSAN001992_08975.p01	STY0488.p01	ECW_m0507.p01	STM0446.p01	EKO11_3411.p01	ECP_0495.p01	UM146_15185.p01	SEEB0189_17060.p01	WFL_02510.p01	NRG857_02050.p01	LF82_0243.p01	ECIAI1_0438.p01
OID314	72	72	ECSE_0462.p01	SPAB_03131.p01	EcE24377A_0472.p01	ECOK1_0418.p01	ECNA114_0414.p01	ECIAI39_0237.p01	EcSMS35_0479.p01	ECS88_0433.p01	ETEC_0489.p01	UMNK88_487.p01	EC55989_0450.p01	ECO111_0469.p01	ECED1_0460.p01	EC042_0474.p01	ECABU_c05170.p01	ECUMN_0476.p01	ECO103_0413.p01	ECH74115_0522.p01	UTI89_C0463.p01	G2583_0548.p01	ECSP_0504.p01	c0551.p01	ECO26_0471.p01	Z0541.p01	ECs0490.p01	SDY_0296.p01	SFxv_0424.p01	SARI_02487.p01	SCH_0489.p01	EAKF1_ch0996c.p01	A464_400.p01	SeHA_C0550.p01	EcHS_A0513.p01	E2348C_0371.p01	CFSAN002050_08845.p01	CFSAN001992_08970.p01	STY0489.p01	ECW_m0508.p01	STM0447.p01	EKO11_3410.p01	ECP_0497.p01	UM146_15175.p01	SEEB0189_17055.p01	WFL_02520.p01	NRG857_02060.p01	LF82_2268.p01	ECIAI1_0440.p01
OID315	71	71	ECSE_0463.p01	SPAB_03130.p01	EcE24377A_0473.p01	ECOK1_0419.p01	ECNA114_0415.p01	ECIAI39_0236.p01	EcSMS35_0480.p01	ECS88_0434.p01	ETEC_0490.p01	UMNK88_488.p01	EC55989_0451.p01	ECO111_0470.p01	ECED1_0461.p01	EC042_0475.p01	ECABU_c05190.p01	ECUMN_0477.p01	ECO103_0414.p01	*	UTI89_C0465.p01	G2583_0549.p01	ECSP_0505.p01	c0553.p01	ECO26_0472.p01	Z0542.p01	ECs0491.p01	SDY_0295.p01	SFxv_0425.p01	SARI_02486.p01	SCH_0490.p01	EAKF1_ch0995c.p01	A464_401.p01	SeHA_C0551.p01	EcHS_A0514.p01	E2348C_0372.p01	CFSAN002050_08850.p01	CFSAN001992_08965.p01	STY0490.p01	ECW_m0509.p01	STM0448.p01	EKO11_3409.p01	ECP_0498.p01	UM146_15170.p01	SEEB0189_17050.p01	WFL_02525.p01	NRG857_02065.p01	LF82_0319.p01	ECIAI1_0441.p01
OID316	72	72	ECSE_0464.p01	SPAB_03128.p01	EcE24377A_0474.p01	ECOK1_0420.p01	ECNA114_0416.p01	ECIAI39_0235.p01	EcSMS35_0481.p01	ECS88_0435.p01	ETEC_0491.p01	UMNK88_489.p01	EC55989_0452.p01	ECO111_0471.p01	ECED1_0462.p01	EC042_0476.p01	ECABU_c05200.p01	ECUMN_0478.p01	ECO103_0415.p01	ECH74115_0524.p01	UTI89_C0466.p01	G2583_0550.p01	ECSP_0506.p01	c0554.p01	ECO26_0473.p01	Z0543.p01	ECs0492.p01	SDY_0294.p01	SFxv_0426.p01	SARI_02485.p01	SCH_0491.p01	EAKF1_ch0994c.p01	A464_402.p01	SeHA_C0552.p01	EcHS_A0515.p01	E2348C_0373.p01	CFSAN002050_08855.p01	CFSAN001992_08960.p01	STY0491.p01	ECW_m0510.p01	STM0449.p01	EKO11_3408.p01	ECP_0499.p01	UM146_15165.p01	SEEB0189_17045.p01	WFL_02535.p01	NRG857_02070.p01	LF82_0321.p01	ECIAI1_0442.p01
OID317	72	72	ECSE_0465.p01	SPAB_03126.p01	EcE24377A_0475.p01	ECOK1_0421.p01	ECNA114_0417.p01	ECIAI39_0234.p01	EcSMS35_0482.p01	ECS88_0436.p01	ETEC_0492.p01	UMNK88_490.p01	EC55989_0453.p01	ECO111_0472.p01	ECED1_0463.p01	EC042_0477.p01	ECABU_c05210.p01	ECUMN_0479.p01	ECO103_0416.p01	ECH74115_0525.p01	UTI89_C0467.p01	G2583_0551.p01	ECSP_0507.p01	c0555.p01	ECO26_0474.p01	Z0545.p01	ECs0493.p01	SDY_0293.p01	SFxv_0427.p01	SARI_02484.p01	SCH_0492.p01	EAKF1_ch0993c.p01	A464_403.p01	SeHA_C0553.p01	EcHS_A0516.p01	E2348C_0374.p01	CFSAN002050_08860.p01	CFSAN001992_08955.p01	STY0492.p01	ECW_m0511.p01	STM0450.p01	EKO11_3407.p01	ECP_0500.p01	UM146_15160.p01	SEEB0189_17040.p01	WFL_02540.p01	NRG857_02075.p01	LF82_1216.p01	ECIAI1_0443.p01
OID318	72	72	ECSE_0466.p01	SPAB_03125.p01	EcE24377A_0476.p01	ECOK1_0422.p01	ECNA114_0418.p01	ECIAI39_0233.p01	EcSMS35_0483.p01	ECS88_0437.p01	ETEC_0493.p01	UMNK88_491.p01	EC55989_0454.p01	ECO111_0473.p01	ECED1_0464.p01	EC042_0478.p01	ECABU_c05230.p01	ECUMN_0480.p01	ECO103_0417.p01	ECH74115_0526.p01	UTI89_C0468.p01	G2583_0552.p01	ECSP_0508.p01	c0556.p01	ECO26_0475.p01	Z0547.p01	ECs0494.p01	SDY_0292.p01	SFxv_0428.p01	SARI_02483.p01	SCH_0493.p01	EAKF1_ch0992c.p01	A464_404.p01	SeHA_C0554.p01	EcHS_A0517.p01	E2348C_0375.p01	CFSAN002050_08865.p01	CFSAN001992_08950.p01	STY0493.p01	ECW_m0512.p01	STM0451.p01	EKO11_3406.p01	ECP_0501.p01	UM146_15155.p01	SEEB0189_17035.p01	WFL_02545.p01	NRG857_02080.p01	LF82_1048.p01	ECIAI1_0444.p01
OID319	72	72	ECSE_0467.p01	SPAB_03124.p01	EcE24377A_0477.p01	ECOK1_0423.p01	ECNA114_0419.p01	ECIAI39_0232.p01	EcSMS35_0484.p01	ECS88_0438.p01	ETEC_0494.p01	UMNK88_492.p01	EC55989_0455.p01	ECO111_0474.p01	ECED1_0465.p01	EC042_0479.p01	ECABU_c05240.p01	ECUMN_0481.p01	ECO103_0418.p01	ECH74115_0527.p01	UTI89_C0469.p01	G2583_0553.p01	ECSP_0509.p01	c0557.p01	ECO26_0476.p01	Z0548.p01	ECs0495.p01	SDY_0291.p01	SFxv_0429.p01	SARI_02482.p01	SCH_0494.p01	EAKF1_ch0991c.p01	A464_405.p01	SeHA_C0555.p01	EcHS_A0518.p01	E2348C_0376.p01	CFSAN002050_08870.p01	CFSAN001992_08945.p01	ppiD.p01	ECW_m0513.p01	STM0452.p01	EKO11_3405.p01	ECP_0502.p01	UM146_15150.p01	SEEB0189_17030.p01	WFL_02550.p01	NRG857_02085.p01	LF82_1706.p01	ECIAI1_0445.p01
OID320	72	72	ECSE_0468.p01	SPAB_03123.p01	EcE24377A_0478.p01	ECOK1_0424.p01	ECNA114_0420.p01	ECIAI39_0231.p01	EcSMS35_0485.p01	ECS88_0439.p01	ETEC_0495.p01	UMNK88_493.p01	EC55989_0456.p01	ECO111_0475.p01	ECED1_0466.p01	EC042_0480.p01	ECABU_c05250.p01	ECUMN_0482.p01	ECO103_0419.p01	ECH74115_0528.p01	UTI89_C0470.p01	G2583_0554.p01	ECSP_0510.p01	c0558.p01	ECO26_0477.p01	Z0549.p01	ECs0496.p01	SDY_0290.p01	SFxv_0430.p01	SARI_02481.p01	SCH_0495.p01	EAKF1_ch0990c.p01	A464_406.p01	SeHA_C0556.p01	EcHS_A0519.p01	E2348C_0377.p01	CFSAN002050_08875.p01	CFSAN001992_08940.p01	ybaV.p01	ECW_m0514.p01	STM0453.p01	EKO11_3404.p01	ECP_0503.p01	UM146_15145.p01	SEEB0189_17025.p01	WFL_02555.p01	NRG857_02090.p01	LF82_2555.p01	ECIAI1_0446.p01
OID321	72	72	ECSE_0469.p01	SPAB_03122.p01	EcE24377A_0479.p01	ECOK1_0425.p01	ECNA114_0421.p01	ECIAI39_0230.p01	EcSMS35_0486.p01	ECS88_0440.p01	ETEC_0496.p01	UMNK88_494.p01	EC55989_0457.p01	ECO111_0476.p01	ECED1_0467.p01	EC042_0481.p01	ECABU_c05260.p01	ECUMN_0483.p01	ECO103_0420.p01	ECH74115_0529.p01	UTI89_C0471.p01	G2583_0555.p01	ECSP_0511.p01	c0559.p01	ECO26_0478.p01	Z0550.p01	ECs0497.p01	SDY_0287.p01	SFxv_0431.p01	SARI_02480.p01	SCH_0496.p01	EAKF1_ch0989c.p01	A464_407.p01	SeHA_C0557.p01	EcHS_A0520.p01	E2348C_0378.p01	CFSAN002050_08880.p01	CFSAN001992_08935.p01	STY0496.p01	ECW_m0515.p01	STM0454.p01	EKO11_3403.p01	ECP_0504.p01	UM146_15140.p01	SEEB0189_17020.p01	WFL_02560.p01	NRG857_02095.p01	LF82_2556.p01	ECIAI1_0447.p01
OID322	72	72	ECSE_0470.p01	SPAB_03120.p01	EcE24377A_0480.p01	ECOK1_0426.p01	ECNA114_0422.p01	ECIAI39_0229.p01	EcSMS35_0487.p01	ECS88_0441.p01	ETEC_0497.p01	UMNK88_495.p01	EC55989_0458.p01	ECO111_0477.p01	ECED1_0468.p01	EC042_0482.p01	ECABU_c05270.p01	ECUMN_0484.p01	ECO103_0421.p01	ECH74115_0530.p01	UTI89_C0472.p01	G2583_0556.p01	ECSP_0512.p01	c0560.p01	ECO26_0479.p01	Z0551.p01	ECs0498.p01	SDY_0286.p01	SFxv_0432.p01	SARI_02479.p01	SCH_0497.p01	EAKF1_ch0988.p01	A464_408.p01	SeHA_C0558.p01	EcHS_A0521.p01	E2348C_0379.p01	CFSAN002050_08885.p01	CFSAN001992_08930.p01	ybaX.p01	ECW_m0516.p01	STM0455.p01	EKO11_3402.p01	ECP_0505.p01	UM146_15135.p01	SEEB0189_17015.p01	WFL_02565.p01	NRG857_02100.p01	LF82_1805.p01	ECIAI1_0448.p01
OID323	71	71	ECSE_0471.p01	SPAB_03119.p01	EcE24377A_0481.p01	ECOK1_0427.p01	ECNA114_0423.p01	ECIAI39_0228.p01	EcSMS35_0488.p01	ECS88_0442.p01	ETEC_0498.p01	UMNK88_496.p01	EC55989_0459.p01	ECO111_0478.p01	ECED1_0469.p01	EC042_0483.p01	ECABU_c05280.p01	ECUMN_0485.p01	ECO103_0422.p01	ECH74115_0531.p01	UTI89_C0473.p01	G2583_0557.p01	ECSP_0513.p01	c0561.p01	ECO26_0480.p01	Z0552.p01	ECs0499.p01	SDY_0285.p01	SFxv_0433.p01	SARI_02478.p01	SCH_0498.p01	EAKF1_ch0987.p01	A464_409.p01	SeHA_C0559.p01	EcHS_A0522.p01	E2348C_0380.p01	CFSAN002050_08890.p01	CFSAN001992_08925.p01	STY0498.p01	ECW_m0517.p01	STM0456.p01	EKO11_3401.p01	ECP_0506.p01	UM146_15130.p01	SEEB0189_17010.p01	WFL_02570.p01	NRG857_02105.p01	LF82_2544.p01	ECIAI1_0449.p01
OID324	72	72	ECSE_0472.p01	SPAB_03118.p01	EcE24377A_0482.p01	ECOK1_0428.p01	ECNA114_0424.p01	ECIAI39_0227.p01	EcSMS35_0489.p01	ECS88_0443.p01	ETEC_0499.p01	UMNK88_498.p01	EC55989_0460.p01	ECO111_0479.p01	ECED1_0470.p01	EC042_0484.p01	ECABU_c05290.p01	ECUMN_0486.p01	ECO103_0423.p01	ECH74115_0534.p01	UTI89_C0474.p01	G2583_0558.p01	ECSP_0514.p01	c0562.p01	ECO26_0481.p01	Z0553.p01	ECs0500.p01	SDY_0383.p01	SFxv_0434.p01	SARI_02477.p01	SCH_0499.p01	EAKF1_ch0986c.p01	A464_410.p01	SeHA_C0560.p01	EcHS_A0523.p01	E2348C_0381.p01	CFSAN002050_08895.p01	CFSAN001992_08920.p01	STY0499.p01	ECW_m0518.p01	STM0457.p01	EKO11_3400.p01	ECP_0507.p01	UM146_15125.p01	SEEB0189_17005.p01	WFL_02575.p01	NRG857_02110.p01	LF82_0340.p01	ECIAI1_0450.p01
OID325	72	72	ECSE_0473.p01	SPAB_03116.p01	EcE24377A_0483.p01	ECOK1_0429.p01	ECNA114_0425.p01	ECIAI39_0226.p01	EcSMS35_0490.p01	ECS88_0444.p01	ETEC_0500.p01	UMNK88_499.p01	EC55989_0461.p01	ECO111_0480.p01	ECED1_0471.p01	EC042_0485.p01	ECABU_c05300.p01	ECUMN_0487.p01	ECO103_0424.p01	ECH74115_0535.p01	UTI89_C0475.p01	G2583_0559.p01	ECSP_0515.p01	c0564.p01	ECO26_0482.p01	Z0555.p01	ECs0501.p01	SDY_0384.p01	SFxv_0435.p01	SARI_02476.p01	SCH_0501.p01	EAKF1_ch0985c.p01	A464_412.p01	SeHA_C0562.p01	EcHS_A0524.p01	E2348C_0382.p01	CFSAN002050_08905.p01	CFSAN001992_08910.p01	ybaO.p01	ECW_m0519.p01	STM0459.p01	EKO11_3399.p01	ECP_0508.p01	UM146_15120.p01	SEEB0189_16995.p01	WFL_02580.p01	NRG857_02115.p01	LF82_2550.p01	ECIAI1_0451.p01
OID326	72	72	ECSE_0474.p01	SPAB_03115.p01	EcE24377A_0484.p01	ECOK1_0430.p01	ECNA114_0426.p01	ECIAI39_0225.p01	EcSMS35_0491.p01	ECS88_0445.p01	ETEC_0501.p01	UMNK88_500.p01	EC55989_0462.p01	ECO111_0481.p01	ECED1_0472.p01	EC042_0486.p01	ECABU_c05310.p01	ECUMN_0488.p01	ECO103_0425.p01	ECH74115_0536.p01	UTI89_C0476.p01	G2583_0560.p01	ECSP_0516.p01	c0565.p01	ECO26_0483.p01	Z0557.p01	ECs0502.p01	SDY_0385.p01	SFxv_0437.p01	SARI_02474.p01	SCH_0502.p01	EAKF1_ch0984c.p01	A464_413.p01	SeHA_C0563.p01	EcHS_A0525.p01	E2348C_0383.p01	CFSAN002050_08910.p01	CFSAN001992_08905.p01	mdlA.p01	ECW_m0520.p01	STM0460.p01	EKO11_3398.p01	ECP_0509.p01	UM146_15115.p01	SEEB0189_16990.p01	WFL_02585.p01	NRG857_02120.p01	LF82_1285.p01	ECIAI1_0452.p01
OID327	71	71	ECSE_0475.p01	SPAB_03114.p01	EcE24377A_0485.p01	ECOK1_0431.p01	ECNA114_0427.p01	ECIAI39_0224.p01	EcSMS35_0492.p01	ECS88_0446.p01	ETEC_0502.p01	UMNK88_501.p01	EC55989_0463.p01	ECO111_0482.p01	ECED1_0473.p01	EC042_0487.p01	ECABU_c05320.p01	ECUMN_0489.p01	ECO103_0426.p01	ECH74115_0537.p01	UTI89_C0477.p01	G2583_0561.p01	ECSP_0517.p01	c0566.p01	ECO26_0484.p01	Z0559.p01	ECs0503.p01	SDY_0386.p01	SFxv_0438.p01	SARI_02473.p01	SCH_0503.p01	EAKF1_ch0983c.p01	A464_414.p01	SeHA_C0564.p01	EcHS_A0526.p01	E2348C_0384.p01	CFSAN002050_08915.p01	CFSAN001992_08900.p01	STY0504.p01	ECW_m0521.p01	STM0461.p01	EKO11_3397.p01	ECP_0510.p01	UM146_15110.p01	SEEB0189_16985.p01	WFL_02590.p01	NRG857_02125.p01	LF82_1286.p01	ECIAI1_0453.p01
OID328	72	72	ECSE_0476.p01	SPAB_03112.p01	EcE24377A_0486.p01	ECOK1_0432.p01	ECNA114_0429.p01	ECIAI39_0223.p01	EcSMS35_0494.p01	ECS88_0447.p01	ETEC_0503.p01	UMNK88_503.p01	EC55989_0464.p01	ECO111_0483.p01	ECED1_0474.p01	EC042_0488.p01	ECABU_c05330.p01	ECUMN_0490.p01	ECO103_0427.p01	ECH74115_0539.p01	UTI89_C0478.p01	G2583_0562.p01	ECSP_0518.p01	c0568.p01	ECO26_0485.p01	Z0562.p01	ECs0504.p01	SDY_0387.p01	SFxv_0439.p01	SARI_02472.p01	SCH_0505.p01	EAKF1_ch0982c.p01	A464_416.p01	SeHA_C0565.p01	EcHS_A0527.p01	E2348C_0385.p01	CFSAN002050_08920.p01	CFSAN001992_08895.p01	STY0506.p01	ECW_m0522.p01	STM0462.p01	EKO11_3396.p01	ECP_0511.p01	UM146_15105.p01	SEEB0189_16980.p01	WFL_02595.p01	NRG857_02130.p01	LF82_0852.p01	ECIAI1_0454.p01
OID329	72	72	ECSE_0477.p01	SPAB_03111.p01	EcE24377A_0487.p01	ECOK1_0433.p01	ECNA114_0430.p01	ECIAI39_0222.p01	EcSMS35_0495.p01	ECS88_0448.p01	ETEC_0504.p01	UMNK88_504.p01	EC55989_0465.p01	ECO111_0484.p01	ECED1_0475.p01	EC042_0489.p01	ECABU_c05340.p01	ECUMN_0491.p01	ECO103_0428.p01	ECH74115_0540.p01	UTI89_C0479.p01	G2583_0563.p01	ECSP_0519.p01	c0570.p01	ECO26_0486.p01	Z0563.p01	ECs0505.p01	SDY_0388.p01	SFxv_0440.p01	SARI_02470.p01	SCH_0506.p01	EAKF1_ch0981c.p01	A464_417.p01	SeHA_C0566.p01	EcHS_A0528.p01	E2348C_0386.p01	CFSAN002050_08925.p01	CFSAN001992_08890.p01	amtB.p01	ECW_m0523.p01	STM0463.p01	EKO11_3395.p01	ECP_0512.p01	UM146_15100.p01	SEEB0189_16975.p01	WFL_02600.p01	NRG857_02135.p01	LF82_0090.p01	ECIAI1_0455.p01
OID330	72	72	ECSE_0478.p01	SPAB_03110.p01	EcE24377A_0488.p01	ECOK1_0434.p01	ECNA114_0431.p01	ECIAI39_0221.p01	EcSMS35_0496.p01	ECS88_0449.p01	ETEC_0505.p01	UMNK88_505.p01	EC55989_0466.p01	ECO111_0485.p01	ECED1_0476.p01	EC042_0490.p01	ECABU_c05350.p01	ECUMN_0492.p01	ECO103_0429.p01	ECH74115_0541.p01	UTI89_C0480.p01	G2583_0564.p01	ECSP_0520.p01	c0571.p01	ECO26_0487.p01	Z0564.p01	ECs0506.p01	SDY_0389.p01	SFxv_0441.p01	SARI_02469.p01	SCH_0507.p01	EAKF1_ch0980.p01	A464_418.p01	SeHA_C0567.p01	EcHS_A0529.p01	E2348C_0387.p01	CFSAN002050_08930.p01	CFSAN001992_08885.p01	STY0508.p01	ECW_m0524.p01	STM0464.p01	EKO11_3394.p01	ECP_0513.p01	UM146_15095.p01	SEEB0189_16970.p01	WFL_02605.p01	NRG857_02140.p01	LF82_2243.p01	ECIAI1_0456.p01
OID331	70	70	ECSE_0479.p01	SPAB_03109.p01	EcE24377A_0489.p01	ECOK1_0436.p01	ECNA114_0433.p01	ECIAI39_0220.p01	EcSMS35_0497.p01	ECS88_0450.p01	ETEC_0506.p01	UMNK88_507.p01	EC55989_0467.p01	ECO111_0486.p01	ECED1_0477.p01	EC042_0491.p01	ECABU_c05360.p01	ECUMN_0493.p01	ECO103_0430.p01	ECH74115_0543.p01	UTI89_C0481.p01	G2583_0565.p01	ECSP_0521.p01	c0572.p01	ECO26_0488.p01	Z0565.p01	ECs0507.p01	*	SFxv_0442.p01	SARI_02468.p01	SCH_0508.p01	EAKF1_ch0979c.p01	A464_419.p01	SeHA_C0568.p01	EcHS_A0530.p01	E2348C_0388.p01	CFSAN002050_08935.p01	CFSAN001992_08880.p01	STY0509.p01	ECW_m0525.p01	STM0465.p01	EKO11_3393.p01	ECP_0514.p01	UM146_15090.p01	SEEB0189_16965.p01	WFL_02610.p01	NRG857_02145.p01	LF82_2557.p01	ECIAI1_0457.p01
OID332	72	72	ECSE_0480.p01	SPAB_03108.p01	EcE24377A_0490.p01	ECOK1_0437.p01	ECNA114_0434.p01	ECIAI39_0219.p01	EcSMS35_0498.p01	ECS88_0451.p01	ETEC_0507.p01	UMNK88_508.p01	EC55989_0468.p01	ECO111_0487.p01	ECED1_0478.p01	EC042_0492.p01	ECABU_c05370.p01	ECUMN_0494.p01	ECO103_0431.p01	ECH74115_0544.p01	UTI89_C0482.p01	G2583_0566.p01	ECSP_0522.p01	c0573.p01	ECO26_0489.p01	Z0566.p01	ECs0508.p01	SDY_0391.p01	SFxv_0444.p01	SARI_02467.p01	SCH_0509.p01	EAKF1_ch0978.p01	A464_420.p01	SeHA_C0569.p01	EcHS_A0531.p01	E2348C_0390.p01	CFSAN002050_08940.p01	CFSAN001992_08875.p01	ybaZ.p01	ECW_m0526.p01	STM0466.p01	EKO11_3392.p01	ECP_0516.p01	UM146_15085.p01	SEEB0189_16960.p01	WFL_02615.p01	NRG857_02150.p01	LF82_2558.p01	ECIAI1_0458.p01
OID333	72	72	ECSE_0482.p01	SPAB_03106.p01	EcE24377A_0492.p01	ECOK1_0439.p01	ECNA114_0436.p01	ECIAI39_0217.p01	EcSMS35_0500.p01	ECS88_0454.p01	ETEC_0509.p01	UMNK88_510.p01	EC55989_0470.p01	ECO111_0489.p01	ECED1_0480.p01	EC042_0494.p01	ECABU_c05390.p01	ECUMN_0496.p01	ECO103_0433.p01	ECH74115_0547.p01	UTI89_C0484.p01	G2583_0569.p01	ECSP_0524.p01	c0575.p01	ECO26_0491.p01	Z0569.p01	ECs0510.p01	SDY_0393.p01	SFxv_0447.p01	SARI_02465.p01	SCH_0510.p01	EAKF1_ch0973.p01	A464_421.p01	SeHA_C0571.p01	EcHS_A0533.p01	E2348C_0392.p01	CFSAN002050_08945.p01	CFSAN001992_08870.p01	ylaB.p01	ECW_m0529.p01	STM0468.p01	EKO11_3390.p01	ECP_0518.p01	UM146_15075.p01	SEEB0189_16955.p01	WFL_02625.p01	NRG857_02160.p01	LF82_3522.p01	ECIAI1_0460.p01
OID334	71	71	ECSE_0483.p01	SPAB_03103.p01	EcE24377A_0493.p01	ECOK1_0440.p01	ECNA114_0437.p01	ECIAI39_0216.p01	EcSMS35_0501.p01	ECS88_0455.p01	ETEC_0510.p01	UMNK88_511.p01	EC55989_0471.p01	ECO111_0490.p01	ECED1_0481.p01	EC042_0495.p01	ECABU_c05400.p01	ECUMN_0497.p01	ECO103_0434.p01	ECH74115_0548.p01	UTI89_C0485.p01	G2583_0570.p01	ECSP_0525.p01	c0576.p01	ECO26_0492.p01	Z0570.p01	ECs0511.p01	SDY_0461.p01	SFxv_0448.p01	SARI_02463.p01	SCH_0513.p01	EAKF1_ch0972.p01	A464_424.p01	SeHA_C0574.p01	EcHS_A0534.p01	E2348C_0393.p01	CFSAN002050_08960.p01	CFSAN001992_08855.p01	STY0514.p01	ECW_m0530.p01	STM0471.p01	EKO11_3389.p01	ECP_0519.p01	UM146_15070.p01	SEEB0189_16940.p01	WFL_02630.p01	NRG857_02165.p01	LF82_3523.p01	ECIAI1_0461.p01
OID335	66	66	ECSE_0484.p01	SPAB_03102.p01	EcE24377A_0494.p01	ECOK1_0441.p01	ECNA114_0438.p01	ECIAI39_0215.p01	EcSMS35_0502.p01	ECS88_0456.p01	ETEC_0511.p01	UMNK88_512.p01	EC55989_0472.p01	ECO111_0491.p01	ECED1_0482.p01	EC042_0496.p01	ECABU_c05410.p01	ECUMN_0498.p01	ECO103_0435.p01	ECH74115_0549.p01	UTI89_C0486.p01	G2583_0571.p01	ECSP_0526.p01	c0577.p01	ECO26_0493.p01	Z0571.p01	ECs0512.p01	SDY_0460.p01	*	SARI_02462.p01	SCH_0514.p01	EAKF1_ch0971.p01	A464_425.p01	SeHA_C0575.p01	EcHS_A0535.p01	*	CFSAN002050_08965.p01	CFSAN001992_08850.p01	maA.p01	ECW_m0531.p01	STM0472.p01	EKO11_3388.p01	ECP_0520.p01	UM146_15065.p01	SEEB0189_16935.p01	WFL_02635.p01	NRG857_02170.p01	LF82_1251.p01	ECIAI1_0462.p01
OID336	68	68	ECSE_0485.p01	SPAB_03101.p01	*	ECOK1_0442.p01	ECNA114_0439.p01	ECIAI39_0214.p01	EcSMS35_0503.p01	*	ETEC_0512.p01	UMNK88_513.p01	EC55989_3351.p01	ECO111_0492.p01	ECED1_0483.p01	EC042_0498.p01	ECABU_c05420.p01	ECUMN_0499.p01	ECO103_0436.p01	ECH74115_0550.p01	UTI89_C0487.p01	G2583_0572.p01	ECSP_0527.p01	c0578.p01	ECO26_0494.p01	Z0573.p01	ECs0513.p01	SDY_0459.p01	SFxv_0450.p01	SARI_02461.p01	SCH_0515.p01	EAKF1_ch0970.p01	A464_426.p01	SeHA_C0576.p01	EcHS_A0536.p01	E2348C_0395.p01	CFSAN002050_08970.p01	CFSAN001992_08845.p01	STY0516.p01	ECW_m0532.p01	STM0473.p01	EKO11_3387.p01	ECP_0521.p01	UM146_15060.p01	SEEB0189_16930.p01	WFL_02640.p01	NRG857_02175.p01	LF82_0994.p01	ECIAI1_0463.p01
OID337	69	69	ECSE_0486.p01	SPAB_03100.p01	EcE24377A_0495.p01	ECOK1_0443.p01	ECNA114_0440.p01	ECIAI39_0213.p01	EcSMS35_0504.p01	ECS88_0458.p01	ETEC_0513.p01	UMNK88_514.p01	EC55989_0474.p01	ECO111_0493.p01	ECED1_0484.p01	EC042_0499.p01	ECABU_c05430.p01	ECUMN_0500.p01	ECO103_0437.p01	ECH74115_0551.p01	UTI89_C0488.p01	G2583_0573.p01	ECSP_0528.p01	c0579.p01	ECO26_0495.p01	Z0574.p01	ECs0514.p01	SDY_0458.p01	SFxv_0451.p01	SARI_02460.p01	SCH_0516.p01	*	A464_427.p01	SeHA_C0577.p01	EcHS_A0537.p01	E2348C_0396.p01	CFSAN002050_08975.p01	CFSAN001992_08840.p01	STY0517.p01	ECW_m0533.p01	STM0474.p01	EKO11_3386.p01	ECP_0522.p01	UM146_15055.p01	SEEB0189_16925.p01	WFL_02645.p01	NRG857_02180.p01	LF82_2545.p01	ECIAI1_0464.p01
OID338	70	70	ECSE_0487.p01	SPAB_03099.p01	EcE24377A_0496.p01	ECOK1_0444.p01	ECNA114_0441.p01	*	EcSMS35_0505.p01	ECS88_0459.p01	ETEC_0514.p01	UMNK88_515.p01	EC55989_0475.p01	ECO111_0494.p01	ECED1_0485.p01	EC042_0500.p01	ECABU_c05440.p01	ECUMN_0501.p01	ECO103_0438.p01	ECH74115_0552.p01	UTI89_C0489.p01	G2583_0574.p01	ECSP_0529.p01	c0580.p01	ECO26_0496.p01	Z0576.p01	ECs0515.p01	SDY_0457.p01	SFxv_0452.p01	SARI_02459.p01	SCH_0517.p01	EAKF1_ch0969.p01	A464_428.p01	SeHA_C0578.p01	EcHS_A0538.p01	E2348C_0397.p01	CFSAN002050_08980.p01	*	STY0519.p01	ECW_m0534.p01	STM0475.p01	EKO11_3385.p01	ECP_0523.p01	UM146_15050.p01	SEEB0189_16920.p01	WFL_02650.p01	NRG857_02185.p01	LF82_0025.p01	ECIAI1_0465.p01
OID339	71	71	ECSE_0488.p01	SPAB_03098.p01	EcE24377A_0497.p01	ECOK1_0445.p01	ECNA114_0442.p01	ECIAI39_0208.p01	EcSMS35_0506.p01	ECS88_0460.p01	ETEC_0515.p01	UMNK88_516.p01	EC55989_0476.p01	ECO111_0495.p01	ECED1_0486.p01	EC042_0501.p01	ECABU_c05450.p01	ECUMN_0502.p01	ECO103_0439.p01	ECH74115_0553.p01	UTI89_C0490.p01	G2583_0575.p01	ECSP_0530.p01	c0581.p01	ECO26_0497.p01	Z0578.p01	ECs0516.p01	SDY_0456.p01	SFxv_0453.p01	SARI_02458.p01	SCH_0518.p01	EAKF1_ch0968.p01	A464_429.p01	SeHA_C0579.p01	EcHS_A0539.p01	E2348C_0398.p01	CFSAN002050_08985.p01	CFSAN001992_08825.p01	STY0520.p01	ECW_m0535.p01	STM0476.p01	EKO11_3384.p01	ECP_0524.p01	UM146_15045.p01	SEEB0189_16915.p01	WFL_02655.p01	NRG857_02190.p01	LF82_0024.p01	ECIAI1_0466.p01
OID340	71	71	ECSE_0489.p01	SPAB_03097.p01	EcE24377A_0498.p01	ECOK1_0446.p01	ECNA114_0443.p01	ECIAI39_0207.p01	EcSMS35_0507.p01	ECS88_0461.p01	ETEC_0516.p01	UMNK88_517.p01	EC55989_0477.p01	ECO111_0496.p01	ECED1_0487.p01	EC042_0502.p01	ECABU_c05460.p01	ECUMN_0503.p01	ECO103_0440.p01	ECH74115_0554.p01	UTI89_C0491.p01	G2583_0576.p01	ECSP_0531.p01	c0582.p01	ECO26_0498.p01	Z0579.p01	ECs0517.p01	SDY_0455.p01	SFxv_0454.p01	SARI_02457.p01	*	EAKF1_ch0967c.p01	A464_430.p01	SeHA_C0580.p01	EcHS_A0540.p01	E2348C_0399.p01	CFSAN002050_08990.p01	CFSAN001992_08820.p01	STY0521.p01	ECW_m0536.p01	STM0477.p01	EKO11_3383.p01	ECP_0525.p01	UM146_15040.p01	SEEB0189_16910.p01	WFL_02660.p01	NRG857_02195.p01	LF82_0029.p01	ECIAI1_0467.p01
OID341	72	72	ECSE_0490.p01	SPAB_03095.p01	EcE24377A_0500.p01	ECOK1_0447.p01	ECNA114_0444.p01	ECIAI39_0206.p01	EcSMS35_0508.p01	ECS88_0462.p01	ETEC_0517.p01	UMNK88_518.p01	EC55989_0478.p01	ECO111_0497.p01	ECED1_0488.p01	EC042_0503.p01	ECABU_c05470.p01	ECUMN_0504.p01	ECO103_0441.p01	ECH74115_0555.p01	UTI89_C0492.p01	G2583_0577.p01	ECSP_0532.p01	c0584.p01	ECO26_0499.p01	Z0581.p01	ECs0518.p01	SDY_0454.p01	SFxv_0455.p01	SARI_02455.p01	SCH_0519.p01	EAKF1_ch0966c.p01	A464_431.p01	SeHA_C0581.p01	EcHS_A0541.p01	E2348C_0400.p01	CFSAN002050_08995.p01	CFSAN001992_08815.p01	STY0522.p01	ECW_m0537.p01	STM0478.p01	EKO11_3382.p01	ECP_0526.p01	UM146_15035.p01	SEEB0189_16905.p01	WFL_02665.p01	NRG857_02200.p01	LF82_1156.p01	ECIAI1_0468.p01
OID342	70	70	ECSE_0491.p01	SPAB_03093.p01	EcE24377A_0502.p01	ECOK1_0448.p01	ECNA114_0445.p01	ECIAI39_0205.p01	EcSMS35_0509.p01	ECS88_0463.p01	ETEC_0518.p01	UMNK88_519.p01	EC55989_0479.p01	ECO111_0501.p01	ECED1_0489.p01	EC042_0504.p01	ECABU_c05480.p01	ECUMN_0505.p01	ECO103_0442.p01	ECH74115_0556.p01	UTI89_C0493.p01	G2583_0578.p01	ECSP_0533.p01	c0585.p01	ECO26_0501.p01	Z0583.p01	ECs0519.p01	SDY_0453.p01	SFxv_0456.p01	SARI_02453.p01	SCH_0521.p01	EAKF1_ch0965.p01	A464_434.p01	SeHA_C0584.p01	EcHS_A0543.p01	E2348C_0401.p01	CFSAN002050_09005.p01	CFSAN001992_08805.p01	STY0524.p01	ECW_m0538.p01	STM0480.p01	EKO11_3381.p01	ECP_0527.p01	UM146_15030.p01	SEEB0189_16895.p01	WFL_02670.p01	NRG857_02205.p01	LF82_2548.p01	ECIAI1_0469.p01
OID343	71	71	ECSE_0492.p01	SPAB_03092.p01	EcE24377A_0503.p01	ECOK1_0449.p01	ECNA114_0446.p01	ECIAI39_0204.p01	EcSMS35_0510.p01	ECS88_0464.p01	ETEC_0519.p01	UMNK88_520.p01	EC55989_0480.p01	ECO111_0502.p01	ECED1_0490.p01	EC042_0505.p01	ECABU_c05490.p01	ECUMN_0506.p01	ECO103_0443.p01	ECH74115_0557.p01	UTI89_C0494.p01	G2583_0579.p01	ECSP_0534.p01	c0586.p01	ECO26_0502.p01	Z0584.p01	ECs0520.p01	SDY_0452.p01	SFxv_0457.p01	SARI_02452.p01	SCH_0522.p01	EAKF1_ch0964.p01	A464_435.p01	SeHA_C0585.p01	EcHS_A0544.p01	E2348C_0402.p01	CFSAN002050_09010.p01	CFSAN001992_08800.p01	*	ECW_m0539.p01	STM0481.p01	EKO11_3380.p01	ECP_0528.p01	UM146_15025.p01	SEEB0189_16890.p01	WFL_02675.p01	NRG857_02210.p01	LF82_1720.p01	ECIAI1_0470.p01
OID344	70	70	ECSE_0493.p01	SPAB_03091.p01	EcE24377A_0504.p01	ECOK1_0450.p01	ECNA114_0447.p01	ECIAI39_0203.p01	EcSMS35_0511.p01	ECS88_0465.p01	ETEC_0520.p01	UMNK88_521.p01	EC55989_0481.p01	ECO111_0503.p01	ECED1_0491.p01	EC042_0506.p01	ECABU_c05500.p01	ECUMN_0507.p01	ECO103_0444.p01	ECH74115_0558.p01	UTI89_C0495.p01	G2583_0580.p01	ECSP_0535.p01	c0587.p01	ECO26_0503.p01	Z0585.p01	ECs0521.p01	SDY_0451.p01	SFxv_0458.p01	SARI_02451.p01	SCH_0523.p01	EAKF1_ch0963c.p01	A464_436.p01	SeHA_C0586.p01	EcHS_A0545.p01	E2348C_0403.p01	CFSAN002050_09015.p01	CFSAN001992_08795.p01	STY0526.p01	ECW_m0540.p01	STM0482.p01	EKO11_3379.p01	ECP_0529.p01	UM146_15020.p01	SEEB0189_16885.p01	WFL_02680.p01	NRG857_02215.p01	LF82_2549.p01	ECIAI1_0471.p01
OID345	72	72	ECSE_0494.p01	SPAB_03089.p01	EcE24377A_0506.p01	ECOK1_0451.p01	ECNA114_0448.p01	ECIAI39_0202.p01	EcSMS35_0512.p01	ECS88_0466.p01	ETEC_0521.p01	UMNK88_522.p01	EC55989_0482.p01	ECO111_0504.p01	ECED1_0492.p01	EC042_0507.p01	ECABU_c05510.p01	ECUMN_0508.p01	ECO103_0445.p01	ECH74115_0559.p01	UTI89_C0496.p01	G2583_0581.p01	ECSP_0536.p01	c0588.p01	ECO26_0504.p01	Z0586.p01	ECs0522.p01	SDY_0450.p01	SFxv_0459.p01	SARI_02450.p01	SCH_0524.p01	EAKF1_ch0962c.p01	A464_437.p01	SeHA_C0587.p01	EcHS_A0546.p01	E2348C_0404.p01	CFSAN002050_09020.p01	CFSAN001992_08790.p01	STY0527.p01	ECW_m0541.p01	STM0483.p01	EKO11_3378.p01	ECP_0530.p01	UM146_15015.p01	SEEB0189_16880.p01	WFL_02685.p01	NRG857_02220.p01	LF82_0103.p01	ECIAI1_0472.p01
OID346	71	71	ECSE_0495.p01	SPAB_03088.p01	EcE24377A_0507.p01	ECOK1_0452.p01	ECNA114_0449.p01	ECIAI39_0201.p01	EcSMS35_0513.p01	ECS88_0467.p01	ETEC_0522.p01	UMNK88_523.p01	EC55989_0483.p01	ECO111_0505.p01	ECED1_0493.p01	EC042_0508.p01	ECABU_c05520.p01	ECUMN_0509.p01	ECO103_0446.p01	ECH74115_0561.p01	UTI89_C0497.p01	G2583_0582.p01	ECSP_0537.p01	c0589.p01	ECO26_0505.p01	Z0587.p01	ECs0523.p01	SDY_0449.p01	SFxv_0460.p01	*	SCH_0525.p01	EAKF1_ch0961c.p01	A464_438.p01	SeHA_C0588.p01	EcHS_A0547.p01	E2348C_0405.p01	CFSAN002050_09025.p01	CFSAN001992_08785.p01	STY0528.p01	ECW_m0542.p01	STM0484.p01	EKO11_3377.p01	ECP_0531.p01	UM146_15010.p01	SEEB0189_16875.p01	WFL_02690.p01	NRG857_02225.p01	LF82_0511.p01	ECIAI1_0473.p01
OID347	72	72	ECSE_0496.p01	SPAB_03087.p01	EcE24377A_0509.p01	ECOK1_0453.p01	ECNA114_0450.p01	ECIAI39_0200.p01	EcSMS35_0514.p01	ECS88_0468.p01	ETEC_0523.p01	UMNK88_524.p01	EC55989_0484.p01	ECO111_0506.p01	ECED1_0494.p01	EC042_0509.p01	ECABU_c05530.p01	ECUMN_0510.p01	ECO103_0447.p01	ECH74115_0562.p01	UTI89_C0499.p01	G2583_0583.p01	ECSP_0538.p01	c0591.p01	ECO26_0506.p01	Z0588.p01	ECs0524.p01	SDY_0448.p01	SFxv_0461.p01	SARI_02449.p01	SCH_0526.p01	EAKF1_ch0960c.p01	A464_439.p01	SeHA_C0590.p01	EcHS_A0548.p01	E2348C_0406.p01	CFSAN002050_09030.p01	CFSAN001992_08780.p01	STY0529.p01	ECW_m0543.p01	STM0485.p01	EKO11_3376.p01	ECP_0532.p01	UM146_15005.p01	SEEB0189_16870.p01	WFL_02695.p01	NRG857_02230.p01	LF82_2543.p01	ECIAI1_0474.p01
OID348	72	72	ECSE_0497.p01	SPAB_03086.p01	EcE24377A_0510.p01	ECOK1_0454.p01	ECNA114_0451.p01	ECIAI39_0199.p01	EcSMS35_0515.p01	ECS88_0469.p01	ETEC_0524.p01	UMNK88_525.p01	EC55989_0485.p01	ECO111_0507.p01	ECED1_0495.p01	EC042_0510.p01	ECABU_c05540.p01	ECUMN_0511.p01	ECO103_0448.p01	ECH74115_0563.p01	UTI89_C0500.p01	G2583_0584.p01	ECSP_0539.p01	c0592.p01	ECO26_0507.p01	Z0589.p01	ECs0525.p01	SDY_0447.p01	SFxv_0462.p01	SARI_02448.p01	SCH_0527.p01	EAKF1_ch0959c.p01	A464_440.p01	SeHA_C0591.p01	EcHS_A0549.p01	E2348C_0407.p01	CFSAN002050_09035.p01	CFSAN001992_08775.p01	STY0530.p01	ECW_m0544.p01	STM0486.p01	EKO11_3375.p01	ECP_0533.p01	UM146_15000.p01	SEEB0189_16865.p01	WFL_02700.p01	NRG857_02235.p01	LF82_1843.p01	ECIAI1_0475.p01
OID349	71	71	ECSE_0498.p01	SPAB_03085.p01	EcE24377A_0511.p01	ECOK1_0455.p01	ECNA114_0452.p01	ECIAI39_0198.p01	EcSMS35_0516.p01	ECS88_0470.p01	ETEC_0525.p01	UMNK88_526.p01	EC55989_0486.p01	ECO111_0508.p01	ECED1_0496.p01	EC042_0511.p01	ECABU_c05560.p01	ECUMN_0512.p01	ECO103_0449.p01	ECH74115_0564.p01	UTI89_C0501.p01	G2583_0585.p01	ECSP_0540.p01	c0593.p01	ECO26_0508.p01	Z0590.p01	ECs0526.p01	SDY_0446.p01	SFxv_0463.p01	SARI_02447.p01	SCH_0528.p01	EAKF1_ch0958c.p01	A464_441.p01	SeHA_C0592.p01	EcHS_A0550.p01	E2348C_0408.p01	CFSAN002050_09040.p01	CFSAN001992_08770.p01	STY0531.p01	ECW_m0545.p01	STM0487.p01	EKO11_3374.p01	ECP_0534.p01	UM146_14995.p01	SEEB0189_16860.p01	WFL_02705.p01	NRG857_02240.p01	LF82_1043.p01	ECIAI1_0476.p01
OID350	72	72	ECSE_0499.p01	SPAB_03082.p01	EcE24377A_0513.p01	ECOK1_0456.p01	ECNA114_0453.p01	ECIAI39_0197.p01	EcSMS35_0518.p01	ECS88_0471.p01	ETEC_0526.p01	UMNK88_527.p01	EC55989_0487.p01	ECO111_0509.p01	ECED1_0497.p01	EC042_0512.p01	ECABU_c05570.p01	ECUMN_0513.p01	ECO103_0450.p01	ECH74115_0566.p01	UTI89_C0502.p01	G2583_0586.p01	ECSP_0541.p01	c0594.p01	ECO26_0509.p01	Z0591.p01	ECs0527.p01	SDY_0445.p01	SFxv_0464.p01	SARI_02446.p01	SCH_0529.p01	EAKF1_ch0957c.p01	A464_443.p01	SeHA_C0593.p01	EcHS_A0551.p01	E2348C_0409.p01	CFSAN002050_09045.p01	CFSAN001992_08760.p01	STY0532.p01	ECW_m0546.p01	STM0488.p01	EKO11_3373.p01	ECP_0535.p01	UM146_14990.p01	SEEB0189_16855.p01	WFL_02710.p01	NRG857_02245.p01	LF82_0040.p01	ECIAI1_0477.p01
OID351	72	72	ECSE_0500.p01	SPAB_03079.p01	EcE24377A_0515.p01	ECOK1_0458.p01	ECNA114_0454.p01	ECIAI39_0196.p01	EcSMS35_0520.p01	ECS88_0472.p01	ETEC_0527.p01	UMNK88_529.p01	EC55989_0488.p01	ECO111_0510.p01	ECED1_0498.p01	EC042_0513.p01	ECABU_c05580.p01	ECUMN_0514.p01	ECO103_0451.p01	ECH74115_0568.p01	UTI89_C0503.p01	G2583_0587.p01	ECSP_0542.p01	c0595.p01	ECO26_0510.p01	Z0592.p01	ECs0528.p01	SDY_0444.p01	SFxv_0465.p01	SARI_02445.p01	SCH_0531.p01	EAKF1_ch0956c.p01	A464_444.p01	SeHA_C0595.p01	EcHS_A0552.p01	E2348C_0410.p01	CFSAN002050_09050.p01	CFSAN001992_08755.p01	STY0533.p01	ECW_m0547.p01	STM0489.p01	EKO11_3372.p01	ECP_0536.p01	UM146_14985.p01	SEEB0189_16850.p01	WFL_02715.p01	NRG857_02250.p01	LF82_0982.p01	ECIAI1_0478.p01
OID352	70	70	ECSE_0501.p01	SPAB_03078.p01	EcE24377A_0514.p01	ECOK1_0457.p01	ECNA114_0455.p01	ECIAI39_0195.p01	EcSMS35_0519.p01	ECS88_0473.p01	ETEC_0528.p01	UMNK88_528.p01	EC55989_0489.p01	ECO111_0511.p01	ECED1_0499.p01	EC042_0514.p01	ECABU_c05590.p01	ECUMN_0515.p01	ECO103_0452.p01	ECH74115_0567.p01	UTI89_C0504.p01	G2583_0588.p01	ECSP_0543.p01	c0596.p01	ECO26_0511.p01	Z0593.p01	ECs0529.p01	*	SFxv_0466.p01	SARI_02444.p01	SCH_0532.p01	EAKF1_ch0955.p01	A464_445.p01	*	EcHS_A0553.p01	E2348C_0411.p01	CFSAN002050_09055.p01	CFSAN001992_08750.p01	aes.p01	ECW_m0548.p01	STM0490.p01	EKO11_3371.p01	ECP_0537.p01	UM146_14980.p01	SEEB0189_16845.p01	WFL_02720.p01	NRG857_02255.p01	LF82_0044.p01	ECIAI1_0479.p01
OID353	72	72	ECSE_0502.p01	SPAB_03077.p01	EcE24377A_0516.p01	ECOK1_0459.p01	ECNA114_0456.p01	ECIAI39_0194.p01	EcSMS35_0521.p01	ECS88_0474.p01	ETEC_0529.p01	UMNK88_530.p01	EC55989_0490.p01	ECO111_0512.p01	ECED1_0500.p01	EC042_0515.p01	ECABU_c05600.p01	ECUMN_0516.p01	ECO103_0453.p01	ECH74115_0569.p01	UTI89_C0505.p01	G2583_0589.p01	ECSP_0544.p01	c0597.p01	ECO26_0512.p01	Z0596.p01	ECs0530.p01	SDY_0442.p01	SFxv_0467.p01	SARI_02443.p01	SCH_0533.p01	EAKF1_ch0954c.p01	A464_446.p01	SeHA_C0598.p01	EcHS_A0554.p01	E2348C_0412.p01	CFSAN002050_09060.p01	CFSAN001992_08745.p01	STY0535.p01	ECW_m0549.p01	STM0491.p01	EKO11_3370.p01	ECP_0538.p01	UM146_14975.p01	SEEB0189_16840.p01	WFL_02725.p01	NRG857_02260.p01	LF82_0936.p01	ECIAI1_0480.p01
OID354	71	71	ECSE_0503.p01	SPAB_03076.p01	EcE24377A_0517.p01	ECOK1_0460.p01	ECNA114_0457.p01	*	EcSMS35_0522.p01	ECS88_0475.p01	ETEC_0530.p01	UMNK88_531.p01	EC55989_0491.p01	ECO111_0513.p01	ECED1_0501.p01	EC042_0518.p01	ECABU_c05610.p01	ECUMN_0517.p01	ECO103_0454.p01	ECH74115_0570.p01	UTI89_C0506.p01	G2583_0590.p01	ECSP_0545.p01	c0598.p01	ECO26_0513.p01	Z0597.p01	ECs0531.p01	SDY_0441.p01	SFxv_0468.p01	SARI_02442.p01	SCH_0534.p01	EAKF1_ch0953.p01	A464_447.p01	SeHA_C0599.p01	EcHS_A0555.p01	E2348C_0413.p01	CFSAN002050_09065.p01	CFSAN001992_08740.p01	STY0536.p01	ECW_m0550.p01	STM0492.p01	EKO11_3369.p01	ECP_0539.p01	UM146_14970.p01	SEEB0189_16835.p01	WFL_02730.p01	NRG857_02265.p01	LF82_2547.p01	ECIAI1_0481.p01
OID355	69	69	ECSE_0504.p01	SPAB_03074.p01	EcE24377A_0518.p01	ECOK1_0461.p01	ECNA114_0458.p01	*	EcSMS35_0523.p01	ECS88_0476.p01	ETEC_0531.p01	UMNK88_532.p01	EC55989_0492.p01	ECO111_0514.p01	ECED1_0502.p01	EC042_0519.p01	ECABU_c05630.p01	ECUMN_0518.p01	ECO103_0455.p01	ECH74115_0571.p01	UTI89_C0507.p01	G2583_0591.p01	ECSP_0546.p01	c0599.p01	ECO26_0514.p01	Z0598.p01	ECs0532.p01	*	SFxv_0469.p01	SARI_02440.p01	SCH_0535.p01	EAKF1_ch0952.p01	A464_448.p01	SeHA_C0600.p01	EcHS_A0556.p01	E2348C_0414.p01	CFSAN002050_09075.p01	CFSAN001992_08730.p01	STY0538.p01	ECW_m0551.p01	STM0493.p01	EKO11_3368.p01	ECP_0540.p01	UM146_14965.p01	SEEB0189_16830.p01	WFL_02735.p01	NRG857_02270.p01	LF82_0754.p01	ECIAI1_0482.p01
OID356	69	69	ECSE_0505.p01	SPAB_03073.p01	EcE24377A_0519.p01	ECOK1_0462.p01	ECNA114_0459.p01	*	EcSMS35_0524.p01	ECS88_0477.p01	ETEC_0532.p01	UMNK88_533.p01	EC55989_0493.p01	ECO111_0515.p01	ECED1_0504.p01	EC042_0520.p01	ECABU_c05640.p01	ECUMN_0519.p01	ECO103_0456.p01	ECH74115_0572.p01	UTI89_C0508.p01	G2583_0592.p01	ECSP_0547.p01	c0600.p01	ECO26_0515.p01	Z0599.p01	ECs0533.p01	SDY_0438.p01	SFxv_0470.p01	SARI_02439.p01	SCH_0536.p01	EAKF1_ch0951c.p01	A464_449.p01	SeHA_C0601.p01	EcHS_A0557.p01	E2348C_0415.p01	CFSAN002050_09080.p01	CFSAN001992_08725.p01	*	ECW_m0552.p01	STM0494.p01	EKO11_3367.p01	ECP_0541.p01	UM146_14960.p01	SEEB0189_16825.p01	WFL_02740.p01	NRG857_02275.p01	LF82_2386.p01	ECIAI1_0483.p01
OID357	71	71	ECSE_0506.p01	SPAB_03072.p01	EcE24377A_0520.p01	ECOK1_0465.p01	ECNA114_0462.p01	*	EcSMS35_0525.p01	ECS88_0480.p01	ETEC_0533.p01	UMNK88_534.p01	EC55989_0494.p01	ECO111_0516.p01	ECED1_0505.p01	EC042_0521.p01	ECABU_c05650.p01	ECUMN_0520.p01	ECO103_0457.p01	ECH74115_0573.p01	UTI89_C0511.p01	G2583_0593.p01	ECSP_0548.p01	c0601.p01	ECO26_0516.p01	Z0600.p01	ECs0534.p01	SDY_0437.p01	SFxv_0471.p01	SARI_02438.p01	SCH_0537.p01	EAKF1_ch0950.p01	A464_512.p01	SeHA_C0602.p01	EcHS_A0558.p01	E2348C_0416.p01	CFSAN002050_09085.p01	CFSAN001992_08720.p01	STY0541.p01	ECW_m0553.p01	STM0495.p01	EKO11_3366.p01	ECP_0544.p01	UM146_14945.p01	SEEB0189_16820.p01	WFL_02745.p01	NRG857_02290.p01	LF82_2546.p01	ECIAI1_0484.p01
OID358	71	71	ECSE_0507.p01	SPAB_03070.p01	EcE24377A_0521.p01	ECOK1_0466.p01	ECNA114_0463.p01	*	EcSMS35_0526.p01	ECS88_0481.p01	ETEC_0534.p01	UMNK88_535.p01	EC55989_0495.p01	ECO111_0517.p01	ECED1_0506.p01	EC042_0522.p01	ECABU_c05660.p01	ECUMN_0522.p01	ECO103_0458.p01	ECH74115_0574.p01	UTI89_C0512.p01	G2583_0595.p01	ECSP_0549.p01	c0602.p01	ECO26_0517.p01	Z0601.p01	ECs0535.p01	SDY_0436.p01	SFxv_0472.p01	SARI_02436.p01	SCH_0538.p01	EAKF1_ch0949.p01	A464_513.p01	SeHA_C0604.p01	EcHS_A0559.p01	E2348C_0417.p01	CFSAN002050_09090.p01	CFSAN001992_08715.p01	STY0542.p01	ECW_m0555.p01	STM0496.p01	EKO11_3365.p01	ECP_0545.p01	UM146_14940.p01	SEEB0189_16815.p01	WFL_02750.p01	NRG857_02295.p01	LF82_2551.p01	ECIAI1_0485.p01
OID359	71	71	ECSE_0509.p01	SPAB_03068.p01	EcE24377A_0523.p01	ECOK1_0468.p01	ECNA114_0465.p01	*	EcSMS35_0527.p01	ECS88_0485.p01	ETEC_0536.p01	UMNK88_537.p01	EC55989_0497.p01	ECO111_0519.p01	ECED1_0510.p01	EC042_0523.p01	ECABU_c05690.p01	ECUMN_0523.p01	ECO103_0460.p01	ECH74115_0577.p01	UTI89_C0515.p01	G2583_0597.p01	ECSP_0551.p01	c0604.p01	ECO26_0519.p01	Z0604.p01	ECs0537.p01	SDY_0434.p01	SFxv_0474.p01	SARI_02435.p01	SCH_0539.p01	EAKF1_ch0948.p01	A464_514.p01	SeHA_C0606.p01	EcHS_A0563.p01	E2348C_0419.p01	CFSAN002050_09100.p01	CFSAN001992_08700.p01	STY0544.p01	ECW_m0557.p01	STM0498.p01	EKO11_3363.p01	ECP_0549.p01	UM146_14925.p01	SEEB0189_16805.p01	WFL_02760.p01	NRG857_02310.p01	LF82_0341.p01	ECIAI1_0487.p01
OID360	72	72	ECSE_0512.p01	SPAB_03067.p01	EcE24377A_0526.p01	ECOK1_0471.p01	ECNA114_0468.p01	ECIAI39_0471.p01	EcSMS35_0530.p01	ECS88_0488.p01	ETEC_0539.p01	UMNK88_541.p01	EC55989_0500.p01	ECO111_0522.p01	ECED1_0513.p01	EC042_0533.p01	ECABU_c05720.p01	ECUMN_0530.p01	ECO103_0463.p01	ECH74115_0586.p01	UTI89_C0518.p01	G2583_0604.p01	ECSP_0560.p01	c0607.p01	ECO26_0522.p01	Z0636.p01	ECs0545.p01	SDY_0415.p01	SFxv_0477.p01	SARI_02434.p01	SCH_0540.p01	EAKF1_ch0945c.p01	A464_515.p01	SeHA_C0607.p01	EcHS_A0566.p01	E2348C_0422.p01	CFSAN002050_09105.p01	CFSAN001992_08695.p01	cueR.p01	ECW_m0560.p01	STM0499.p01	EKO11_3359.p01	ECP_0552.p01	UM146_14910.p01	SEEB0189_16800.p01	WFL_02775.p01	NRG857_02325.p01	LF82_0384.p01	ECIAI1_0490.p01
OID361	72	72	ECSE_0513.p01	SPAB_03066.p01	EcE24377A_0527.p01	ECOK1_0477.p01	ECNA114_0470.p01	ECIAI39_0465.p01	EcSMS35_0537.p01	ECS88_0493.p01	ETEC_0540.p01	UMNK88_540.p01	EC55989_0501.p01	ECO111_0523.p01	ECED1_0515.p01	EC042_0538.p01	ECABU_c05740.p01	ECUMN_0535.p01	ECO103_0464.p01	ECH74115_0592.p01	UTI89_C0523.p01	G2583_0608.p01	ECSP_0565.p01	c0609.p01	ECO26_0523.p01	Z0641.p01	ECs0551.p01	SDY_0411.p01	SFxv_0478.p01	SARI_02433.p01	SCH_0541.p01	EAKF1_ch0943.p01	A464_516.p01	SeHA_C0608.p01	EcHS_A0567.p01	E2348C_0427.p01	CFSAN002050_09110.p01	CFSAN001992_08690.p01	STY0546.p01	ECW_m0561.p01	STM0500.p01	EKO11_3358.p01	ECP_0554.p01	UM146_14885.p01	SEEB0189_16795.p01	WFL_02780.p01	NRG857_02335.p01	LF82_2561.p01	ECIAI1_0491.p01
OID362	71	71	ECSE_0514.p01	SPAB_03065.p01	EcE24377A_0528.p01	ECOK1_0478.p01	ECNA114_0471.p01	ECIAI39_0464.p01	EcSMS35_0538.p01	ECS88_0494.p01	ETEC_0541.p01	UMNK88_542.p01	EC55989_0502.p01	ECO111_0524.p01	ECED1_0516.p01	EC042_0539.p01	ECABU_c05750.p01	ECUMN_0536.p01	ECO103_0465.p01	ECH74115_0593.p01	UTI89_C0524.p01	G2583_0609.p01	ECSP_0566.p01	c0610.p01	ECO26_0524.p01	Z0642.p01	ECs0552.p01	SDY_0410.p01	SFxv_0479.p01	SARI_02432.p01	SCH_0542.p01	EAKF1_ch0942.p01	A464_517.p01	SeHA_C0609.p01	EcHS_A0568.p01	E2348C_0428.p01	CFSAN002050_09115.p01	CFSAN001992_08685.p01	STY0547.p01	ECW_m0562.p01	STM0501.p01	EKO11_3357.p01	ECP_0555.p01	UM146_14880.p01	SEEB0189_16790.p01	WFL_02785.p01	NRG857_02340.p01	LF82_1800.p01	ECIAI1_0492.p01
OID363	72	72	ECSE_0515.p01	SPAB_03064.p01	EcE24377A_0529.p01	ECOK1_0479.p01	ECNA114_0472.p01	ECIAI39_0463.p01	EcSMS35_0539.p01	ECS88_0495.p01	ETEC_0542.p01	UMNK88_543.p01	EC55989_0503.p01	ECO111_0525.p01	ECED1_0517.p01	EC042_0540.p01	ECABU_c05760.p01	ECUMN_0537.p01	ECO103_0466.p01	ECH74115_0594.p01	UTI89_C0525.p01	G2583_0610.p01	ECSP_0567.p01	c0611.p01	ECO26_0525.p01	Z0643.p01	ECs0553.p01	SDY_0409.p01	SFxv_0480.p01	SARI_02431.p01	SCH_0543.p01	EAKF1_ch0941c.p01	A464_518.p01	SeHA_C0610.p01	EcHS_A0569.p01	E2348C_0429.p01	CFSAN002050_09120.p01	CFSAN001992_08680.p01	STY0548.p01	ECW_m0563.p01	STM0502.p01	EKO11_3356.p01	ECP_0556.p01	UM146_14875.p01	SEEB0189_16785.p01	WFL_02790.p01	NRG857_02345.p01	LF82_2562.p01	ECIAI1_0493.p01
OID364	71	71	ECSE_0516.p01	SPAB_03063.p01	EcE24377A_0530.p01	ECOK1_0480.p01	ECNA114_0473.p01	ECIAI39_0462.p01	EcSMS35_0540.p01	ECS88_0496.p01	ETEC_0543.p01	UMNK88_544.p01	EC55989_0504.p01	ECO111_0526.p01	ECED1_0518.p01	EC042_0541.p01	ECABU_c05770.p01	ECUMN_0538.p01	ECO103_0467.p01	ECH74115_0595.p01	UTI89_C0526.p01	G2583_0611.p01	ECSP_0568.p01	*	ECO26_0526.p01	Z0644.p01	ECs0554.p01	SDY_0408.p01	SFxv_0481.p01	SARI_02430.p01	SCH_0544.p01	EAKF1_ch0940c.p01	A464_519.p01	SeHA_C0611.p01	EcHS_A0570.p01	E2348C_0430.p01	CFSAN002050_09125.p01	CFSAN001992_08675.p01	STY0549.p01	ECW_m0564.p01	STM0503.p01	EKO11_3355.p01	ECP_0557.p01	UM146_14870.p01	SEEB0189_16780.p01	WFL_02795.p01	NRG857_02350.p01	LF82_2563.p01	ECIAI1_0494.p01
OID365	70	70	ECSE_0517.p01	SPAB_03062.p01	EcE24377A_0531.p01	ECOK1_0481.p01	ECNA114_0474.p01	*	EcSMS35_0541.p01	ECS88_0497.p01	ETEC_0544.p01	UMNK88_545.p01	EC55989_0505.p01	ECO111_0527.p01	ECED1_0519.p01	EC042_0542.p01	ECABU_c05780.p01	ECUMN_0539.p01	ECO103_0468.p01	ECH74115_0596.p01	UTI89_C0527.p01	G2583_0612.p01	ECSP_0569.p01	c0613.p01	ECO26_0527.p01	Z0645.p01	ECs0555.p01	SDY_0407.p01	SFxv_0482.p01	SARI_02429.p01	SCH_0545.p01	EAKF1_ch0939.p01	A464_520.p01	SeHA_C0612.p01	EcHS_A0571.p01	E2348C_0431.p01	CFSAN002050_09130.p01	CFSAN001992_08670.p01	ybbN.p01	ECW_m0565.p01	STM0504.p01	EKO11_3354.p01	ECP_0558.p01	UM146_14865.p01	SEEB0189_16775.p01	WFL_02800.p01	NRG857_02355.p01	LF82_2564.p01	ECIAI1_0495.p01
OID366	71	71	ECSE_0518.p01	SPAB_03061.p01	EcE24377A_0532.p01	ECOK1_0482.p01	ECNA114_0475.p01	*	EcSMS35_0542.p01	ECS88_0498.p01	ETEC_0545.p01	UMNK88_546.p01	EC55989_0506.p01	ECO111_0528.p01	ECED1_0520.p01	EC042_0543.p01	ECABU_c05790.p01	ECUMN_0540.p01	ECO103_0469.p01	ECH74115_0597.p01	UTI89_C0528.p01	G2583_0613.p01	ECSP_0570.p01	c0614.p01	ECO26_0528.p01	Z0646.p01	ECs0556.p01	SDY_0406.p01	SFxv_0483.p01	SARI_02428.p01	SCH_0546.p01	EAKF1_ch0938.p01	A464_521.p01	SeHA_C0613.p01	EcHS_A0572.p01	E2348C_0432.p01	CFSAN002050_09135.p01	CFSAN001992_08665.p01	ybbO.p01	ECW_m0566.p01	STM0505.p01	EKO11_3353.p01	ECP_0559.p01	UM146_14860.p01	SEEB0189_16770.p01	WFL_02805.p01	NRG857_02360.p01	LF82_2565.p01	ECIAI1_0496.p01
OID367	71	71	ECSE_0519.p01	SPAB_03060.p01	EcE24377A_0534.p01	ECOK1_0484.p01	ECNA114_0477.p01	*	EcSMS35_0544.p01	ECS88_0500.p01	ETEC_0547.p01	UMNK88_548.p01	EC55989_0508.p01	ECO111_0530.p01	ECED1_0522.p01	EC042_0545.p01	ECABU_c05800.p01	ECUMN_0542.p01	ECO103_0471.p01	ECH74115_0599.p01	UTI89_C0530.p01	G2583_0615.p01	ECSP_0572.p01	c0616.p01	ECO26_0530.p01	Z0648.p01	ECs0557.p01	SDY_0405.p01	SFxv_0484.p01	SARI_02426.p01	SCH_0548.p01	EAKF1_ch0936c.p01	A464_522.p01	SeHA_C0614.p01	EcHS_A0573.p01	E2348C_0434.p01	CFSAN002050_09145.p01	CFSAN001992_08655.p01	STY0553.p01	ECW_m0568.p01	STM0507.p01	EKO11_3351.p01	ECP_0562.p01	UM146_14850.p01	SEEB0189_16760.p01	WFL_02815.p01	NRG857_02370.p01	LF82_2559.p01	ECIAI1_0498.p01
OID368	68	69	ECSE_0520.p01	SPAB_03059.p01	EcE24377A_0533.p01	ECOK1_0483.p01	ECNA114_0476.p01	*	EcSMS35_0543.p01	ECS88_0499.p01	ETEC_0546.p01	UMNK88_547.p01	EC55989_0507.p01	ECO111_0529.p01	ECED1_0521.p01	EC042_0544.p01	ECABU_c05810.p01	ECUMN_0541.p01	ECO103_0470.p01	ECH74115_0598.p01	UTI89_C0529.p01	G2583_0614.p01	ECSP_0571.p01	c0615.p01	ECO26_0529.p01	Z0647.p01	ECs0558.p01	SDY_0404.p01	SFxv_0485.p01,SFxv_0483a.p01	SARI_02427.p01	SCH_0547.p01	EAKF1_ch0937.p01	A464_523.p01	SeHA_C0615.p01	EcHS_A0574.p01	E2348C_0433.p01	CFSAN002050_09140.p01	CFSAN001992_08660.p01	STY0552.p01	ECW_m0567.p01	STM0506.p01	EKO11_3352.p01	ECP_0560.p01	UM146_14855.p01	SEEB0189_16765.p01	WFL_02810.p01	NRG857_02365.p01	LF82_2242.p01	ECIAI1_0497.p01
OID369	68	68	ECSE_0521.p01	SPAB_03058.p01	EcE24377A_0535.p01	ECOK1_0485.p01	ECNA114_0478.p01	*	EcSMS35_0545.p01	ECS88_0501.p01	ETEC_0548.p01	UMNK88_549.p01	EC55989_0509.p01	ECO111_0531.p01	ECED1_0523.p01	EC042_0546.p01	ECABU_c05820.p01	ECUMN_0543.p01	ECO103_0472.p01	ECH74115_0600.p01	UTI89_C0531.p01	G2583_0616.p01	ECSP_0573.p01	c0617.p01	ECO26_0531.p01	Z0649.p01	ECs0559.p01	*	SFxv_0486.p01	SARI_02425.p01	SCH_0549.p01	EAKF1_ch0935c.p01	A464_524.p01	SeHA_C0616.p01	EcHS_A0575.p01	E2348C_0435.p01	CFSAN002050_09150.p01	CFSAN001992_08650.p01	STY0554.p01	ECW_m0569.p01	STM0508.p01	EKO11_3350.p01	ECP_0563.p01	UM146_14845.p01	SEEB0189_16755.p01	WFL_02820.p01	NRG857_02375.p01	LF82_2566.p01	ECIAI1_0499.p01
OID370	27	27	ECSE_0527.p01	SPAB_04382.p01	*	*	*	*	*	*	ETEC_0552.p01	*	EC55989_0515.p01	ECO111_0533.p01	*	*	*	*	ECO103_0474.p01	*	*	G2583_0618.p01	ECSP_0575.p01	*	*	Z0653.p01	ECs0561.p01	*	*	*	SCH_3458.p01	*	*	SeHA_C3835.p01	*	*	CFSAN002050_24585.p01	CFSAN001992_15980.p01	*	*	STM3527.p01	EKO11_3346.p01	*	*	SEEB0189_02240.p01	WFL_02840.p01	*	*	*
OID371	71	71	ECSE_0529.p01	SPAB_03051.p01	EcE24377A_0540.p01	ECOK1_0486.p01	ECNA114_0481.p01	*	EcSMS35_0546.p01	ECS88_0502.p01	ETEC_0556.p01	UMNK88_554.p01	EC55989_0518.p01	ECO111_0536.p01	ECED1_0524.p01	EC042_0547.p01	ECABU_c05830.p01	ECUMN_0544.p01	ECO103_0476.p01	ECH74115_0604.p01	UTI89_C0532.p01	G2583_0623.p01	ECSP_0578.p01	c0618.p01	ECO26_0536.p01	Z0657.p01	ECs0564.p01	SDY_0399.p01	SFxv_0488.p01	SARI_02421.p01	SCH_0554.p01	EAKF1_ch0933.p01	A464_525.p01	SeHA_C0621.p01	EcHS_A0577.p01	E2348C_0437.p01	CFSAN002050_09180.p01	CFSAN001992_08625.p01	STY0561.p01	ECW_m0575.p01	STM0513.p01	EKO11_3343.p01	ECP_0564.p01	UM146_14840.p01	SEEB0189_16730.p01	WFL_02850.p01	NRG857_02380.p01	LF82_2560.p01	ECIAI1_0506.p01
OID372	65	65	ECSE_0530.p01	SPAB_03050.p01	EcE24377A_0541.p01	ECOK1_0487.p01	ECNA114_0482.p01	*	EcSMS35_0547.p01	ECS88_0503.p01	ETEC_0557.p01	UMNK88_555.p01	EC55989_0519.p01	ECO111_0537.p01	ECED1_0525.p01	EC042_0548.p01	ECABU_c05840.p01	ECUMN_0545.p01	ECO103_0477.p01	ECH74115_0605.p01	UTI89_C0533.p01	G2583_0624.p01	ECSP_0579.p01	c0619.p01	ECO26_0537.p01	Z0658.p01	ECs0565.p01	SDY_0398.p01	SFxv_0489.p01	*	SCH_0555.p01	*	A464_3083.p01	SeHA_C0622.p01	EcHS_A0578.p01	E2348C_0438.p01	CFSAN002050_09185.p01	*	STY0562.p01	ECW_m0576.p01	STM0514.p01	EKO11_3342.p01	ECP_0565.p01	UM146_14835.p01	SEEB0189_16725.p01	WFL_02855.p01	NRG857_02385.p01	LF82_0073.p01	ECIAI1_0507.p01
OID373	62	62	ECSE_0531.p01	SPAB_03049.p01	EcE24377A_0542.p01	ECOK1_0488.p01	ECNA114_0483.p01	*	EcSMS35_0548.p01	ECS88_0504.p01	ETEC_0558.p01	UMNK88_556.p01	EC55989_0520.p01	ECO111_0538.p01	ECED1_0526.p01	EC042_0549.p01	ECABU_c05850.p01	ECUMN_0546.p01	ECO103_0478.p01	ECH74115_0606.p01	UTI89_C0534.p01	G2583_0625.p01	ECSP_0580.p01	c0620.p01	ECO26_0538.p01	Z0659.p01	ECs0566.p01	SDY_0397.p01	SFxv_0490.p01	*	SCH_0556.p01	*	*	SeHA_C0623.p01	EcHS_A0579.p01	E2348C_0439.p01	CFSAN002050_09190.p01	*	*	ECW_m0577.p01	STM0515.p01	EKO11_3341.p01	ECP_0566.p01	UM146_14830.p01	SEEB0189_16720.p01	WFL_02860.p01	NRG857_02390.p01	LF82_0068.p01	ECIAI1_0508.p01
OID374	63	63	ECSE_0532.p01	SPAB_03048.p01	EcE24377A_0543.p01	ECOK1_0489.p01	ECNA114_0484.p01	*	EcSMS35_0549.p01	ECS88_0505.p01	ETEC_0559.p01	UMNK88_557.p01	EC55989_0521.p01	ECO111_0539.p01	ECED1_0527.p01	EC042_0550.p01	ECABU_c05860.p01	ECUMN_0547.p01	ECO103_0479.p01	ECH74115_0607.p01	UTI89_C0535.p01	G2583_0626.p01	ECSP_0581.p01	c0621.p01	ECO26_0539.p01	Z0660.p01	ECs0567.p01	SDY_0396.p01	SFxv_0491.p01	*	SCH_0557.p01	*	*	SeHA_C0624.p01	EcHS_A0580.p01	E2348C_0440.p01	CFSAN002050_09195.p01	*	allR.p01	ECW_m0578.p01	STM0516.p01	EKO11_3340.p01	ECP_0567.p01	UM146_14825.p01	SEEB0189_16715.p01	WFL_02865.p01	NRG857_02395.p01	LF82_0072.p01	ECIAI1_0509.p01
OID375	62	62	ECSE_0533.p01	SPAB_03046.p01	EcE24377A_0544.p01	ECOK1_0490.p01	ECNA114_0485.p01	*	EcSMS35_0550.p01	ECS88_0506.p01	ETEC_0560.p01	UMNK88_558.p01	EC55989_0522.p01	ECO111_0540.p01	ECED1_0528.p01	EC042_0551.p01	ECABU_c05870.p01	ECUMN_0548.p01	ECO103_0480.p01	ECH74115_0608.p01	UTI89_C0536.p01	G2583_0627.p01	ECSP_0582.p01	c0622.p01	ECO26_0540.p01	Z0661.p01	ECs0568.p01	SDY_0395.p01	SFxv_0492.p01	*	*	*	*	SeHA_C0625.p01	EcHS_A0581.p01	E2348C_0441.p01	CFSAN002050_09200.p01	*	gcl.p01	ECW_m0579.p01	STM0517.p01	EKO11_3339.p01	ECP_0568.p01	UM146_14820.p01	SEEB0189_16710.p01	WFL_02870.p01	NRG857_02400.p01	LF82_0816.p01	ECIAI1_0510.p01
OID376	55	55	ECSE_0534.p01	SPAB_03045.p01	EcE24377A_0545.p01	ECOK1_0491.p01	ECNA114_0486.p01	*	EcSMS35_0551.p01	ECS88_0507.p01	ETEC_0561.p01	UMNK88_559.p01	EC55989_0523.p01	ECO111_0541.p01	*	EC042_0552.p01	ECABU_c05880.p01	ECUMN_0549.p01	ECO103_0481.p01	ECH74115_0609.p01	UTI89_C0537.p01	G2583_0628.p01	ECSP_0583.p01	c0623.p01	ECO26_0541.p01	Z0662.p01	ECs0569.p01	*	*	*	SCH_0558.p01	*	*	SeHA_C0626.p01	EcHS_A0582.p01	E2348C_0442.p01	CFSAN002050_09205.p01	*	*	ECW_m0580.p01	STM0518.p01	EKO11_3338.p01	ECP_0569.p01	UM146_14815.p01	SEEB0189_16705.p01	WFL_02875.p01	NRG857_02405.p01	LF82_1073.p01	ECIAI1_0511.p01
OID377	55	55	ECSE_0535.p01	SPAB_03044.p01	EcE24377A_0546.p01	ECOK1_0492.p01	ECNA114_0487.p01	*	EcSMS35_0552.p01	ECS88_0508.p01	ETEC_0562.p01	UMNK88_560.p01	EC55989_0524.p01	ECO111_0542.p01	ECED1_0529.p01	EC042_0553.p01	ECABU_c05890.p01	ECUMN_0550.p01	ECO103_0482.p01	ECH74115_0610.p01	UTI89_C0538.p01	G2583_0629.p01	ECSP_0584.p01	c0624.p01	ECO26_0542.p01	Z0663.p01	ECs0570.p01	*	*	*	SCH_0559.p01	*	*	SeHA_C0627.p01	EcHS_A0583.p01	E2348C_0443.p01	CFSAN002050_09210.p01	*	*	ECW_m0581.p01	STM0519.p01	EKO11_3337.p01	ECP_0570.p01	UM146_14810.p01	SEEB0189_16700.p01	WFL_02880.p01	NRG857_02410.p01	LF82_0890.p01	ECIAI1_0512.p01
OID378	54	54	ECSE_0536.p01	SPAB_03042.p01	EcE24377A_0547.p01	ECOK1_0493.p01	ECNA114_0488.p01	*	EcSMS35_0553.p01	ECS88_0510.p01	ETEC_0563.p01	UMNK88_561.p01	EC55989_0525.p01	ECO111_0543.p01	ECED1_0530.p01	EC042_0554.p01	ECABU_c05900.p01	ECUMN_0551.p01	ECO103_0483.p01	ECH74115_0611.p01	UTI89_C0539.p01	G2583_0631.p01	ECSP_0585.p01	c0625.p01	ECO26_0543.p01	Z0665.p01	ECs0572.p01	*	*	*	SCH_0561.p01	*	*	SeHA_C0629.p01	EcHS_A0584.p01	E2348C_0444.p01	CFSAN002050_09220.p01	*	*	ECW_m0582.p01	STM0522.p01	EKO11_3336.p01	ECP_0571.p01	UM146_14805.p01	SEEB0189_16690.p01	WFL_02885.p01	NRG857_02415.p01	LF82_2567.p01	ECIAI1_0513.p01
OID379	55	55	ECSE_0537.p01	SPAB_03041.p01	EcE24377A_0548.p01	ECOK1_0494.p01	ECNA114_0489.p01	ECIAI39_0475.p01	EcSMS35_0554.p01	ECS88_0511.p01	ETEC_0564.p01	UMNK88_562.p01	EC55989_0526.p01	ECO111_0544.p01	ECED1_0531.p01	EC042_0555.p01	ECABU_c05910.p01	ECUMN_0552.p01	ECO103_0484.p01	*	UTI89_C0540.p01	G2583_0632.p01	*	c0626.p01	ECO26_0544.p01	Z0666.p01	ECs0573.p01	*	*	*	SCH_0562.p01	*	*	SeHA_C0630.p01	EcHS_A0585.p01	E2348C_0445.p01	CFSAN002050_09225.p01	*	allB.p01	ECW_m0583.p01	STM0523.p01	EKO11_3335.p01	ECP_0572.p01	UM146_14800.p01	SEEB0189_16685.p01	WFL_02890.p01	NRG857_02420.p01	LF82_0069.p01	ECIAI1_0514.p01
OID380	55	55	ECSE_0538.p01	SPAB_03040.p01	EcE24377A_0550.p01	ECOK1_0495.p01	ECNA114_0490.p01	ECIAI39_0476.p01	*	ECS88_0512.p01	ETEC_0565.p01	UMNK88_563.p01	EC55989_0527.p01	ECO111_0545.p01	ECED1_0532.p01	EC042_0556.p01	ECABU_c05920.p01	ECUMN_0553.p01	ECO103_0485.p01	ECH74115_0614.p01	UTI89_C0541.p01	G2583_0633.p01	ECSP_0587.p01	c0627.p01	*	Z0668.p01	ECs0575.p01	*	*	*	SCH_0563.p01	*	*	SeHA_C0631.p01	EcHS_A0586.p01	E2348C_0446.p01	CFSAN002050_09230.p01	*	STY0572.p01	ECW_m0584.p01	STM0524.p01	EKO11_3334.p01	ECP_0573.p01	UM146_14795.p01	SEEB0189_16680.p01	WFL_02895.p01	NRG857_02425.p01	LF82_2568.p01	ECIAI1_0515.p01
OID381	57	57	ECSE_0539.p01	SPAB_03039.p01	EcE24377A_0551.p01	ECOK1_0496.p01	ECNA114_0491.p01	ECIAI39_0477.p01	EcSMS35_0559.p01	ECS88_0513.p01	ETEC_0566.p01	UMNK88_564.p01	EC55989_0528.p01	ECO111_0546.p01	ECED1_0533.p01	EC042_0557.p01	ECABU_c05930.p01	ECUMN_0554.p01	ECO103_0486.p01	ECH74115_0615.p01	UTI89_C0542.p01	G2583_0634.p01	ECSP_0588.p01	c0628.p01	ECO26_0547.p01	Z0669.p01	ECs0576.p01	*	*	*	SCH_0564.p01	*	*	SeHA_C0632.p01	EcHS_A0587.p01	E2348C_0447.p01	CFSAN002050_09235.p01	*	glxK.p01	ECW_m0585.p01	STM0525.p01	EKO11_3333.p01	ECP_0574.p01	UM146_14790.p01	SEEB0189_16675.p01	WFL_02900.p01	NRG857_02430.p01	LF82_0889.p01	ECIAI1_0516.p01
OID382	60	60	ECSE_0540.p01	SPAB_03038.p01	EcE24377A_0553.p01	ECOK1_0497.p01	ECNA114_0492.p01	ECIAI39_0478.p01	EcSMS35_0560.p01	ECS88_0514.p01	ETEC_0567.p01	UMNK88_565.p01	EC55989_0529.p01	ECO111_0547.p01	ECED1_0534.p01	EC042_0558.p01	ECABU_c05940.p01	ECUMN_0555.p01	ECO103_0487.p01	ECH74115_0616.p01	UTI89_C0543.p01	G2583_0635.p01	ECSP_0589.p01	c0629.p01	ECO26_0548.p01	Z0670.p01	ECs0577.p01	*	*	*	SCH_0565.p01	*	*	SeHA_C0633.p01	EcHS_A0589.p01	E2348C_0448.p01	CFSAN002050_09240.p01	*	STY0574.p01	ECW_m0586.p01	STM0526.p01	EKO11_3332.p01	ECP_0575.p01	UM146_14785.p01	SEEB0189_16670.p01	WFL_02905.p01	NRG857_02435.p01	LF82_3524.p01	ECIAI1_0517.p01
OID383	60	60	ECSE_0541.p01	SPAB_03037.p01	EcE24377A_0554.p01	ECOK1_0498.p01	ECNA114_0493.p01	ECIAI39_0479.p01	EcSMS35_0561.p01	ECS88_0515.p01	ETEC_0568.p01	UMNK88_566.p01	EC55989_0530.p01	ECO111_0548.p01	ECED1_0535.p01	EC042_0559.p01	ECABU_c05950.p01	ECUMN_0556.p01	ECO103_0488.p01	ECH74115_0617.p01	UTI89_C0544.p01	G2583_0636.p01	ECSP_0590.p01	c0630.p01	ECO26_0549.p01	Z0671.p01	ECs0578.p01	*	SFxv_0497.p01	*	SCH_0566.p01	*	*	SeHA_C0634.p01	EcHS_A0590.p01	E2348C_0449.p01	CFSAN002050_09245.p01	*	allC.p01	ECW_m0587.p01	STM0527.p01	EKO11_3331.p01	ECP_0576.p01	UM146_14780.p01	SEEB0189_16665.p01	WFL_02910.p01	NRG857_02440.p01	LF82_0070.p01	ECIAI1_0518.p01
OID384	59	59	ECSE_0542.p01	SPAB_03036.p01	EcE24377A_0555.p01	ECOK1_0499.p01	ECNA114_0494.p01	ECIAI39_0480.p01	EcSMS35_0562.p01	ECS88_0516.p01	ETEC_0569.p01	UMNK88_567.p01	EC55989_0531.p01	ECO111_0549.p01	ECED1_0536.p01	EC042_0560.p01	ECABU_c05960.p01	ECUMN_0557.p01	ECO103_0489.p01	ECH74115_0618.p01	UTI89_C0545.p01	G2583_0637.p01	ECSP_0591.p01	c0631.p01	ECO26_0550.p01	Z0672.p01	ECs0579.p01	*	*	*	SCH_0567.p01	EAKF1_ch2916c.p01	*	SeHA_C0635.p01	EcHS_A0591.p01	E2348C_0450.p01	CFSAN002050_09250.p01	*	allD.p01	ECW_m0588.p01	STM0528.p01	EKO11_3330.p01	ECP_0577.p01	UM146_14775.p01	SEEB0189_16660.p01	WFL_02915.p01	NRG857_02445.p01	LF82_0071.p01	ECIAI1_0519.p01
OID385	59	59	ECSE_0543.p01	SPAB_03035.p01	EcE24377A_0556.p01	ECOK1_0500.p01	*	ECIAI39_0481.p01	EcSMS35_0563.p01	ECS88_0517.p01	ETEC_0570.p01	UMNK88_568.p01	EC55989_0532.p01	ECO111_0550.p01	ECED1_0537.p01	EC042_0561.p01	ECABU_c05970.p01	ECUMN_0558.p01	ECO103_0490.p01	ECH74115_0619.p01	UTI89_C0546.p01	G2583_0638.p01	ECSP_0592.p01	c0632.p01	ECO26_0551.p01	Z0673.p01	ECs0580.p01	SDY_0268.p01	*	*	SCH_0568.p01	*	A464_3086.p01	SeHA_C0637.p01	EcHS_A0592.p01	E2348C_0451.p01	CFSAN002050_09255.p01	*	fdrA.p01	ECW_m0589.p01	STM0529.p01	EKO11_3329.p01	ECP_0578.p01	UM146_14770.p01	SEEB0189_16655.p01	WFL_02920.p01	NRG857_02450.p01	LF82_0636.p01	ECIAI1_0520.p01
OID386	57	57	ECSE_0544.p01	SPAB_03034.p01	EcE24377A_0557.p01	*	ECNA114_0495.p01	ECIAI39_0482.p01	EcSMS35_0564.p01	ECS88_0518.p01	ETEC_0571.p01	UMNK88_569.p01	EC55989_0533.p01	ECO111_0551.p01	ECED1_0538.p01	EC042_0562.p01	ECABU_c05980.p01	ECUMN_0559.p01	ECO103_0491.p01	ECH74115_0620.p01	UTI89_C0547.p01	G2583_0639.p01	ECSP_0593.p01	c0633.p01	ECO26_0552.p01	Z0674.p01	ECs0581.p01	*	*	*	SCH_0569.p01	*	A464_3085.p01	SeHA_C0638.p01	EcHS_A0593.p01	E2348C_0452.p01	CFSAN002050_09260.p01	*	STY0578.p01	*	STM0530.p01	EKO11_3328.p01	ECP_0579.p01	UM146_14765.p01	SEEB0189_16650.p01	WFL_02925.p01	NRG857_02455.p01	LF82_3525.p01	ECIAI1_0521.p01
OID387	68	68	ECSE_0545.p01	SPAB_03033.p01	EcE24377A_0558.p01	ECOK1_0502.p01	ECNA114_0496.p01	ECIAI39_0483.p01	EcSMS35_0565.p01	ECS88_0519.p01	ETEC_0572.p01	UMNK88_570.p01	EC55989_0534.p01	ECO111_0552.p01	ECED1_0539.p01	EC042_0563.p01	ECABU_c05990.p01	ECUMN_0560.p01	ECO103_0492.p01	ECH74115_0621.p01	UTI89_C0548.p01	G2583_0640.p01	ECSP_0594.p01	c0634.p01	ECO26_0553.p01	Z0675.p01	ECs0582.p01	SDY_0270.p01	SFxv_0498.p01	*	SCH_0570.p01	*	A464_3084.p01	SeHA_C0639.p01	EcHS_A0594.p01	E2348C_0453.p01	CFSAN002050_09265.p01	*	STY0579.p01	ECW_m0591.p01	STM0531.p01	EKO11_3327.p01	ECP_0580.p01	UM146_14760.p01	SEEB0189_16645.p01	WFL_02930.p01	NRG857_02460.p01	LF82_3526.p01	ECIAI1_0522.p01
OID388	66	66	ECSE_0546.p01	SPAB_03032.p01	EcE24377A_0559.p01	ECOK1_0503.p01	ECNA114_0497.p01	ECIAI39_0484.p01	EcSMS35_0566.p01	ECS88_0520.p01	ETEC_0573.p01	UMNK88_571.p01	EC55989_0535.p01	ECO111_0553.p01	ECED1_0540.p01	EC042_0564.p01	ECABU_c06000.p01	ECUMN_0561.p01	ECO103_0493.p01	ECH74115_0622.p01	UTI89_C0549.p01	G2583_0641.p01	ECSP_0595.p01	c0635.p01	ECO26_0554.p01	Z0676.p01	ECs0583.p01	*	SFxv_0499.p01	*	SCH_0571.p01	*	A464_3089.p01	SeHA_C0640.p01	EcHS_A0595.p01	E2348C_0454.p01	CFSAN002050_09270.p01	*	arcC.p01	ECW_m0592.p01	STM0532.p01	EKO11_3326.p01	ECP_0581.p01	UM146_14755.p01	SEEB0189_16640.p01	WFL_02935.p01	NRG857_02465.p01	LF82_2569.p01	ECIAI1_0523.p01
OID389	71	71	ECSE_0547.p01	SPAB_03031.p01	EcE24377A_0560.p01	ECOK1_0504.p01	ECNA114_1429.p01	ECIAI39_0485.p01	EcSMS35_0567.p01	ECS88_0521.p01	ETEC_0574.p01	UMNK88_572.p01	EC55989_0536.p01	ECO111_0554.p01	ECED1_0541.p01	EC042_0565.p01	ECABU_c06010.p01	ECUMN_0562.p01	ECO103_0494.p01	ECH74115_0623.p01	UTI89_C0550.p01	G2583_0642.p01	ECSP_0596.p01	c0636.p01	ECO26_0555.p01	Z0677.p01	ECs0584.p01	SDY_0274.p01	SFxv_0500.p01	SARI_02420.p01	SCH_0572.p01	EAKF1_ch0932.p01	A464_526.p01	SeHA_C0641.p01	EcHS_A0597.p01	E2348C_0455.p01	CFSAN002050_09275.p01	CFSAN001992_08620.p01	STY0581.p01	ECW_m0593.p01	STM0533.p01	EKO11_3325.p01	ECP_0582.p01	UM146_14750.p01	SEEB0189_16635.p01	WFL_02940.p01	NRG857_02470.p01	LF82_1780.p01	ECIAI1_0524.p01
OID390	72	72	ECSE_0548.p01	SPAB_03030.p01	EcE24377A_0562.p01	ECOK1_0505.p01	ECNA114_1430.p01	ECIAI39_0486.p01	EcSMS35_0568.p01	ECS88_0522.p01	ETEC_0575.p01	UMNK88_573.p01	EC55989_0537.p01	ECO111_0555.p01	ECED1_0542.p01	EC042_0566.p01	ECABU_c06020.p01	ECUMN_0563.p01	ECO103_0495.p01	ECH74115_0624.p01	UTI89_C0551.p01	G2583_0643.p01	ECSP_0597.p01	c0637.p01	ECO26_0556.p01	Z0678.p01	ECs0585.p01	SDY_0275.p01	SFxv_0501.p01	SARI_02419.p01	SCH_0573.p01	EAKF1_ch0931.p01	A464_527.p01	SeHA_C0642.p01	EcHS_A0598.p01	E2348C_0456.p01	CFSAN002050_09280.p01	CFSAN001992_08615.p01	STY0582.p01	ECW_m0594.p01	STM0534.p01	EKO11_3324.p01	ECP_0583.p01	UM146_14745.p01	SEEB0189_16630.p01	WFL_02945.p01	NRG857_02475.p01	LF82_1777.p01	ECIAI1_0525.p01
OID391	72	72	ECSE_0549.p01	SPAB_03029.p01	EcE24377A_0563.p01	ECOK1_0507.p01	ECNA114_1432.p01	ECIAI39_0487.p01	EcSMS35_0569.p01	ECS88_0524.p01	ETEC_0576.p01	UMNK88_574.p01	EC55989_0538.p01	ECO111_0556.p01	ECED1_0544.p01	EC042_0567.p01	ECABU_c06035.p01	ECUMN_0564.p01	ECO103_0496.p01	ECH74115_0625.p01	UTI89_C0553.p01	G2583_0644.p01	ECSP_0598.p01	c0639.p01	ECO26_0557.p01	Z0679.p01	ECs0586.p01	SDY_0276.p01	SFxv_0502.p01	SARI_02417.p01	SCH_0574.p01	EAKF1_ch0929.p01	A464_528.p01	SeHA_C0643.p01	EcHS_A0599.p01	E2348C_0457.p01	CFSAN002050_09285.p01	CFSAN001992_08610.p01	STY0583.p01	ECW_m0595.p01	STM0535.p01	EKO11_3323.p01	ECP_0585.p01	UM146_14735.p01	SEEB0189_16625.p01	WFL_02950.p01	NRG857_02485.p01	LF82_1228.p01	ECIAI1_0526.p01
OID392	70	70	ECSE_0550.p01	SPAB_03028.p01	EcE24377A_0564.p01	ECOK1_0508.p01	ECNA114_1433.p01	ECIAI39_0488.p01	EcSMS35_0570.p01	ECS88_0525.p01	ETEC_0577.p01	UMNK88_575.p01	EC55989_0539.p01	ECO111_0557.p01	ECED1_0545.p01	EC042_0568.p01	*	ECUMN_0565.p01	ECO103_0497.p01	ECH74115_0626.p01	UTI89_C0554.p01	G2583_0645.p01	ECSP_0599.p01	c0641.p01	ECO26_0558.p01	Z0680.p01	ECs0587.p01	SDY_0277.p01	SFxv_0503.p01	SARI_02416.p01	SCH_0575.p01	EAKF1_ch0928.p01	A464_529.p01	SeHA_C0644.p01	EcHS_A0600.p01	E2348C_0458.p01	CFSAN002050_09290.p01	CFSAN001992_08605.p01	STY0584.p01	ECW_m0596.p01	STM0536.p01	EKO11_3322.p01	ECP_0586.p01	UM146_14730.p01	SEEB0189_16620.p01	WFL_02955.p01	NRG857_02490.p01	LF82_1704.p01	ECIAI1_0527.p01
OID393	72	72	ECSE_0551.p01	SPAB_03027.p01	EcE24377A_0566.p01	ECOK1_0509.p01	ECNA114_1434.p01	ECIAI39_0491.p01	EcSMS35_0571.p01	ECS88_0526.p01	ETEC_0578.p01	UMNK88_576.p01	EC55989_0540.p01	ECO111_0558.p01	ECED1_0546.p01	EC042_0569.p01	ECABU_c06070.p01	ECUMN_0566.p01	ECO103_0498.p01	ECH74115_0627.p01	UTI89_C0555.p01	G2583_0646.p01	ECSP_0600.p01	c0642.p01	ECO26_0559.p01	Z0681.p01	ECs0588.p01	SDY_0278.p01	SFxv_0504.p01	SARI_02415.p01	SCH_0576.p01	EAKF1_ch0927c.p01	A464_530.p01	SeHA_C0645.p01	EcHS_A0601.p01	E2348C_0459.p01	CFSAN002050_09295.p01	CFSAN001992_08600.p01	STY0585.p01	ECW_m0597.p01	STM0537.p01	EKO11_3321.p01	ECP_0587.p01	UM146_14725.p01	SEEB0189_16615.p01	WFL_02960.p01	NRG857_02495.p01	LF82_0423.p01	ECIAI1_0528.p01
OID394	68	68	ECSE_0552.p01	SPAB_03024.p01	EcE24377A_0567.p01	ECOK1_0510.p01	ECNA114_1435.p01	ECIAI39_0492.p01	EcSMS35_0572.p01	ECS88_0527.p01	ETEC_0579.p01	UMNK88_577.p01	EC55989_0541.p01	ECO111_0559.p01	ECED1_0547.p01	EC042_0570.p01	ECABU_c06080.p01	ECUMN_0567.p01	ECO103_0499.p01	ECH74115_0628.p01	UTI89_C0556.p01	G2583_0647.p01	ECSP_0601.p01	c0643.p01	ECO26_0560.p01	Z0682.p01	ECs0589.p01	SDY_0279.p01	SFxv_0505.p01	*	SCH_0579.p01	EAKF1_ch0926.p01	*	SeHA_C0648.p01	EcHS_A0602.p01	E2348C_0460.p01	CFSAN002050_09310.p01	CFSAN001992_08585.p01	STY0586.p01	ECW_m0598.p01	STM0540.p01	EKO11_3320.p01	ECP_0588.p01	UM146_14720.p01	SEEB0189_16600.p01	WFL_02965.p01	NRG857_02500.p01	LF82_2571.p01	ECIAI1_0529.p01
OID395	69	69	ECSE_0553.p01	SPAB_03023.p01	EcE24377A_0569.p01	ECOK1_0511.p01	ECNA114_1436.p01	ECIAI39_0493.p01	EcSMS35_0573.p01	ECS88_0528.p01	ETEC_0580.p01	UMNK88_578.p01	EC55989_0542.p01	ECO111_0560.p01	ECED1_0548.p01	EC042_0571.p01	ECABU_c06090.p01	ECUMN_0568.p01	ECO103_0500.p01	ECH74115_0629.p01	UTI89_C0558.p01	G2583_0648.p01	ECSP_0602.p01	c0644.p01	ECO26_0561.p01	Z0683.p01	ECs0590.p01	SDY_0280.p01	*	SARI_02413.p01	SCH_0580.p01	EAKF1_ch0925.p01	A464_531.p01	SeHA_C0649.p01	*	E2348C_0461.p01	CFSAN002050_09315.p01	CFSAN001992_08580.p01	STY0587.p01	ECW_m0599.p01	STM0541.p01	EKO11_3319.p01	ECP_0589.p01	UM146_14715.p01	SEEB0189_16595.p01	WFL_02970.p01	NRG857_02505.p01	LF82_2572.p01	ECIAI1_0530.p01
OID396	72	72	ECSE_0554.p01	SPAB_03022.p01	EcE24377A_0570.p01	ECOK1_0512.p01	ECNA114_1437.p01	ECIAI39_0494.p01	EcSMS35_0574.p01	ECS88_0529.p01	ETEC_0581.p01	UMNK88_579.p01	EC55989_0543.p01	ECO111_0561.p01	ECED1_0549.p01	EC042_0572.p01	ECABU_c06100.p01	ECUMN_0569.p01	ECO103_0501.p01	ECH74115_0630.p01	UTI89_C0559.p01	G2583_0649.p01	ECSP_0603.p01	c0645.p01	ECO26_0562.p01	Z0684.p01	ECs0591.p01	SDY_0281.p01	SFxv_0507.p01	SARI_02412.p01	SCH_0581.p01	EAKF1_ch0924.p01	A464_532.p01	SeHA_C0650.p01	EcHS_A0603.p01	E2348C_0462.p01	CFSAN002050_09320.p01	CFSAN001992_08575.p01	STY0588.p01	ECW_m0600.p01	STM0542.p01	EKO11_3318.p01	ECP_0590.p01	UM146_14710.p01	SEEB0189_16590.p01	WFL_02975.p01	NRG857_02510.p01	LF82_0724.p01	ECIAI1_0531.p01
OID397	50	50	ECSE_0555.p01	SPAB_03020.p01	EcE24377A_0571.p01	*	*	ECIAI39_0495.p01	EcSMS35_0575.p01	*	ETEC_0582.p01	UMNK88_580.p01	EC55989_0544.p01	ECO111_0562.p01	*	EC042_0573.p01	*	ECUMN_0570.p01	ECO103_0502.p01	ECH74115_0631.p01	*	G2583_0650.p01	ECSP_0604.p01	*	ECO26_0563.p01	Z0686.p01	ECs0592.p01	*	SFxv_0508.p01	SARI_02411.p01	SCH_0582.p01	EAKF1_ch0923c.p01	A464_3721.p01	SeHA_C0653.p01	EcHS_A0604.p01	*	CFSAN002050_09325.p01	CFSAN001992_08570.p01	fimA.p01	ECW_m0601.p01	STM0543.p01	EKO11_3317.p01	*	*	SEEB0189_16585.p01	WFL_02980.p01	*	*	ECIAI1_0532.p01
OID398	47	47	ECSE_0556.p01	SPAB_03018.p01	EcE24377A_0573.p01	*	*	ECIAI39_0496.p01	EcSMS35_0576.p01	*	ETEC_0583.p01	UMNK88_582.p01	EC55989_0545.p01	ECO111_0563.p01	*	EC042_0574.p01	*	ECUMN_0571.p01	ECO103_0503.p01	ECH74115_0632.p01	*	G2583_0651.p01	ECSP_0605.p01	*	ECO26_0564.p01	Z0688.p01	ECs0593.p01	*	SFxv_0509.p01	SARI_02409.p01	*	EAKF1_ch0922c.p01	*	SeHA_C0655.p01	EcHS_A0606.p01	*	CFSAN002050_09335.p01	CFSAN001992_08560.p01	fimC.p01	ECW_m0602.p01	STM0545.p01	EKO11_3316.p01	*	*	SEEB0189_16575.p01	WFL_02985.p01	*	*	ECIAI1_0533.p01
OID399	43	43	ECSE_0557.p01	SPAB_03017.p01	*	*	*	ECIAI39_0497.p01	EcSMS35_0577.p01	*	*	UMNK88_583.p01	EC55989_0546.p01	ECO111_0564.p01	*	EC042_0575.p01	*	ECUMN_0572.p01	ECO103_0504.p01	ECH74115_0633.p01	*	G2583_0652.p01	ECSP_0606.p01	*	ECO26_0565.p01	Z0689.p01	ECs0594.p01	*	*	SARI_02408.p01	SCH_0585.p01	EAKF1_ch0921c.p01	*	SeHA_C0656.p01	EcHS_A0607.p01	*	CFSAN002050_09340.p01	CFSAN001992_08555.p01	fimD.p01	ECW_m0603.p01	STM0546.p01	*	ECP_0296.p01	*	SEEB0189_16570.p01	WFL_02990.p01	*	*	ECIAI1_0534.p01
OID400	56	58	ECSE_0558.p01	SPAB_03016.p01	EcE24377A_0576.p01	*	*	ECIAI39_0498.p01	EcSMS35_0578.p01	*	ETEC_0586.p01	UMNK88_584.p01	EC55989_0547.p01	ECO111_0565.p01	ECED1_4090.p01	EC042_3688.p01,EC042_0576.p01	ECABU_c38500.p01	ECUMN_3885.p01,ECUMN_0573.p01	ECO103_0505.p01	ECH74115_0634.p01	*	G2583_0653.p01	ECSP_0607.p01	*	ECO26_0566.p01	Z0690.p01	ECs0595.p01	*	*	SARI_02407.p01	SCH_0586.p01	EAKF1_ch0920c.p01	A464_26.p01	SeHA_C0657.p01	EcHS_A0608.p01	*	CFSAN002050_09345.p01	CFSAN001992_08550.p01	fimH.p01	ECW_m0604.p01	STM0547.p01	EKO11_3314.p01	ECP_3515.p01	*	SEEB0189_16565.p01	WFL_03000.p01	NRG857_16975.p01	LF82_527.p01	ECIAI1_0535.p01
OID401	45	45	ECSE_0559.p01	SPAB_03015.p01	*	*	*	ECIAI39_0499.p01	*	*	ETEC_0587.p01	*	EC55989_0548.p01	ECO111_0566.p01	*	EC042_0577.p01	*	ECUMN_0574.p01	ECO103_0506.p01	*	*	G2583_0654.p01	ECSP_0608.p01	*	ECO26_0567.p01	Z0691.p01	ECs0596.p01	*	*	*	SCH_0587.p01	EAKF1_ch0919c.p01	A464_3925.p01	SeHA_C0658.p01	EcHS_A0609.p01	*	CFSAN002050_09350.p01	CFSAN001992_08545.p01	fimF.p01	ECW_m0605.p01	STM0548.p01	EKO11_3313.p01	*	*	SEEB0189_16560.p01	WFL_03005.p01	*	*	ECIAI1_0536.p01
OID402	47	47	ECSE_0560.p01	SPAB_03014.p01	EcE24377A_0577.p01	*	*	ECIAI39_0500.p01	EcSMS35_0580.p01	*	ETEC_0588.p01	UMNK88_586.p01	EC55989_0549.p01	ECO111_0567.p01	*	EC042_0578.p01	*	ECUMN_0575.p01	ECO103_0507.p01	ECH74115_0636.p01	*	G2583_0655.p01	ECSP_0609.p01	*	ECO26_0568.p01	Z0693.p01	ECs0597.p01	*	*	*	SCH_0588.p01	EAKF1_ch0918.p01	*	SeHA_C0659.p01	EcHS_A0610.p01	*	CFSAN002050_09355.p01	CFSAN001992_08540.p01	fimZ.p01	ECW_m0606.p01	STM0549.p01	EKO11_3312.p01	*	*	SEEB0189_16555.p01	WFL_03010.p01	*	*	ECIAI1_0537.p01
OID403	36	37	ECSE_0561.p01	*	*	ECOK1_0515.p01	*	*	*	ECS88_0531.p01	ETEC_0267.p01	UMNK88_279.p01	*	*	*	*	*	ECUMN_0576.p01	ECO103_0508.p01	ECH74115_0290.p01	*	G2583_0281.p01,G2583_0657.p01	ECSP_0279.p01	*	ECO26_0569.p01	Z0307.p01	ECs0271.p01	*	SFxv_0310.p01	SARI_02688.p01	SCH_0324.p01	EAKF1_ch1129.p01	*	SeHA_C0366.p01	EcHS_A0272.p01	*	CFSAN002050_09380.p01	*	*	*	*	*	ECP_0274.p01	*	*	*	*	*	*
OID404	3	3	*	SPAB_05367.p01	*	*	*	*	*	*	*	*	*	*	ECED1_3517.p01	*	*	*	*	*	*	*	*	*	*	*	*	*	*	*	*	EAKF1_ch1767.p01	*	*	*	*	*	*	*	*	*	*	*	*	*	*	*	*	*
OID405	39	47	ECSE_0567.p01	SPAB_00973.p01	EcE24377A_0804.p01	ECOK1_1252.p01	ECNA114_1201.p01	ECIAI39_1991.p01	*	ECS88_1160.p01	ETEC_0785.p01	*	EC55989_0762.p01	*	ECED1_1087.p01,ECED1_2558.p01	*	ECABU_c13630.p01	ECUMN_1387.p01,ECUMN_0582.p01	ECO103_5170.p01	ECH74115_3565.p01,ECH74115_3242.p01	UTI89_C1275.p01	G2583_0663.p01,G2583_0289.p01	ECSP_3283.p01,ECSP_2987.p01	c1534.p01	ECO26_3212.p01,ECO26_0575.p01	Z3367.p01,Z1435.p01	ECs3002.p01,ECs1174.p01	SDY_1382.p01	*	*	*	*	*	SeHA_C1111.p01	*	*	*	CFSAN001992_20480.p01	STY1016.p01	*	*	*	ECP_1140.p01	UM146_11600.p01	*	*	NRG857_05525.p01	LF82_148.p01	ECIAI1_0756.p01
OID406	38	49	ECSE_0568.p01	SPAB_00974.p01	EcE24377A_0805.p01	ECOK1_1253.p01	ECNA114_1202.p01	ECIAI39_1990.p01	*	ECS88_1161.p01	*	*	EC55989_0763.p01	*	ECED1_1088.p01,ECED1_2557.p01	*	ECABU_c13640.p01	ECUMN_1388.p01,ECUMN_0583.p01	ECO103_5171.p01	ECH74115_3564.p01,ECH74115_2931.p01,ECH74115_3241.p01	UTI89_C1276.p01	G2583_3266.p01,G2583_0664.p01,G2583_0290.p01	ECSP_3282.p01,ECSP_2748.p01,ECSP_2986.p01	c1536.p01	ECO26_3211.p01,ECO26_0576.p01	Z3366.p01,Z1437.p01	ECs3001.p01,ECs1175.p01	SDY_1383.p01	*	*	*	*	*	SeHA_C1112.p01	*	*	*	CFSAN001992_20485.p01	betA.p01	*	*	*	ECP_1141.p01	UM146_11595.p01	*	*	NRG857_05530.p01	LF82_149.p01	ECIAI1_0757.p01
OID407	42	53	ECSE_0569.p01	SPAB_00975.p01	EcE24377A_0806.p01	ECOK1_1254.p01	ECNA114_1203.p01	ECIAI39_1989.p01	*	ECS88_1162.p01	ETEC_0787.p01	*	EC55989_0764.p01	*	ECED1_1089.p01,ECED1_2556.p01	*	ECABU_c13650.p01	ECUMN_1389.p01,ECUMN_0584.p01	ECO103_5172.p01	ECH74115_3563.p01,ECH74115_2930.p01,ECH74115_3240.p01	UTI89_C1277.p01	G2583_0948.p01,G2583_0665.p01,G2583_0291.p01	ECSP_3281.p01,ECSP_2747.p01,ECSP_2985.p01	c1537.p01	ECO26_3210.p01,ECO26_0577.p01	Z3365.p01,Z1438.p01	ECs3000.p01,ECs1176.p01	SDY_1384.p01	SFxv_1557.p01	*	*	*	*	SeHA_C1113.p01	*	*	*	CFSAN001992_20490.p01	*	*	*	*	ECP_1142.p01	UM146_11590.p01	*	*	NRG857_05535.p01	LF82_150.p01	ECIAI1_0758.p01
OID408	34	42	ECSE_0575.p01	*	*	ECOK1_1263.p01	ECNA114_1208.p01	*	*	*	*	*	EC55989_0769.p01	ECO111_1139.p01	ECED1_2547.p01	*	ECABU_c13750.p01	ECUMN_1399.p01,ECUMN_0591.p01	ECO103_5183.p01	ECH74115_3553.p01,ECH74115_3234.p01	*	G2583_0957.p01,G2583_3256.p01,G2583_0672.p01	ECSP_3269.p01,ECSP_2978.p01	c1549.p01	ECO26_3201.p01,ECO26_1587.p01,ECO26_0584.p01	Z1450.p01,Z3356.p01	ECs2987.p01	*	*	*	*	*	A464_974.p01	SeHA_C1119.p01	*	E2348C_0999.p01	CFSAN002050_11425.p01	CFSAN001992_20530.p01	STY1022.p01	*	*	*	ECP_1149.p01	*	*	*	NRG857_05570.p01	LF82_156.p01	ECIAI1_0765.p01
OID409	8	8	*	SPAB_00982.p01	*	*	*	*	*	*	*	*	*	*	*	EC042_0810.p01	*	*	*	ECH74115_2921.p01	*	*	ECSP_2738.p01	*	ECO26_3370.p01	*	*	*	*	*	SCH_0975.p01	*	*	SeHA_C0384.p01	*	*	CFSAN002050_16220.p01	*	*	*	*	*	*	*	*	*	*	*	*
OID410	42	51	ECSE_0576.p01	SPAB_00983.p01	EcE24377A_0811.p01	ECOK1_1264.p01	ECNA114_1209.p01	ECIAI39_2693.p01	*	ECS88_1176.p01	ETEC_0798.p01	UMNK88_3143.p01	EC55989_0770.p01	ECO111_1140.p01	ECED1_2546.p01	*	ECABU_c13760.p01	ECUMN_1400.p01,ECUMN_0592.p01	ECO103_5184.p01	ECH74115_3552.p01,ECH74115_1601.p01	UTI89_C1291.p01	G2583_3255.p01,G2583_0301.p01,G2583_0673.p01	ECSP_3268.p01,ECSP_1520.p01	c1550.p01	ECO26_1588.p01,ECO26_3200.p01,ECO26_0585.p01	Z1451.p01,Z3355.p01	ECs2986.p01,ECs1612.p01	*	*	*	*	*	A464_975.p01	SeHA_C1120.p01	*	E2348C_1000.p01	*	CFSAN001992_20535.p01	*	*	*	*	ECP_1150.p01	UM146_11520.p01	*	*	NRG857_05575.p01	LF82_157.p01	ECIAI1_0766.p01
OID411	57	65	ECSE_0578.p01,ECSE_2167.p01	SPAB_01614.p01	EcE24377A_0813.p01	ECOK1_2053.p01	ECNA114_2015.p01	ECIAI39_4216.p01,ECIAI39_4217.p01	*	ECS88_1989.p01	*	UMNK88_2413.p01	EC55989_2156.p01,EC55989_0772.p01	ECO111_2518.p01	ECED1_2203.p01	EC042_4094.p01	ECABU_c21960.p01	ECUMN_4821.p01	*	ECH74115_1603.p01,ECH74115_3228.p01	UTI89_C2136.p01	G2583_0675.p01	ECSP_2972.p01,ECSP_1522.p01	c2352.p01	*	Z1870.p01	ECs1614.p01	*	SFxv_2210.p01	SARI_01331.p01	SCH_1647.p01	EAKF1_ch0131c.p01	A464_1692.p01	*	EcHS_A2036.p01	*	CFSAN002050_14685.p01	CFSAN001992_03270.p01	STY1415.p01	ECW_m2111.p01	STM1653.p01	EKO11_1838.p01	ECP_1870.p01	UM146_07505.p01	SEEB0189_11245.p01	WFL_10340.p01	NRG857_05585.p01,NRG857_09670.p01	LF82_0557.p01,LF82_0556.p01	*
OID412	26	27	ECSE_0585.p01	SPAB_00996.p01	EcE24377A_0822.p01	ECOK1_1269.p01	ECNA114_1215.p01	*	*	*	ETEC_0804.p01	*	*	*	*	*	*	*	*	ECH74115_1610.p01,ECH74115_3221.p01	UTI89_C1299.p01	G2583_0684.p01	ECSP_2965.p01	c1558.p01	*	*	*	*	*	*	SCH_0982.p01	*	*	*	*	*	CFSAN002050_11470.p01	*	*	*	STM2618.p01	*	*	UM146_11480.p01	*	*	NRG857_05620.p01	LF82_3527.p01	*
OID413	38	48	ECSE_0592.p01	SPAB_02463.p01	*	*	ECNA114_1252.p01	*	*	ECS88_1363.p01	*	UMNK88_1999.p01	EC55989_0788.p01	*	ECED1_2515.p01	EC042_1353.p01,EC042_1702.p01	*	ECUMN_0610.p01,ECUMN_1414.p01	ECO103_2320.p01,ECO103_0536.p01	ECH74115_1618.p01	UTI89_C1494.p01	G2583_0317.p01,G2583_5207.p01	ECSP_2604.p01,ECSP_1534.p01	c1442.p01	ECO26_1213.p01,ECO26_2637.p01,ECO26_1952.p01	Z2366.p01,Z1881.p01	ECs1628.p01	*	*	*	*	*	A464_1031.p01	SeHA_C1202.p01	*	E2348C_0694.p01	CFSAN002050_11855.p01	CFSAN001992_06180.p01	STY1124.p01	*	STM1092.p01	*	*	*	SEEB0189_14110.p01	*	*	*	ECIAI1_1591.p01
OID414	48	59	ECSE_0618.p01	SPAB_01636.p01	EcE24377A_1286.p01	ECOK1_0574.p01,ECOK1_0568.p01,ECOK1_1466.p01	*	ECIAI39_0536.p01	*	ECS88_0601.p01,ECS88_1389.p01,ECS88_0595.p01	ETEC_1248.p01	*	EC55989_1413.p01	ECO111_0583.p01	ECED1_0554.p01	EC042_1380.p01	ECABU_c06140.p01	ECUMN_1366.p01	ECO103_0563.p01	*	UTI89_C0565.p01,UTI89_C1522.p01	G2583_0714.p01	ECSP_1561.p01	c0651.p01,c1474.p01	ECO26_0628.p01	Z1925.p01	*	SDY_1060.p01	SFxv_2430.p01,SFxv_2255.p01	SARI_01349.p01	SCH_1634.p01	EAKF1_ch1115.p01	A464_1676.p01	SeHA_C1817.p01	*	E2348C_0465.p01	CFSAN002050_14615.p01	CFSAN001992_03345.p01	*	*	*	*	ECP_0596.p01	UM146_14690.p01	SEEB0189_11315.p01	*	NRG857_02535.p01	LF82_2581.p01	*
OID415	45	49	ECSE_0621.p01	SPAB_00570.p01	*	ECOK1_0571.p01,ECOK1_0575.p01	*	ECIAI39_0539.p01	*	ECS88_0597.p01,ECS88_0602.p01	*	*	*	ECO111_0586.p01	*	*	ECABU_c06150.p01	ECUMN_0637.p01	ECO103_0566.p01	ECH74115_1653.p01	UTI89_C0566.p01	G2583_0717.p01	ECSP_1567.p01	c0652.p01	ECO26_0631.p01	Z1931.p01	ECs1663.p01	*	*	SARI_00495.p01	SCH_2396.p01	EAKF1_ch0900.p01	A464_2523.p01	SeHA_C2648.p01	*	E2348C_0466.p01	CFSAN002050_18905.p01	CFSAN001992_21615.p01	STY2632.p01	*	STM2395.p01	*	ECP_0597.p01	UM146_14685.p01	SEEB0189_07595.p01	*	NRG857_02540.p01	LF82_1565.p01	*
OID416	55	56	ECSE_0636.p01	SPAB_03249.p01	EcE24377A_0590.p01	ECOK1_0581.p01	ECNA114_0503.p01	ECIAI39_0547.p01	EcSMS35_0590.p01	ECS88_0609.p01	ETEC_0600.p01	UMNK88_601.p01	EC55989_0563.p01	ECO111_0599.p01	ECED1_0564.p01	EC042_0606.p01	ECABU_c06210.p01	ECUMN_0662.p01	ECO103_0577.p01	ECH74115_0653.p01	UTI89_C0572.p01	G2583_0733.p01	ECSP_0624.p01	c0658.p01	ECO26_0644.p01	Z0711.p01	ECs0610.p01	*	SFxv_0521.p01	*	*	EAKF1_ch0890c.p01	*	*	EcHS_A0619.p01	E2348C_0472.p01	*	*	*	ECW_m0624.p01	*	EKO11_3295.p01	ECP_0603.p01	UM146_14655.p01	*	WFL_03100.p01	NRG857_02570.p01	LF82_0387.p01	ECIAI1_0553.p01
OID417	72	73	ECSE_0640.p01	SPAB_02991.p01	EcE24377A_0594.p01	ECOK1_0585.p01	ECNA114_0507.p01	ECIAI39_0551.p01	EcSMS35_0594.p01	ECS88_0613.p01	ETEC_0604.p01	UMNK88_605.p01	EC55989_0567.p01	ECO111_0603.p01	ECED1_0568.p01	EC042_0610.p01	ECABU_c06250.p01	ECUMN_0666.p01	ECO103_0581.p01	ECH74115_0657.p01	UTI89_C0576.p01	G2583_0737.p01	ECSP_0628.p01	c0662.p01	ECO26_0648.p01	Z0715.p01	ECs0614.p01	SDY_0489.p01	SFxv_0535.p01	SARI_02370.p01	SCH_0605.p01	EAKF1_ch0886c.p01	A464_539.p01	SeHA_C0679.p01	EcHS_A0623.p01	E2348C_0476.p01	CFSAN002050_09450.p01	CFSAN001992_08460.p01	STY0617.p01	ECW_m0628.p01	STM0568.p01	EKO11_3291.p01	ECP_0607.p01	UM146_14635.p01	SEEB0189_16440.p01	WFL_03120.p01	NRG857_02590.p01	LF82_1637.p01	ECIAI1_0557.p01
OID418	72	73	ECSE_0641.p01	SPAB_02990.p01	EcE24377A_0595.p01	ECOK1_0586.p01	ECNA114_0508.p01	ECIAI39_0552.p01	EcSMS35_0595.p01	ECS88_0614.p01	ETEC_0605.p01	UMNK88_606.p01	EC55989_0568.p01	ECO111_0604.p01	ECED1_0569.p01	EC042_0611.p01	ECABU_c06260.p01	ECUMN_0667.p01	ECO103_0582.p01	ECH74115_0658.p01	UTI89_C0577.p01	G2583_0738.p01	ECSP_0629.p01	c0663.p01	ECO26_0649.p01	Z0716.p01	ECs0615.p01	SDY_0490.p01	SFxv_0536.p01	SARI_02369.p01	SCH_0606.p01	EAKF1_ch0885.p01	A464_540.p01	SeHA_C0680.p01	EcHS_A0624.p01	E2348C_0477.p01	CFSAN002050_09455.p01	CFSAN001992_08455.p01	STY0618.p01	ECW_m0629.p01	STM0569.p01	EKO11_3290.p01	ECP_0608.p01	UM146_14630.p01	SEEB0189_16435.p01	WFL_03125.p01	NRG857_02595.p01	LF82_2585.p01	ECIAI1_0558.p01
OID419	71	72	ECSE_0642.p01	SPAB_02986.p01	EcE24377A_0596.p01	ECOK1_0587.p01	ECNA114_0509.p01	ECIAI39_0553.p01	EcSMS35_0596.p01	ECS88_0615.p01	ETEC_0606.p01	UMNK88_607.p01	EC55989_0569.p01	ECO111_0605.p01	ECED1_0570.p01	EC042_0612.p01	ECABU_c06270.p01	ECUMN_0668.p01	ECO103_0583.p01	ECH74115_0659.p01	UTI89_C0578.p01	G2583_0739.p01	ECSP_0630.p01	c0664.p01	ECO26_0650.p01	Z0717.p01	ECs0616.p01	SDY_0491.p01	SFxv_0537.p01	SARI_02359.p01	SCH_0609.p01	EAKF1_ch0884.p01	A464_550.p01	SeHA_C0690.p01	EcHS_A0625.p01	E2348C_0478.p01	CFSAN002050_09500.p01	CFSAN001992_08445.p01	STY0620.p01	ECW_m0630.p01	STM0578.p01	EKO11_3289.p01	ECP_0609.p01	UM146_14625.p01	SEEB0189_16390.p01	WFL_03130.p01	NRG857_02600.p01	LF82_1483.p01	ECIAI1_0559.p01
OID420	72	73	ECSE_0643.p01	SPAB_02985.p01	EcE24377A_0598.p01	ECOK1_0588.p01	ECNA114_0510.p01	ECIAI39_0554.p01	EcSMS35_0597.p01	ECS88_0616.p01	ETEC_0607.p01	UMNK88_608.p01	EC55989_0570.p01	ECO111_0606.p01	ECED1_0571.p01	EC042_0613.p01	ECABU_c06280.p01	ECUMN_0669.p01	ECO103_0584.p01	ECH74115_0660.p01	UTI89_C0579.p01	G2583_0740.p01	ECSP_0631.p01	c0665.p01	ECO26_0651.p01	Z0718.p01	ECs0617.p01	SDY_0492.p01	SFxv_0538.p01	SARI_02358.p01	SCH_0610.p01	EAKF1_ch0883.p01	A464_551.p01	SeHA_C0691.p01	EcHS_A0626.p01	E2348C_0479.p01	CFSAN002050_09505.p01	CFSAN001992_08440.p01	STY0621.p01	ECW_m0631.p01	STM0579.p01	EKO11_3288.p01	ECP_0610.p01	UM146_14620.p01	SEEB0189_16385.p01	WFL_03135.p01	NRG857_02605.p01	LF82_2584.p01	ECIAI1_0560.p01
OID421	70	71	ECSE_0644.p01	SPAB_02982.p01	EcE24377A_0599.p01	ECOK1_0589.p01	ECNA114_0511.p01	ECIAI39_0555.p01	EcSMS35_0598.p01	ECS88_0617.p01	ETEC_0608.p01	UMNK88_609.p01	EC55989_0571.p01	ECO111_0607.p01	ECED1_0572.p01	EC042_0614.p01	ECABU_c06290.p01	ECUMN_0670.p01	ECO103_0585.p01	ECH74115_0661.p01	UTI89_C0580.p01	G2583_0741.p01	ECSP_0632.p01	c0666.p01	ECO26_0652.p01	Z0719.p01	ECs0618.p01	SDY_0493.p01	SFxv_0539.p01	SARI_02355.p01	SCH_0613.p01	EAKF1_ch0882.p01	A464_554.p01	SeHA_C0694.p01	EcHS_A0627.p01	E2348C_0480.p01	CFSAN002050_09520.p01	CFSAN001992_08425.p01	STY0625.p01	ECW_m0632.p01	STM0582.p01	EKO11_3287.p01	ECP_0611.p01	UM146_14615.p01	SEEB0189_16370.p01	WFL_03140.p01	NRG857_02610.p01	LF82_2587.p01	ECIAI1_0561.p01
OID422	71	72	ECSE_0645.p01	SPAB_02981.p01	EcE24377A_0600.p01	ECOK1_0590.p01	ECNA114_0512.p01	ECIAI39_0556.p01	EcSMS35_0599.p01	ECS88_0618.p01	ETEC_0609.p01	UMNK88_610.p01	EC55989_0572.p01	ECO111_0608.p01	ECED1_0573.p01	EC042_0615.p01	ECABU_c06300.p01	ECUMN_0671.p01	ECO103_0586.p01	ECH74115_0662.p01	UTI89_C0581.p01	G2583_0742.p01	ECSP_0633.p01	c0667.p01	ECO26_0653.p01	Z0720.p01	ECs0619.p01	SDY_0494.p01	SFxv_0540.p01	SARI_02353.p01	SCH_0614.p01	*	A464_555.p01	SeHA_C0695.p01	EcHS_A0628.p01	E2348C_0481.p01	CFSAN002050_09525.p01	CFSAN001992_08420.p01	STY0626.p01	ECW_m0633.p01	STM0583.p01	EKO11_3286.p01	ECP_0612.p01	UM146_14610.p01	SEEB0189_16365.p01	WFL_03145.p01	NRG857_02615.p01	LF82_2588.p01	ECIAI1_0562.p01
OID423	71	72	ECSE_0648.p01	SPAB_02980.p01	EcE24377A_0601.p01	ECOK1_0593.p01	ECNA114_0524.p01	ECIAI39_0557.p01	EcSMS35_0601.p01	ECS88_0621.p01	ETEC_0612.p01	UMNK88_613.p01	EC55989_0574.p01	ECO111_0612.p01	ECED1_0576.p01	EC042_0620.p01	ECABU_c06320.p01	ECUMN_0675.p01	ECO103_0590.p01	ECH74115_0666.p01	UTI89_C0583.p01	G2583_0745.p01	ECSP_0636.p01	c0668.p01	ECO26_0657.p01	Z0723.p01	ECs0622.p01	SDY_0511.p01	SFxv_0547.p01	SARI_02352.p01	SCH_0615.p01	EAKF1_ch0879.p01	A464_556.p01	SeHA_C0696.p01	EcHS_A0631.p01	E2348C_0484.p01	CFSAN002050_09530.p01	CFSAN001992_08415.p01	entD.p01	ECW_m0637.p01	STM0584.p01	EKO11_3283.p01	ECP_0614.p01	UM146_14595.p01	SEEB0189_16360.p01	WFL_03165.p01	NRG857_02635.p01	LF82_0566.p01	ECIAI1_0565.p01
OID424	71	72	ECSE_0649.p01	SPAB_02979.p01	EcE24377A_0603.p01	ECOK1_0594.p01	ECNA114_0525.p01	ECIAI39_0560.p01	EcSMS35_0602.p01	ECS88_0622.p01	ETEC_0613.p01	UMNK88_614.p01	EC55989_0575.p01	ECO111_0613.p01	*	EC042_0621.p01	ECABU_c06330.p01	ECUMN_0676.p01	ECO103_0591.p01	ECH74115_0667.p01	UTI89_C0584.p01	G2583_0746.p01	ECSP_0637.p01	c0669.p01	ECO26_0658.p01	Z0724.p01	ECs0623.p01	SDY_0512.p01	SFxv_0549.p01	SARI_02351.p01	SCH_0616.p01	EAKF1_ch0878.p01	A464_557.p01	SeHA_C0697.p01	EcHS_A0633.p01	E2348C_0485.p01	CFSAN002050_09535.p01	CFSAN001992_08410.p01	STY0628.p01	ECW_m0638.p01	STM0585.p01	EKO11_3282.p01	ECP_0615.p01	UM146_14590.p01	SEEB0189_16355.p01	WFL_03170.p01	NRG857_02640.p01	LF82_0640.p01	ECIAI1_0566.p01
OID425	72	73	ECSE_0651.p01	SPAB_02977.p01	EcE24377A_0604.p01	ECOK1_0596.p01	ECNA114_0527.p01	ECIAI39_0561.p01	EcSMS35_0604.p01	ECS88_0623.p01	ETEC_0614.p01	UMNK88_616.p01	EC55989_0576.p01	ECO111_0614.p01	ECED1_0580.p01	EC042_0622.p01	ECABU_c06340.p01	ECUMN_0678.p01	ECO103_0592.p01	ECH74115_0669.p01	UTI89_C0586.p01	G2583_0747.p01	ECSP_0638.p01	c0671.p01	ECO26_0659.p01	Z0725.p01	ECs0624.p01	SDY_0513.p01	SFxv_0550.p01	SARI_02350.p01	SCH_0617.p01	EAKF1_ch0877c.p01	A464_559.p01	SeHA_C0698.p01	EcHS_A0634.p01	E2348C_0486.p01	CFSAN002050_09540.p01	CFSAN001992_08405.p01	STY0629.p01	ECW_m0639.p01	STM0586.p01	EKO11_3281.p01	ECP_0616.p01	UM146_14585.p01	SEEB0189_16350.p01	WFL_03175.p01	NRG857_02645.p01	LF82_0646.p01	ECIAI1_0568.p01
OID426	68	69	ECSE_0652.p01	SPAB_02976.p01	EcE24377A_0605.p01	ECOK1_0597.p01	ECNA114_0528.p01	ECIAI39_0562.p01	EcSMS35_0605.p01	ECS88_0624.p01	ETEC_0615.p01	UMNK88_617.p01	EC55989_0577.p01	ECO111_0615.p01	ECED1_0581.p01	EC042_0623.p01	ECABU_c06350.p01	ECUMN_0679.p01	ECO103_0593.p01	ECH74115_0670.p01	UTI89_C0587.p01	G2583_0748.p01	ECSP_0639.p01	c0672.p01	ECO26_0660.p01	Z0726.p01	*	SDY_0514.p01	SFxv_0551.p01	SARI_02349.p01	SCH_0618.p01	EAKF1_ch0876c.p01	A464_560.p01	SeHA_C0699.p01	EcHS_A0635.p01	E2348C_0487.p01	CFSAN002050_09545.p01	CFSAN001992_08400.p01	ybdZ.p01	ECW_m0640.p01	STM0587.p01	EKO11_3280.p01	ECP_0617.p01	UM146_14580.p01	SEEB0189_16345.p01	WFL_03180.p01	NRG857_02650.p01	LF82_2593.p01	ECIAI1_0569.p01
OID427	70	71	ECSE_0653.p01	SPAB_02975.p01	EcE24377A_0606.p01	ECOK1_0598.p01	ECNA114_0529.p01	ECIAI39_0563.p01	EcSMS35_0606.p01	ECS88_0625.p01	ETEC_0616.p01	UMNK88_619.p01	EC55989_0578.p01	ECO111_0616.p01	ECED1_0582.p01	EC042_0624.p01	ECABU_c06360.p01	ECUMN_0680.p01	ECO103_0594.p01	ECH74115_0671.p01	UTI89_C0588.p01	G2583_0749.p01	ECSP_0640.p01	c0673.p01	ECO26_0661.p01	Z0727.p01	ECs0625.p01	SDY_0515.p01	SFxv_0552.p01	SARI_02348.p01	SCH_0619.p01	EAKF1_ch0875c.p01	A464_561.p01	SeHA_C0700.p01	EcHS_A0636.p01	E2348C_0488.p01	CFSAN002050_09550.p01	*	STY0631.p01	ECW_m0641.p01	STM0588.p01	EKO11_3279.p01	ECP_0618.p01	UM146_14575.p01	SEEB0189_16340.p01	WFL_03185.p01	NRG857_02655.p01	LF82_0568.p01	ECIAI1_0570.p01
OID428	66	67	ECSE_0654.p01	SPAB_02974.p01	EcE24377A_0608.p01	ECOK1_0600.p01	ECNA114_0530.p01	ECIAI39_0564.p01	EcSMS35_0608.p01	ECS88_0626.p01	ETEC_0617.p01	UMNK88_621.p01	EC55989_0579.p01	ECO111_0617.p01	ECED1_0584.p01	EC042_0625.p01	ECABU_c06370.p01	ECUMN_0681.p01	ECO103_0595.p01	ECH74115_0673.p01	UTI89_C0589.p01	G2583_0750.p01	ECSP_0641.p01	c0674.p01	ECO26_0662.p01	Z0728.p01	ECs0626.p01	SDY_0518.p01	*	SARI_02347.p01	SCH_0620.p01	EAKF1_ch0874c.p01	A464_562.p01	SeHA_C0701.p01	EcHS_A0638.p01	*	CFSAN002050_09555.p01	CFSAN001992_08385.p01	*	ECW_m0642.p01	STM0589.p01	EKO11_3278.p01	ECP_0619.p01	UM146_14570.p01	SEEB0189_16335.p01	WFL_03190.p01	NRG857_02660.p01	LF82_0644.p01	ECIAI1_0571.p01
OID429	72	73	ECSE_0655.p01	SPAB_02973.p01	EcE24377A_0607.p01	ECOK1_0599.p01	ECNA114_0531.p01	ECIAI39_0565.p01	EcSMS35_0607.p01	ECS88_0627.p01	ETEC_0618.p01	UMNK88_620.p01	EC55989_0580.p01	ECO111_0618.p01	ECED1_0585.p01	EC042_0626.p01	ECABU_c06380.p01	ECUMN_0682.p01	ECO103_0596.p01	ECH74115_0672.p01	UTI89_C0590.p01	G2583_0751.p01	ECSP_0642.p01	c0675.p01	ECO26_0663.p01	Z0729.p01	ECs0627.p01	SDY_0519.p01	SFxv_0555.p01	SARI_02346.p01	SCH_0621.p01	EAKF1_ch0873.p01	A464_563.p01	SeHA_C0702.p01	EcHS_A0639.p01	E2348C_0490.p01	CFSAN002050_09560.p01	CFSAN001992_08380.p01	STY0634.p01	ECW_m0643.p01	STM0590.p01	EKO11_3277.p01	ECP_0620.p01	UM146_14565.p01	SEEB0189_16330.p01	WFL_03195.p01	NRG857_02665.p01	LF82_0642.p01	ECIAI1_0572.p01
OID430	72	73	ECSE_0656.p01	SPAB_02972.p01	EcE24377A_0609.p01	ECOK1_0601.p01	ECNA114_0532.p01	ECIAI39_0566.p01	EcSMS35_0609.p01	ECS88_0628.p01	ETEC_0619.p01	UMNK88_622.p01	EC55989_0581.p01	ECO111_0619.p01	ECED1_0586.p01	EC042_0627.p01	ECABU_c06390.p01	ECUMN_0683.p01	ECO103_0597.p01	ECH74115_0674.p01	UTI89_C0591.p01	G2583_0752.p01	ECSP_0643.p01	c0676.p01	ECO26_0664.p01	Z0731.p01	ECs0628.p01	SDY_0520.p01	SFxv_0556.p01	SARI_02345.p01	SCH_0622.p01	EAKF1_ch0872.p01	A464_564.p01	SeHA_C0703.p01	EcHS_A0640.p01	E2348C_0491.p01	CFSAN002050_09565.p01	CFSAN001992_08375.p01	STY0635.p01	ECW_m0644.p01	STM0591.p01	EKO11_3276.p01	ECP_0621.p01	UM146_14560.p01	SEEB0189_16325.p01	WFL_03200.p01	NRG857_02670.p01	LF82_0645.p01	ECIAI1_0573.p01
OID431	72	73	ECSE_0657.p01	SPAB_02971.p01	EcE24377A_0610.p01	ECOK1_0602.p01	ECNA114_0533.p01	ECIAI39_0567.p01	EcSMS35_0610.p01	ECS88_0629.p01	ETEC_0620.p01	UMNK88_623.p01	EC55989_0582.p01	ECO111_0620.p01	ECED1_0587.p01	EC042_0628.p01	ECABU_c06400.p01	ECUMN_0684.p01	ECO103_0598.p01	ECH74115_0675.p01	UTI89_C0592.p01	G2583_0753.p01	ECSP_0644.p01	c0677.p01	ECO26_0665.p01	Z0732.p01	ECs0629.p01	SDY_0521.p01	SFxv_0557.p01	SARI_02344.p01	SCH_0623.p01	EAKF1_ch0871.p01	A464_565.p01	SeHA_C0704.p01	EcHS_A0641.p01	E2348C_0492.p01	CFSAN002050_09570.p01	CFSAN001992_08370.p01	STY0636.p01	ECW_m0645.p01	STM0592.p01	EKO11_3275.p01	ECP_0622.p01	UM146_14555.p01	SEEB0189_16320.p01	WFL_03205.p01	NRG857_02675.p01	LF82_0643.p01	ECIAI1_0574.p01
OID432	72	73	ECSE_0658.p01	SPAB_02970.p01	EcE24377A_0611.p01	ECOK1_0603.p01	ECNA114_0534.p01	ECIAI39_0568.p01	EcSMS35_0611.p01	ECS88_0630.p01	ETEC_0621.p01	UMNK88_624.p01	EC55989_0583.p01	ECO111_0621.p01	ECED1_0588.p01	EC042_0629.p01	ECABU_c06410.p01	ECUMN_0685.p01	ECO103_0599.p01	ECH74115_0676.p01	UTI89_C0593.p01	G2583_0754.p01	ECSP_0645.p01	c0678.p01	ECO26_0666.p01	Z0733.p01	ECs0630.p01	SDY_0522.p01	SFxv_0558.p01	SARI_02343.p01	SCH_0624.p01	EAKF1_ch0870c.p01	A464_566.p01	SeHA_C0705.p01	EcHS_A0642.p01	E2348C_0493.p01	CFSAN002050_09575.p01	CFSAN001992_08365.p01	STY0637.p01	ECW_m0646.p01	STM0593.p01	EKO11_3274.p01	ECP_0623.p01	UM146_14550.p01	SEEB0189_16315.p01	WFL_03210.p01	NRG857_02680.p01	LF82_0569.p01	ECIAI1_0575.p01
OID433	72	73	ECSE_0659.p01	SPAB_02969.p01	EcE24377A_0612.p01	ECOK1_0604.p01	ECNA114_0535.p01	ECIAI39_0569.p01	EcSMS35_0612.p01	ECS88_0631.p01	ETEC_0622.p01	UMNK88_625.p01	EC55989_0584.p01	ECO111_0622.p01	ECED1_0589.p01	EC042_0630.p01	ECABU_c06420.p01	ECUMN_0686.p01	ECO103_0600.p01	ECH74115_0677.p01	UTI89_C0594.p01	G2583_0755.p01	ECSP_0646.p01	c0679.p01	ECO26_0667.p01	Z0734.p01	ECs0631.p01	SDY_0523.p01	SFxv_0559.p01	SARI_02342.p01	SCH_0625.p01	EAKF1_ch0869.p01	A464_567.p01	SeHA_C0706.p01	EcHS_A0643.p01	E2348C_0494.p01	CFSAN002050_09580.p01	CFSAN001992_08360.p01	STY0638.p01	ECW_m0647.p01	STM0594.p01	EKO11_3273.p01	ECP_0624.p01	UM146_14545.p01	SEEB0189_16310.p01	WFL_03215.p01	NRG857_02685.p01	LF82_0641.p01	ECIAI1_0576.p01
OID434	68	69	ECSE_0660.p01	SPAB_02968.p01	EcE24377A_0613.p01	ECOK1_0605.p01	ECNA114_0536.p01	ECIAI39_0570.p01	EcSMS35_0613.p01	ECS88_0632.p01	ETEC_0623.p01	UMNK88_626.p01	EC55989_0585.p01	ECO111_0623.p01	ECED1_0590.p01	EC042_0631.p01	ECABU_c06430.p01	ECUMN_0687.p01	ECO103_0601.p01	ECH74115_0678.p01	UTI89_C0595.p01	G2583_0756.p01	ECSP_0647.p01	c0680.p01	ECO26_0668.p01	Z0735.p01	ECs0632.p01	SDY_0524.p01	*	SARI_02341.p01	SCH_0626.p01	EAKF1_ch0868c.p01	A464_568.p01	SeHA_C0707.p01	EcHS_A0644.p01	E2348C_0495.p01	CFSAN002050_09585.p01	CFSAN001992_08355.p01	STY0639.p01	ECW_m0648.p01	STM0595.p01	EKO11_3272.p01	ECP_0625.p01	UM146_14540.p01	SEEB0189_16305.p01	WFL_03220.p01	NRG857_02690.p01	LF82_0565.p01	ECIAI1_0577.p01
OID435	72	73	ECSE_0661.p01	SPAB_02967.p01	EcE24377A_0614.p01	ECOK1_0606.p01	ECNA114_0537.p01	ECIAI39_0571.p01	EcSMS35_0614.p01	ECS88_0633.p01	ETEC_0624.p01	UMNK88_627.p01	EC55989_0586.p01	ECO111_0624.p01	ECED1_0591.p01	EC042_0632.p01	ECABU_c06440.p01	ECUMN_0688.p01	ECO103_0602.p01	ECH74115_0679.p01	UTI89_C0596.p01	G2583_0757.p01	ECSP_0648.p01	c0681.p01	ECO26_0669.p01	Z0736.p01	ECs0633.p01	SDY_0525.p01	SFxv_0561.p01	SARI_02340.p01	SCH_0627.p01	EAKF1_ch0867c.p01	A464_569.p01	SeHA_C0708.p01	EcHS_A0645.p01	E2348C_0496.p01	CFSAN002050_09590.p01	CFSAN001992_08350.p01	STY0640.p01	ECW_m0649.p01	STM0596.p01	EKO11_3271.p01	ECP_0626.p01	UM146_14535.p01	SEEB0189_16300.p01	WFL_03225.p01	NRG857_02695.p01	LF82_0567.p01	ECIAI1_0578.p01
OID436	72	73	ECSE_0662.p01	SPAB_02966.p01	EcE24377A_0615.p01	ECOK1_0607.p01	ECNA114_0538.p01	ECIAI39_0572.p01	EcSMS35_0615.p01	ECS88_0634.p01	ETEC_0625.p01	UMNK88_628.p01	EC55989_0587.p01	ECO111_0625.p01	ECED1_0592.p01	EC042_0633.p01	ECABU_c06450.p01	ECUMN_0689.p01	ECO103_0603.p01	ECH74115_0680.p01	UTI89_C0597.p01	G2583_0758.p01	ECSP_0649.p01	c0682.p01	ECO26_0670.p01	Z0737.p01	ECs0634.p01	SDY_0526.p01	SFxv_0562.p01	SARI_02339.p01	SCH_0628.p01	EAKF1_ch0866c.p01	A464_570.p01	SeHA_C0709.p01	EcHS_A0646.p01	E2348C_0497.p01	CFSAN002050_09595.p01	CFSAN001992_08345.p01	STY0641.p01	ECW_m0650.p01	STM0597.p01	EKO11_3270.p01	ECP_0627.p01	UM146_14530.p01	SEEB0189_16295.p01	WFL_03230.p01	NRG857_02700.p01	LF82_0564.p01	ECIAI1_0579.p01
OID437	72	73	ECSE_0663.p01	SPAB_02965.p01	EcE24377A_0616.p01	ECOK1_0608.p01	ECNA114_0539.p01	ECIAI39_0573.p01	EcSMS35_0616.p01	ECS88_0635.p01	ETEC_0626.p01	UMNK88_629.p01	EC55989_0588.p01	ECO111_0626.p01	ECED1_0593.p01	EC042_0634.p01	ECABU_c06460.p01	ECUMN_0690.p01	ECO103_0604.p01	ECH74115_0681.p01	UTI89_C0598.p01	G2583_0759.p01	ECSP_0650.p01	c0683.p01	ECO26_0671.p01	Z0738.p01	ECs0635.p01	SDY_0527.p01	SFxv_0563.p01	SARI_02338.p01	SCH_0629.p01	EAKF1_ch0865c.p01	A464_571.p01	SeHA_C0710.p01	EcHS_A0647.p01	E2348C_0498.p01	CFSAN002050_09600.p01	CFSAN001992_08340.p01	STY0642.p01	ECW_m0651.p01	STM0598.p01	EKO11_3269.p01	ECP_0628.p01	UM146_14525.p01	SEEB0189_16290.p01	WFL_03235.p01	NRG857_02705.p01	LF82_0563.p01	ECIAI1_0580.p01
OID438	72	73	ECSE_0664.p01	SPAB_02964.p01	EcE24377A_0617.p01	ECOK1_0609.p01	ECNA114_0540.p01	ECIAI39_0574.p01	EcSMS35_0617.p01	ECS88_0636.p01	ETEC_0627.p01	UMNK88_630.p01	EC55989_0589.p01	ECO111_0627.p01	ECED1_0594.p01	EC042_0635.p01	ECABU_c06470.p01	ECUMN_0691.p01	ECO103_0605.p01	ECH74115_0682.p01	UTI89_C0599.p01	G2583_0760.p01	ECSP_0651.p01	c0684.p01	ECO26_0672.p01	Z0739.p01	ECs0636.p01	SDY_0528.p01	SFxv_0564.p01	SARI_02337.p01	SCH_0630.p01	EAKF1_ch0864c.p01	A464_572.p01	SeHA_C0711.p01	EcHS_A0648.p01	E2348C_0499.p01	CFSAN002050_09605.p01	CFSAN001992_08335.p01	STY0643.p01	ECW_m0652.p01	STM0599.p01	EKO11_3268.p01	ECP_0629.p01	UM146_14520.p01	SEEB0189_16285.p01	WFL_03240.p01	NRG857_02710.p01	LF82_2582.p01	ECIAI1_0581.p01
OID439	64	65	ECSE_0665.p01	SPAB_02962.p01	EcE24377A_0618.p01	ECOK1_0610.p01	ECNA114_0541.p01	ECIAI39_0575.p01	EcSMS35_0618.p01	ECS88_0637.p01	ETEC_0628.p01	UMNK88_631.p01	EC55989_0590.p01	ECO111_0628.p01	*	EC042_0636.p01	ECABU_c06480.p01	ECUMN_0692.p01	ECO103_0606.p01	ECH74115_0683.p01	UTI89_C0600.p01	G2583_0761.p01	ECSP_0652.p01	c0685.p01	ECO26_0673.p01	Z0740.p01	ECs0637.p01	*	SFxv_0565.p01	SARI_02336.p01	SCH_0631.p01	EAKF1_ch0863c.p01	A464_573.p01	SeHA_C0712.p01	EcHS_A0649.p01	E2348C_0500.p01	CFSAN002050_09610.p01	CFSAN001992_08330.p01	*	ECW_m0653.p01	STM0600.p01	EKO11_3267.p01	ECP_0630.p01	UM146_14515.p01	SEEB0189_16280.p01	WFL_03245.p01	NRG857_02715.p01	LF82_0382.p01	ECIAI1_0582.p01
OID440	66	67	ECSE_0666.p01	SPAB_02961.p01	EcE24377A_0619.p01	ECOK1_0611.p01	ECNA114_0542.p01	ECIAI39_0576.p01	EcSMS35_0619.p01	ECS88_0638.p01	*	UMNK88_632.p01	EC55989_0591.p01	ECO111_0629.p01	ECED1_0597.p01	EC042_0637.p01	ECABU_c06490.p01	ECUMN_0693.p01	ECO103_0607.p01	ECH74115_0684.p01	UTI89_C0601.p01	G2583_0762.p01	ECSP_0653.p01	c0686.p01	ECO26_0674.p01	*	*	SDY_0530.p01	SFxv_0566.p01	SARI_02335.p01	SCH_0632.p01	EAKF1_ch0862c.p01	A464_574.p01	SeHA_C0713.p01	EcHS_A0650.p01	E2348C_0501.p01	CFSAN002050_09615.p01	CFSAN001992_08325.p01	STY0645.p01	ECW_m0654.p01	STM0601.p01	EKO11_3266.p01	ECP_0631.p01	UM146_14510.p01	SEEB0189_16275.p01	WFL_03250.p01	NRG857_02720.p01	LF82_2583.p01	ECIAI1_0583.p01
OID441	72	73	ECSE_0667.p01	SPAB_02960.p01	EcE24377A_0620.p01	ECOK1_0612.p01	ECNA114_0543.p01	ECIAI39_0577.p01	EcSMS35_0620.p01	ECS88_0639.p01	ETEC_0629.p01	UMNK88_633.p01	EC55989_0592.p01	ECO111_0630.p01	ECED1_0598.p01	EC042_0638.p01	ECABU_c06500.p01	ECUMN_0694.p01	ECO103_0608.p01	ECH74115_0685.p01	UTI89_C0602.p01	G2583_0763.p01	ECSP_0654.p01	c0687.p01	ECO26_0675.p01	Z0742.p01	ECs0638.p01	SDY_0531.p01	SFxv_0567.p01	SARI_02334.p01	SCH_0633.p01	EAKF1_ch0861.p01	A464_575.p01	SeHA_C0714.p01	EcHS_A0651.p01	E2348C_0502.p01	CFSAN002050_09620.p01	CFSAN001992_08320.p01	STY0646.p01	ECW_m0655.p01	STM0602.p01	EKO11_3265.p01	ECP_0632.p01	UM146_14505.p01	SEEB0189_16270.p01	WFL_03255.p01	NRG857_02725.p01	LF82_2586.p01	ECIAI1_0584.p01
OID442	69	70	ECSE_0668.p01	SPAB_02959.p01	EcE24377A_0621.p01	ECOK1_0613.p01	ECNA114_0544.p01	ECIAI39_0578.p01	EcSMS35_0621.p01	*	ETEC_0630.p01	UMNK88_634.p01	EC55989_0593.p01	ECO111_0631.p01	ECED1_0599.p01	EC042_0639.p01	ECABU_c06510.p01	ECUMN_0695.p01	ECO103_0609.p01	ECH74115_0686.p01	UTI89_C0603.p01	G2583_0764.p01	ECSP_0655.p01	c0688.p01	ECO26_0676.p01	Z0743.p01	ECs0639.p01	SDY_0532.p01	SFxv_0568.p01	SARI_02333.p01	SCH_0634.p01	EAKF1_ch0860c.p01	A464_576.p01	SeHA_C0715.p01	EcHS_A0652.p01	E2348C_0503.p01	CFSAN002050_09625.p01	CFSAN001992_08315.p01	STY0647.p01	ECW_m0656.p01	STM0603.p01	EKO11_3264.p01	ECP_0633.p01	UM146_14500.p01	SEEB0189_16265.p01	WFL_03260.p01	NRG857_02730.p01	LF82_2589.p01	ECIAI1_0585.p01
OID443	66	67	ECSE_0669.p01	SPAB_02958.p01	EcE24377A_0622.p01	ECOK1_0614.p01	ECNA114_0545.p01	ECIAI39_0579.p01	EcSMS35_0622.p01	ECS88_0642.p01	ETEC_0631.p01	UMNK88_1261.p01	EC55989_0594.p01	ECO111_1286.p01	ECED1_0600.p01	EC042_0640.p01	ECABU_c06520.p01	ECUMN_0696.p01	ECO103_0610.p01	ECH74115_0687.p01	UTI89_C0604.p01	G2583_0765.p01	ECSP_0656.p01	c0689.p01	ECO26_0677.p01	Z0744.p01	ECs0640.p01	SDY_0533.p01	*	SARI_02332.p01	SCH_0635.p01	EAKF1_ch0859.p01	A464_577.p01	SeHA_C0716.p01	EcHS_A0653.p01	E2348C_0504.p01	CFSAN002050_09630.p01	CFSAN001992_08310.p01	STY0648.p01	ECW_m0657.p01	STM0604.p01	EKO11_3263.p01	ECP_0634.p01	UM146_14495.p01	SEEB0189_16260.p01	WFL_03265.p01	NRG857_02735.p01	LF82_2590.p01	ECIAI1_0586.p01
OID444	62	63	ECSE_0670.p01	SPAB_02957.p01	EcE24377A_0623.p01	ECOK1_0615.p01	ECNA114_0546.p01	ECIAI39_0580.p01	EcSMS35_0623.p01	ECS88_0643.p01	ETEC_0632.p01	UMNK88_637.p01	EC55989_0595.p01	*	ECED1_0601.p01	EC042_0641.p01	ECABU_c06530.p01	ECUMN_0697.p01	ECO103_0611.p01	ECH74115_0688.p01	UTI89_C0605.p01	G2583_0766.p01	ECSP_0657.p01	c0690.p01	ECO26_0678.p01	Z0746.p01	ECs0641.p01	*	*	SARI_02331.p01	SCH_0636.p01	EAKF1_ch0858.p01	A464_578.p01	SeHA_C0717.p01	EcHS_A0654.p01	E2348C_0505.p01	CFSAN002050_09635.p01	CFSAN001992_08305.p01	STY0649.p01	ECW_m0658.p01	STM0605.p01	EKO11_3262.p01	ECP_0635.p01	UM146_14490.p01	SEEB0189_16255.p01	WFL_03270.p01	NRG857_02740.p01	LF82_2591.p01	ECIAI1_0587.p01
OID445	69	70	ECSE_0671.p01	SPAB_02956.p01	EcE24377A_0624.p01	ECOK1_0616.p01	*	ECIAI39_0581.p01	EcSMS35_0624.p01	ECS88_0644.p01	ETEC_0633.p01	UMNK88_638.p01	EC55989_0596.p01	ECO111_0635.p01	ECED1_0602.p01	EC042_0642.p01	ECABU_c06540.p01	ECUMN_0698.p01	ECO103_0612.p01	ECH74115_0689.p01	UTI89_C0606.p01	G2583_0767.p01	ECSP_0658.p01	c0691.p01	ECO26_0679.p01	Z0747.p01	ECs0642.p01	*	SFxv_0575.p01	SARI_02330.p01	SCH_0637.p01	EAKF1_ch0857.p01	A464_579.p01	SeHA_C0718.p01	EcHS_A0655.p01	E2348C_0506.p01	CFSAN002050_09640.p01	CFSAN001992_08300.p01	ybdO.p01	ECW_m0659.p01	STM0606.p01	EKO11_3261.p01	ECP_0636.p01	UM146_14485.p01	SEEB0189_16115.p01	WFL_03275.p01	NRG857_02745.p01	LF82_2592.p01	ECIAI1_0588.p01
OID446	70	71	ECSE_0672.p01	SPAB_02955.p01	EcE24377A_0625.p01	ECOK1_0617.p01	ECNA114_0547.p01	ECIAI39_0582.p01	EcSMS35_0625.p01	ECS88_0645.p01	ETEC_0634.p01	UMNK88_639.p01	EC55989_0597.p01	ECO111_0636.p01	ECED1_0603.p01	EC042_0643.p01	ECABU_c06550.p01	ECUMN_0699.p01	ECO103_0613.p01	ECH74115_0690.p01	UTI89_C0607.p01	G2583_0768.p01	ECSP_0659.p01	c0692.p01	ECO26_0680.p01	Z0748.p01	ECs0643.p01	*	SFxv_0576.p01	SARI_02329.p01	SCH_0638.p01	EAKF1_ch0856.p01	A464_580.p01	SeHA_C0719.p01	EcHS_A0656.p01	E2348C_0507.p01	CFSAN002050_09645.p01	CFSAN001992_08295.p01	dsbG.p01	ECW_m0660.p01	STM0607.p01	EKO11_3260.p01	ECP_0637.p01	UM146_14480.p01	SEEB0189_16250.p01	WFL_03280.p01	NRG857_02750.p01	LF82_0524.p01	ECIAI1_0589.p01
OID447	72	73	ECSE_0673.p01	SPAB_02954.p01	EcE24377A_0626.p01	ECOK1_0618.p01	ECNA114_0548.p01	ECIAI39_0583.p01	EcSMS35_0626.p01	ECS88_0647.p01	ETEC_0635.p01	UMNK88_640.p01	EC55989_0598.p01	ECO111_0637.p01	ECED1_0604.p01	EC042_0644.p01	ECABU_c06560.p01	ECUMN_0700.p01	ECO103_0614.p01	ECH74115_0691.p01	UTI89_C0608.p01	G2583_0769.p01	ECSP_0660.p01	c0694.p01	ECO26_0681.p01	Z0749.p01	ECs0644.p01	SDY_0540.p01	SFxv_0577.p01	SARI_02328.p01	SCH_0639.p01	EAKF1_ch0855c.p01	A464_581.p01	SeHA_C0720.p01	EcHS_A0657.p01	E2348C_0508.p01	CFSAN002050_09650.p01	CFSAN001992_08290.p01	STY0653.p01	ECW_m0661.p01	STM0608.p01	EKO11_3259.p01	ECP_0638.p01	UM146_14475.p01	SEEB0189_16245.p01	WFL_03285.p01	NRG857_02755.p01	LF82_0054.p01	ECIAI1_0590.p01
OID448	71	72	ECSE_0674.p01	SPAB_02953.p01	EcE24377A_0627.p01	ECOK1_0619.p01	ECNA114_0550.p01	ECIAI39_0584.p01	EcSMS35_0627.p01	ECS88_0648.p01	ETEC_0636.p01	UMNK88_642.p01	EC55989_0599.p01	ECO111_0638.p01	ECED1_0605.p01	EC042_0645.p01	ECABU_c06580.p01	ECUMN_0701.p01	ECO103_0615.p01	ECH74115_0692.p01	UTI89_C0609.p01	G2583_0770.p01	ECSP_0661.p01	c0695.p01	ECO26_0682.p01	Z0750.p01	ECs0645.p01	SDY_0541.p01	SFxv_0578.p01	SARI_02327.p01	SCH_0640.p01	EAKF1_ch0854c.p01	A464_582.p01	*	EcHS_A0658.p01	E2348C_0509.p01	CFSAN002050_09655.p01	CFSAN001992_08285.p01	STY0655.p01	ECW_m0662.p01	STM0609.p01	EKO11_3258.p01	ECP_0639.p01	UM146_14470.p01	SEEB0189_16240.p01	WFL_03290.p01	NRG857_02760.p01	LF82_0055.p01	ECIAI1_0591.p01
OID449	72	73	ECSE_0675.p01	SPAB_02948.p01	EcE24377A_0628.p01	ECOK1_0620.p01	ECNA114_0551.p01	ECIAI39_0585.p01	EcSMS35_0628.p01	ECS88_0649.p01	ETEC_0637.p01	UMNK88_643.p01	EC55989_0600.p01	ECO111_0639.p01	ECED1_0606.p01	EC042_0646.p01	ECABU_c06590.p01	ECUMN_0702.p01	ECO103_0616.p01	ECH74115_0693.p01	UTI89_C0610.p01	G2583_0771.p01	ECSP_0662.p01	c0696.p01	ECO26_0683.p01	Z0751.p01	ECs0646.p01	SDY_0542.p01	SFxv_0580.p01	SARI_02322.p01	SCH_0645.p01	EAKF1_ch0853.p01	A464_587.p01	SeHA_C0726.p01	EcHS_A0659.p01	E2348C_0510.p01	CFSAN002050_09680.p01	CFSAN001992_08260.p01	ybdQ.p01	ECW_m0663.p01	STM0614.p01	EKO11_3257.p01	ECP_0640.p01	UM146_14465.p01	SEEB0189_16215.p01	WFL_03295.p01	NRG857_02765.p01	LF82_2393.p01	ECIAI1_0592.p01
OID450	46	47	ECSE_0676.p01	SPAB_02946.p01	EcE24377A_0630.p01	*	*	*	*	*	ETEC_0638.p01	UMNK88_644.p01	EC55989_0601.p01	ECO111_0640.p01	*	*	*	*	*	ECH74115_0695.p01	*	G2583_0772.p01	ECSP_0663.p01	*	ECO26_0684.p01	Z0752.p01	ECs0647.p01	*	SFxv_0581.p01	SARI_02320.p01	*	*	A464_588.p01	SeHA_C0728.p01	EcHS_A0660.p01	*	CFSAN002050_09685.p01	CFSAN001992_08255.p01	ybdR.p01	ECW_m0664.p01	STM0615.p01	EKO11_3256.p01	*	*	SEEB0189_16210.p01	WFL_03300.p01	*	*	ECIAI1_0593.p01
OID451	71	72	ECSE_0678.p01	SPAB_02944.p01	EcE24377A_0632.p01	ECOK1_0621.p01	ECNA114_0552.p01	ECIAI39_0586.p01	EcSMS35_0629.p01	ECS88_0651.p01	ETEC_0639.p01	UMNK88_646.p01	EC55989_0602.p01	ECO111_0641.p01	ECED1_0607.p01	EC042_0647.p01	ECABU_c06600.p01	ECUMN_0703.p01	ECO103_0618.p01	ECH74115_0697.p01	UTI89_C0612.p01	G2583_0774.p01	ECSP_0664.p01	c0698.p01	ECO26_0685.p01	Z0754.p01	ECs0649.p01	*	SFxv_0583.p01	SARI_02319.p01	SCH_0646.p01	EAKF1_ch0851.p01	A464_590.p01	SeHA_C0729.p01	EcHS_A0661.p01	E2348C_0511.p01	CFSAN002050_09690.p01	CFSAN001992_08250.p01	STY0664.p01	ECW_m0665.p01	STM0616.p01	EKO11_3255.p01	ECP_0641.p01	UM146_14460.p01	SEEB0189_16205.p01	WFL_03305.p01	NRG857_02770.p01	LF82_1913.p01	ECIAI1_0594.p01
OID452	70	71	ECSE_0679.p01	SPAB_02943.p01	EcE24377A_0633.p01	ECOK1_0622.p01	ECNA114_0553.p01	ECIAI39_0587.p01	EcSMS35_0630.p01	ECS88_0652.p01	ETEC_0640.p01	UMNK88_647.p01	EC55989_0603.p01	ECO111_0642.p01	ECED1_0608.p01	EC042_0648.p01	ECABU_c06610.p01	ECUMN_0704.p01	ECO103_0619.p01	ECH74115_0699.p01	UTI89_C0613.p01	G2583_0775.p01	ECSP_0665.p01	c0699.p01	ECO26_0686.p01	Z0755.p01	ECs0650.p01	*	SFxv_0584.p01	SARI_02318.p01	*	EAKF1_ch0850.p01	A464_591.p01	SeHA_C0730.p01	EcHS_A0662.p01	E2348C_0512.p01	CFSAN002050_09695.p01	CFSAN001992_08245.p01	STY0666.p01	ECW_m0666.p01	STM0617.p01	EKO11_3254.p01	ECP_0642.p01	UM146_14455.p01	SEEB0189_16200.p01	WFL_03310.p01	NRG857_02775.p01	LF82_1905.p01	ECIAI1_0595.p01
OID453	65	66	ECSE_0680.p01	SPAB_02942.p01	EcE24377A_0634.p01	ECOK1_0623.p01	ECNA114_0554.p01	ECIAI39_0588.p01	EcSMS35_0631.p01	ECS88_0653.p01	ETEC_0641.p01	UMNK88_648.p01	EC55989_0604.p01	ECO111_0643.p01	ECED1_0609.p01	EC042_0649.p01	ECABU_c06620.p01	ECUMN_0705.p01	ECO103_0620.p01	ECH74115_0700.p01	UTI89_C0614.p01	G2583_0776.p01	ECSP_0666.p01	c0700.p01	ECO26_0687.p01	Z0756.p01	ECs0651.p01	*	*	SARI_02317.p01	SCH_0647.p01	EAKF1_ch0849.p01	A464_592.p01	SeHA_C0731.p01	EcHS_A0663.p01	E2348C_0513.p01	CFSAN002050_09700.p01	CFSAN001992_08240.p01	citT.p01	ECW_m0667.p01	STM0618.p01	EKO11_3253.p01	ECP_0643.p01	UM146_14450.p01	SEEB0189_16195.p01	WFL_03315.p01	NRG857_02780.p01	LF82_0312.p01	ECIAI1_0596.p01
OID454	68	69	ECSE_0681.p01	SPAB_02941.p01	EcE24377A_0635.p01	ECOK1_0624.p01	ECNA114_0555.p01	ECIAI39_0589.p01	EcSMS35_0632.p01	ECS88_0654.p01	ETEC_0642.p01	UMNK88_649.p01	EC55989_0605.p01	ECO111_0644.p01	ECED1_0610.p01	EC042_0650.p01	ECABU_c06630.p01	ECUMN_0706.p01	ECO103_0621.p01	ECH74115_0701.p01	UTI89_C0615.p01	G2583_0777.p01	ECSP_0667.p01	c0701.p01	ECO26_0688.p01	Z0757.p01	ECs0652.p01	*	SFxv_0586.p01	SARI_02316.p01	SCH_0648.p01	EAKF1_ch0848.p01	A464_593.p01	SeHA_C0732.p01	EcHS_A0664.p01	E2348C_0514.p01	CFSAN002050_09705.p01	CFSAN001992_08235.p01	citG.p01	ECW_m0668.p01	STM0619.p01	EKO11_3252.p01	ECP_0644.p01	UM146_14445.p01	SEEB0189_16190.p01	WFL_03320.p01	NRG857_02785.p01	LF82_0311.p01	ECIAI1_0597.p01
OID455	68	69	ECSE_0682.p01	SPAB_02940.p01	EcE24377A_0636.p01	ECOK1_0625.p01	ECNA114_0556.p01	ECIAI39_0590.p01	EcSMS35_0633.p01	ECS88_0655.p01	ETEC_0643.p01	UMNK88_650.p01	EC55989_0606.p01	ECO111_0645.p01	ECED1_0611.p01	EC042_0651.p01	ECABU_c06650.p01	ECUMN_0707.p01	ECO103_0622.p01	ECH74115_0702.p01	UTI89_C0616.p01	G2583_0778.p01	ECSP_0668.p01	c0702.p01	ECO26_0689.p01	Z0758.p01	ECs0653.p01	*	SFxv_0587.p01	SARI_02315.p01	SCH_0649.p01	EAKF1_ch0847.p01	A464_594.p01	SeHA_C0733.p01	EcHS_A0665.p01	E2348C_0515.p01	CFSAN002050_09710.p01	CFSAN001992_08230.p01	STY0669.p01	ECW_m0669.p01	STM0620.p01	EKO11_3251.p01	ECP_0645.p01	UM146_14440.p01	SEEB0189_16185.p01	WFL_03325.p01	NRG857_02790.p01	LF82_0313.p01	ECIAI1_0598.p01
OID456	68	69	ECSE_0683.p01	SPAB_02939.p01	EcE24377A_0637.p01	ECOK1_0626.p01	ECNA114_0557.p01	ECIAI39_0591.p01	EcSMS35_0634.p01	ECS88_0656.p01	ETEC_0644.p01	UMNK88_651.p01	EC55989_0607.p01	ECO111_0646.p01	ECED1_0612.p01	EC042_0652.p01	ECABU_c06660.p01	ECUMN_0708.p01	ECO103_0623.p01	ECH74115_0703.p01	UTI89_C0618.p01	G2583_0779.p01	ECSP_0669.p01	c0704.p01	ECO26_0690.p01	Z0759.p01	ECs0654.p01	*	SFxv_0588.p01	SARI_02314.p01	SCH_0650.p01	EAKF1_ch0846.p01	A464_595.p01	SeHA_C0734.p01	EcHS_A0666.p01	E2348C_0516.p01	CFSAN002050_09715.p01	CFSAN001992_08225.p01	citF.p01	ECW_m0670.p01	STM0621.p01	EKO11_3250.p01	ECP_0646.p01	UM146_14435.p01	SEEB0189_16180.p01	WFL_03330.p01	NRG857_02795.p01	LF82_0310.p01	ECIAI1_0599.p01
OID457	69	70	ECSE_0684.p01	SPAB_02938.p01	EcE24377A_0638.p01	ECOK1_0627.p01	ECNA114_0558.p01	ECIAI39_0592.p01	EcSMS35_0635.p01	ECS88_0657.p01	ETEC_0645.p01	UMNK88_652.p01	EC55989_0608.p01	ECO111_0647.p01	ECED1_0613.p01	EC042_0653.p01	ECABU_c06680.p01	ECUMN_0709.p01	ECO103_0624.p01	ECH74115_0704.p01	UTI89_C0620.p01	G2583_0780.p01	ECSP_0670.p01	c0706.p01	ECO26_0691.p01	Z0760.p01	ECs0655.p01	*	SFxv_0589.p01	SARI_02313.p01	SCH_0651.p01	EAKF1_ch0845.p01	A464_596.p01	SeHA_C0735.p01	EcHS_A0667.p01	E2348C_0517.p01	CFSAN002050_09720.p01	CFSAN001992_08220.p01	citE.p01	ECW_m0671.p01	STM0622.p01	EKO11_3249.p01	ECP_0647.p01	UM146_14430.p01	SEEB0189_16175.p01	WFL_03335.p01	NRG857_02800.p01	LF82_0309.p01	ECIAI1_0600.p01
OID458	66	67	ECSE_0685.p01	SPAB_02937.p01	EcE24377A_0639.p01	ECOK1_0628.p01	ECNA114_0559.p01	ECIAI39_0593.p01	EcSMS35_0636.p01	ECS88_0658.p01	*	UMNK88_653.p01	EC55989_0609.p01	ECO111_0648.p01	ECED1_0614.p01	EC042_0653A.p01	ECABU_c06690.p01	ECUMN_0710.p01	ECO103_0625.p01	ECH74115_0705.p01	UTI89_C0621.p01	G2583_0781.p01	ECSP_0671.p01	*	ECO26_0692.p01	Z0761.p01	ECs0656.p01	*	SFxv_0590.p01	SARI_02312.p01	SCH_0652.p01	EAKF1_ch0844.p01	A464_597.p01	SeHA_C0736.p01	EcHS_A0668.p01	E2348C_0518.p01	CFSAN002050_09725.p01	CFSAN001992_08215.p01	citD.p01	ECW_m0672.p01	STM0623.p01	EKO11_3248.p01	ECP_0648.p01	UM146_14425.p01	SEEB0189_16170.p01	WFL_03340.p01	NRG857_02805.p01	LF82_0308.p01	ECIAI1_0601.p01
OID459	68	79	ECSE_0686.p01	SPAB_00069.p01,SPAB_02936.p01	*	ECOK1_0629.p01	ECNA114_0560.p01	ECIAI39_0594.p01	EcSMS35_0637.p01	ECS88_0659.p01	ETEC_0647.p01	UMNK88_654.p01	EC55989_0610.p01	ECO111_0649.p01	ECED1_0615.p01	EC042_0654.p01	ECABU_c06700.p01	ECUMN_0711.p01	ECO103_0626.p01	ECH74115_0706.p01	UTI89_C0622.p01	G2583_0782.p01	ECSP_0672.p01	c0709.p01	ECO26_0693.p01	Z0762.p01	ECs0657.p01	*	SFxv_0591.p01	SARI_02311.p01	SCH_0052.p01,SCH_0653.p01	EAKF1_ch0843.p01	A464_598.p01	SeHA_C0062.p01,SeHA_C0737.p01	EcHS_A0669.p01	E2348C_0519.p01	CFSAN002050_06745.p01,CFSAN002050_09730.p01	CFSAN001992_10740.p01,CFSAN001992_08210.p01	STY0067.p01,citC.p01	ECW_m0673.p01	STM0058.p01,STM0624.p01	EKO11_3247.p01	ECP_0649.p01	UM146_14420.p01	SEEB0189_19095.p01,SEEB0189_16165.p01	WFL_03345.p01	NRG857_02810.p01	LF82_0307.p01	ECIAI1_0602.p01
OID460	62	63	ECSE_0687.p01	SPAB_02933.p01	EcE24377A_0642.p01	ECOK1_0630.p01	ECNA114_0561.p01	ECIAI39_0595.p01	EcSMS35_0638.p01	ECS88_0660.p01	ETEC_0648.p01	UMNK88_655.p01	EC55989_0611.p01	ECO111_0650.p01	ECED1_0616.p01	EC042_0655.p01	ECABU_c06710.p01	ECUMN_0712.p01	ECO103_0627.p01	ECH74115_0707.p01	UTI89_C0623.p01	G2583_0783.p01	ECSP_0673.p01	c0710.p01	ECO26_0694.p01	Z0764.p01	ECs0658.p01	*	*	SARI_02309.p01	SCH_0655.p01	EAKF1_ch0842c.p01	A464_601.p01	SeHA_C0740.p01	EcHS_A0670.p01	E2348C_0520.p01	CFSAN002050_09735.p01	CFSAN001992_08205.p01	dpiB.p01	ECW_m0674.p01	STM0625.p01	EKO11_3246.p01	ECP_0650.p01	UM146_14415.p01	SEEB0189_16160.p01	WFL_03350.p01	NRG857_02815.p01	LF82_0514.p01	ECIAI1_0603.p01
OID461	62	63	ECSE_0688.p01	*	EcE24377A_0643.p01	ECOK1_0631.p01	ECNA114_0562.p01	ECIAI39_0596.p01	EcSMS35_0639.p01	ECS88_0661.p01	ETEC_0649.p01	UMNK88_656.p01	EC55989_0612.p01	ECO111_0651.p01	ECED1_0617.p01	EC042_0656.p01	*	ECUMN_0713.p01	ECO103_0628.p01	ECH74115_0708.p01	UTI89_C0624.p01	*	ECSP_0674.p01	c0711.p01	ECO26_0695.p01	Z0765.p01	ECs0659.p01	*	*	SARI_02307.p01	SCH_0656.p01	EAKF1_ch0841c.p01	A464_602.p01	SeHA_C0741.p01	EcHS_A0671.p01	E2348C_0521.p01	CFSAN002050_09740.p01	CFSAN001992_08200.p01	dpiA.p01	ECW_m0675.p01	STM0626.p01	EKO11_3245.p01	ECP_0651.p01	UM146_14410.p01	SEEB0189_16155.p01	WFL_03355.p01	NRG857_02820.p01	LF82_0513.p01	ECIAI1_0604.p01
OID462	3	3	*	SPAB_02932.p01	*	*	*	*	*	*	*	*	*	*	*	*	ECABU_c06730.p01	*	*	*	*	*	*	*	*	*	*	*	SFxv_0727.p01	*	*	*	*	*	*	*	*	*	*	*	*	*	*	*	*	*	*	*	*
OID463	67	68	ECSE_0689.p01	SPAB_02931.p01	EcE24377A_0644.p01	ECOK1_0632.p01	ECNA114_0563.p01	ECIAI39_0597.p01	EcSMS35_0640.p01	ECS88_0662.p01	ETEC_0650.p01	UMNK88_657.p01	EC55989_0613.p01	ECO111_0652.p01	ECED1_0618.p01	EC042_0657.p01	ECABU_c06750.p01	ECUMN_0714.p01	ECO103_0629.p01	ECH74115_0709.p01	UTI89_C0625.p01	G2583_0785.p01	ECSP_0675.p01	c0712.p01	ECO26_0696.p01	Z0766.p01	ECs0660.p01	*	SFxv_0726.p01	SARI_02306.p01	SCH_0657.p01	EAKF1_ch0840.p01	A464_603.p01	SeHA_C0742.p01	*	E2348C_0522.p01	CFSAN002050_09745.p01	CFSAN001992_08195.p01	dcuC.p01	ECW_m0676.p01	STM0627.p01	EKO11_3244.p01	ECP_0652.p01	UM146_14405.p01	SEEB0189_16150.p01	WFL_03360.p01	NRG857_02825.p01	LF82_0451.p01	ECIAI1_0605.p01
OID464	65	66	ECSE_0690.p01	SPAB_02929.p01	EcE24377A_0647.p01	ECOK1_0633.p01	*	ECIAI39_0598.p01	*	ECS88_0664.p01	ETEC_0651.p01	UMNK88_658.p01	EC55989_0615.p01	ECO111_0653.p01	ECED1_0619.p01	EC042_0658.p01	*	ECUMN_0715.p01	ECO103_0630.p01	ECH74115_0711.p01	UTI89_C0626.p01	G2583_0786.p01	ECSP_0676.p01	c0713.p01	ECO26_0697.p01	Z0767.p01	ECs0661.p01	*	SFxv_0725.p01	SARI_02305.p01	*	EAKF1_ch0839c.p01	A464_604.p01	SeHA_C0743.p01	EcHS_A0674.p01	E2348C_0523.p01	CFSAN002050_09750.p01	CFSAN001992_08190.p01	pagP.p01	ECW_m0677.p01	STM0628.p01	EKO11_3243.p01	ECP_0653.p01	UM146_14400.p01	SEEB0189_16145.p01	WFL_03365.p01	NRG857_02830.p01	LF82_1590.p01	ECIAI1_0606.p01
OID465	70	71	ECSE_0691.p01	SPAB_02928.p01	EcE24377A_0648.p01	ECOK1_0634.p01	*	ECIAI39_0599.p01	EcSMS35_0644.p01	ECS88_0665.p01	ETEC_0652.p01	UMNK88_659.p01	EC55989_0616.p01	ECO111_0654.p01	ECED1_0620.p01	EC042_0659.p01	ECABU_c06780.p01	ECUMN_0716.p01	ECO103_0631.p01	ECH74115_0712.p01	UTI89_C0627.p01	G2583_0787.p01	ECSP_0677.p01	c0714.p01	ECO26_0698.p01	Z0769.p01	ECs0662.p01	SDY_0546.p01	SFxv_0724.p01	SARI_02304.p01	SCH_0658.p01	EAKF1_ch0838c.p01	A464_605.p01	SeHA_C0744.p01	EcHS_A0675.p01	E2348C_0524.p01	CFSAN002050_09755.p01	CFSAN001992_08185.p01	STY0678.p01	ECW_m0678.p01	STM0629.p01	EKO11_3242.p01	ECP_0654.p01	UM146_14395.p01	SEEB0189_16140.p01	WFL_03370.p01	NRG857_02835.p01	LF82_0374.p01	ECIAI1_0607.p01
OID466	68	69	ECSE_0692.p01	SPAB_02925.p01	EcE24377A_0649.p01	ECOK1_0635.p01	*	ECIAI39_0600.p01	EcSMS35_0645.p01	ECS88_0666.p01	ETEC_0653.p01	UMNK88_660.p01	EC55989_0617.p01	ECO111_0655.p01	ECED1_0621.p01	EC042_0660.p01	ECABU_c06790.p01	ECUMN_0717.p01	ECO103_0632.p01	ECH74115_0713.p01	UTI89_C0628.p01	G2583_0788.p01	ECSP_0678.p01	c0715.p01	ECO26_0699.p01	Z0770.p01	ECs0663.p01	SDY_0547.p01	SFxv_0723.p01	SARI_02303.p01	SCH_0659.p01	EAKF1_ch0837.p01	A464_606.p01	SeHA_C0745.p01	EcHS_A0676.p01	E2348C_0525.p01	*	CFSAN001992_08180.p01	crcB.p01	ECW_m0679.p01	STM0630.p01	EKO11_3241.p01	ECP_0655.p01	UM146_14390.p01	*	WFL_03375.p01	NRG857_02840.p01	LF82_0350.p01	ECIAI1_0608.p01
OID467	66	66	ECSE_0693.p01	SPAB_02924.p01	EcE24377A_0650.p01	ECOK1_0636.p01	ECNA114_0565.p01	ECIAI39_0601.p01	EcSMS35_0646.p01	ECS88_0667.p01	ETEC_0654.p01	UMNK88_661.p01	EC55989_0618.p01	ECO111_0656.p01	ECED1_0622.p01	EC042_0661.p01	ECABU_c06800.p01	ECUMN_0718.p01	ECO103_0633.p01	ECH74115_0714.p01	UTI89_C0629.p01	G2583_0789.p01	ECSP_0679.p01	c0716.p01	ECO26_0700.p01	Z0771.p01	ECs0664.p01	SDY_0548.p01	SFxv_0722.p01	SARI_02302.p01	SCH_0660.p01	EAKF1_ch0836c.p01	A464_607.p01	SeHA_C0746.p01	EcHS_A0677.p01	E2348C_0526.p01	CFSAN002050_09765.p01	CFSAN001992_08175.p01	*	ECW_m0680.p01	STM0631.p01	EKO11_3240.p01	ECP_0656.p01	UM146_14385.p01	SEEB0189_16130.p01	WFL_03380.p01	NRG857_02845.p01	LF82_2598.p01	ECIAI1_0609.p01
OID468	70	71	ECSE_0694.p01	SPAB_02923.p01	EcE24377A_0651.p01	ECOK1_0637.p01	ECNA114_0566.p01	ECIAI39_0602.p01	EcSMS35_0647.p01	ECS88_0668.p01	ETEC_0655.p01	UMNK88_662.p01	EC55989_0619.p01	ECO111_0657.p01	ECED1_0623.p01	EC042_0662.p01	ECABU_c06810.p01	ECUMN_0719.p01	ECO103_0634.p01	ECH74115_0715.p01	UTI89_C0630.p01	G2583_0790.p01	ECSP_0680.p01	c0717.p01	ECO26_0701.p01	Z0772.p01	ECs0665.p01	SDY_0549.p01	*	SARI_02301.p01	SCH_0661.p01	EAKF1_ch0835c.p01	A464_608.p01	SeHA_C0747.p01	EcHS_A0678.p01	E2348C_0527.p01	CFSAN002050_09770.p01	CFSAN001992_08170.p01	tatE.p01	ECW_m0681.p01	STM0632.p01	EKO11_3239.p01	ECP_0657.p01	UM146_14380.p01	SEEB0189_16125.p01	WFL_03385.p01	NRG857_02850.p01	LF82_2224.p01	ECIAI1_0610.p01
OID469	72	73	ECSE_0695.p01	SPAB_02922.p01	EcE24377A_0652.p01	ECOK1_0638.p01	ECNA114_0567.p01	ECIAI39_0603.p01	EcSMS35_0648.p01	ECS88_0669.p01	ETEC_0656.p01	UMNK88_663.p01	EC55989_0620.p01	ECO111_0658.p01	ECED1_0624.p01	EC042_0663.p01	ECABU_c06820.p01	ECUMN_0720.p01	ECO103_0635.p01	ECH74115_0716.p01	UTI89_C0631.p01	G2583_0791.p01	ECSP_0681.p01	c0718.p01	ECO26_0702.p01	Z0773.p01	ECs0666.p01	SDY_0550.p01	SFxv_0720.p01	SARI_02300.p01	SCH_0662.p01	EAKF1_ch0834.p01	A464_609.p01	SeHA_C0748.p01	EcHS_A0679.p01	E2348C_0528.p01	CFSAN002050_09775.p01	CFSAN001992_08165.p01	STY0683.p01	ECW_m0682.p01	STM0633.p01	EKO11_3238.p01	ECP_0658.p01	UM146_14375.p01	SEEB0189_16120.p01	WFL_03390.p01	NRG857_02855.p01	LF82_1199.p01	ECIAI1_0611.p01
OID470	47	48	ECSE_0696.p01	SPAB_02920.p01	EcE24377A_0654.p01	*	*	ECIAI39_0604.p01	EcSMS35_0649.p01	*	ETEC_0657.p01	UMNK88_664.p01	EC55989_0621.p01	ECO111_0659.p01	*	EC042_0664.p01	*	ECUMN_0721.p01	ECO103_0636.p01	ECH74115_0717.p01	*	G2583_0792.p01	ECSP_0682.p01	*	ECO26_0703.p01	Z0774.p01	ECs0667.p01	SDY_0551.p01	SFxv_0719.p01	SARI_02299.p01	SCH_0663.p01	EAKF1_ch0833.p01	A464_610.p01	SeHA_C0750.p01	EcHS_A0681.p01	*	CFSAN002050_09780.p01	CFSAN001992_08160.p01	STY0684.p01	ECW_m0683.p01	STM0634.p01	EKO11_3237.p01	*	*	*	WFL_03395.p01	*	*	ECIAI1_0612.p01
OID471	72	73	ECSE_0697.p01	SPAB_02917.p01	EcE24377A_0655.p01	ECOK1_0639.p01	ECNA114_0569.p01	ECIAI39_0605.p01	EcSMS35_0650.p01	ECS88_0671.p01	ETEC_0658.p01	UMNK88_665.p01	EC55989_0622.p01	ECO111_0660.p01	ECED1_0626.p01	EC042_0665.p01	ECABU_c06840.p01	ECUMN_0723.p01	ECO103_0637.p01	ECH74115_0718.p01	UTI89_C0632.p01	G2583_0793.p01	ECSP_0683.p01	c0720.p01	ECO26_0704.p01	Z0775.p01	ECs0668.p01	SDY_0552.p01	SFxv_0718.p01	SARI_02298.p01	SCH_0664.p01	EAKF1_ch0832.p01	A464_611.p01	SeHA_C0751.p01	EcHS_A0682.p01	E2348C_0530.p01	CFSAN002050_09785.p01	CFSAN001992_08155.p01	STY0686.p01	ECW_m0684.p01	STM0635.p01	EKO11_3236.p01	ECP_0660.p01	UM146_14365.p01	SEEB0189_16110.p01	WFL_03400.p01	NRG857_02865.p01	LF82_1200.p01	ECIAI1_0613.p01
OID472	72	73	ECSE_0698.p01	SPAB_02916.p01	EcE24377A_0656.p01	ECOK1_0640.p01	ECNA114_0570.p01	ECIAI39_0606.p01	EcSMS35_0651.p01	ECS88_0672.p01	ETEC_0659.p01	UMNK88_666.p01	EC55989_0623.p01	ECO111_0661.p01	ECED1_0627.p01	EC042_0666.p01	ECABU_c06850.p01	ECUMN_0724.p01	ECO103_0638.p01	ECH74115_0719.p01	UTI89_C0633.p01	G2583_0794.p01	ECSP_0684.p01	c0721.p01	ECO26_0705.p01	Z0776.p01	ECs0669.p01	SDY_0553.p01	SFxv_0717.p01	SARI_02297.p01	SCH_0665.p01	EAKF1_ch0831.p01	A464_612.p01	SeHA_C0752.p01	EcHS_A0683.p01	E2348C_0531.p01	CFSAN002050_09790.p01	CFSAN001992_08150.p01	STY0687.p01	ECW_m0685.p01	STM0636.p01	EKO11_3235.p01	ECP_0661.p01	UM146_14360.p01	SEEB0189_16105.p01	WFL_03405.p01	NRG857_02870.p01	LF82_2596.p01	ECIAI1_0614.p01
OID473	71	72	ECSE_0699.p01	SPAB_02915.p01	EcE24377A_0657.p01	ECOK1_0641.p01	ECNA114_0571.p01	ECIAI39_0607.p01	EcSMS35_0652.p01	ECS88_0673.p01	ETEC_0660.p01	UMNK88_667.p01	EC55989_0624.p01	ECO111_0662.p01	ECED1_0628.p01	EC042_0667.p01	ECABU_c06860.p01	ECUMN_0725.p01	ECO103_0639.p01	ECH74115_0720.p01	UTI89_C0634.p01	G2583_0795.p01	ECSP_0685.p01	c0722.p01	ECO26_0706.p01	Z0777.p01	ECs0670.p01	SDY_0554.p01	SFxv_0716.p01	SARI_02296.p01	SCH_0666.p01	EAKF1_ch0830.p01	A464_613.p01	SeHA_C0753.p01	*	E2348C_0532.p01	CFSAN002050_09795.p01	CFSAN001992_08145.p01	STY0688.p01	ECW_m0686.p01	STM0637.p01	EKO11_3234.p01	ECP_0662.p01	UM146_14355.p01	SEEB0189_16100.p01	WFL_03410.p01	NRG857_02875.p01	LF82_0429.p01	ECIAI1_0615.p01
OID474	71	72	ECSE_0701.p01	SPAB_02914.p01	EcE24377A_0658.p01	ECOK1_0642.p01	ECNA114_0573.p01	ECIAI39_0608.p01	EcSMS35_0653.p01	ECS88_0675.p01	ETEC_0661.p01	UMNK88_668.p01	EC55989_0625.p01	ECO111_0663.p01	ECED1_0630.p01	EC042_0668.p01	ECABU_c06870.p01	ECUMN_0727.p01	ECO103_0640.p01	ECH74115_0721.p01	UTI89_C0635.p01	G2583_0796.p01	ECSP_0686.p01	c0724.p01	ECO26_0707.p01	Z0778.p01	ECs0671.p01	SDY_0555.p01	SFxv_0715.p01	SARI_02294.p01	SCH_0668.p01	EAKF1_ch0828.p01	A464_614.p01	SeHA_C0754.p01	EcHS_A0685.p01	E2348C_0533.p01	CFSAN002050_09800.p01	CFSAN001992_08140.p01	STY0689.p01	ECW_m0687.p01	STM0638.p01	EKO11_3233.p01	ECP_0663.p01	UM146_14350.p01	SEEB0189_16095.p01	WFL_03415.p01	NRG857_02880.p01	LF82_1895.p01	ECIAI1_0617.p01
OID475	72	73	ECSE_0702.p01	SPAB_02913.p01	EcE24377A_0660.p01	ECOK1_0644.p01	ECNA114_0574.p01	ECIAI39_0609.p01	EcSMS35_0654.p01	ECS88_0676.p01	ETEC_0662.p01	UMNK88_670.p01	EC55989_0626.p01	ECO111_0664.p01	ECED1_0631.p01	EC042_0669.p01	ECABU_c06880.p01	ECUMN_0728.p01	ECO103_0641.p01	ECH74115_0723.p01	UTI89_C0636.p01	G2583_0797.p01	ECSP_0687.p01	c0725.p01	ECO26_0708.p01	Z0780.p01	ECs0672.p01	SDY_0556.p01	SFxv_0714.p01	SARI_02293.p01	SCH_0669.p01	EAKF1_ch0827.p01	A464_615.p01	SeHA_C0755.p01	EcHS_A0686.p01	E2348C_0534.p01	CFSAN002050_09805.p01	CFSAN001992_08135.p01	STY0690.p01	ECW_m0688.p01	STM0639.p01	EKO11_3232.p01	ECP_0664.p01	UM146_14345.p01	SEEB0189_16090.p01	WFL_03420.p01	NRG857_02885.p01	LF82_1393.p01	ECIAI1_0618.p01
OID476	72	73	ECSE_0703.p01	SPAB_02912.p01	EcE24377A_0661.p01	ECOK1_0645.p01	ECNA114_0575.p01	ECIAI39_0610.p01	EcSMS35_0655.p01	ECS88_0677.p01	ETEC_0663.p01	UMNK88_671.p01	EC55989_0627.p01	ECO111_0665.p01	ECED1_0632.p01	EC042_0670.p01	ECABU_c06890.p01	ECUMN_0729.p01	ECO103_0642.p01	ECH74115_0724.p01	UTI89_C0637.p01	G2583_0798.p01	ECSP_0688.p01	c0726.p01	ECO26_0709.p01	Z0781.p01	ECs0673.p01	SDY_0557.p01	SFxv_0713.p01	SARI_02292.p01	SCH_0670.p01	EAKF1_ch0826.p01	A464_616.p01	SeHA_C0756.p01	EcHS_A0687.p01	E2348C_0535.p01	CFSAN002050_09810.p01	CFSAN001992_08130.p01	pbpA.p01	ECW_m0689.p01	STM0640.p01	EKO11_3231.p01	ECP_0665.p01	UM146_14340.p01	SEEB0189_16085.p01	WFL_03425.p01	NRG857_02890.p01	LF82_1392.p01	ECIAI1_0619.p01
OID477	72	73	ECSE_0704.p01	SPAB_02911.p01	EcE24377A_0662.p01	ECOK1_0646.p01	ECNA114_0576.p01	ECIAI39_0611.p01	EcSMS35_0656.p01	ECS88_0678.p01	ETEC_0664.p01	UMNK88_672.p01	EC55989_0628.p01	ECO111_0666.p01	ECED1_0633.p01	EC042_0671.p01	ECABU_c06900.p01	ECUMN_0730.p01	ECO103_0643.p01	ECH74115_0725.p01	UTI89_C0638.p01	G2583_0799.p01	ECSP_0689.p01	c0727.p01	ECO26_0710.p01	Z0782.p01	ECs0674.p01	SDY_0558.p01	SFxv_0712.p01	SARI_02291.p01	SCH_0671.p01	EAKF1_ch0825.p01	A464_617.p01	SeHA_C0757.p01	EcHS_A0688.p01	E2348C_0536.p01	CFSAN002050_09815.p01	CFSAN001992_08125.p01	STY0692.p01	ECW_m0690.p01	STM0641.p01	EKO11_3230.p01	ECP_0666.p01	UM146_14335.p01	SEEB0189_16080.p01	WFL_03430.p01	NRG857_02895.p01	LF82_2594.p01	ECIAI1_0620.p01
OID478	71	72	ECSE_0705.p01	SPAB_02910.p01	EcE24377A_0663.p01	ECOK1_0647.p01	ECNA114_0577.p01	ECIAI39_0612.p01	EcSMS35_0657.p01	ECS88_0679.p01	ETEC_0665.p01	UMNK88_673.p01	EC55989_0629.p01	ECO111_0667.p01	ECED1_0634.p01	EC042_0672.p01	ECABU_c06910.p01	ECUMN_0731.p01	ECO103_0644.p01	ECH74115_0726.p01	UTI89_C0639.p01	G2583_0800.p01	ECSP_0690.p01	c0728.p01	ECO26_0711.p01	Z0783.p01	ECs0675.p01	SDY_0559.p01	SFxv_0711.p01	SARI_02290.p01	SCH_0672.p01	EAKF1_ch0824.p01	A464_618.p01	SeHA_C0758.p01	EcHS_A0689.p01	E2348C_0537.p01	CFSAN002050_09820.p01	CFSAN001992_08120.p01	STY0693.p01	ECW_m0691.p01	STM0642.p01	EKO11_3229.p01	ECP_0667.p01	UM146_14330.p01	SEEB0189_16075.p01	WFL_03435.p01	NRG857_02900.p01	LF82_2595.p01	ECIAI1_0621.p01
OID479	65	66	ECSE_0707.p01	SPAB_02907.p01	EcE24377A_0664.p01	ECOK1_0648.p01	ECNA114_0578.p01	ECIAI39_0613.p01	EcSMS35_0658.p01	ECS88_0680.p01	ETEC_0666.p01	UMNK88_674.p01	EC55989_0630.p01	ECO111_0668.p01	ECED1_0635.p01	EC042_0673.p01	ECABU_c06920.p01	ECUMN_0732.p01	ECO103_0645.p01	ECH74115_0727.p01	UTI89_C0641.p01	G2583_0801.p01	ECSP_0691.p01	c0729.p01	ECO26_0712.p01	Z0785.p01	ECs0676.p01	*	SFxv_0710.p01	SARI_02289.p01	SCH_0673.p01	EAKF1_ch0822.p01	A464_620.p01	SeHA_C0759.p01	EcHS_A0690.p01	E2348C_0538.p01	CFSAN002050_09830.p01	CFSAN001992_08110.p01	cobC.p01	ECW_m0692.p01	STM0643.p01	EKO11_3228.p01	ECP_0668.p01	UM146_14325.p01	SEEB0189_16065.p01	WFL_03440.p01	NRG857_02905.p01	LF82_0334.p01	ECIAI1_0622.p01
OID480	72	73	ECSE_0708.p01	SPAB_02905.p01	EcE24377A_0665.p01	ECOK1_0649.p01	ECNA114_0579.p01	ECIAI39_0614.p01	EcSMS35_0659.p01	ECS88_0681.p01	ETEC_0667.p01	UMNK88_675.p01	EC55989_0631.p01	ECO111_0669.p01	ECED1_0636.p01	EC042_0674.p01	ECABU_c06930.p01	ECUMN_0733.p01	ECO103_0646.p01	ECH74115_0728.p01	UTI89_C0642.p01	G2583_0802.p01	ECSP_0692.p01	c0730.p01	ECO26_0713.p01	Z0786.p01	ECs0677.p01	SDY_0561.p01	SFxv_0709.p01	SARI_02287.p01	SCH_0675.p01	EAKF1_ch0821.p01	A464_621.p01	SeHA_C0761.p01	EcHS_A0691.p01	E2348C_0539.p01	CFSAN002050_09840.p01	CFSAN001992_08100.p01	STY0696.p01	ECW_m0693.p01	STM0645.p01	EKO11_3227.p01	ECP_0669.p01	UM146_14320.p01	SEEB0189_16055.p01	WFL_03445.p01	NRG857_02910.p01	LF82_1435.p01	ECIAI1_0623.p01
OID481	72	73	ECSE_0709.p01	SPAB_02904.p01	EcE24377A_0666.p01	ECOK1_0650.p01	ECNA114_0580.p01	ECIAI39_0615.p01	EcSMS35_0660.p01	ECS88_0682.p01	ETEC_0668.p01	UMNK88_676.p01	EC55989_0632.p01	ECO111_0670.p01	ECED1_0637.p01	EC042_0675.p01	ECABU_c06940.p01	ECUMN_0734.p01	ECO103_0647.p01	ECH74115_0729.p01	UTI89_C0643.p01	G2583_0803.p01	ECSP_0693.p01	c0731.p01	ECO26_0714.p01	Z0787.p01	ECs0678.p01	SDY_0562.p01	SFxv_0708.p01	SARI_02286.p01	SCH_0676.p01	EAKF1_ch0820.p01	A464_622.p01	SeHA_C0762.p01	EcHS_A0692.p01	E2348C_0540.p01	CFSAN002050_09845.p01	CFSAN001992_08095.p01	STY0697.p01	ECW_m0694.p01	STM0646.p01	EKO11_3226.p01	ECP_0670.p01	UM146_14315.p01	SEEB0189_16050.p01	WFL_03450.p01	NRG857_02915.p01	LF82_1025.p01	ECIAI1_0624.p01
OID482	72	73	ECSE_0710.p01	SPAB_02903.p01	EcE24377A_0667.p01	ECOK1_0651.p01	ECNA114_0581.p01	ECIAI39_0616.p01	EcSMS35_0661.p01	ECS88_0683.p01	ETEC_0669.p01	UMNK88_677.p01	EC55989_0633.p01	ECO111_0671.p01	ECED1_0638.p01	EC042_0676.p01	ECABU_c06950.p01	ECUMN_0735.p01	ECO103_0648.p01	ECH74115_0730.p01	UTI89_C0644.p01	G2583_0804.p01	ECSP_0694.p01	c0732.p01	ECO26_0715.p01	Z0788.p01	ECs0679.p01	SDY_0563.p01	SFxv_0707.p01	SARI_02285.p01	SCH_0677.p01	EAKF1_ch0819.p01	A464_623.p01	SeHA_C0763.p01	EcHS_A0693.p01	E2348C_0541.p01	CFSAN002050_09850.p01	CFSAN001992_08090.p01	STY0698.p01	ECW_m0695.p01	STM0647.p01	EKO11_3225.p01	ECP_0671.p01	UM146_14310.p01	SEEB0189_16045.p01	WFL_03455.p01	NRG857_02920.p01	LF82_1896.p01	ECIAI1_0625.p01
OID483	72	73	ECSE_0711.p01	SPAB_02902.p01	EcE24377A_0668.p01	ECOK1_0652.p01	ECNA114_0582.p01	ECIAI39_0617.p01	EcSMS35_0662.p01	ECS88_0684.p01	ETEC_0670.p01	UMNK88_678.p01	EC55989_0634.p01	ECO111_0672.p01	ECED1_0639.p01	EC042_0677.p01	ECABU_c06960.p01	ECUMN_0736.p01	ECO103_0649.p01	ECH74115_0731.p01	UTI89_C0645.p01	G2583_0805.p01	ECSP_0695.p01	c0733.p01	ECO26_0716.p01	Z0789.p01	ECs0680.p01	SDY_0564.p01	SFxv_0706.p01	SARI_02284.p01	SCH_0678.p01	EAKF1_ch0818.p01	A464_624.p01	SeHA_C0764.p01	EcHS_A0694.p01	E2348C_0542.p01	CFSAN002050_09855.p01	CFSAN001992_08085.p01	STY0699.p01	ECW_m0696.p01	STM0648.p01	EKO11_3224.p01	ECP_0672.p01	UM146_14305.p01	SEEB0189_16040.p01	WFL_03460.p01	NRG857_02925.p01	LF82_1186.p01	ECIAI1_0626.p01
OID484	72	73	ECSE_0712.p01	SPAB_02897.p01	EcE24377A_0669.p01	ECOK1_0653.p01	ECNA114_0583.p01	ECIAI39_0618.p01	EcSMS35_0663.p01	ECS88_0685.p01	ETEC_0671.p01	UMNK88_679.p01	EC55989_0635.p01	ECO111_0673.p01	ECED1_0640.p01	EC042_0678.p01	ECABU_c06970.p01	ECUMN_0737.p01	ECO103_0650.p01	ECH74115_0732.p01	UTI89_C0646.p01	G2583_0806.p01	ECSP_0696.p01	c0734.p01	ECO26_0717.p01	Z0790.p01	ECs0681.p01	SDY_0567.p01	SFxv_0705.p01	SARI_02283.p01	SCH_0682.p01	EAKF1_ch0809c.p01	A464_626.p01	SeHA_C0770.p01	EcHS_A0695.p01	E2348C_0543.p01	CFSAN002050_09880.p01	CFSAN001992_08055.p01	STY0704.p01	ECW_m0697.p01	STM0653.p01	EKO11_3223.p01	ECP_0673.p01	UM146_14300.p01	SEEB0189_16015.p01	WFL_03465.p01	NRG857_02930.p01	LF82_2597.p01	ECIAI1_0627.p01
OID485	53	62	ECSE_0713.p01	SPAB_01474.p01,SPAB_02896.p01	EcE24377A_0670.p01	ECOK1_1122.p01	*	*	EcSMS35_0664.p01	*	ETEC_0673.p01	UMNK88_680.p01	EC55989_0636.p01	ECO111_0674.p01	ECED1_5081.p01	EC042_0679.p01	ECABU_c47920.p01,ECABU_c12240.p01	ECUMN_0738.p01	ECO103_0651.p01	*	UTI89_C1133.p01	G2583_0807.p01	*	c1269.p01	ECO26_0718.p01	Z0791.p01	ECs0682.p01	SDY_0568.p01	SFxv_0704.p01	*	SCH_1753.p01,SCH_0683.p01	EAKF1_ch3562.p01	*	SeHA_C1954.p01,SeHA_C0771.p01	*	*	CFSAN002050_15265.p01,CFSAN002050_09885.p01	*	STY1292.p01	ECW_m0698.p01	STM1760.p01,STM0654.p01	EKO11_3222.p01	*	UM146_12250.p01	SEEB0189_10700.p01,SEEB0189_16010.p01	WFL_03470.p01	NRG857_21495.p01	LF82_712.p01	ECIAI1_0628.p01
OID486	46	47	ECSE_0714.p01	SPAB_02895.p01	EcE24377A_0673.p01	*	*	*	EcSMS35_0666.p01	*	ETEC_0674.p01	UMNK88_682.p01	EC55989_0637.p01	ECO111_0675.p01	*	EC042_0680.p01	*	ECUMN_0739.p01	ECO103_0652.p01	ECH74115_0735.p01	*	G2583_0808.p01	ECSP_0698.p01	*	ECO26_0719.p01	Z0794.p01	ECs0683.p01	*	SFxv_0703.p01	*	SCH_0684.p01	*	*	SeHA_C0772.p01	*	*	CFSAN002050_09890.p01	*	*	ECW_m0699.p01	STM0655.p01	EKO11_3221.p01	*	*	SEEB0189_16005.p01	WFL_03475.p01	*	*	ECIAI1_0629.p01
OID487	40	41	ECSE_0715.p01	SPAB_02894.p01	EcE24377A_0674.p01	*	*	*	EcSMS35_0667.p01	*	ETEC_0675.p01	UMNK88_683.p01	EC55989_0638.p01	ECO111_0676.p01	*	EC042_0681.p01	*	ECUMN_0740.p01	ECO103_0653.p01	ECH74115_0736.p01	*	G2583_0809.p01	ECSP_0699.p01	*	*	Z0795.p01	ECs0684.p01	*	SFxv_0702.p01	*	SCH_0685.p01	*	*	SeHA_C0773.p01	*	*	CFSAN002050_09895.p01	*	*	ECW_m0700.p01	STM0656.p01	EKO11_3220.p01	*	*	SEEB0189_16000.p01	WFL_03480.p01	*	*	ECIAI1_0630.p01
OID488	43	44	ECSE_0717.p01	SPAB_02893.p01	EcE24377A_0676.p01	*	ECNA114_0587.p01	*	EcSMS35_0669.p01	*	ETEC_0677.p01	UMNK88_685.p01	EC55989_0640.p01	ECO111_0678.p01	*	EC042_0683.p01	*	ECUMN_0742.p01	ECO103_0655.p01	ECH74115_0738.p01	*	G2583_0811.p01	ECSP_0701.p01	*	ECO26_0723.p01	Z0797.p01	ECs0686.p01	*	SFxv_0700.p01	*	SCH_0686.p01	*	*	SeHA_C0774.p01	*	*	CFSAN002050_09900.p01	*	*	ECW_m0702.p01	STM0657.p01	EKO11_3218.p01	*	*	SEEB0189_15995.p01	WFL_03490.p01	*	*	ECIAI1_0632.p01
OID489	41	42	ECSE_0718.p01	SPAB_02892.p01	EcE24377A_0677.p01	*	ECNA114_0588.p01	*	EcSMS35_0670.p01	*	ETEC_0678.p01	UMNK88_686.p01	EC55989_0641.p01	ECO111_0679.p01	*	EC042_0684.p01	*	ECUMN_0743.p01	ECO103_0656.p01	*	*	*	*	*	ECO26_0724.p01	*	*	*	SFxv_0699.p01	*	*	EAKF1_ch0805c.p01	*	SeHA_C0775.p01	*	*	CFSAN002050_09905.p01	*	*	ECW_m0703.p01	STM0658.p01	EKO11_3217.p01	*	*	SEEB0189_15990.p01	WFL_03495.p01	*	*	ECIAI1_0633.p01
OID490	46	47	ECSE_0720.p01	SPAB_02891.p01	EcE24377A_0678.p01	*	ECNA114_0589.p01	*	EcSMS35_0671.p01	*	ETEC_0679.p01	UMNK88_687.p01	*	ECO111_0680.p01	*	EC042_0685.p01	*	ECUMN_0744.p01	ECO103_0657.p01	ECH74115_0741.p01	*	G2583_0813.p01	ECSP_0702.p01	*	ECO26_0725.p01	Z0800.p01	ECs0689.p01	*	*	*	SCH_0687.p01	EAKF1_ch0803.p01	*	SeHA_C0776.p01	*	*	CFSAN002050_09910.p01	*	*	ECW_m0704.p01	STM0659.p01	EKO11_3216.p01	*	*	SEEB0189_15985.p01	WFL_03500.p01	*	*	ECIAI1_0634.p01
OID491	71	72	ECSE_0721.p01	SPAB_02889.p01	EcE24377A_0679.p01	ECOK1_0654.p01	ECNA114_0590.p01	ECIAI39_0619.p01	EcSMS35_0672.p01	ECS88_0686.p01	ETEC_0680.p01	UMNK88_688.p01	EC55989_0645.p01	ECO111_0681.p01	ECED1_0641.p01	EC042_0686.p01	ECABU_c06980.p01	ECUMN_0745.p01	ECO103_0658.p01	ECH74115_0743.p01	UTI89_C0647.p01	G2583_0814.p01	ECSP_0703.p01	c0735.p01	ECO26_0726.p01	Z0801.p01	ECs0690.p01	*	SFxv_0697.p01	SARI_02282.p01	SCH_0689.p01	EAKF1_ch0802.p01	A464_627.p01	SeHA_C0778.p01	EcHS_A0696.p01	E2348C_0544.p01	CFSAN002050_09920.p01	CFSAN001992_08050.p01	ybeK.p01	ECW_m0705.p01	STM0661.p01	EKO11_3215.p01	ECP_0674.p01	UM146_14295.p01	SEEB0189_15975.p01	WFL_03505.p01	NRG857_02935.p01	LF82_1883.p01	ECIAI1_0635.p01
OID492	67	68	ECSE_0722.p01	SPAB_02888.p01	EcE24377A_0680.p01	ECOK1_0655.p01	ECNA114_0591.p01	ECIAI39_0620.p01	EcSMS35_0673.p01	ECS88_0687.p01	ETEC_0681.p01	UMNK88_689.p01	EC55989_0646.p01	ECO111_0682.p01	ECED1_0642.p01	EC042_0687.p01	ECABU_c06990.p01	ECUMN_0746.p01	ECO103_0659.p01	ECH74115_0744.p01	UTI89_C0648.p01	G2583_0815.p01	ECSP_0704.p01	c0736.p01	ECO26_0727.p01	Z0802.p01	ECs0691.p01	*	SFxv_0696.p01	SARI_02281.p01	SCH_0690.p01	EAKF1_ch0801.p01	A464_628.p01	SeHA_C0779.p01	EcHS_A0697.p01	E2348C_0545.p01	CFSAN002050_09925.p01	CFSAN001992_08045.p01	STY0707.p01	ECW_m0706.p01	STM0662.p01	EKO11_3214.p01	ECP_0675.p01	UM146_14290.p01	SEEB0189_15970.p01	WFL_03510.p01	NRG857_02940.p01	LF82_0881.p01	ECIAI1_0636.p01
OID493	72	73	ECSE_0723.p01	SPAB_02887.p01	EcE24377A_0681.p01	ECOK1_0656.p01	ECNA114_0592.p01	ECIAI39_0621.p01	EcSMS35_0674.p01	ECS88_0688.p01	ETEC_0682.p01	UMNK88_690.p01	EC55989_0647.p01	ECO111_0683.p01	ECED1_0643.p01	EC042_0688.p01	ECABU_c07000.p01	ECUMN_0747.p01	ECO103_0660.p01	ECH74115_0745.p01	UTI89_C0649.p01	G2583_0816.p01	ECSP_0705.p01	c0737.p01	ECO26_0728.p01	Z0803.p01	ECs0692.p01	SDY_0588.p01	SFxv_0695.p01	SARI_02280.p01	SCH_0691.p01	EAKF1_ch0800.p01	A464_629.p01	SeHA_C0780.p01	EcHS_A0698.p01	E2348C_0546.p01	CFSAN002050_09930.p01	CFSAN001992_08040.p01	STY0708.p01	ECW_m0707.p01	STM0663.p01	EKO11_3213.p01	ECP_0676.p01	UM146_14285.p01	SEEB0189_15965.p01	WFL_03515.p01	NRG857_02945.p01	LF82_0880.p01	ECIAI1_0637.p01
OID494	71	72	ECSE_0724.p01	SPAB_02886.p01	EcE24377A_0682.p01	ECOK1_0657.p01	ECNA114_0593.p01	ECIAI39_0622.p01	EcSMS35_0675.p01	ECS88_0689.p01	ETEC_0683.p01	UMNK88_691.p01	EC55989_0648.p01	ECO111_0684.p01	ECED1_0644.p01	EC042_0689.p01	ECABU_c07010.p01	ECUMN_0748.p01	ECO103_0661.p01	ECH74115_0746.p01	UTI89_C0650.p01	G2583_0817.p01	ECSP_0706.p01	c0738.p01	ECO26_0729.p01	Z0804.p01	ECs0693.p01	*	SFxv_0694.p01	SARI_02279.p01	SCH_0692.p01	EAKF1_ch0799.p01	A464_630.p01	SeHA_C0781.p01	EcHS_A0699.p01	E2348C_0547.p01	CFSAN002050_09935.p01	CFSAN001992_08035.p01	STY0709.p01	ECW_m0708.p01	STM0664.p01	EKO11_3212.p01	ECP_0677.p01	UM146_14280.p01	SEEB0189_15960.p01	WFL_03520.p01	NRG857_02950.p01	LF82_0879.p01	ECIAI1_0638.p01
OID495	71	72	ECSE_0725.p01	SPAB_02884.p01	EcE24377A_0683.p01	ECOK1_0658.p01	ECNA114_0594.p01	ECIAI39_0623.p01	EcSMS35_0676.p01	ECS88_0690.p01	ETEC_0684.p01	UMNK88_692.p01	EC55989_0649.p01	ECO111_0685.p01	ECED1_0645.p01	EC042_0690.p01	ECABU_c07020.p01	ECUMN_0749.p01	ECO103_0662.p01	ECH74115_0748.p01	UTI89_C0651.p01	G2583_0819.p01	ECSP_0707.p01	c0739.p01	ECO26_0730.p01	Z0805.p01	ECs0694.p01	SDY_0592.p01	SFxv_0693.p01	SARI_02277.p01	SCH_0693.p01	EAKF1_ch0798.p01	A464_631.p01	SeHA_C0783.p01	EcHS_A0700.p01	E2348C_0548.p01	CFSAN002050_09940.p01	CFSAN001992_08030.p01	STY0710.p01	ECW_m0710.p01	STM0665.p01	EKO11_3211.p01	ECP_0678.p01	UM146_14275.p01	SEEB0189_15955.p01	WFL_03525.p01	NRG857_02955.p01	LF82_0878.p01	ECIAI1_0639.p01
OID496	72	72	ECSE_0728.p01	SPAB_02883.p01	EcE24377A_0686.p01	ECOK1_0661.p01	ECNA114_0596.p01	ECIAI39_0624.p01	EcSMS35_0678.p01	ECS88_0692.p01	ETEC_0685.p01	UMNK88_695.p01	EC55989_0652.p01	ECO111_0687.p01	ECED1_0648.p01	EC042_0692.p01	ECABU_c07050.p01	ECUMN_0750.p01	ECO103_0664.p01	ECH74115_0749.p01	UTI89_C0655.p01	G2583_0820.p01	ECSP_0708.p01	c0742.p01	ECO26_0732.p01	Z0806.p01	ECs0695.p01	SDY_0593.p01	SFxv_0691.p01	SARI_02276.p01	SCH_0694.p01	EAKF1_ch0796.p01	A464_632.p01	SeHA_C0784.p01	EcHS_A0704.p01	E2348C_0550.p01	CFSAN002050_09945.p01	CFSAN001992_08025.p01	STY0711.p01	ECW_m0712.p01	STM0666.p01	EKO11_3209.p01	ECP_0680.p01	UM146_14265.p01	SEEB0189_15950.p01	WFL_03540.p01	NRG857_02965.p01	LF82_1210.p01	ECIAI1_0641.p01
OID497	72	72	ECSE_0729.p01	SPAB_02882.p01	EcE24377A_0687.p01	ECOK1_0662.p01	ECNA114_0597.p01	ECIAI39_0625.p01	EcSMS35_0680.p01	ECS88_0693.p01	ETEC_0686.p01	UMNK88_696.p01	EC55989_0653.p01	ECO111_0688.p01	ECED1_0649.p01	EC042_0693.p01	ECABU_c07060.p01	ECUMN_0751.p01	ECO103_0665.p01	ECH74115_0751.p01	UTI89_C0656.p01	G2583_0821.p01	ECSP_0709.p01	c0743.p01	ECO26_0733.p01	Z0807.p01	ECs0696.p01	SDY_0594.p01	SFxv_0690.p01	SARI_02275.p01	SCH_0695.p01	EAKF1_ch0795.p01	A464_633.p01	SeHA_C0785.p01	EcHS_A0705.p01	E2348C_0551.p01	CFSAN002050_09950.p01	CFSAN001992_08020.p01	STY0712.p01	ECW_m0713.p01	STM0667.p01	EKO11_3208.p01	ECP_0681.p01	UM146_14260.p01	SEEB0189_15945.p01	WFL_03545.p01	NRG857_02970.p01	LF82_2599.p01	ECIAI1_0642.p01
OID498	72	72	ECSE_0730.p01	SPAB_02880.p01	EcE24377A_0688.p01	ECOK1_0663.p01	ECNA114_0598.p01	ECIAI39_0626.p01	EcSMS35_0681.p01	ECS88_0694.p01	ETEC_0687.p01	UMNK88_697.p01	EC55989_0654.p01	ECO111_0689.p01	ECED1_0650.p01	EC042_0694.p01	ECABU_c07070.p01	ECUMN_0752.p01	ECO103_0666.p01	ECH74115_0752.p01	UTI89_C0657.p01	G2583_0822.p01	ECSP_0710.p01	c0744.p01	ECO26_0734.p01	Z0808.p01	ECs0697.p01	SDY_0595.p01	SFxv_0689.p01	SARI_02274.p01	SCH_0696.p01	EAKF1_ch0794.p01	A464_634.p01	SeHA_C0786.p01	EcHS_A0706.p01	E2348C_0552.p01	CFSAN002050_09955.p01	CFSAN001992_08015.p01	STY0714.p01	ECW_m0714.p01	STM0668.p01	EKO11_3207.p01	ECP_0682.p01	UM146_14255.p01	SEEB0189_15940.p01	WFL_03550.p01	NRG857_02975.p01	LF82_2600.p01	ECIAI1_0643.p01
OID499	72	72	ECSE_0731.p01	SPAB_02878.p01	EcE24377A_0689.p01	ECOK1_0664.p01	ECNA114_0599.p01	ECIAI39_0627.p01	EcSMS35_0682.p01	ECS88_0695.p01	ETEC_0688.p01	UMNK88_698.p01	EC55989_0655.p01	ECO111_0690.p01	ECED1_0651.p01	EC042_0695.p01	ECABU_c07090.p01	ECUMN_0753.p01	ECO103_0667.p01	ECH74115_0753.p01	UTI89_C0658.p01	G2583_0823.p01	ECSP_0711.p01	c0745.p01	ECO26_0735.p01	Z0809.p01	ECs0698.p01	SDY_0596.p01	SFxv_0688.p01	SARI_02273.p01	SCH_0697.p01	EAKF1_ch0793.p01	A464_635.p01	SeHA_C0787.p01	EcHS_A0707.p01	E2348C_0553.p01	CFSAN002050_09960.p01	CFSAN001992_08010.p01	STY0715.p01	ECW_m0715.p01	STM0669.p01	EKO11_3206.p01	ECP_0683.p01	UM146_14250.p01	SEEB0189_15935.p01	WFL_03555.p01	NRG857_02980.p01	LF82_2601.p01	ECIAI1_0644.p01
OID500	72	72	ECSE_0732.p01	SPAB_02876.p01	EcE24377A_0690.p01	ECOK1_0665.p01	ECNA114_0600.p01	ECIAI39_0628.p01	EcSMS35_0684.p01	ECS88_0696.p01	ETEC_0689.p01	UMNK88_699.p01	EC55989_0656.p01	ECO111_0691.p01	ECED1_0652.p01	EC042_0696.p01	ECABU_c07100.p01	ECUMN_0754.p01	ECO103_0668.p01	ECH74115_0755.p01	UTI89_C0659.p01	G2583_0824.p01	ECSP_0712.p01	c0747.p01	ECO26_0736.p01	Z0810.p01	ECs0699.p01	SDY_0597.p01	SFxv_0687.p01	SARI_02272.p01	SCH_0698.p01	EAKF1_ch0791.p01	A464_636.p01	SeHA_C0788.p01	EcHS_A0708.p01	E2348C_0554.p01	CFSAN002050_09965.p01	CFSAN001992_08005.p01	miaB.p01	ECW_m0716.p01	STM0670.p01	EKO11_3205.p01	ECP_0684.p01	UM146_14245.p01	SEEB0189_15930.p01	WFL_03560.p01	NRG857_02985.p01	LF82_1345.p01	ECIAI1_0645.p01
OID501	72	72	ECSE_0733.p01	SPAB_02875.p01	EcE24377A_0692.p01	ECOK1_0666.p01	ECNA114_0601.p01	ECIAI39_0629.p01	EcSMS35_0685.p01	ECS88_0697.p01	ETEC_0690.p01	UMNK88_700.p01	EC55989_0657.p01	ECO111_0692.p01	ECED1_0653.p01	EC042_0697.p01	ECABU_c07110.p01	ECUMN_0755.p01	ECO103_0669.p01	ECH74115_0756.p01	UTI89_C0660.p01	G2583_0825.p01	ECSP_0713.p01	c0748.p01	ECO26_0737.p01	Z0811.p01	ECs0700.p01	SDY_0598.p01	SFxv_0686.p01	SARI_02271.p01	SCH_0699.p01	EAKF1_ch0790c.p01	A464_637.p01	SeHA_C0789.p01	EcHS_A0709.p01	E2348C_0555.p01	CFSAN002050_09970.p01	CFSAN001992_08000.p01	yleB.p01	ECW_m0717.p01	STM0671.p01	EKO11_3204.p01	ECP_0685.p01	UM146_14240.p01	SEEB0189_15925.p01	WFL_03565.p01	NRG857_02990.p01	LF82_2351.p01	ECIAI1_0646.p01
OID502	71	71	ECSE_0734.p01	SPAB_02863.p01	EcE24377A_0699.p01	ECOK1_0674.p01	ECNA114_0603.p01	ECIAI39_0631.p01	EcSMS35_0693.p01	ECS88_0699.p01	ETEC_0691.p01	UMNK88_708.p01	EC55989_0660.p01	ECO111_0693.p01	ECED1_0655.p01	EC042_0702.p01	ECABU_c07190.p01	ECUMN_0759.p01	ECO103_0670.p01	ECH74115_0764.p01	UTI89_C0668.p01	G2583_0835.p01	ECSP_0721.p01	c0749.p01	ECO26_0738.p01	Z0821.p01	ECs0704.p01	SDY_0608.p01	SFxv_0684.p01	SARI_02262.p01	SCH_0701.p01	EAKF1_ch0789.p01	A464_638.p01	SeHA_C0799.p01	EcHS_A0717.p01	E2348C_0556.p01	CFSAN002050_10015.p01	CFSAN001992_07995.p01	STY0718.p01	ECW_m0725.p01	STM0680.p01	EKO11_3203.p01	ECP_0686.p01	UM146_14235.p01	SEEB0189_15885.p01	WFL_03570.p01	NRG857_02995.p01	LF82_0166.p01	ECIAI1_0651.p01
OID503	69	69	ECSE_0735.p01	SPAB_02862.p01	EcE24377A_0700.p01	ECOK1_0675.p01	ECNA114_0604.p01	ECIAI39_0632.p01	EcSMS35_0695.p01	ECS88_0700.p01	ETEC_0692.p01	UMNK88_710.p01	EC55989_0661.p01	ECO111_0694.p01	ECED1_0656.p01	EC042_0703.p01	ECABU_c07200.p01	ECUMN_0760.p01	ECO103_0671.p01	ECH74115_0766.p01	UTI89_C0669.p01	G2583_0836.p01	ECSP_0722.p01	c0750.p01	ECO26_0739.p01	Z0822.p01	ECs0705.p01	SDY_0609.p01	*	SARI_02260.p01	SCH_0702.p01	EAKF1_ch0788.p01	A464_640.p01	SeHA_C0800.p01	EcHS_A0719.p01	E2348C_0557.p01	CFSAN002050_10020.p01	CFSAN001992_07990.p01	STY0719.p01	ECW_m0726.p01	STM0681.p01	EKO11_3202.p01	ECP_0687.p01	UM146_14230.p01	SEEB0189_15880.p01	WFL_03575.p01	NRG857_03000.p01	LF82_1442.p01	ECIAI1_0652.p01
OID504	72	72	ECSE_0736.p01	SPAB_02861.p01	EcE24377A_0701.p01	ECOK1_0676.p01	ECNA114_0605.p01	ECIAI39_0633.p01	EcSMS35_0696.p01	ECS88_0701.p01	ETEC_0693.p01	UMNK88_711.p01	EC55989_0662.p01	ECO111_0695.p01	ECED1_0657.p01	EC042_0704.p01	ECABU_c07210.p01	ECUMN_0761.p01	ECO103_0672.p01	ECH74115_0767.p01	UTI89_C0670.p01	G2583_0837.p01	ECSP_0723.p01	c0751.p01	ECO26_0740.p01	Z0823.p01	ECs0706.p01	SDY_0610.p01	SFxv_0682.p01	SARI_02259.p01	SCH_0703.p01	EAKF1_ch0787.p01	A464_641.p01	SeHA_C0801.p01	EcHS_A0720.p01	E2348C_0558.p01	CFSAN002050_10025.p01	CFSAN001992_07985.p01	STY0720.p01	ECW_m0727.p01	STM0682.p01	EKO11_3201.p01	ECP_0688.p01	UM146_14225.p01	SEEB0189_15875.p01	WFL_03580.p01	NRG857_03005.p01	LF82_1441.p01	ECIAI1_0653.p01
OID505	72	72	ECSE_0737.p01	SPAB_02860.p01	EcE24377A_0702.p01	ECOK1_0677.p01	ECNA114_0606.p01	ECIAI39_0634.p01	EcSMS35_0697.p01	ECS88_0702.p01	ETEC_0694.p01	UMNK88_712.p01	EC55989_0663.p01	ECO111_0696.p01	ECED1_0658.p01	EC042_0705.p01	ECABU_c07220.p01	ECUMN_0762.p01	ECO103_0673.p01	ECH74115_0768.p01	UTI89_C0671.p01	G2583_0838.p01	ECSP_0724.p01	c0752.p01	ECO26_0741.p01	Z0824.p01	ECs0707.p01	SDY_0611.p01	SFxv_0681.p01	SARI_02258.p01	SCH_0704.p01	EAKF1_ch0786.p01	A464_642.p01	SeHA_C0802.p01	EcHS_A0721.p01	E2348C_0559.p01	CFSAN002050_10030.p01	CFSAN001992_07980.p01	STY0721.p01	ECW_m0728.p01	STM0683.p01	EKO11_3200.p01	ECP_0689.p01	UM146_14220.p01	SEEB0189_15870.p01	WFL_03585.p01	NRG857_03010.p01	LF82_1439.p01	ECIAI1_0655.p01
OID506	72	72	ECSE_0738.p01	SPAB_02859.p01	EcE24377A_0703.p01	ECOK1_0678.p01	ECNA114_0607.p01	ECIAI39_0635.p01	EcSMS35_0698.p01	ECS88_0703.p01	ETEC_0695.p01	UMNK88_713.p01	EC55989_0664.p01	ECO111_0697.p01	ECED1_0659.p01	EC042_0706.p01	ECABU_c07230.p01	ECUMN_0763.p01	ECO103_0674.p01	ECH74115_0769.p01	UTI89_C0672.p01	G2583_0839.p01	ECSP_0725.p01	c0753.p01	ECO26_0742.p01	Z0825.p01	ECs0708.p01	SDY_0612.p01	SFxv_0680.p01	SARI_02257.p01	SCH_0705.p01	EAKF1_ch0785.p01	A464_643.p01	SeHA_C0803.p01	EcHS_A0722.p01	E2348C_0560.p01	CFSAN002050_10035.p01	CFSAN001992_07975.p01	STY0722.p01	ECW_m0729.p01	STM0684.p01	EKO11_3199.p01	ECP_0690.p01	UM146_14215.p01	SEEB0189_15865.p01	WFL_03590.p01	NRG857_03015.p01	LF82_1440.p01	ECIAI1_0656.p01
OID507	2	2	ECSE_0739.p01	SPAB_02858.p01	*	*	*	*	*	*	*	*	*	*	*	*	*	*	*	*	*	*	*	*	*	*	*	*	*	*	*	*	*	*	*	*	*	*	*	*	*	*	*	*	*	*	*	*	*
OID508	72	72	ECSE_0740.p01	SPAB_02857.p01	EcE24377A_0705.p01	ECOK1_0680.p01	ECNA114_0609.p01	ECIAI39_0636.p01	EcSMS35_0701.p01	ECS88_0704.p01	ETEC_0696.p01	UMNK88_715.p01	EC55989_0665.p01	ECO111_0698.p01	ECED1_0660.p01	EC042_0707.p01	ECABU_c07240.p01	ECUMN_0764.p01	ECO103_0675.p01	ECH74115_0772.p01	UTI89_C0674.p01	G2583_0840.p01	ECSP_0726.p01	c0755.p01	ECO26_0743.p01	Z0826.p01	ECs0709.p01	SDY_0613.p01	SFxv_0679.p01	SARI_02256.p01	SCH_0706.p01	EAKF1_ch0783c.p01	A464_644.p01	SeHA_C0804.p01	EcHS_A0723.p01	E2348C_0561.p01	CFSAN002050_10040.p01	CFSAN001992_07970.p01	STY0723.p01	ECW_m0730.p01	STM0685.p01	EKO11_3198.p01	ECP_0691.p01	UM146_14210.p01	SEEB0189_15860.p01	WFL_03595.p01	NRG857_03020.p01	LF82_1443.p01	ECIAI1_0657.p01
OID509	72	72	ECSE_0741.p01	SPAB_02856.p01	EcE24377A_0706.p01	ECOK1_0690.p01	ECNA114_0619.p01	ECIAI39_0637.p01	EcSMS35_0702.p01	ECS88_0716.p01	ETEC_0697.p01	UMNK88_717.p01	EC55989_0666.p01	ECO111_0699.p01	ECED1_0661.p01	EC042_0708.p01	ECABU_c07330.p01	ECUMN_0765.p01	ECO103_0676.p01	ECH74115_0773.p01	UTI89_C0684.p01	G2583_0841.p01	ECSP_0727.p01	c0766.p01	ECO26_0744.p01	Z0827.p01	ECs0710.p01	SDY_0614.p01	SFxv_0678.p01	SARI_02255.p01	SCH_0707.p01	EAKF1_ch0782c.p01	A464_645.p01	SeHA_C0805.p01	EcHS_A0725.p01	E2348C_0571.p01	CFSAN002050_10045.p01	CFSAN001992_07965.p01	STY0724.p01	ECW_m0732.p01	STM0686.p01	EKO11_3197.p01	ECP_0700.p01	UM146_14155.p01	SEEB0189_15855.p01	WFL_03600.p01	NRG857_03070.p01	LF82_0856.p01	ECIAI1_0658.p01
OID510	65	65	ECSE_0743.p01	SPAB_02853.p01	EcE24377A_0709.p01	*	ECNA114_0620.p01	ECIAI39_0638.p01	EcSMS35_0703.p01	ECS88_0717.p01	ETEC_0698.p01	UMNK88_718.p01	EC55989_0667.p01	ECO111_0700.p01	ECED1_0662.p01	EC042_0709.p01	ECABU_c07340.p01	ECUMN_0766.p01	ECO103_0677.p01	*	UTI89_C0685.p01	G2583_0842.p01	*	c0768.p01	ECO26_0745.p01	Z0829.p01	*	*	SFxv_0677.p01	SARI_02254.p01	SCH_0708.p01	EAKF1_ch0781c.p01	A464_647.p01	SeHA_C0807.p01	EcHS_A0728.p01	E2348C_0572.p01	CFSAN002050_10050.p01	CFSAN001992_07960.p01	ybfM.p01	ECW_m0733.p01	STM0687.p01	EKO11_3196.p01	ECP_0701.p01	UM146_14150.p01	SEEB0189_15850.p01	WFL_03605.p01	NRG857_03075.p01	LF82_2605.p01	ECIAI1_0659.p01
OID511	71	71	ECSE_0744.p01	SPAB_02852.p01	EcE24377A_0710.p01	ECOK1_0693.p01	ECNA114_0621.p01	ECIAI39_0639.p01	EcSMS35_0704.p01	ECS88_0718.p01	ETEC_0699.p01	UMNK88_719.p01	EC55989_0668.p01	ECO111_0701.p01	ECED1_0663.p01	EC042_0710.p01	ECABU_c07350.p01	ECUMN_0767.p01	ECO103_0678.p01	ECH74115_0777.p01	UTI89_C0686.p01	G2583_0843.p01	ECSP_0730.p01	c0769.p01	ECO26_0746.p01	Z0830.p01	ECs0713.p01	*	SFxv_0675.p01	SARI_02253.p01	SCH_0709.p01	EAKF1_ch0780c.p01	A464_648.p01	SeHA_C0808.p01	EcHS_A0729.p01	E2348C_0573.p01	CFSAN002050_10055.p01	CFSAN001992_07955.p01	STY0726.p01	ECW_m0734.p01	STM0688.p01	EKO11_3195.p01	ECP_0702.p01	UM146_14145.p01	SEEB0189_15845.p01	WFL_03610.p01	NRG857_03080.p01	LF82_2606.p01	ECIAI1_0660.p01
OID512	72	72	ECSE_0745.p01	SPAB_02847.p01	EcE24377A_0711.p01	ECOK1_0694.p01	ECNA114_0622.p01	ECIAI39_0640.p01	EcSMS35_0705.p01	ECS88_0719.p01	ETEC_0700.p01	UMNK88_720.p01	EC55989_0669.p01	ECO111_0702.p01	ECED1_0664.p01	EC042_0711.p01	ECABU_c07360.p01	ECUMN_0768.p01	ECO103_0679.p01	ECH74115_0778.p01	UTI89_C0687.p01	G2583_0844.p01	ECSP_0731.p01	c0770.p01	ECO26_0747.p01	Z0831.p01	ECs0714.p01	SDY_0623.p01	SFxv_0673.p01	SARI_02249.p01	SCH_0713.p01	EAKF1_ch0779.p01	A464_653.p01	SeHA_C0813.p01	EcHS_A0730.p01	E2348C_0574.p01	CFSAN002050_10080.p01	CFSAN001992_07930.p01	STY0731.p01	ECW_m0735.p01	STM0693.p01	EKO11_3194.p01	ECP_0703.p01	UM146_14140.p01	SEEB0189_15820.p01	WFL_03615.p01	NRG857_03085.p01	LF82_0779.p01	ECIAI1_0661.p01
OID513	72	72	ECSE_0746.p01	SPAB_02845.p01	EcE24377A_0712.p01	ECOK1_0695.p01	ECNA114_0623.p01	ECIAI39_0642.p01	EcSMS35_0706.p01	ECS88_0721.p01	ETEC_0701.p01	UMNK88_721.p01	EC55989_0671.p01	ECO111_0704.p01	ECED1_0666.p01	EC042_0712.p01	ECABU_c07380.p01	ECUMN_0770.p01	ECO103_0681.p01	ECH74115_0779.p01	UTI89_C0689.p01	G2583_0845.p01	ECSP_0732.p01	c0771.p01	ECO26_0749.p01	Z0832.p01	ECs0715.p01	SDY_0624.p01	SFxv_0671.p01	SARI_02248.p01	SCH_0714.p01	EAKF1_ch0778.p01	A464_654.p01	SeHA_C0814.p01	EcHS_A0731.p01	E2348C_0576.p01	CFSAN002050_10085.p01	CFSAN001992_07925.p01	STY0732.p01	ECW_m0737.p01	STM0694.p01	EKO11_3193.p01	ECP_0705.p01	UM146_14135.p01	SEEB0189_15815.p01	WFL_03620.p01	NRG857_03090.p01	LF82_0676.p01	ECIAI1_0663.p01
OID514	72	72	ECSE_0747.p01	SPAB_02844.p01	EcE24377A_0713.p01	ECOK1_0696.p01	ECNA114_0624.p01	ECIAI39_0643.p01	EcSMS35_0707.p01	ECS88_0722.p01	ETEC_0702.p01	UMNK88_722.p01	EC55989_0672.p01	ECO111_0705.p01	ECED1_0667.p01	EC042_0713.p01	ECABU_c07390.p01	ECUMN_0771.p01	ECO103_0682.p01	ECH74115_0780.p01	UTI89_C0690.p01	G2583_0846.p01	ECSP_0733.p01	c0772.p01	ECO26_0750.p01	Z0834.p01	ECs0716.p01	SDY_0625.p01	SFxv_0670.p01	SARI_02247.p01	SCH_0715.p01	EAKF1_ch0777.p01	A464_656.p01	SeHA_C0816.p01	EcHS_A0732.p01	E2348C_0577.p01	CFSAN002050_10090.p01	CFSAN001992_07920.p01	ybfE.p01	ECW_m0738.p01	STM0695.p01	EKO11_3192.p01	ECP_0706.p01	UM146_14130.p01	SEEB0189_15810.p01	WFL_03625.p01	NRG857_03095.p01	LF82_2603.p01	ECIAI1_0664.p01
OID515	72	72	ECSE_0748.p01	SPAB_02842.p01	EcE24377A_0714.p01	ECOK1_0697.p01	ECNA114_0625.p01	ECIAI39_0644.p01	EcSMS35_0708.p01	ECS88_0723.p01	ETEC_0703.p01	UMNK88_723.p01	EC55989_0673.p01	ECO111_0706.p01	ECED1_0668.p01	EC042_0714.p01	ECABU_c07400.p01	ECUMN_0772.p01	ECO103_0683.p01	ECH74115_0781.p01	UTI89_C0691.p01	G2583_0847.p01	ECSP_0734.p01	c0773.p01	ECO26_0751.p01	Z0835.p01	ECs0717.p01	SDY_0626.p01	SFxv_0669.p01	SARI_02246.p01	SCH_0716.p01	EAKF1_ch0776.p01	A464_657.p01	SeHA_C0817.p01	EcHS_A0733.p01	E2348C_0578.p01	CFSAN002050_10095.p01	CFSAN001992_07915.p01	ybfF.p01	ECW_m0739.p01	STM0696.p01	EKO11_3191.p01	ECP_0707.p01	UM146_14125.p01	SEEB0189_15805.p01	WFL_03630.p01	NRG857_03100.p01	LF82_2604.p01	ECIAI1_0665.p01
OID516	72	72	ECSE_0749.p01	SPAB_02841.p01	EcE24377A_0715.p01	ECOK1_0698.p01	ECNA114_0626.p01	ECIAI39_0645.p01	EcSMS35_0709.p01	ECS88_0724.p01	ETEC_0704.p01	UMNK88_724.p01	EC55989_0674.p01	ECO111_0707.p01	ECED1_0669.p01	EC042_0715.p01	ECABU_c07410.p01	ECUMN_0773.p01	ECO103_0684.p01	ECH74115_0782.p01	UTI89_C0692.p01	G2583_0848.p01	ECSP_0735.p01	c0774.p01	ECO26_0752.p01	Z0836.p01	ECs0718.p01	SDY_0627.p01	SFxv_0668.p01	SARI_02244.p01	SCH_0717.p01	EAKF1_ch0775c.p01	A464_658.p01	SeHA_C0818.p01	EcHS_A0734.p01	E2348C_0579.p01	CFSAN002050_10100.p01	CFSAN001992_07910.p01	STY0735.p01	ECW_m0740.p01	STM0697.p01	EKO11_3190.p01	ECP_0708.p01	UM146_14120.p01	SEEB0189_15800.p01	WFL_03635.p01	NRG857_03105.p01	LF82_2114.p01	ECIAI1_0666.p01
OID517	72	72	ECSE_0750.p01	SPAB_02840.p01	EcE24377A_0716.p01	ECOK1_0699.p01	ECNA114_0627.p01	ECIAI39_0646.p01	EcSMS35_0710.p01	ECS88_0725.p01	ETEC_0705.p01	UMNK88_725.p01	EC55989_0675.p01	ECO111_0708.p01	ECED1_0670.p01	EC042_0716.p01	ECABU_c07420.p01	ECUMN_0774.p01	ECO103_0685.p01	ECH74115_0783.p01	UTI89_C0693.p01	G2583_0849.p01	ECSP_0736.p01	c0775.p01	ECO26_0753.p01	Z0837.p01	ECs0719.p01	SDY_0628.p01	SFxv_0667.p01	SARI_02243.p01	SCH_0718.p01	EAKF1_ch0774c.p01	A464_659.p01	SeHA_C0819.p01	EcHS_A0735.p01	E2348C_0580.p01	CFSAN002050_10105.p01	CFSAN001992_07905.p01	STY0736.p01	ECW_m0741.p01	STM0698.p01	EKO11_3189.p01	ECP_0709.p01	UM146_14115.p01	SEEB0189_15795.p01	WFL_03640.p01	NRG857_03110.p01	LF82_1632.p01	ECIAI1_0667.p01
OID518	65	65	ECSE_0751.p01	SPAB_02838.p01	EcE24377A_0717.p01	ECOK1_0700.p01	ECNA114_0628.p01	ECIAI39_0650.p01	EcSMS35_0714.p01	ECS88_0726.p01	ETEC_0708.p01	UMNK88_728.p01	EC55989_0676.p01	*	ECED1_0671.p01	*	ECABU_c07430.p01	*	ECO103_0686.p01	ECH74115_0784.p01	UTI89_C0694.p01	G2583_0850.p01	ECSP_0737.p01	c0776.p01	ECO26_0754.p01	Z0838.p01	ECs0720.p01	*	SFxv_0666.p01	SARI_02241.p01	SCH_0720.p01	EAKF1_ch0773.p01	A464_661.p01	SeHA_C0821.p01	*	E2348C_0581.p01	CFSAN002050_10115.p01	CFSAN001992_07890.p01	STY0738.p01	ECW_m0742.p01	STM0700.p01	EKO11_3188.p01	ECP_0710.p01	UM146_14110.p01	SEEB0189_15785.p01	WFL_03645.p01	NRG857_03115.p01	LF82_1688.p01	ECIAI1_0668.p01
OID519	61	61	ECSE_0752.p01	SPAB_02837.p01	EcE24377A_0718.p01	ECOK1_0701.p01	ECNA114_0629.p01	ECIAI39_0651.p01	EcSMS35_0715.p01	ECS88_0727.p01	ETEC_0709.p01	UMNK88_729.p01	EC55989_0677.p01	ECO111_0711.p01	ECED1_0672.p01	*	ECABU_c07440.p01	*	ECO103_0687.p01	ECH74115_0785.p01	UTI89_C0695.p01	G2583_0851.p01	ECSP_0738.p01	c0777.p01	ECO26_0755.p01	Z0839.p01	ECs0721.p01	*	*	SARI_02240.p01	SCH_0721.p01	EAKF1_ch0772.p01	A464_662.p01	SeHA_C0822.p01	*	E2348C_0582.p01	CFSAN002050_10120.p01	CFSAN001992_07885.p01	*	ECW_m0743.p01	STM0701.p01	EKO11_3187.p01	ECP_0711.p01	UM146_14105.p01	SEEB0189_15780.p01	WFL_03650.p01	NRG857_03120.p01	LF82_2162.p01	ECIAI1_0669.p01
OID520	69	69	ECSE_0754.p01	SPAB_02834.p01	EcE24377A_0720.p01	ECOK1_0703.p01	ECNA114_0631.p01	ECIAI39_0653.p01	EcSMS35_0716.p01	ECS88_0728.p01	ETEC_0710.p01	UMNK88_731.p01	EC55989_0678.p01	ECO111_0712.p01	ECED1_0673.p01	EC042_0718.p01	ECABU_c07450.p01	ECUMN_0776.p01	ECO103_0688.p01	ECH74115_0787.p01	UTI89_C0698.p01	G2583_0852.p01	ECSP_0740.p01	c0779.p01	ECO26_0756.p01	Z0841.p01	ECs0722.p01	SDY_0629.p01	*	SARI_02239.p01	SCH_0722.p01	EAKF1_ch0770.p01	A464_664.p01	SeHA_C0824.p01	EcHS_A0741.p01	E2348C_0583.p01	CFSAN002050_10130.p01	CFSAN001992_07875.p01	STY0743.p01	ECW_m0745.p01	STM0702.p01	EKO11_3185.p01	ECP_0712.p01	UM146_14100.p01	SEEB0189_15770.p01	WFL_03655.p01	NRG857_03125.p01	LF82_1149.p01	ECIAI1_0670.p01
OID521	65	65	ECSE_0755.p01	SPAB_02833.p01	EcE24377A_0721.p01	ECOK1_0704.p01	ECNA114_0632.p01	ECIAI39_0654.p01	EcSMS35_0717.p01	ECS88_0729.p01	ETEC_0711.p01	UMNK88_732.p01	EC55989_0679.p01	ECO111_0713.p01	ECED1_0674.p01	EC042_0719.p01	ECABU_c07460.p01	ECUMN_0777.p01	ECO103_0689.p01	ECH74115_0788.p01	UTI89_C0699.p01	G2583_0853.p01	ECSP_0741.p01	c0780.p01	ECO26_0757.p01	Z0842.p01	ECs0723.p01	*	*	SARI_02238.p01	SCH_0723.p01	EAKF1_ch0769.p01	A464_665.p01	SeHA_C0825.p01	EcHS_A0742.p01	E2348C_0584.p01	CFSAN002050_10135.p01	CFSAN001992_07870.p01	STY0744.p01	ECW_m0746.p01	STM0703.p01	EKO11_3184.p01	*	UM146_14095.p01	SEEB0189_15765.p01	WFL_03660.p01	NRG857_03130.p01	LF82_1148.p01	ECIAI1_0671.p01
OID522	68	68	ECSE_0756.p01	SPAB_02832.p01	EcE24377A_0722.p01	ECOK1_0705.p01	ECNA114_0633.p01	ECIAI39_0655.p01	EcSMS35_0718.p01	ECS88_0730.p01	*	UMNK88_733.p01	EC55989_0680.p01	ECO111_0714.p01	ECED1_0675.p01	EC042_0720.p01	ECABU_c07470.p01	ECUMN_0778.p01	ECO103_0690.p01	ECH74115_0789.p01	UTI89_C0700.p01	G2583_0854.p01	ECSP_0742.p01	c0781.p01	ECO26_0758.p01	Z0843.p01	ECs0724.p01	SDY_0631.p01	SFxv_0660.p01	SARI_02237.p01	SCH_0724.p01	EAKF1_ch0768.p01	A464_666.p01	SeHA_C0826.p01	EcHS_A0743.p01	E2348C_0585.p01	CFSAN002050_10140.p01	CFSAN001992_07865.p01	STY0745.p01	ECW_m0747.p01	STM0704.p01	EKO11_3183.p01	ECP_0715.p01	UM146_14090.p01	SEEB0189_15760.p01	WFL_03665.p01	NRG857_03135.p01	LF82_1147.p01	ECIAI1_0672.p01
OID523	67	67	ECSE_0757.p01	SPAB_02831.p01	EcE24377A_0723.p01	ECOK1_0706.p01	ECNA114_0634.p01	ECIAI39_0656.p01	EcSMS35_0719.p01	ECS88_0731.p01	ETEC_0712.p01	UMNK88_734.p01	EC55989_0681.p01	ECO111_0715.p01	ECED1_0676.p01	EC042_0721.p01	ECABU_c07480.p01	ECUMN_0779.p01	ECO103_0691.p01	ECH74115_0790.p01	UTI89_C0701.p01	G2583_0855.p01	ECSP_0743.p01	c0782.p01	ECO26_0759.p01	Z0844.p01	ECs0725.p01	*	*	SARI_02236.p01	SCH_0725.p01	EAKF1_ch0767.p01	A464_667.p01	SeHA_C0827.p01	EcHS_A0744.p01	E2348C_0586.p01	CFSAN002050_10145.p01	CFSAN001992_07860.p01	STY0746.p01	ECW_m0748.p01	STM0705.p01	EKO11_3182.p01	ECP_0716.p01	UM146_14085.p01	SEEB0189_15755.p01	WFL_03670.p01	NRG857_03140.p01	LF82_1146.p01	ECIAI1_0673.p01
OID524	70	70	ECSE_0758.p01	SPAB_02830.p01	EcE24377A_0724.p01	ECOK1_0707.p01	ECNA114_0635.p01	ECIAI39_0657.p01	EcSMS35_0720.p01	ECS88_0732.p01	ETEC_0713.p01	UMNK88_735.p01	EC55989_0682.p01	ECO111_0716.p01	ECED1_0677.p01	EC042_0722.p01	ECABU_c07490.p01	ECUMN_0780.p01	*	ECH74115_0791.p01	UTI89_C0702.p01	G2583_0856.p01	ECSP_0744.p01	c0783.p01	ECO26_0760.p01	Z0845.p01	ECs0726.p01	*	SFxv_0658.p01	SARI_02235.p01	SCH_0726.p01	EAKF1_ch0766.p01	A464_668.p01	SeHA_C0828.p01	EcHS_A0745.p01	E2348C_0587.p01	CFSAN002050_10150.p01	CFSAN001992_07855.p01	STY0747.p01	ECW_m0749.p01	STM0706.p01	EKO11_3181.p01	ECP_0717.p01	UM146_14080.p01	SEEB0189_15750.p01	WFL_03675.p01	NRG857_03145.p01	LF82_1145.p01	ECIAI1_0674.p01
OID525	69	69	ECSE_0759.p01	SPAB_02829.p01	EcE24377A_0726.p01	ECOK1_0709.p01	ECNA114_0637.p01	ECIAI39_0658.p01	EcSMS35_0721.p01	ECS88_0734.p01	*	UMNK88_736.p01	EC55989_0683.p01	ECO111_0718.p01	ECED1_0678.p01	EC042_0723.p01	ECABU_c07510.p01	ECUMN_0781.p01	ECO103_0695.p01	ECH74115_0792.p01	UTI89_C0704.p01	G2583_0858.p01	ECSP_0745.p01	c0785.p01	ECO26_0762.p01	Z0846.p01	ECs0728.p01	SDY_0635.p01	SFxv_0657.p01	SARI_02234.p01	*	EAKF1_ch0765c.p01	A464_670.p01	SeHA_C0830.p01	EcHS_A0747.p01	E2348C_0589.p01	CFSAN002050_10160.p01	CFSAN001992_07845.p01	STY0748.p01	ECW_m0751.p01	STM0708.p01	EKO11_3179.p01	ECP_0719.p01	UM146_14075.p01	SEEB0189_15740.p01	WFL_03680.p01	NRG857_03150.p01	LF82_2602.p01	ECIAI1_0675.p01
OID526	58	58	ECSE_0766.p01	*	EcE24377A_0732.p01	ECOK1_0710.p01	ECNA114_0638.p01	ECIAI39_0659.p01	EcSMS35_0722.p01	ECS88_0735.p01	ETEC_0719.p01	UMNK88_743.p01	EC55989_0690.p01	ECO111_0724.p01	ECED1_0679.p01	EC042_0724.p01	ECABU_c07520.p01	ECUMN_0785.p01	ECO103_0700.p01	ECH74115_0797.p01	UTI89_C0705.p01	G2583_0862.p01	ECSP_0749.p01	c0786.p01	ECO26_0768.p01	Z0858.p01	ECs0732.p01	SDY_0642.p01	SFxv_0650.p01	*	*	EAKF1_ch0761c.p01	*	*	EcHS_A0754.p01	E2348C_0590.p01	*	*	*	ECW_m0761.p01	*	EKO11_3172.p01	ECP_0720.p01	UM146_14070.p01	*	WFL_03715.p01	NRG857_03155.p01	LF82_2607.p01	ECIAI1_0681.p01
OID527	19	19	*	SPAB_01939.p01	*	*	*	*	*	*	*	*	*	*	*	*	*	ECUMN_1408.p01	*	*	*	*	*	*	*	*	*	*	*	SARI_01592.p01	SCH_1410.p01	*	A464_1421.p01	SeHA_C1523.p01	EcHS_A1648.p01	*	CFSAN002050_13340.p01	CFSAN001992_04645.p01	STY1731.p01	*	STM1389.p01	*	*	*	SEEB0189_12590.p01	*	*	*	*
OID528	72	72	ECSE_0767.p01	SPAB_02826.p01	EcE24377A_0733.p01	ECOK1_0711.p01	ECNA114_0639.p01	ECIAI39_0660.p01	EcSMS35_0723.p01	ECS88_0736.p01	ETEC_0720.p01	UMNK88_744.p01	EC55989_0691.p01	ECO111_0725.p01	ECED1_0680.p01	EC042_0725.p01	ECABU_c07530.p01	ECUMN_0786.p01	ECO103_0701.p01	ECH74115_0798.p01	UTI89_C0706.p01	G2583_0863.p01	ECSP_0750.p01	c0787.p01	ECO26_0769.p01	Z0859.p01	ECs0733.p01	SDY_0643.p01	SFxv_0649.p01	SARI_02227.p01	SCH_0728.p01	EAKF1_ch0760c.p01	A464_674.p01	SeHA_C0831.p01	EcHS_A0755.p01	E2348C_0591.p01	CFSAN002050_10165.p01	CFSAN001992_07840.p01	STY0749.p01	ECW_m0762.p01	STM0709.p01	EKO11_3171.p01	ECP_0721.p01	UM146_14065.p01	SEEB0189_15735.p01	WFL_03720.p01	NRG857_03160.p01	LF82_1665.p01	ECIAI1_0682.p01
OID529	71	71	ECSE_0768.p01	SPAB_02825.p01	EcE24377A_0734.p01	ECOK1_0712.p01	ECNA114_0640.p01	ECIAI39_0661.p01	EcSMS35_0724.p01	ECS88_0737.p01	ETEC_0721.p01	UMNK88_745.p01	EC55989_0692.p01	ECO111_0726.p01	ECED1_0681.p01	EC042_0726.p01	ECABU_c07550.p01	ECUMN_0787.p01	ECO103_0702.p01	ECH74115_0799.p01	UTI89_C0707.p01	G2583_0864.p01	ECSP_0751.p01	c0788.p01	ECO26_0770.p01	Z0860.p01	ECs0734.p01	*	SFxv_0648.p01	SARI_02226.p01	SCH_0729.p01	EAKF1_ch0759.p01	A464_676.p01	SeHA_C0832.p01	EcHS_A0757.p01	E2348C_0592.p01	CFSAN002050_10170.p01	CFSAN001992_07835.p01	STY0750.p01	ECW_m0763.p01	STM0710.p01	EKO11_3170.p01	ECP_0722.p01	UM146_14060.p01	SEEB0189_15730.p01	WFL_03725.p01	NRG857_03165.p01	LF82_2611.p01	ECIAI1_0683.p01
OID530	72	72	ECSE_0769.p01	SPAB_02823.p01	EcE24377A_0735.p01	ECOK1_0713.p01	ECNA114_0641.p01	ECIAI39_0662.p01	EcSMS35_0725.p01	ECS88_0738.p01	ETEC_0722.p01	UMNK88_746.p01	EC55989_0693.p01	ECO111_0727.p01	ECED1_0682.p01	EC042_0727.p01	ECABU_c07560.p01	ECUMN_0788.p01	ECO103_0703.p01	ECH74115_0800.p01	UTI89_C0708.p01	G2583_0865.p01	ECSP_0752.p01	c0789.p01	ECO26_0771.p01	Z0861.p01	ECs0735.p01	SDY_0645.p01	SFxv_0647.p01	SARI_02225.p01	SCH_0730.p01	EAKF1_ch0758c.p01	A464_677.p01	SeHA_C0834.p01	EcHS_A0758.p01	E2348C_0593.p01	CFSAN002050_10175.p01	CFSAN001992_07830.p01	STY0751.p01	ECW_m0764.p01	STM0711.p01	EKO11_3169.p01	ECP_0723.p01	UM146_14055.p01	SEEB0189_15725.p01	WFL_03730.p01	NRG857_03170.p01	LF82_2612.p01	ECIAI1_0684.p01
OID531	72	72	ECSE_0770.p01	SPAB_02822.p01	EcE24377A_0736.p01	ECOK1_0714.p01	ECNA114_0642.p01	ECIAI39_0663.p01	EcSMS35_0726.p01	ECS88_0739.p01	ETEC_0723.p01	UMNK88_747.p01	EC55989_0694.p01	ECO111_0728.p01	ECED1_0683.p01	EC042_0728.p01	ECABU_c07570.p01	ECUMN_0789.p01	ECO103_0704.p01	ECH74115_0801.p01	UTI89_C0709.p01	G2583_0866.p01	ECSP_0753.p01	c0790.p01	ECO26_0772.p01	Z0862.p01	ECs0736.p01	SDY_0646.p01	SFxv_0646.p01	SARI_02224.p01	SCH_0731.p01	EAKF1_ch0757c.p01	A464_678.p01	SeHA_C0835.p01	EcHS_A0759.p01	E2348C_0594.p01	CFSAN002050_10180.p01	CFSAN001992_07825.p01	STY0752.p01	ECW_m0765.p01	STM0712.p01	EKO11_3168.p01	ECP_0724.p01	UM146_14050.p01	SEEB0189_15720.p01	WFL_03735.p01	NRG857_03175.p01	LF82_2613.p01	ECIAI1_0685.p01
OID532	68	68	ECSE_0771.p01	SPAB_02821.p01	EcE24377A_0737.p01	ECOK1_0715.p01	ECNA114_0643.p01	ECIAI39_0664.p01	EcSMS35_0727.p01	ECS88_0740.p01	ETEC_0724.p01	UMNK88_748.p01	EC55989_0695.p01	ECO111_0729.p01	ECED1_0684.p01	EC042_0729.p01	ECABU_c07580.p01	ECUMN_0790.p01	ECO103_0705.p01	ECH74115_0802.p01	UTI89_C0710.p01	G2583_0867.p01	ECSP_0754.p01	c0791.p01	ECO26_0773.p01	Z0863.p01	ECs0737.p01	SDY_0647.p01	*	SARI_02223.p01	SCH_0732.p01	EAKF1_ch0756c.p01	A464_679.p01	SeHA_C0836.p01	EcHS_A0760.p01	E2348C_0595.p01	CFSAN002050_10185.p01	CFSAN001992_07820.p01	STY0753.p01	ECW_m0766.p01	STM0713.p01	EKO11_3167.p01	ECP_0725.p01	UM146_14045.p01	SEEB0189_15715.p01	WFL_03740.p01	NRG857_03180.p01	LF82_2614.p01	ECIAI1_0686.p01
OID533	72	72	ECSE_0772.p01	SPAB_02820.p01	EcE24377A_0738.p01	ECOK1_0716.p01	ECNA114_0644.p01	ECIAI39_0665.p01	EcSMS35_0728.p01	ECS88_0741.p01	ETEC_0725.p01	UMNK88_749.p01	EC55989_0696.p01	ECO111_0730.p01	ECED1_0685.p01	EC042_0730.p01	ECABU_c07590.p01	ECUMN_0791.p01	ECO103_0706.p01	ECH74115_0803.p01	UTI89_C0711.p01	G2583_0868.p01	ECSP_0755.p01	c0792.p01	ECO26_0774.p01	Z0864.p01	ECs0738.p01	SDY_0648.p01	SFxv_0644.p01	SARI_02222.p01	SCH_0733.p01	EAKF1_ch0755c.p01	A464_680.p01	SeHA_C0837.p01	EcHS_A0761.p01	E2348C_0596.p01	CFSAN002050_10190.p01	CFSAN001992_07815.p01	STY0754.p01	ECW_m0767.p01	STM0714.p01	EKO11_3166.p01	ECP_0726.p01	UM146_14040.p01	SEEB0189_15710.p01	WFL_03745.p01	NRG857_03185.p01	LF82_2615.p01	ECIAI1_0687.p01
OID534	69	69	ECSE_0773.p01	SPAB_02805.p01	EcE24377A_0740.p01	ECOK1_0718.p01	ECNA114_0645.p01	ECIAI39_0666.p01	EcSMS35_0730.p01	ECS88_0742.p01	ETEC_0726.p01	UMNK88_751.p01	EC55989_0697.p01	ECO111_0731.p01	ECED1_0686.p01	EC042_0731.p01	ECABU_c07600.p01	ECUMN_0792.p01	ECO103_0707.p01	*	UTI89_C0712.p01	G2583_0869.p01	ECSP_0756.p01	c0793.p01	ECO26_0775.p01	Z0865.p01	ECs0739.p01	SDY_0649.p01	SFxv_0643.p01	SARI_02219.p01	SCH_0734.p01	EAKF1_ch0754c.p01	A464_696.p01	SeHA_C0852.p01	EcHS_A0762.p01	E2348C_0597.p01	CFSAN002050_10195.p01	CFSAN001992_07745.p01	STY0771.p01	ECW_m0768.p01	STM0728.p01	EKO11_3165.p01	ECP_0727.p01	UM146_14035.p01	SEEB0189_15705.p01	WFL_03750.p01	NRG857_03190.p01	LF82_1475.p01	ECIAI1_0688.p01
OID535	70	70	ECSE_0774.p01	SPAB_02804.p01	*	ECOK1_0717.p01	ECNA114_0646.p01	ECIAI39_0667.p01	EcSMS35_0729.p01	ECS88_0743.p01	ETEC_0727.p01	UMNK88_750.p01	EC55989_0698.p01	ECO111_0732.p01	ECED1_0687.p01	EC042_0732.p01	ECABU_c07610.p01	ECUMN_0793.p01	ECO103_0708.p01	ECH74115_0804.p01	UTI89_C0713.p01	G2583_0870.p01	ECSP_0757.p01	c0794.p01	ECO26_0776.p01	Z0867.p01	ECs0740.p01	SDY_0650.p01	SFxv_0642.p01	SARI_02218.p01	SCH_0735.p01	EAKF1_ch0753.p01	A464_697.p01	SeHA_C0853.p01	EcHS_A0763.p01	E2348C_0598.p01	CFSAN002050_10200.p01	CFSAN001992_07740.p01	STY0772.p01	ECW_m0769.p01	STM0729.p01	EKO11_3164.p01	ECP_0728.p01	UM146_14030.p01	SEEB0189_15700.p01	WFL_03755.p01	NRG857_03195.p01	LF82_0007.p01	ECIAI1_0689.p01
OID536	67	94	ECSE_0778.p01,ECSE_3324.p01	SPAB_03771.p01	EcE24377A_3508.p01,EcE24377A_0745.p01	ECOK1_3473.p01	ECNA114_3136.p01	ECIAI39_3540.p01	*	ECS88_3439.p01	ETEC_0730A.p01	UMNK88_3796.p01,UMNK88_755.p01	EC55989_3459.p01,EC55989_0702.p01	ECO111_3867.p01,ECO111_0736.p01	ECED1_3710.p01	EC042_3335.p01,EC042_0736.p01	ECABU_c34600.p01	ECUMN_0797.p01	ECO103_3722.p01,ECO103_0713.p01	ECH74115_0809.p01	UTI89_C3479.p01	G2583_0874.p01	ECSP_0761.p01	c3791.p01	ECO26_4145.p01,ECO26_0780.p01	Z0872.p01	ECs0744.p01	SDY_0655.p01	SFxv_0638.p01	*	SCH_2969.p01	EAKF1_ch0749.p01	*	SeHA_C3248.p01	EcHS_A3221.p01,EcHS_A0767.p01	*	CFSAN002050_21505.p01	CFSAN001992_18420.p01	stdA.p01	ECW_m3310.p01,ECW_m0773.p01	STM3029.p01	EKO11_0675.p01,EKO11_3160.p01	ECP_2972.p01	UM146_01085.p01	SEEB0189_04970.p01	WFL_16180.p01,WFL_03775.p01	NRG857_15155.p01	LF82_509.p01	ECIAI1_3192.p01,ECIAI1_0693.p01
OID537	72	72	ECSE_0780.p01	SPAB_02803.p01	EcE24377A_0747.p01	ECOK1_0720.p01	ECNA114_0656.p01	ECIAI39_0677.p01	EcSMS35_0732.p01	ECS88_0745.p01	ETEC_0731.p01	UMNK88_756.p01	EC55989_0703.p01	ECO111_0737.p01	ECED1_0689.p01	EC042_0737.p01	ECABU_c07650.p01	ECUMN_0798.p01	ECO103_0714.p01	ECH74115_0810.p01	UTI89_C0715.p01	G2583_0875.p01	ECSP_0762.p01	c0796.p01	ECO26_0781.p01	Z0873.p01	ECs0745.p01	SDY_0658.p01	SFxv_0636.p01	SARI_02217.p01	SCH_0736.p01	EAKF1_ch0748.p01	A464_698.p01	SeHA_C0854.p01	EcHS_A0768.p01	E2348C_0600.p01	CFSAN002050_10205.p01	CFSAN001992_07735.p01	STY0773.p01	ECW_m0774.p01	STM0730.p01	EKO11_3159.p01	ECP_0731.p01	UM146_14020.p01	SEEB0189_15695.p01	WFL_03780.p01	NRG857_03205.p01	LF82_0875.p01	ECIAI1_0694.p01
OID538	72	72	ECSE_0781.p01	SPAB_02802.p01	EcE24377A_0748.p01	ECOK1_0721.p01	ECNA114_0657.p01	ECIAI39_0679.p01	EcSMS35_0734.p01	ECS88_0747.p01	ETEC_0732.p01	UMNK88_757.p01	EC55989_0705.p01	ECO111_0738.p01	ECED1_0691.p01	EC042_0739.p01	ECABU_c07660.p01	ECUMN_0799.p01	ECO103_0715.p01	ECH74115_0813.p01	UTI89_C0717.p01	G2583_0876.p01	ECSP_0763.p01	c0798.p01	ECO26_0782.p01	Z0875.p01	ECs0746.p01	SDY_0659.p01	SFxv_0635.p01	SARI_02216.p01	SCH_0737.p01	EAKF1_ch0747c.p01	A464_700.p01	SeHA_C0855.p01	EcHS_A0769.p01	E2348C_0601.p01	CFSAN002050_10210.p01	CFSAN001992_07730.p01	STY0775.p01	ECW_m0776.p01	STM0732.p01	EKO11_3158.p01	ECP_0733.p01	UM146_14015.p01	SEEB0189_15690.p01	WFL_03785.p01	NRG857_03210.p01	LF82_2099.p01	ECIAI1_0695.p01
OID539	71	71	ECSE_0782.p01	SPAB_02801.p01	EcE24377A_0749.p01	ECOK1_0722.p01	ECNA114_0658.p01	ECIAI39_0680.p01	EcSMS35_0735.p01	ECS88_0748.p01	ETEC_0733.p01	UMNK88_758.p01	EC55989_0706.p01	ECO111_0739.p01	ECED1_0692.p01	EC042_0740.p01	ECABU_c07680.p01	ECUMN_0800.p01	ECO103_0716.p01	ECH74115_0814.p01	UTI89_C0718.p01	G2583_0877.p01	ECSP_0764.p01	c0800.p01	ECO26_0783.p01	Z0876.p01	ECs0747.p01	SDY_0660.p01	SFxv_0634.p01	SARI_02215.p01	*	EAKF1_ch0746c.p01	A464_701.p01	SeHA_C0856.p01	EcHS_A0770.p01	E2348C_0602.p01	CFSAN002050_10215.p01	CFSAN001992_07725.p01	STY0776.p01	ECW_m0777.p01	STM0733.p01	EKO11_3157.p01	ECP_0734.p01	UM146_14010.p01	SEEB0189_15685.p01	WFL_03790.p01	NRG857_03215.p01	LF82_2100.p01	ECIAI1_0696.p01
OID540	72	72	ECSE_0783.p01	SPAB_02800.p01	EcE24377A_0750.p01	ECOK1_0723.p01	ECNA114_0659.p01	ECIAI39_0681.p01	EcSMS35_0736.p01	ECS88_0749.p01	ETEC_0734.p01	UMNK88_759.p01	EC55989_0707.p01	ECO111_0740.p01	ECED1_0693.p01	EC042_0741.p01	ECABU_c07690.p01	ECUMN_0801.p01	ECO103_0717.p01	ECH74115_0815.p01	UTI89_C0719.p01	G2583_0878.p01	ECSP_0765.p01	c0801.p01	ECO26_0784.p01	Z0877.p01	ECs0748.p01	SDY_0661.p01	SFxv_0633.p01	SARI_02214.p01	SCH_0738.p01	EAKF1_ch0745c.p01	A464_702.p01	SeHA_C0857.p01	EcHS_A0771.p01	E2348C_0603.p01	CFSAN002050_10220.p01	CFSAN001992_07720.p01	STY0777.p01	ECW_m0778.p01	STM0734.p01	EKO11_3156.p01	ECP_0735.p01	UM146_14005.p01	SEEB0189_15680.p01	WFL_03795.p01	NRG857_03220.p01	LF82_2097.p01	ECIAI1_0697.p01
OID541	72	72	ECSE_0784.p01	SPAB_02799.p01	EcE24377A_0751.p01	ECOK1_0724.p01	ECNA114_0660.p01	ECIAI39_0682.p01	EcSMS35_0737.p01	ECS88_0750.p01	ETEC_0735.p01	UMNK88_760.p01	EC55989_0708.p01	ECO111_0741.p01	ECED1_0694.p01	EC042_0742.p01	ECABU_c07700.p01	ECUMN_0802.p01	ECO103_0718.p01	ECH74115_0816.p01	UTI89_C0720.p01	G2583_0879.p01	ECSP_0766.p01	c0802.p01	ECO26_0785.p01	Z0878.p01	ECs0749.p01	SDY_0662.p01	SFxv_0632.p01	SARI_02213.p01	SCH_0739.p01	EAKF1_ch0744c.p01	A464_703.p01	SeHA_C0858.p01	EcHS_A0772.p01	E2348C_0604.p01	CFSAN002050_10225.p01	CFSAN001992_07715.p01	STY0778.p01	ECW_m0779.p01	STM0735.p01	EKO11_3155.p01	ECP_0736.p01	UM146_14000.p01	SEEB0189_15675.p01	WFL_03800.p01	NRG857_03225.p01	LF82_2098.p01	ECIAI1_0698.p01
OID542	72	72	ECSE_0785.p01	SPAB_02798.p01	EcE24377A_0752.p01	ECOK1_0725.p01	ECNA114_0661.p01	ECIAI39_0683.p01	EcSMS35_0738.p01	ECS88_0751.p01	ETEC_0736.p01	UMNK88_762.p01	EC55989_0709.p01	ECO111_0742.p01	ECED1_0695.p01	EC042_0743.p01	ECABU_c07710.p01	ECUMN_0803.p01	ECO103_0719.p01	ECH74115_0818.p01	UTI89_C0721.p01	G2583_0881.p01	ECSP_0768.p01	c0803.p01	ECO26_0786.p01	Z0880.p01	ECs0751.p01	SDY_0664.p01	SFxv_0629.p01	SARI_02212.p01	SCH_0740.p01	EAKF1_ch0743c.p01	A464_704.p01	SeHA_C0859.p01	EcHS_A0773.p01	E2348C_0605.p01	CFSAN002050_10230.p01	CFSAN001992_07710.p01	STY0779.p01	ECW_m0780.p01	STM0736.p01	EKO11_3154.p01	ECP_0737.p01	UM146_13995.p01	SEEB0189_15670.p01	WFL_03805.p01	NRG857_03230.p01	LF82_2195.p01	ECIAI1_0699.p01
OID543	71	71	ECSE_0786.p01	SPAB_02797.p01	EcE24377A_0753.p01	ECOK1_0726.p01	ECNA114_0662.p01	ECIAI39_0684.p01	EcSMS35_0739.p01	ECS88_0752.p01	ETEC_0737.p01	UMNK88_763.p01	EC55989_0710.p01	ECO111_0743.p01	ECED1_0696.p01	EC042_0744.p01	ECABU_c07720.p01	ECUMN_0804.p01	ECO103_0720.p01	ECH74115_0819.p01	UTI89_C0722.p01	G2583_0882.p01	ECSP_0769.p01	c0804.p01	ECO26_0787.p01	Z0881.p01	ECs0752.p01	SDY_0665.p01	SFxv_0628.p01	SARI_02211.p01	SCH_0741.p01	EAKF1_ch0742c.p01	A464_705.p01	SeHA_C0860.p01	EcHS_A0774.p01	E2348C_0606.p01	CFSAN002050_10235.p01	CFSAN001992_07705.p01	STY0780.p01	ECW_m0781.p01	STM0737.p01	EKO11_3153.p01	ECP_0738.p01	UM146_13990.p01	SEEB0189_15665.p01	WFL_03810.p01	NRG857_03235.p01	LF82_2196.p01	ECIAI1_0700.p01
OID544	72	72	ECSE_0787.p01	SPAB_02796.p01	EcE24377A_0754.p01	ECOK1_0727.p01	ECNA114_0663.p01	ECIAI39_0685.p01	EcSMS35_0740.p01	ECS88_0753.p01	ETEC_0738.p01	UMNK88_764.p01	EC55989_0711.p01	ECO111_0744.p01	ECED1_0697.p01	EC042_0745.p01	ECABU_c07730.p01	ECUMN_0805.p01	ECO103_0721.p01	ECH74115_0820.p01	UTI89_C0723.p01	G2583_0883.p01	ECSP_0770.p01	c0805.p01	ECO26_0788.p01	Z0882.p01	ECs0753.p01	SDY_0666.p01	SFxv_0627.p01	SARI_02210.p01	SCH_0742.p01	EAKF1_ch0741c.p01	A464_706.p01	SeHA_C0861.p01	EcHS_A0775.p01	E2348C_0607.p01	CFSAN002050_10240.p01	CFSAN001992_07700.p01	STY0781.p01	ECW_m0782.p01	STM0738.p01	EKO11_3152.p01	ECP_0739.p01	UM146_13985.p01	SEEB0189_15660.p01	WFL_03815.p01	NRG857_03240.p01	LF82_2197.p01	ECIAI1_0701.p01
OID545	72	72	ECSE_0788.p01	SPAB_02794.p01	EcE24377A_0755.p01	ECOK1_0728.p01	ECNA114_0664.p01	ECIAI39_0686.p01	EcSMS35_0741.p01	ECS88_0754.p01	ETEC_0739.p01	UMNK88_765.p01	EC55989_0712.p01	ECO111_0745.p01	ECED1_0698.p01	EC042_0746.p01	ECABU_c07740.p01	ECUMN_0806.p01	ECO103_0722.p01	ECH74115_0821.p01	UTI89_C0724.p01	G2583_0884.p01	ECSP_0771.p01	c0806.p01	ECO26_0789.p01	Z0883.p01	ECs0754.p01	SDY_0667.p01	SFxv_0626.p01	SARI_02209.p01	SCH_0743.p01	EAKF1_ch0740c.p01	A464_707.p01	SeHA_C0862.p01	EcHS_A0776.p01	E2348C_0608.p01	CFSAN002050_10245.p01	CFSAN001992_07695.p01	STY0782.p01	ECW_m0783.p01	STM0739.p01	EKO11_3151.p01	ECP_0740.p01	UM146_13980.p01	SEEB0189_15655.p01	WFL_03820.p01	NRG857_03245.p01	LF82_2198.p01	ECIAI1_0702.p01
OID546	42	42	ECSE_0789.p01	SPAB_04704.p01	EcE24377A_0756.p01	*	ECNA114_0665.p01	*	*	*	ETEC_0740.p01	UMNK88_766.p01	EC55989_0713.p01	ECO111_0746.p01	*	*	*	*	*	*	*	*	*	*	ECO26_0790.p01	*	*	*	*	*	SCH_3706.p01	*	A464_708.p01	SeHA_C4116.p01	EcHS_A0777.p01	E2348C_0609.p01	*	CFSAN001992_14710.p01	STY3997.p01	ECW_m0784.p01	STM3785.p01	EKO11_3150.p01	*	*	SEEB0189_00955.p01	WFL_03825.p01	*	*	ECIAI1_0703.p01
OID547	72	72	ECSE_0793.p01	SPAB_02787.p01	EcE24377A_0761.p01	ECOK1_0732.p01	ECNA114_0669.p01	ECIAI39_0708.p01	EcSMS35_0755.p01	ECS88_0756.p01	ETEC_0743.p01	UMNK88_770.p01	EC55989_0718.p01	ECO111_0749.p01	ECED1_0700.p01	EC042_0759.p01	ECABU_c07770.p01	ECUMN_0821.p01	ECO103_0727.p01	ECH74115_0835.p01	UTI89_C0727.p01	G2583_0899.p01	ECSP_0786.p01	c0811.p01	ECO26_0793.p01	Z0900.p01	ECs0768.p01	SDY_0680.p01	SFxv_0621.p01	SARI_02196.p01	SCH_0744.p01	EAKF1_ch0736c.p01	A464_711.p01	SeHA_C0867.p01	EcHS_A0785.p01	E2348C_0616.p01	CFSAN002050_10255.p01	CFSAN001992_07680.p01	STY0786.p01	ECW_m0787.p01	STM0740.p01	EKO11_3147.p01	ECP_0743.p01	UM146_13965.p01	SEEB0189_15650.p01	WFL_03845.p01	NRG857_03260.p01	LF82_0400.p01	ECIAI1_0708.p01
OID548	71	71	ECSE_0794.p01	SPAB_02786.p01	EcE24377A_0762.p01	ECOK1_0733.p01	ECNA114_0670.p01	ECIAI39_0709.p01	EcSMS35_0756.p01	ECS88_0757.p01	ETEC_0744.p01	UMNK88_771.p01	EC55989_0719.p01	ECO111_0750.p01	ECED1_0701.p01	EC042_0760.p01	ECABU_c07780.p01	ECUMN_0822.p01	ECO103_0728.p01	ECH74115_0836.p01	UTI89_C0729.p01	G2583_0900.p01	ECSP_0787.p01	c0812.p01	ECO26_0794.p01	Z0901.p01	ECs0769.p01	SDY_0681.p01	SFxv_0620.p01	SARI_02195.p01	SCH_0745.p01	EAKF1_ch0735c.p01	A464_712.p01	SeHA_C0868.p01	EcHS_A0786.p01	E2348C_0617.p01	CFSAN002050_10260.p01	CFSAN001992_07675.p01	STY0787.p01	ECW_m0788.p01	STM0741.p01	EKO11_3146.p01	ECP_0744.p01	UM146_13960.p01	SEEB0189_15645.p01	WFL_03850.p01	NRG857_03265.p01	LF82_0401.p01	ECIAI1_0709.p01
OID549	72	72	ECSE_0795.p01	SPAB_02783.p01	EcE24377A_0764.p01	ECOK1_0735.p01	ECNA114_0672.p01	ECIAI39_0710.p01	EcSMS35_0758.p01	ECS88_0758.p01	ETEC_0746.p01	UMNK88_773.p01	EC55989_0720.p01	ECO111_0752.p01	ECED1_0702.p01	EC042_0761.p01	ECABU_c07810.p01	ECUMN_0823.p01	ECO103_0730.p01	ECH74115_0838.p01	UTI89_C0731.p01	G2583_0902.p01	ECSP_0788.p01	c0814.p01	ECO26_0796.p01	Z0903.p01	ECs0770.p01	SDY_0683.p01	SFxv_0618.p01	SARI_02193.p01	SCH_0747.p01	EAKF1_ch0733c.p01	A464_714.p01	SeHA_C0870.p01	EcHS_A0788.p01	E2348C_0619.p01	CFSAN002050_10270.p01	CFSAN001992_07665.p01	STY0789.p01	ECW_m0790.p01	STM0743.p01	EKO11_3144.p01	ECP_0746.p01	UM146_13950.p01	SEEB0189_15635.p01	WFL_03860.p01	NRG857_03275.p01	LF82_2609.p01	ECIAI1_0710.p01
OID550	72	72	ECSE_0796.p01	SPAB_02782.p01	EcE24377A_0765.p01	ECOK1_0736.p01	ECNA114_0673.p01	ECIAI39_0711.p01	EcSMS35_0759.p01	ECS88_0759.p01	ETEC_0747.p01	UMNK88_774.p01	EC55989_0721.p01	ECO111_0753.p01	ECED1_0703.p01	EC042_0762.p01	ECABU_c07820.p01	ECUMN_0824.p01	ECO103_0731.p01	ECH74115_0839.p01	UTI89_C0732.p01	G2583_0903.p01	ECSP_0789.p01	c0815.p01	ECO26_0797.p01	Z0904.p01	ECs0771.p01	SDY_0684.p01	SFxv_0617.p01	SARI_02192.p01	SCH_0748.p01	EAKF1_ch0732c.p01	A464_715.p01	SeHA_C0871.p01	EcHS_A0789.p01	E2348C_0620.p01	CFSAN002050_10275.p01	CFSAN001992_07660.p01	STY0790.p01	ECW_m0791.p01	STM0744.p01	EKO11_3143.p01	ECP_0747.p01	UM146_13945.p01	SEEB0189_15630.p01	WFL_03865.p01	NRG857_03280.p01	LF82_2608.p01	ECIAI1_0711.p01
OID551	72	72	ECSE_0797.p01	SPAB_02781.p01	EcE24377A_0766.p01	ECOK1_0737.p01	ECNA114_0674.p01	ECIAI39_0712.p01	EcSMS35_0760.p01	ECS88_0760.p01	ETEC_0748.p01	UMNK88_775.p01	EC55989_0722.p01	ECO111_0754.p01	ECED1_0704.p01	EC042_0763.p01	ECABU_c07830.p01	ECUMN_0825.p01	ECO103_0732.p01	ECH74115_0840.p01	UTI89_C0733.p01	G2583_0904.p01	ECSP_0790.p01	c0816.p01	ECO26_0798.p01	Z0905.p01	ECs0772.p01	SDY_0685.p01	SFxv_0616.p01	SARI_02191.p01	SCH_0749.p01	EAKF1_ch0731c.p01	A464_716.p01	SeHA_C0872.p01	EcHS_A0790.p01	E2348C_0621.p01	CFSAN002050_10280.p01	CFSAN001992_07655.p01	STY0791.p01	ECW_m0792.p01	STM0745.p01	EKO11_3142.p01	ECP_0748.p01	UM146_13940.p01	SEEB0189_15625.p01	WFL_03870.p01	NRG857_03285.p01	LF82_2279.p01	ECIAI1_0712.p01
OID552	72	72	ECSE_0798.p01	SPAB_02780.p01	EcE24377A_0767.p01	ECOK1_0738.p01	ECNA114_0675.p01	ECIAI39_0713.p01	EcSMS35_0761.p01	ECS88_0761.p01	ETEC_0749.p01	UMNK88_776.p01	EC55989_0723.p01	ECO111_0755.p01	ECED1_0705.p01	EC042_0764.p01	ECABU_c07840.p01	ECUMN_0826.p01	ECO103_0733.p01	ECH74115_0841.p01	UTI89_C0734.p01	G2583_0905.p01	ECSP_0791.p01	c0817.p01	ECO26_0799.p01	Z0906.p01	ECs0773.p01	SDY_0686.p01	SFxv_0615.p01	SARI_02190.p01	SCH_0750.p01	EAKF1_ch0730c.p01	A464_717.p01	SeHA_C0873.p01	EcHS_A0791.p01	E2348C_0622.p01	CFSAN002050_10285.p01	CFSAN001992_07650.p01	STY0792.p01	ECW_m0793.p01	STM0746.p01	EKO11_3141.p01	ECP_0749.p01	UM146_13935.p01	SEEB0189_15620.p01	WFL_03875.p01	NRG857_03290.p01	LF82_2280.p01	ECIAI1_0713.p01
OID553	71	71	ECSE_0800.p01	SPAB_02778.p01	EcE24377A_0769.p01	ECOK1_0740.p01	ECNA114_0677.p01	ECIAI39_0715.p01	EcSMS35_0763.p01	ECS88_0763.p01	ETEC_0751.p01	UMNK88_778.p01	EC55989_0725.p01	ECO111_0757.p01	ECED1_0707.p01	EC042_0766.p01	ECABU_c07860.p01	ECUMN_0828.p01	ECO103_0735.p01	ECH74115_0843.p01	UTI89_C0736.p01	G2583_0907.p01	ECSP_0793.p01	c0819.p01	ECO26_0801.p01	Z0908.p01	ECs0775.p01	SDY_0688.p01	SFxv_0613.p01	SARI_02188.p01	SCH_0752.p01	EAKF1_ch0728c.p01	A464_719.p01	SeHA_C0875.p01	*	E2348C_0624.p01	CFSAN002050_10295.p01	CFSAN001992_07640.p01	STY0794.p01	ECW_m0795.p01	STM0748.p01	EKO11_3139.p01	ECP_0751.p01	UM146_13925.p01	SEEB0189_15610.p01	WFL_03885.p01	NRG857_03300.p01	LF82_2277.p01	ECIAI1_0715.p01
OID554	72	72	ECSE_0801.p01	SPAB_02777.p01	EcE24377A_0770.p01	ECOK1_0741.p01	ECNA114_0678.p01	ECIAI39_0716.p01	EcSMS35_0764.p01	ECS88_0764.p01	ETEC_0752.p01	UMNK88_779.p01	EC55989_0726.p01	ECO111_0758.p01	ECED1_0708.p01	EC042_0767.p01	ECABU_c07870.p01	ECUMN_0829.p01	ECO103_0736.p01	ECH74115_0844.p01	UTI89_C0738.p01	G2583_0908.p01	ECSP_0794.p01	c0821.p01	ECO26_0802.p01	Z0909.p01	ECs0776.p01	SDY_0689.p01	SFxv_0612.p01	SARI_02187.p01	SCH_0753.p01	EAKF1_ch0727c.p01	A464_720.p01	SeHA_C0876.p01	EcHS_A0795.p01	E2348C_0625.p01	CFSAN002050_10300.p01	CFSAN001992_07635.p01	STY0795.p01	ECW_m0796.p01	STM0749.p01	EKO11_3138.p01	ECP_0752.p01	UM146_13920.p01	SEEB0189_15605.p01	WFL_03890.p01	NRG857_03305.p01	LF82_1591.p01	ECIAI1_0716.p01
OID555	72	72	ECSE_0802.p01	SPAB_02776.p01	EcE24377A_0771.p01	ECOK1_0742.p01	ECNA114_0679.p01	ECIAI39_0717.p01	EcSMS35_0765.p01	ECS88_0765.p01	ETEC_0753.p01	UMNK88_780.p01	EC55989_0727.p01	ECO111_0759.p01	ECED1_0709.p01	EC042_0768.p01	ECABU_c07880.p01	ECUMN_0830.p01	ECO103_0737.p01	ECH74115_0845.p01	UTI89_C0739.p01	G2583_0909.p01	ECSP_0795.p01	c0822.p01	ECO26_0803.p01	Z0910.p01	ECs0777.p01	SDY_0690.p01	SFxv_0611.p01	SARI_02186.p01	SCH_0754.p01	EAKF1_ch0726c.p01	A464_721.p01	SeHA_C0877.p01	EcHS_A0796.p01	E2348C_0626.p01	CFSAN002050_10305.p01	CFSAN001992_07630.p01	STY0796.p01	ECW_m0797.p01	STM0750.p01	EKO11_3137.p01	ECP_0753.p01	UM146_13915.p01	SEEB0189_15600.p01	WFL_03895.p01	NRG857_03310.p01	LF82_2610.p01	ECIAI1_0717.p01
OID556	71	71	ECSE_0803.p01	SPAB_02768.p01	EcE24377A_0777.p01	ECOK1_0750.p01	ECNA114_0680.p01	ECIAI39_0718.p01	EcSMS35_0773.p01	ECS88_0766.p01	ETEC_0754.p01	UMNK88_788.p01	EC55989_0729.p01	ECO111_0760.p01	ECED1_0711.p01	EC042_0770.p01	ECABU_c07890.p01	ECUMN_0834.p01	ECO103_0738.p01	ECH74115_0852.p01	UTI89_C0747.p01	G2583_0916.p01	ECSP_0802.p01	c0825.p01	ECO26_0804.p01	Z0919.p01	ECs0778.p01	SDY_0694.p01	SFxv_0610.p01	SARI_02180.p01	SCH_0755.p01	EAKF1_ch0724c.p01	A464_723.p01	SeHA_C0883.p01	EcHS_A0804.p01	E2348C_0627.p01	CFSAN002050_10335.p01	CFSAN001992_07620.p01	STY0797.p01	ECW_m0805.p01	STM0756.p01	EKO11_3136.p01	ECP_0761.p01	UM146_13905.p01	SEEB0189_15570.p01	WFL_03900.p01	NRG857_03315.p01	LF82_1432.p01	ECIAI1_0718.p01
OID557	72	72	ECSE_0804.p01	SPAB_02767.p01	EcE24377A_0779.p01	ECOK1_0752.p01	ECNA114_0681.p01	ECIAI39_0719.p01	EcSMS35_0775.p01	ECS88_0767.p01	ETEC_0755.p01	UMNK88_790.p01	EC55989_0730.p01	ECO111_0761.p01	ECED1_0712.p01	EC042_0771.p01	ECABU_c07900.p01	ECUMN_0835.p01	ECO103_0739.p01	ECH74115_0854.p01	UTI89_C0748.p01	G2583_0917.p01	ECSP_0803.p01	c0826.p01	ECO26_0805.p01	Z0920.p01	ECs0779.p01	SDY_0695.p01	SFxv_0609.p01	SARI_02179.p01	SCH_0756.p01	EAKF1_ch0723c.p01	A464_724.p01	SeHA_C0884.p01	EcHS_A0805.p01	E2348C_0628.p01	CFSAN002050_10340.p01	CFSAN001992_07615.p01	STY0798.p01	ECW_m0806.p01	STM0757.p01	EKO11_3135.p01	ECP_0762.p01	UM146_13900.p01	SEEB0189_15565.p01	WFL_03905.p01	NRG857_03320.p01	LF82_1681.p01	ECIAI1_0719.p01
OID558	69	69	ECSE_0805.p01	SPAB_02766.p01	EcE24377A_0778.p01	ECOK1_0751.p01	ECNA114_0682.p01	ECIAI39_0720.p01	*	ECS88_0768.p01	ETEC_0756.p01	UMNK88_789.p01	EC55989_0731.p01	ECO111_0762.p01	ECED1_0713.p01	EC042_0772.p01	*	ECUMN_0836.p01	ECO103_0740.p01	ECH74115_0853.p01	UTI89_C0749.p01	G2583_0918.p01	ECSP_0804.p01	*	ECO26_0806.p01	Z0922.p01	ECs0780.p01	SDY_0696.p01	SFxv_0608.p01	SARI_02178.p01	SCH_0757.p01	EAKF1_ch0722.p01	A464_725.p01	SeHA_C0885.p01	EcHS_A0806.p01	E2348C_0629.p01	CFSAN002050_10345.p01	CFSAN001992_07610.p01	ybgR.p01	ECW_m0807.p01	STM0758.p01	EKO11_3134.p01	ECP_0763.p01	UM146_13895.p01	SEEB0189_15560.p01	WFL_03910.p01	NRG857_03325.p01	LF82_3722.p01	ECIAI1_0720.p01
OID559	71	71	ECSE_0806.p01	SPAB_02765.p01	EcE24377A_0780.p01	ECOK1_0753.p01	ECNA114_0683.p01	ECIAI39_0721.p01	EcSMS35_0776.p01	ECS88_0769.p01	ETEC_0757.p01	UMNK88_791.p01	EC55989_0732.p01	ECO111_0763.p01	ECED1_0714.p01	EC042_0773.p01	ECABU_c07920.p01	ECUMN_0837.p01	ECO103_0741.p01	ECH74115_0855.p01	UTI89_C0750.p01	G2583_0919.p01	ECSP_0805.p01	c0829.p01	ECO26_0807.p01	Z0923.p01	ECs0781.p01	SDY_0697.p01	SFxv_0607.p01	SARI_02177.p01	SCH_0758.p01	*	A464_726.p01	SeHA_C0886.p01	EcHS_A0807.p01	E2348C_0630.p01	CFSAN002050_10350.p01	CFSAN001992_07605.p01	STY0800.p01	ECW_m0808.p01	STM0759.p01	EKO11_3133.p01	ECP_0764.p01	UM146_13890.p01	SEEB0189_15555.p01	WFL_03915.p01	NRG857_03330.p01	LF82_2616.p01	ECIAI1_0721.p01
OID560	72	72	ECSE_0807.p01	SPAB_02763.p01	EcE24377A_0781.p01	ECOK1_0754.p01	ECNA114_0684.p01	ECIAI39_0722.p01	EcSMS35_0777.p01	ECS88_0770.p01	ETEC_0758.p01	UMNK88_792.p01	EC55989_0733.p01	ECO111_0764.p01	ECED1_0715.p01	EC042_0774.p01	ECABU_c07930.p01	ECUMN_0838.p01	ECO103_0742.p01	ECH74115_0856.p01	UTI89_C0751.p01	G2583_0920.p01	ECSP_0806.p01	c0830.p01	ECO26_0808.p01	Z0924.p01	ECs0782.p01	SDY_0701.p01	SFxv_0606.p01	SARI_02176.p01	SCH_0759.p01	EAKF1_ch0721c.p01	A464_727.p01	SeHA_C0887.p01	EcHS_A0808.p01	E2348C_0631.p01	CFSAN002050_10355.p01	CFSAN001992_07600.p01	STY0801.p01	ECW_m0809.p01	STM0760.p01	EKO11_3132.p01	ECP_0765.p01	UM146_13885.p01	SEEB0189_15550.p01	WFL_03920.p01	NRG857_03335.p01	LF82_0146.p01	ECIAI1_0722.p01
OID561	72	72	ECSE_0808.p01	SPAB_02750.p01	EcE24377A_0782.p01	ECOK1_0755.p01	ECNA114_0685.p01	ECIAI39_0723.p01	EcSMS35_0778.p01	ECS88_0771.p01	ETEC_0759.p01	UMNK88_793.p01	EC55989_0734.p01	ECO111_0765.p01	ECED1_0716.p01	EC042_0775.p01	ECABU_c07940.p01	ECUMN_0839.p01	ECO103_0743.p01	ECH74115_0857.p01	UTI89_C0752.p01	G2583_0921.p01	ECSP_0807.p01	c0831.p01	ECO26_0809.p01	Z0925.p01	ECs0783.p01	SDY_0702.p01	SFxv_0605.p01	SARI_02174.p01	SCH_0770.p01	EAKF1_ch0720.p01	A464_729.p01	SeHA_C0899.p01	EcHS_A0809.p01	E2348C_0632.p01	CFSAN002050_10415.p01	CFSAN001992_07585.p01	STY0804.p01	ECW_m0810.p01	STM0772.p01	EKO11_3131.p01	ECP_0766.p01	UM146_13880.p01	SEEB0189_15490.p01	WFL_03925.p01	NRG857_03340.p01	LF82_0916.p01	ECIAI1_0723.p01
OID562	69	69	ECSE_0809.p01	SPAB_02748.p01	EcE24377A_0783.p01	ECOK1_0756.p01	ECNA114_0686.p01	ECIAI39_0724.p01	EcSMS35_0779.p01	ECS88_0772.p01	ETEC_0760.p01	UMNK88_795.p01	EC55989_0735.p01	ECO111_0766.p01	ECED1_0717.p01	EC042_0776.p01	ECABU_c07950.p01	ECUMN_0840.p01	ECO103_0744.p01	ECH74115_0859.p01	UTI89_C0753.p01	G2583_0922.p01	ECSP_0809.p01	c0832.p01	ECO26_0810.p01	Z0926.p01	ECs0784.p01	SDY_0703.p01	SFxv_0604.p01	SARI_02169.p01	SCH_0771.p01	EAKF1_ch0713.p01	A464_730.p01	SeHA_C0900.p01	EcHS_A0810.p01	E2348C_0633.p01	CFSAN002050_10420.p01	CFSAN001992_07580.p01	STY0806.p01	ECW_m0811.p01	STM0773.p01	EKO11_3130.p01	ECP_0767.p01	UM146_13875.p01	SEEB0189_15485.p01	WFL_03930.p01	NRG857_03345.p01	LF82_0795.p01	ECIAI1_0724.p01
OID563	68	68	ECSE_0810.p01	SPAB_02747.p01	EcE24377A_0784.p01	ECOK1_0757.p01	ECNA114_0687.p01	ECIAI39_0725.p01	EcSMS35_0780.p01	ECS88_0773.p01	ETEC_0761.p01	UMNK88_796.p01	EC55989_0736.p01	ECO111_0767.p01	ECED1_0718.p01	EC042_0777.p01	ECABU_c07960.p01	ECUMN_0841.p01	ECO103_0745.p01	ECH74115_0860.p01	UTI89_C0754.p01	G2583_0923.p01	ECSP_0810.p01	c0833.p01	ECO26_0811.p01	Z0927.p01	ECs0785.p01	SDY_0704.p01	SFxv_0603.p01	SARI_02168.p01	SCH_0772.p01	EAKF1_ch0712.p01	A464_731.p01	SeHA_C0901.p01	EcHS_A0811.p01	E2348C_0634.p01	CFSAN002050_10425.p01	CFSAN001992_07575.p01	STY0807.p01	ECW_m0812.p01	STM0774.p01	EKO11_3129.p01	ECP_0768.p01	UM146_13870.p01	SEEB0189_15480.p01	WFL_03935.p01	NRG857_03350.p01	LF82_0794.p01	ECIAI1_0725.p01
OID564	69	69	ECSE_0811.p01	SPAB_02746.p01	EcE24377A_0785.p01	ECOK1_0758.p01	ECNA114_0688.p01	ECIAI39_0726.p01	EcSMS35_0781.p01	ECS88_0774.p01	ETEC_0762.p01	UMNK88_797.p01	EC55989_0737.p01	ECO111_0768.p01	ECED1_0719.p01	EC042_0778.p01	ECABU_c07970.p01	ECUMN_0842.p01	ECO103_0746.p01	ECH74115_0861.p01	UTI89_C0755.p01	G2583_0924.p01	ECSP_0811.p01	c0834.p01	ECO26_0812.p01	Z0928.p01	ECs0786.p01	SDY_0705.p01	SFxv_0602.p01	SARI_02167.p01	SCH_0773.p01	EAKF1_ch0711.p01	A464_732.p01	SeHA_C0902.p01	EcHS_A0812.p01	E2348C_0635.p01	CFSAN002050_10430.p01	CFSAN001992_07570.p01	STY0808.p01	ECW_m0813.p01	STM0775.p01	EKO11_3128.p01	ECP_0769.p01	UM146_13865.p01	SEEB0189_15475.p01	WFL_03940.p01	NRG857_03355.p01	LF82_0799.p01	ECIAI1_0726.p01
OID565	69	69	ECSE_0812.p01	SPAB_02745.p01	EcE24377A_0786.p01	ECOK1_0759.p01	ECNA114_0689.p01	ECIAI39_0727.p01	EcSMS35_0782.p01	ECS88_0775.p01	ETEC_0763.p01	UMNK88_798.p01	EC55989_0738.p01	ECO111_0769.p01	ECED1_0720.p01	EC042_0779.p01	ECABU_c07980.p01	ECUMN_0843.p01	ECO103_0747.p01	ECH74115_0862.p01	UTI89_C0756.p01	G2583_0925.p01	ECSP_0812.p01	c0835.p01	ECO26_0813.p01	Z0929.p01	ECs0787.p01	SDY_0706.p01	SFxv_0601.p01	SARI_02165.p01	SCH_0774.p01	EAKF1_ch0710.p01	A464_733.p01	SeHA_C0903.p01	EcHS_A0813.p01	E2348C_0636.p01	CFSAN002050_10435.p01	CFSAN001992_07565.p01	STY0809.p01	ECW_m0814.p01	STM0776.p01	EKO11_3127.p01	ECP_0770.p01	UM146_13860.p01	SEEB0189_15470.p01	WFL_03945.p01	NRG857_03360.p01	LF82_0792.p01	ECIAI1_0727.p01
OID566	69	69	ECSE_0813.p01	SPAB_02742.p01	EcE24377A_0787.p01	ECOK1_0760.p01	ECNA114_0691.p01	ECIAI39_0728.p01	EcSMS35_0783.p01	ECS88_0776.p01	ETEC_0764.p01	UMNK88_799.p01	EC55989_0739.p01	ECO111_0770.p01	ECED1_0721.p01	EC042_0780.p01	ECABU_c07990.p01	ECUMN_0844.p01	ECO103_0748.p01	ECH74115_0863.p01	UTI89_C0757.p01	G2583_0926.p01	ECSP_0813.p01	c0836.p01	ECO26_0814.p01	Z0930.p01	ECs0788.p01	SDY_0707.p01	SFxv_0600.p01	SARI_02164.p01	SCH_0776.p01	EAKF1_ch0709.p01	A464_735.p01	SeHA_C0905.p01	EcHS_A0814.p01	E2348C_0637.p01	CFSAN002050_10445.p01	CFSAN001992_07555.p01	STY0811.p01	ECW_m0815.p01	STM0778.p01	EKO11_3126.p01	ECP_0771.p01	UM146_13855.p01	SEEB0189_15460.p01	WFL_03950.p01	NRG857_03365.p01	LF82_1376.p01	ECIAI1_0728.p01
OID567	69	69	ECSE_0814.p01	SPAB_02741.p01	EcE24377A_0788.p01	ECOK1_0762.p01	ECNA114_0692.p01	ECIAI39_0729.p01	EcSMS35_0784.p01	ECS88_0777.p01	ETEC_0765.p01	UMNK88_800.p01	EC55989_0741.p01	ECO111_0771.p01	ECED1_0723.p01	EC042_0781.p01	ECABU_c08000.p01	ECUMN_0846.p01	ECO103_0749.p01	ECH74115_0864.p01	UTI89_C0758.p01	G2583_0927.p01	ECSP_0814.p01	c0837.p01	ECO26_0815.p01	Z0931.p01	ECs0789.p01	SDY_0708.p01	SFxv_0599.p01	SARI_02163.p01	SCH_0777.p01	EAKF1_ch0708.p01	A464_736.p01	SeHA_C0906.p01	EcHS_A0815.p01	E2348C_0638.p01	CFSAN002050_10450.p01	CFSAN001992_07550.p01	STY0812.p01	ECW_m0816.p01	STM0779.p01	EKO11_3125.p01	ECP_0772.p01	UM146_13850.p01	SEEB0189_15455.p01	WFL_03955.p01	NRG857_03370.p01	LF82_1375.p01	ECIAI1_0729.p01
OID568	63	63	ECSE_0815.p01	SPAB_02740.p01	EcE24377A_0789.p01	ECOK1_0763.p01	ECNA114_0693.p01	ECIAI39_0730.p01	EcSMS35_0785.p01	ECS88_0778.p01	ETEC_0766.p01	UMNK88_801.p01	EC55989_0742.p01	ECO111_0772.p01	ECED1_0724.p01	*	*	ECUMN_0847.p01	ECO103_0750.p01	ECH74115_0865.p01	UTI89_C0759.p01	G2583_0928.p01	ECSP_0815.p01	c0838.p01	ECO26_0816.p01	Z0932.p01	ECs0790.p01	SDY_0709.p01	SFxv_0598.p01	SARI_02162.p01	SCH_0778.p01	EAKF1_ch0707c.p01	A464_737.p01	SeHA_C0907.p01	EcHS_A0816.p01	E2348C_0639.p01	CFSAN002050_10455.p01	CFSAN001992_07545.p01	ybhT.p01	ECW_m0817.p01	STM0780.p01	*	ECP_0773.p01	UM146_13845.p01	SEEB0189_15450.p01	WFL_03960.p01	NRG857_03375.p01	LF82_2636.p01	ECIAI1_0730.p01
OID569	69	69	ECSE_0816.p01	SPAB_02739.p01	EcE24377A_0790.p01	ECOK1_0764.p01	ECNA114_0694.p01	ECIAI39_0731.p01	EcSMS35_0786.p01	ECS88_0779.p01	ETEC_0767.p01	UMNK88_802.p01	EC55989_0743.p01	ECO111_0773.p01	ECED1_0725.p01	EC042_0782.p01	ECABU_c08040.p01	ECUMN_0848.p01	ECO103_0751.p01	ECH74115_0866.p01	UTI89_C0761.p01	G2583_0929.p01	ECSP_0816.p01	c0840.p01	ECO26_0817.p01	Z0933.p01	ECs0791.p01	SDY_0710.p01	SFxv_0597.p01	SARI_02161.p01	SCH_0779.p01	EAKF1_ch0706c.p01	A464_738.p01	SeHA_C0908.p01	EcHS_A0817.p01	E2348C_0640.p01	CFSAN002050_10460.p01	CFSAN001992_07540.p01	STY0814.p01	ECW_m0818.p01	STM0781.p01	EKO11_3123.p01	ECP_0775.p01	UM146_13840.p01	SEEB0189_15445.p01	WFL_03965.p01	NRG857_03380.p01	LF82_1372.p01	ECIAI1_0731.p01
OID570	68	68	ECSE_0817.p01	SPAB_02738.p01	EcE24377A_0791.p01	ECOK1_0765.p01	ECNA114_0695.p01	ECIAI39_0732.p01	EcSMS35_0787.p01	ECS88_0780.p01	ETEC_0768.p01	UMNK88_803.p01	EC55989_0744.p01	ECO111_0774.p01	ECED1_0726.p01	EC042_0783.p01	ECABU_c08050.p01	ECUMN_0849.p01	ECO103_0752.p01	ECH74115_0867.p01	UTI89_C0762.p01	G2583_0930.p01	ECSP_0817.p01	c0841.p01	ECO26_0818.p01	Z0934.p01	ECs0792.p01	SDY_0711.p01	SFxv_0596.p01	SARI_02160.p01	SCH_0780.p01	EAKF1_ch0705c.p01	A464_739.p01	SeHA_C0909.p01	EcHS_A0818.p01	E2348C_0641.p01	CFSAN002050_10465.p01	CFSAN001992_07535.p01	STY0815.p01	ECW_m0819.p01	STM0782.p01	EKO11_3122.p01	ECP_0776.p01	UM146_13835.p01	SEEB0189_15440.p01	WFL_03970.p01	NRG857_03385.p01	LF82_1373.p01	ECIAI1_0732.p01
OID571	69	69	ECSE_0818.p01	SPAB_02737.p01	EcE24377A_0792.p01	ECOK1_0766.p01	ECNA114_0696.p01	ECIAI39_0733.p01	EcSMS35_0788.p01	ECS88_0781.p01	ETEC_0769.p01	UMNK88_805.p01	EC55989_0745.p01	ECO111_0775.p01	ECED1_0727.p01	EC042_0784.p01	ECABU_c08060.p01	ECUMN_0850.p01	ECO103_0753.p01	ECH74115_0868.p01	UTI89_C0763.p01	G2583_0931.p01	ECSP_0818.p01	c0842.p01	ECO26_0819.p01	Z0935.p01	ECs0793.p01	SDY_0712.p01	SFxv_0595.p01	SARI_02159.p01	SCH_0781.p01	EAKF1_ch0704c.p01	A464_740.p01	SeHA_C0910.p01	EcHS_A0819.p01	E2348C_0642.p01	CFSAN002050_10470.p01	CFSAN001992_07530.p01	STY0816.p01	ECW_m0820.p01	STM0783.p01	EKO11_3121.p01	ECP_0777.p01	UM146_13830.p01	SEEB0189_15435.p01	WFL_03975.p01	NRG857_03390.p01	LF82_1374.p01	ECIAI1_0733.p01
OID572	67	67	ECSE_0819.p01	SPAB_02736.p01	EcE24377A_0793.p01	ECOK1_0767.p01	ECNA114_0697.p01	ECIAI39_0734.p01	EcSMS35_0789.p01	ECS88_0782.p01	ETEC_0770.p01	UMNK88_804.p01	EC55989_0746.p01	ECO111_0776.p01	ECED1_0728.p01	EC042_0785.p01	ECABU_c08070.p01	ECUMN_0851.p01	ECO103_0754.p01	ECH74115_0869.p01	UTI89_C0764.p01	G2583_0932.p01	ECSP_0819.p01	c0843.p01	ECO26_0820.p01	Z0936.p01	ECs0794.p01	*	SFxv_0594.p01	SARI_02158.p01	SCH_0782.p01	EAKF1_ch0703.p01	A464_741.p01	SeHA_C0911.p01	EcHS_A0820.p01	E2348C_0643.p01	CFSAN002050_10475.p01	CFSAN001992_07510.p01	STY0817.p01	ECW_m0821.p01	STM0784.p01	EKO11_3120.p01	ECP_0778.p01	UM146_13825.p01	SEEB0189_15430.p01	WFL_03980.p01	NRG857_03395.p01	LF82_2618.p01	ECIAI1_0734.p01
OID573	69	69	ECSE_0820.p01	SPAB_02735.p01	EcE24377A_0794.p01	ECOK1_0768.p01	ECNA114_0698.p01	ECIAI39_0735.p01	EcSMS35_0790.p01	ECS88_0783.p01	ETEC_0771.p01	UMNK88_806.p01	EC55989_0747.p01	ECO111_0777.p01	ECED1_0729.p01	EC042_0786.p01	ECABU_c08080.p01	ECUMN_0852.p01	ECO103_0755.p01	ECH74115_0870.p01	UTI89_C0765.p01	G2583_0933.p01	ECSP_0820.p01	c0844.p01	ECO26_0821.p01	Z0938.p01	ECs0795.p01	SDY_2011.p01	SFxv_0963.p01	SARI_02157.p01	SCH_0783.p01	EAKF1_ch0702c.p01	A464_742.p01	SeHA_C0912.p01	EcHS_A0821.p01	E2348C_0644.p01	CFSAN002050_10480.p01	CFSAN001992_07500.p01	STY0818.p01	ECW_m0822.p01	STM0785.p01	EKO11_3119.p01	ECP_0779.p01	UM146_13820.p01	SEEB0189_15425.p01	WFL_03985.p01	NRG857_03400.p01	LF82_1631.p01	ECIAI1_0735.p01
OID574	61	64	ECSE_0823.p01	SPAB_03952.p01	EcE24377A_0797.p01	ECOK1_0772.p01	ECNA114_0702.p01	ECIAI39_1352.p01	EcSMS35_0793.p01	*	ETEC_0775.p01	UMNK88_810.p01	EC55989_0752.p01	ECO111_0781.p01	ECED1_0733.p01	EC042_0789.p01	ECABU_c08110.p01	ECUMN_0855.p01	ECO103_0758.p01	ECH74115_0874.p01	UTI89_C0768.p01	G2583_0936.p01	ECSP_0823.p01	c0847.p01	ECO26_0824.p01	Z0941.p01	ECs0798.p01	*	SFxv_0967.p01	SARI_04459.p01	SCH_3110.p01	EAKF1_ch2925c.p01,EAKF1_ch2697c.p01	A464_3201.p01,A464_746.p01	*	EcHS_A0824.p01	E2348C_0647.p01	*	CFSAN001992_17715.p01	STY3340.p01	ECW_m0825.p01	STM3166.p01	EKO11_3116.p01	ECP_0783.p01	UM146_13800.p01	*	WFL_04000.p01	NRG857_03420.p01	LF82_2625.p01	ECIAI1_0739.p01
[truncated: 12,563 more rows]
[truncated: 25 more columns]
