# Supplementary material for: Supra-operonic clusters of functionally related genes (SOCs) are a source of horizontal gene co-transfers
Source: Sci Rep. 2017 Jan 9;7:40294. doi: 10.1038/srep40294 (PMC5220362; doi:10.1038/srep40294)
Supplement: Supplementary Tables [file srep40294-s2.zip › Supplementary_table_S3_ortholog_ID_to_annotations.dat]

#ortholog ID	strain_A,annotation_1,annotation_2,...	strain_B,annotation_1,annotation_2,...	...
OID0	CP001665,ECBD_3616,ACT30612.1,jgi:ECBD_3616,GI:253326010	CP000247,ECP_0002,ABG68044.1,goetting:ECP0002,GI:110341807	AP010960,ECO111_0002,thrA,BAI34006.1,GI:257762511	CP001509,ECD_00002,thrA,kribb:ECDb_00002,ACT41904.1,GI:253976234	CP001383,SFxv_0001,thrA,ADA72350.1,ChinaCDC:SFxv_0001,GI:281599366	AM946981,B21_00002,thrA,CAQ30519.1,GI:242375839	CP001368,ECSP_0002,ACT69899.1,gcdmuw:ECSP_0002,GI:254590538	AP009378,ECSF_0002,BAI53542.1,GI:281177212	CP002185,ECW_m0002,thrA,ADT73555.1,AIBN:ECW_m0002,GI:315059228	U00096,b0002,thrA,AAC73113.1,GI:1786183	CU928145,EC55989_0002,thrA,CAU95891.1,GI:218350210	CP000970,EcSMS35_0001,thrA,ACB19914.1,tigr:EcSMS35_0001,GI:170521736	CP002516,EKO11_3910,ADX52481.1,jgi:EKO11_3910,GI:323380213	CP000266,SFV_0001,thrA,ABF02290.1,mgcchina:SFV_0001,GI:110613623	CP001164,ECH74115_0003,thrA,ACI37056.1,tigr:ECH74115_0003,GI:209159623	CP000036,SBO_0001,thrA,ABB64738.1,mgcchina:SBO0001,GI:81244030	CU928163,ECUMN_0002,thrA,CAR11227.1,GI:218430360	AP010953,ECO26_0002,thrA,BAI23366.1,GI:257751864	CP001063,SbBS512_E0002,thrA,ACD09877.1,tigr:SbBS512_E0002,GI:187430603	CP001396,BWG_0002,thrA,ACR63166.1,nktd:BWG_0002,GI:238861168	CP000800,EcE24377A_0001,thrA,ABV20485.1,GI:157080777	CU651637,LF82_2259,thrA,CAP74573.1,GI:222031835	FN649414,ETEC_0002,CBI99503.1,GI:309700215	CP001671,ECABU_c00010,thrA,ADN44621.1,goetting:ECABU_c00010,GI:307551846	CP000819,ECB_00002,thrA,ACT37695.1,kribb:ECB_00002,GI:253972024	BA000007,ECs0002,BAB33425.1,GI:13359458	AP012030,ECDH1ME8569_0002,thrA,BAJ41858.1,GI:315134699	AE014073,S0002,thrA,ecoli:S0002,AAP15549.1,GI:30039815	AP009240,ECSE_0002,BAG75526.1,GI:209910452	CP000948,ECDH10B_0002,thrA,ACB01207.1,ecoli:ECDH10B_0002,GI:169887500	FM180568,E2348C_0002,thrA,CAS07550.1,GI:215263235	AE005174,Z0002,thrA,AAG54302.1,GI:12512677	CP000468,APECO1_1976,thrA,ABI99494.1,vmpmisu:APECO1_1976,GI:115511420	CP002967,WFL_00010,thrA,UF:WFL_00010,AFH09671.1,GI:383403428	CU928160,ECIAI1_0002,thrA,CAQ96893.1,GI:218359355	CP002167,UM146_22785,thrA,ADN73879.1,rtl:UM146_22785,GI:307629575	CP001969,ECOK1_0002,thrA,ADE92219.1,jcvi:ECOK1_0002,GI:294493463	CP002797,ECNA114_4646,thrA,AEG39495.1,pbluoh:ECNA114_4646,GI:333972690	CU928164,ECIAI39_0001,thrA,CAR16143.1,GI:218368407	AP009048,Y75_p0002,thrA,YP_488308.1,GI:388476125	AE014075,c0003,thrA,E.coli:c0003,AAN78503.1,GI:26106317	CP000038,SSON_0002,thrA,AAZ86800.1,mgcchina:SSO0002,GI:73854093	AP010958,ECO103_0002,thrA,BAI28885.1,GI:257757388	CP000243,UTI89_C0002,thrA,ABE05512.1,GI:91070631	CP000034,SDY_0002,thrA,ABB60242.1,mgcchina:SDY0002,GI:81239532	CU928162,ECED1_0001,thrA,CAR06225.1,GI:218425443	CP000802,EcHS_A0003,thrA,ABV04404.1,tigr:EcHS_A0003,GI:157065149	FN554766,EC042_0001,thrA,CBG32835.1,GI:284919780	CP000946,EcolC_3653,ACA79264.1,jgi:EcolC_3653,GI:169756565	CU928161,ECS88_0002,thrA,CAR01369.1,GI:218363710	CP001846,G2583_0002,thrA,ADD54659.1,nkteda:G2583_0002,GI:290760698	CP002729,UMNK88_1,AEE54667.1,vbsumn:UMNK88_1,GI:332341333	CP001855,NRG857_00015,thrA,ADR25434.1,GI:312944607	AE005674,SF0002,thrA,mgcchina:SF0000002,AAN41669.2,GI:56383131	CP001637,EcDH1_3594,ACX41207.1,jgi:EcDH1_3594,GI:260450785	
OID1	CP001509,ECD_00003,thrB,kribb:ECDb_00003,ACT41905.1,GI:253976235	AE014073,S0003,thrB,ecoli:S0003,AAP15550.1,GI:30039816	CU928163,ECUMN_0003,thrB,CAR11228.1,GI:218430361	BA000007,ECs0003,BAB33426.1,GI:13359459	FN649414,ETEC_0003,CBI99504.1,GI:309700216	AP010953,ECO26_0003,thrB,BAI23367.1,GI:257751865	CP002516,EKO11_3909,ADX52480.1,jgi:EKO11_3909,GI:323380212	CP000266,SFV_0002,thrB,ABF02291.1,mgcchina:SFV_0002,GI:110613624	CP001671,ECABU_c00020,thrB,ADN44622.1,goetting:ECABU_c00020,GI:307551847	AP010958,ECO103_0003,thrB,BAI28886.1,GI:257757389	AE014075,c0004,thrB,E.coli:c0004,AAN78504.1,GI:26106318	CP001846,G2583_0003,thrB,ADD54660.1,nkteda:G2583_0003,GI:290760699	CP002797,ECNA114_4647,thrB,AEG39496.1,pbluoh:ECNA114_4647,GI:333972691	CP001063,SbBS512_E0003,thrB,ACD09287.1,tigr:SbBS512_E0003,GI:187430013	CU928162,ECED1_0002,thrB,CAR06226.1,GI:218425444	CP000036,SBO_0002,thrB,ABB64739.1,mgcchina:SBO0002,GI:81244031	CP002967,WFL_00015,thrB,UF:WFL_00015,AFH09672.1,GI:383403429	AP009048,Y75_p0003,thrB,YP_488309.1,GI:388476126	CU928164,ECIAI39_0002,thrB,CAR16144.1,GI:218368408	CP000468,APECO1_1975,thrB,ABI99495.1,vmpmisu:APECO1_1975,GI:115511421	CP000970,EcSMS35_0002,thrB,ACB17780.1,tigr:EcSMS35_0002,GI:170519602	CP001665,ECBD_3615,ACT30611.1,jgi:ECBD_3615,GI:253326009	CP001396,BWG_0003,thrB,ACR63428.1,nktd:BWG_0003,GI:238861430	CP002185,ECW_m0003,thrB,ADT73556.1,AIBN:ECW_m0003,GI:315059229	CP000819,ECB_00003,thrB,ACT37696.1,kribb:ECB_00003,GI:253972025	AE005674,SF0003,thrB,mgcchina:SF0000003,AAN41670.1,GI:24050201	CP001969,ECOK1_0003,thrB,ADE91562.1,jcvi:ECOK1_0003,GI:294492806	CP001164,ECH74115_0004,thrB,ACI34694.1,tigr:ECH74115_0004,GI:209157261	CP002167,UM146_22790,ADN73880.1,rtl:UM146_22790,GI:307629576	AP009240,ECSE_0003,BAG75527.1,GI:209910453	CU928161,ECS88_0003,thrB,CAR01370.1,GI:218363711	CP001368,ECSP_0003,ACT69900.1,gcdmuw:ECSP_0003,GI:254590539	CP000802,EcHS_A0004,thrB,ABV04405.1,tigr:EcHS_A0004,GI:157065150	CP000946,EcolC_3652,ACA79263.1,jgi:EcolC_3652,GI:169756564	CU928145,EC55989_0003,thrB,CAU95892.1,GI:218350211	CP000034,SDY_0003,thrB,ABB60243.1,mgcchina:SDY0003,GI:81239533	AP009378,ECSF_0003,BAI53543.1,GI:281177213	U00096,b0003,thrB,AAC73114.1,GI:1786184	CU651637,LF82_2260,thrB,CAP74574.1,GI:222031836	CU928160,ECIAI1_0003,thrB,CAQ96894.1,GI:218359356	CP001383,SFxv_0002,thrB,ADA72351.1,ChinaCDC:SFxv_0002,GI:281599367	CP001637,EcDH1_3593,ACX41206.1,jgi:EcDH1_3593,GI:260450784	AP012030,ECDH1ME8569_0003,thrB,BAJ41859.1,GI:315134700	CP000247,ECP_0003,ABG68045.1,goetting:ECP0003,GI:110341808	AE005174,Z0003,thrB,AAG54303.1,GI:12512678	CP000038,SSON_0003,thrB,AAZ86801.1,mgcchina:SSO0003,GI:73854094	AM946981,B21_00003,thrB,CAQ30520.1,GI:242375840	FN554766,EC042_0002,thrB,CBG32836.1,GI:284919781	CP000243,UTI89_C0003,thrB,ABE05513.1,GI:91070632	AP010960,ECO111_0003,thrB,BAI34007.1,GI:257762512	CP002729,UMNK88_2,thrB,AEE54668.1,vbsumn:UMNK88_2,GI:332341334	CP000948,ECDH10B_0003,thrB,ACB01208.1,ecoli:ECDH10B_0003,GI:169887501	CP000800,EcE24377A_0002,thrB,ABV19834.1,GI:157080126	FM180568,E2348C_0003,thrB,CAS07551.1,GI:215263236	CP001855,NRG857_00020,ADR25435.1,GI:312944608	
OID2	BA000007,ECs0004,BAB33427.1,GI:13359460	CU928163,ECUMN_0004,thrC,CAR11229.1,GI:218430362	CP002185,ECW_m0004,thrC,ADT73557.1,AIBN:ECW_m0004,GI:315059230	AP010958,ECO103_0004,thrC,BAI28887.1,GI:257757390	CP001368,ECSP_0004,thrC,ACT69901.1,gcdmuw:ECSP_0004,GI:254590540	CP002967,WFL_00020,thrC,UF:WFL_00020,AFH09673.1,GI:383403430	CP000243,UTI89_C0004,thrC,ABE05514.1,GI:91070633	FN554766,EC042_0003,thrC,CBG32837.1,GI:284919782	CP000948,ECDH10B_0004,thrC,ACB01209.1,ecoli:ECDH10B_0004,GI:169887502	AP012030,ECDH1ME8569_0004,thrC,BAJ41860.1,GI:315134701	FN649414,ETEC_0004,CBI99505.1,GI:309700217	CU928145,EC55989_0004,thrC,CAU95893.1,GI:218350212	CP001671,ECABU_c00030,thrC,ADN44623.1,goetting:ECABU_c00030,GI:307551848	CP001855,NRG857_00025,ADR25436.1,GI:312944609	CP000802,EcHS_A0005,thrC,ABV04406.1,tigr:EcHS_A0005,GI:157065151	AE014075,c0005,thrC,E.coli:c0005,AAN78505.1,GI:26106319	CP000038,SSON_0004,thrC,AAZ86802.1,mgcchina:SSO0004,GI:73854095	CP001383,SFxv_0003,thrC,ADA72352.1,ChinaCDC:SFxv_0003,GI:281599368	AP009378,ECSF_0004,BAI53544.1,GI:281177214	AM946981,B21_00004,thrC,CAQ30521.1,GI:242375841	CP001846,G2583_0004,thrC,ADD54661.1,nkteda:G2583_0004,GI:290760700	CP001164,ECH74115_0005,thrC,ACI35467.1,tigr:ECH74115_0005,GI:209158034	AE005674,SF0004,thrC,mgcchina:SF0000004,AAN41671.1,GI:24050202	U00096,b0004,thrC,AAC73115.1,GI:1786185	CP001509,ECD_00004,thrC,kribb:ECDb_00004,ACT41906.1,GI:253976236	CP000946,EcolC_3651,ACA79262.1,jgi:EcolC_3651,GI:169756563	AE005174,Z0004,thrC,AAG54304.1,GI:12512679	AE014073,S0004,thrC,ecoli:S0004,AAP15551.1,GI:30039817	CP000800,EcE24377A_0003,thrC,ABV19189.1,GI:157079481	CU928162,ECED1_0003,thrC,CAR06227.1,GI:218425445	CP000266,SFV_0003,thrC,ABF02292.1,mgcchina:SFV_0003,GI:110613625	AP009240,ECSE_0004,BAG75528.1,GI:209910454	CP001665,ECBD_3614,ACT30610.1,jgi:ECBD_3614,GI:253326008	CP001637,EcDH1_3592,ACX41205.1,jgi:EcDH1_3592,GI:260450783	CU928164,ECIAI39_0003,thrC,CAR16145.1,GI:218368409	CU651637,LF82_2261,thrC,CAP74575.1,GI:222031837	AP010960,ECO111_0004,thrC,BAI34008.1,GI:257762513	CP002167,UM146_22795,ADN73881.1,rtl:UM146_22795,GI:307629577	CP000247,ECP_0004,ABG68046.1,goetting:ECP0004,GI:110341809	CU928161,ECS88_0004,thrC,CAR01371.1,GI:218363712	CP002516,EKO11_3908,ADX52479.1,jgi:EKO11_3908,GI:323380211	CP000819,ECB_00004,thrC,ACT37697.1,kribb:ECB_00004,GI:253972026	CU928160,ECIAI1_0004,thrC,CAQ96895.1,GI:218359357	CP001396,BWG_0004,thrC,ACR65654.1,nktd:BWG_0004,GI:238863656	AP009048,Y75_p0004,thrC,YP_488310.1,GI:388476127	CP001063,SbBS512_E0004,thrC,ACD08703.1,tigr:SbBS512_E0004,GI:187429429	CP000036,SBO_0003,thrC,ABB64740.1,mgcchina:SBO0003,GI:81244032	CP000970,EcSMS35_0003,thrC,ACB18164.1,tigr:EcSMS35_0003,GI:170519986	CP002797,ECNA114_4648,thrC,AEG39497.1,pbluoh:ECNA114_4648,GI:333972692	AP010953,ECO26_0004,thrC,BAI23368.1,GI:257751866	CP000468,APECO1_1974,thrC,ABI99496.1,vmpmisu:APECO1_1974,GI:115511422	CP002729,UMNK88_3,thrC,AEE54669.1,vbsumn:UMNK88_3,GI:332341335	CP001969,ECOK1_0004,thrC,ADE90919.1,jcvi:ECOK1_0004,GI:294492163	FM180568,E2348C_0004,thrC,CAS07552.1,GI:215263237	CP000034,SDY_0004,thrC,ABB60244.1,mgcchina:SDY0004,GI:81239534	
OID3	U00096,b0006,yaaA,AAC73117.1,GI:1786187	CP000034,SDY_0006,yaaA,ABB60246.1,mgcchina:SDY0006,GI:81239536	AE005674,SF0006,yaaA,mgcchina:SF0000006,AAN41673.1,GI:24050204	CU928145,EC55989_0006,yaaA,CAU95895.1,GI:218350214	CP001637,EcDH1_3590,ACX41203.1,jgi:EcDH1_3590,GI:260450781	CP001671,ECABU_c00070,yaaA,ADN44625.1,goetting:ECABU_c00070,GI:307551850	CP001969,ECOK1_0006,ADE89648.1,jcvi:ECOK1_0006,GI:294490892	FN649414,ETEC_0006,CBI99507.1,GI:309700219	CU928162,ECED1_0005,yaaA,CAR06229.1,GI:218425447	AP012030,ECDH1ME8569_0006,yaaA,BAJ41862.1,GI:315134703	AE014073,S0006,yaaA,ecoli:S0006,AAP15553.1,GI:30039819	CP002729,UMNK88_5,AEE54671.1,vbsumn:UMNK88_5,GI:332341337	CP001063,SbBS512_E0006,ACD07590.1,tigr:SbBS512_E0006,GI:187428316	FM180568,E2348C_0006,yaaA,CAS07554.1,GI:215263239	AM946981,B21_00006,yaaA,CAQ30523.1,GI:242375843	CP001665,ECBD_3612,ACT30608.1,jgi:ECBD_3612,GI:253326006	CP000243,UTI89_C0007,yaaA,ABE05517.1,GI:91070636	CU928164,ECIAI39_0005,yaaA,CAR16147.1,GI:218368411	CP001396,BWG_0006,yaaA,ACR62262.1,nktd:BWG_0006,GI:238860264	CU928163,ECUMN_0006,yaaA,CAR11231.1,GI:218430364	CP000266,SFV_0005,yaaA,ABF02294.1,mgcchina:SFV_0005,GI:110613627	CP000468,APECO1_1972,yaaA,ABI99498.1,vmpmisu:APECO1_1972,GI:115511424	CP000948,ECDH10B_0006,yaaA,ACB01211.1,ecoli:ECDH10B_0006,GI:169887504	CP000038,SSON_0006,yaaA,AAZ86804.1,mgcchina:SSO0006,GI:73854097	CP000800,EcE24377A_0006,ABV16967.1,GI:157077259	CP001846,G2583_0006,yaaA,ADD54663.1,nkteda:G2583_0006,GI:290760702	CP000802,EcHS_A0007,ABV04408.1,tigr:EcHS_A0007,GI:157065153	CP001383,SFxv_0005,yaaA,ADA72354.1,ChinaCDC:SFxv_0005,GI:281599370	CP001368,ECSP_0006,yaaA,ACT69903.1,gcdmuw:ECSP_0006,GI:254590542	AP010953,ECO26_0006,yaaA,BAI23370.1,GI:257751868	CP001855,NRG857_00035,ADR25439.1,GI:312944612	CP000819,ECB_00006,yaaA,ACT37699.1,kribb:ECB_00006,GI:253972028	CU928161,ECS88_0006,yaaA,CAR01373.1,GI:218363714	CP000247,ECP_0007,ABG68049.1,goetting:ECP0007,GI:110341812	CP001509,ECD_00006,yaaA,kribb:ECDb_00006,ACT41908.1,GI:253976238	AP009378,ECSF_0006,BAI53546.1,GI:281177216	FN554766,EC042_0007,CBG32841.1,GI:284919786	CU651637,LF82_2459,yaaA,CAP74577.1,GI:222031839	CP002797,ECNA114_4650,yaaA,AEG39499.1,pbluoh:ECNA114_4650,GI:333972694	BA000007,ECs0006,BAB33429.1,GI:13359462	AE014075,c0010,yaaA,E.coli:c0010,AAN78510.1,GI:26106324	CP000036,SBO_0005,yaaA,ABB64742.1,mgcchina:SBO0005,GI:81244034	AP009240,ECSE_0006,BAG75530.1,GI:209910456	CP002967,WFL_00035,UF:WFL_00035,AFH09676.1,GI:383403433	CP001164,ECH74115_0007,ACI39657.1,tigr:ECH74115_0007,GI:209162224	CP000946,EcolC_3649,ACA79260.1,jgi:EcolC_3649,GI:169756561	CP002185,ECW_m0007,ADT73560.1,AIBN:ECW_m0007,GI:315059233	CP000970,EcSMS35_0005,ACB17980.1,tigr:EcSMS35_0005,GI:170519802	AE005174,Z0006,yaaA,AAG54306.1,GI:12512681	AP010958,ECO103_0007,yaaA,BAI28890.1,GI:257757393	AP010960,ECO111_0006,yaaA,BAI34010.1,GI:257762515	CP002516,EKO11_3905,ADX52476.1,jgi:EKO11_3905,GI:323380208	CP002167,UM146_22805,ADN73883.1,rtl:UM146_22805,GI:307629579	AP009048,Y75_p0006,yaaA,YP_488312.1,GI:388476129	CU928160,ECIAI1_0006,yaaA,CAQ96897.1,GI:218359359	
OID4	AP009378,ECSF_0007,BAI53547.1,GI:281177217	FM180568,E2348C_0007,yaaJ,CAS07555.1,GI:215263240	CP000468,APECO1_1971,yaaJ,ABI99499.1,vmpmisu:APECO1_1971,GI:115511425	CU928160,ECIAI1_0007,yaaJ,CAQ96898.1,GI:218359360	CU928164,ECIAI39_0006,yaaJ,CAR16148.1,GI:218368412	CP001396,BWG_0007,yaaJ,ACR65155.1,nktd:BWG_0007,GI:238863157	CP002185,ECW_m0008,yaaJ,ADT73561.1,AIBN:ECW_m0008,GI:315059234	CP001509,ECD_00007,yaaJ,kribb:ECDb_00007,ACT41909.1,GI:253976239	CP001164,ECH74115_0008,agcS,ACI37573.1,tigr:ECH74115_0008,GI:209160140	CP001855,NRG857_00040,ADR25440.1,GI:312944613	AE005174,Z0007,yaaJ,AAG54307.1,GI:12512682	CU928161,ECS88_0007,yaaJ,CAR01374.1,GI:218363715	CU928163,ECUMN_0007,yaaJ,CAR11232.1,GI:218430365	CU651637,LF82_2462,yaaJ,CAP74578.1,GI:222031840	FN649414,ETEC_0007,CBI99508.1,GI:309700220	CP000247,ECP_0008,ABG68050.1,goetting:ECP0008,GI:110341813	CP001637,EcDH1_3589,ACX41202.1,jgi:EcDH1_3589,GI:260450780	CP001368,ECSP_0007,yaaJ,ACT69904.1,gcdmuw:ECSP_0007,GI:254590543	CP001846,G2583_0007,yaaJ,ADD54664.1,nkteda:G2583_0007,GI:290760703	BA000007,ECs0007,BAB33430.1,GI:13359463	CU928162,ECED1_0006,yaaJ,CAR06230.1,GI:218425448	CP001665,ECBD_3611,ACT30607.1,jgi:ECBD_3611,GI:253326005	AP009240,ECSE_0007,BAG75531.1,GI:209910457	U00096,b0007,yaaJ,AAC73118.1,GI:1786188	AP010958,ECO103_0008,yaaJ,BAI28891.1,GI:257757394	CP002729,UMNK88_6,alsT,AEE54672.1,vbsumn:UMNK88_6,GI:332341338	CP000034,SDY_0007,yaaJ,ABB60247.1,mgcchina:SDY0007,GI:81239537	CP000243,UTI89_C0008,yaaJ,ABE05518.1,GI:91070637	AP010960,ECO111_0007,yaaJ,BAI34011.1,GI:257762516	AM946981,B21_00007,yaaJ,CAQ30524.1,GI:242375844	CU928145,EC55989_0007,yaaJ,CAU95896.1,GI:218350215	CP002516,EKO11_3904,ADX52475.1,jgi:EKO11_3904,GI:323380207	CP002967,WFL_00040,yaaJ,UF:WFL_00040,AFH09677.1,GI:383403434	CP000946,EcolC_3648,ACA79259.1,jgi:EcolC_3648,GI:169756560	CP000802,EcHS_A0008,agcS,ABV04409.1,tigr:EcHS_A0008,GI:157065154	CP000800,EcE24377A_0007,agcS,ABV16593.1,GI:157076885	CP002167,UM146_22810,ADN73884.1,rtl:UM146_22810,GI:307629580	CP001671,ECABU_c00080,yaaJ,ADN44626.1,goetting:ECABU_c00080,GI:307551851	AE014075,c0011,yaaJ,E.coli:c0011,AAN78511.1,GI:26106325	CP002797,ECNA114_4651,yaaJ,AEG39500.1,pbluoh:ECNA114_4651,GI:333972695	FN554766,EC042_0008,CBG32842.1,GI:284919787	CP001969,ECOK1_0007,agcS,ADE88694.1,jcvi:ECOK1_0007,GI:294489938	CP000970,EcSMS35_0006,agcS,ACB15971.1,tigr:EcSMS35_0006,GI:170517793	CP000948,ECDH10B_0007,yaaJ,ACB01212.1,ecoli:ECDH10B_0007,GI:169887505	CP000819,ECB_00007,yaaJ,ACT37700.1,kribb:ECB_00007,GI:253972029	CP001063,SbBS512_E0007,agcS,ACD06744.1,tigr:SbBS512_E0007,GI:187427470	AP010953,ECO26_0007,yaaJ,BAI23371.1,GI:257751869	AP012030,ECDH1ME8569_0007,yaaJ,BAJ41863.1,GI:315134704	AP009048,Y75_p0007,yaaJ,YP_488313.1,GI:388476130	
OID5	FN649414,ETEC_0008,CBI99509.1,GI:309700221	AP010960,ECO111_0008,talB,BAI34012.1,GI:257762517	AP010953,ECO26_0008,talB,BAI23372.1,GI:257751870	CP000800,EcE24377A_0008,tal2,ABV20435.1,GI:157080727	CP001969,ECOK1_0008,tal,ADE88321.1,jcvi:ECOK1_0008,GI:294489565	CP000946,EcolC_3647,ACA79258.1,jgi:EcolC_3647,GI:169756559	AP009378,ECSF_0008,BAI53548.1,GI:281177218	AP012030,ECDH1ME8569_0008,talB,BAJ41864.1,GI:315134705	CU928164,ECIAI39_0008,talB,CAR16149.1,GI:218368413	CU928161,ECS88_0009,talB,CAR01376.1,GI:218363716	CP002967,WFL_00045,talB,UF:WFL_00045,AFH09678.1,GI:383403435	AE014075,c0012,talB,E.coli:c0012,AAN78512.1,GI:26106326	CP000266,SFV_0007,talB,ABF02295.1,mgcchina:SFV_0007,GI:110613628	CU651637,LF82_2216,talB,CAP74579.1,GI:222031841	CP000038,SSON_0009,talB,AAZ86806.1,mgcchina:SSO0009,GI:73854099	CP001671,ECABU_c00090,talB,ADN44627.1,goetting:ECABU_c00090,GI:307551852	CP001383,SFxv_0007,talB,ADA72355.1,ChinaCDC:SFxv_0007,GI:281599371	AE005174,Z0008,talB,AAG54308.1,GI:12512683	CP001846,G2583_0008,talB,ADD54665.1,nkteda:G2583_0008,GI:290760704	CP001368,ECSP_0008,talB,ACT69905.1,gcdmuw:ECSP_0008,GI:254590544	CP001063,SbBS512_E0008,tal2,ACD06409.1,tigr:SbBS512_E0008,GI:187427135	CP002185,ECW_m0009,talB,ADT73562.1,AIBN:ECW_m0009,GI:315059235	AM946981,B21_00008,talB,CAQ30525.1,GI:242375845	BA000007,ECs0008,BAB33431.1,GI:13359464	CP001855,NRG857_00045,ADR25441.1,GI:312944614	CU928162,ECED1_0008,talB,CAR06231.1,GI:218425449	FM180568,E2348C_0008,talB,CAS07556.1,GI:215263241	CP000948,ECDH10B_0008,talB,ACB01213.1,ecoli:ECDH10B_0008,GI:169887506	CU928145,EC55989_0009,talB,CAU95897.1,GI:218350216	AE014073,S0008,talB,ecoli:S0008,AAP15554.1,GI:30039820	CP000036,SBO_0009,talB,ABB64745.1,mgcchina:SBO0009,GI:81244037	CU928160,ECIAI1_0009,talB,CAQ96900.1,GI:218359361	AP009240,ECSE_0008,BAG75532.1,GI:209910458	CP000802,EcHS_A0009,tal2,ABV04410.1,tigr:EcHS_A0009,GI:157065155	CP002797,ECNA114_4652,talB,AEG39501.1,pbluoh:ECNA114_4652,GI:333972696	CP001396,BWG_0008,talB,ACR65673.1,nktd:BWG_0008,GI:238863675	CP001637,EcDH1_3588,ACX41201.1,jgi:EcDH1_3588,GI:260450779	CP002516,EKO11_3903,ADX52474.1,jgi:EKO11_3903,GI:323380206	CU928163,ECUMN_0009,talB,CAR11233.1,GI:218430366	CP000247,ECP_0009,ABG68051.1,goetting:ECP0009,GI:110341814	CP001164,ECH74115_0009,tal2,ACI38380.1,tigr:ECH74115_0009,GI:209160947	CP000819,ECB_00008,talB,ACT37701.1,kribb:ECB_00008,GI:253972030	FN554766,EC042_0009,talB,CBG32843.1,GI:284919788	CP000970,EcSMS35_0007,tal2,ACB17528.1,tigr:EcSMS35_0007,GI:170519350	AP009048,Y75_p0008,talB,YP_488314.1,GI:388476131	CP000468,APECO1_1970,talB,ABI99500.1,vmpmisu:APECO1_1970,GI:115511426	U00096,b0008,talB,AAC73119.1,GI:1786189	CP000034,SDY_0008,talB,ABB60248.1,mgcchina:SDY0008,GI:81239538	CP000243,UTI89_C0009,talB,ABE05519.1,GI:91070638	AE005674,SF0009,talB,mgcchina:SF0000009,AAN41675.2,GI:56383133	CP001509,ECD_00008,talB,kribb:ECDb_00008,ACT41910.1,GI:253976240	AP010958,ECO103_0009,talB,BAI28892.1,GI:257757395	CP002729,UMNK88_7,talB,AEE54673.1,vbsumn:UMNK88_7,GI:332341339	CP002167,UM146_22815,ADN73885.1,rtl:UM146_22815,GI:307629581	CP001665,ECBD_3610,ACT30606.1,jgi:ECBD_3610,GI:253326004	
OID6	CP001969,ECOK1_0009,mog,ADE92168.1,jcvi:ECOK1_0009,GI:294493412	U00096,b0009,mog,AAC73120.1,GI:1786190	AE005174,Z0009,mog,AAG54309.1,GI:12512684	AE005674,SF0010,mog,mgcchina:SF0000010,AAN41676.2,GI:56383134	CP000468,APECO1_1969,mog,ABI99501.1,vmpmisu:APECO1_1969,GI:115511427	AP010953,ECO26_0009,mog,BAI23373.1,GI:257751871	CP002516,EKO11_3902,ADX52473.1,jgi:EKO11_3902,GI:323380205	CP000266,SFV_0008,mog,ABF02296.1,mgcchina:SFV_0008,GI:110613629	CP001671,ECABU_c00100,mog,ADN44628.1,goetting:ECABU_c00100,GI:307551853	CP000243,UTI89_C0010,mog,ABE05520.1,GI:91070639	CP002185,ECW_m0010,mog,ADT73563.1,AIBN:ECW_m0010,GI:315059236	CP001846,G2583_0009,mog,ADD54666.1,nkteda:G2583_0009,GI:290760705	CP002797,ECNA114_4653,mogA,AEG39502.1,pbluoh:ECNA114_4653,GI:333972697	CP001509,ECD_00009,mogA,kribb:ECDb_00009,ACT41911.1,GI:253976241	CP001368,ECSP_0009,mog,ACT69906.1,gcdmuw:ECSP_0009,GI:254590545	CU928163,ECUMN_0010,mogA,CAR11234.1,GI:218430367	FM180568,E2348C_0009,mog,CAS07557.1,GI:215263242	CP001063,SbBS512_E0009,mog,ACD09830.1,tigr:SbBS512_E0009,GI:187430556	CP000247,ECP_0010,ABG68052.1,goetting:ECP0010,GI:110341815	CP000946,EcolC_3646,ACA79257.1,jgi:EcolC_3646,GI:169756558	AP009048,Y75_p0009,mog,YP_488315.1,GI:388476132	CP001637,EcDH1_3587,ACX41200.1,jgi:EcDH1_3587,GI:260450778	CP001164,ECH74115_0010,mog,ACI37709.1,tigr:ECH74115_0010,GI:209160276	CU928145,EC55989_0010,mogA,CAU95898.1,GI:218350217	CP000819,ECB_00009,mogA,ACT37702.1,kribb:ECB_00009,GI:253972031	CU928164,ECIAI39_0009,mogA,CAR16150.1,GI:218368414	CP002729,UMNK88_8,mogA,AEE54674.1,vbsumn:UMNK88_8,GI:332341340	CP000034,SDY_0009,mog,ABB60249.1,mgcchina:SDY0009,GI:81239539	CU928160,ECIAI1_0010,mogA,CAQ96901.1,GI:218359362	FN649414,ETEC_0009,CBI99510.1,GI:309700222	AE014075,c0013,mog,E.coli:c0013,AAN78513.1,GI:26106327	CP000800,EcE24377A_0009,mog,ABV19776.1,GI:157080068	AE014073,S0009,mog,ecoli:S0009,AAP15555.1,GI:30039821	AP012030,ECDH1ME8569_0009,mog,BAJ41865.1,GI:315134706	CP001396,BWG_0009,mog,ACR64672.1,nktd:BWG_0009,GI:238862674	AP010960,ECO111_0009,mog,BAI34013.1,GI:257762518	AM946981,B21_00009,mog,CAQ30526.1,GI:242375846	CP000038,SSON_0010,mog,AAZ86807.1,mgcchina:SSO0010,GI:73854100	CP000970,EcSMS35_0008,mog,ACB19091.1,tigr:EcSMS35_0008,GI:170520913	CP001855,NRG857_00050,mogA,ADR25442.1,GI:312944615	CU651637,LF82_1379,mog,CAP74580.1,GI:222031842	FN554766,EC042_0010,mog,CBG32844.1,GI:284919789	CP002967,WFL_00050,mogA,UF:WFL_00050,AFH09679.1,GI:383403436	CP000036,SBO_0010,mog,ABB64746.1,mgcchina:SBO0010,GI:81244038	BA000007,ECs0009,BAB33432.1,GI:13359465	CP000802,EcHS_A0010,mog,ABV04411.1,tigr:EcHS_A0010,GI:157065156	CP001383,SFxv_0008,mog,ADA72356.1,ChinaCDC:SFxv_0008,GI:281599372	CP000948,ECDH10B_0009,mog,ACB01214.1,ecoli:ECDH10B_0009,GI:169887507	AP009378,ECSF_0009,BAI53549.1,GI:281177219	AP010958,ECO103_0010,mog,BAI28893.1,GI:257757396	CU928162,ECED1_0009,mogA,CAR06232.1,GI:218425450	CU928161,ECS88_0010,mogA,CAR01377.1,GI:218363717	CP002167,UM146_22820,mogA,ADN73886.1,rtl:UM146_22820,GI:307629582	CP001665,ECBD_3609,ACT30605.1,jgi:ECBD_3609,GI:253326003	AP009240,ECSE_0009,BAG75533.1,GI:209910459	
OID7	CP000266,SFV_0009,yaaH,ABF02297.1,mgcchina:SFV_0009,GI:110613630	U00096,b0010,satP,AAC73121.1,GI:1786191	CP000946,EcolC_3645,ACA79256.1,jgi:EcolC_3645,GI:169756557	AM946981,B21_00010,yaaH,CAQ30527.1,GI:242375847	CP000038,SSON_0011,yaaH,AAZ86808.1,mgcchina:SSO0011,GI:73854101	CP001164,ECH74115_0011,ACI38444.1,tigr:ECH74115_0011,GI:209161011	AP012030,ECDH1ME8569_0010,yaaH,BAJ41866.1,GI:315134707	CP002167,UM146_22825,ADN73887.1,rtl:UM146_22825,GI:307629583	CP000819,ECB_00010,yaaH,ACT37703.1,kribb:ECB_00010,GI:253972032	CP002797,ECNA114_4654,yaaH,AEG39503.1,pbluoh:ECNA114_4654,GI:333972698	CP002516,EKO11_3901,ADX52472.1,jgi:EKO11_3901,GI:323380204	CP001063,SbBS512_E0010,ACD09235.1,tigr:SbBS512_E0010,GI:187429961	CP000247,ECP_0011,ABG68053.1,goetting:ECP0011,GI:110341816	CP001637,EcDH1_3586,ACX41199.1,jgi:EcDH1_3586,GI:260450777	FN649414,ETEC_0010,CBI99511.1,GI:309700223	CU928160,ECIAI1_0011,yaaH,CAQ96902.1,GI:218359363	CU651637,LF82_2460,yaaH,CAP74581.1,GI:222031843	CP001969,ECOK1_0010,ADE91506.1,jcvi:ECOK1_0010,GI:294492750	CP000468,APECO1_1968,yaaH,ABI99502.1,vmpmisu:APECO1_1968,GI:115511428	CP002729,UMNK88_9,AEE54675.1,vbsumn:UMNK88_9,GI:332341341	CP001671,ECABU_c00110,yaaH,ADN44629.1,goetting:ECABU_c00110,GI:307551854	AP010960,ECO111_0010,yaaH,BAI34014.1,GI:257762519	AP010958,ECO103_0011,yaaH,BAI28894.1,GI:257757397	CU928162,ECED1_0010,yaaH,CAR06233.1,GI:218425451	CP001383,SFxv_0009,yaaH,ADA72357.1,ChinaCDC:SFxv_0009,GI:281599373	CP001855,NRG857_00055,ADR25443.1,GI:312944616	CP001846,G2583_0010,yaaH,ADD54667.1,nkteda:G2583_0010,GI:290760706	CP001368,ECSP_0010,yaaH,ACT69907.1,gcdmuw:ECSP_0010,GI:254590546	AE005674,SF0011,yaaH,mgcchina:SF0000011,AAN41677.1,GI:24050208	FM180568,E2348C_0011,yaaH,CAS07559.1,GI:215263244	CP001665,ECBD_3608,ACT30604.1,jgi:ECBD_3608,GI:253326002	CP000802,EcHS_A0011,ABV04412.1,tigr:EcHS_A0011,GI:157065157	CU928161,ECS88_0011,yaaH,CAR01378.1,GI:218363718	CP000243,UTI89_C0011,yaaH,ABE05521.1,GI:91070640	CP001509,ECD_00010,yaaH,kribb:ECDb_00010,ACT41912.1,GI:253976242	AP009240,ECSE_0010,BAG75534.1,GI:209910460	FN554766,EC042_0011,CBG32845.1,GI:284919790	BA000007,ECs0010,BAB33433.1,GI:13359466	AE014075,c0015,yaaH,E.coli:c0015,AAN78515.1,GI:26106329	AP009048,Y75_p0010,yaaH,YP_488316.1,GI:388476133	CP000034,SDY_0010,yaaH,ABB60250.1,mgcchina:SDY0010,GI:81239540	CP000800,EcE24377A_0010,ABV19244.1,GI:157079536	AP009378,ECSF_0010,BAI53550.1,GI:281177220	CP000036,SBO_0011,yaaH,ABB64747.1,mgcchina:SBO0011,GI:81244039	CU928163,ECUMN_0011,yaaH,CAR11235.1,GI:218430368	CP001396,BWG_0010,yaaH,ACR62249.1,nktd:BWG_0010,GI:238860251	CP002185,ECW_m0011,yaaH,ADT73564.1,AIBN:ECW_m0011,GI:315059237	AP010953,ECO26_0010,yaaH,BAI23374.1,GI:257751872	CU928145,EC55989_0011,yaaH,CAU95899.1,GI:218350218	AE014073,S0010,yaaH,ecoli:S0010,AAP15556.1,GI:30039822	CP000970,EcSMS35_0009,ACB16500.1,tigr:EcSMS35_0009,GI:170518322	CP000948,ECDH10B_0010,yaaH,ACB01215.1,ecoli:ECDH10B_0010,GI:169887508	CU928164,ECIAI39_0010,yaaH,CAR16151.1,GI:218368415	AE005174,Z0010,yaaH,AAG54310.1,GI:12512685	CP002967,WFL_00055,UF:WFL_00055,AFH09680.1,GI:383403437	
OID8	AP009240,ECSE_0011,BAG75535.1,GI:209910461	CP001383,SFxv_0011,yaaW,ADA72359.1,ChinaCDC:SFxv_0011,GI:281599375	CP000266,SFV_0010,ABF02298.1,mgcchina:SFV_0010,GI:110613631	CP000038,SSON_0012,AAZ86809.1,mgcchina:SSO0012,GI:73854102	AE005174,Z0011,AAG54311.1,GI:12512689	CP002797,ECNA114_4655,yaaW,AEG39504.1,pbluoh:ECNA114_4655,GI:333972699	AP010958,ECO103_0012,yaaW,BAI28895.1,GI:257757398	CP001368,ECSP_0011,yaaW,ACT69908.1,gcdmuw:ECSP_0011,GI:254590547	U00096,b0011,yaaW,AAC73122.1,GI:1786193	CP002516,EKO11_3900,ADX52471.1,jgi:EKO11_3900,GI:323380203	AP009048,Y75_p0011,yaaW,YP_488317.1,GI:388476134	CP002967,WFL_00060,UF:WFL_00060,AFH09681.1,GI:383403438	BA000007,ECs0012,BAB33434.1,GI:13359467	AE014073,S0012,ecoli:S0012,AAP15557.1,GI:30039823	AE005674,SF0012,mgcchina:SF0000012,AAN41678.1,GI:24050211	FN649414,ETEC_0011,CBI99512.1,GI:309700224	CP001671,ECABU_c00120,yaaW,ADN44630.1,goetting:ECABU_c00120,GI:307551855	AP009378,ECSF_0011,BAI53551.1,GI:281177221	CP001063,SbBS512_E0011,ACD08752.1,tigr:SbBS512_E0011,GI:187429478	CP000800,EcE24377A_0011,ABV18591.1,GI:157078883	CP000946,EcolC_3644,ACA79255.1,jgi:EcolC_3644,GI:169756556	CP001509,ECD_00011,yaaW,kribb:ECDb_00011,ACT41913.1,GI:253976243	CP001637,EcDH1_3585,ACX41198.1,jgi:EcDH1_3585,GI:260450776	CU928162,ECED1_0011,htpY,CAR06234.1,GI:218425452	CP000468,APECO1_1967,yaaW,ABI99503.1,vmpmisu:APECO1_1967,GI:115511429	FM180568,E2348C_0012,yaaW,CAS07560.1,GI:215263245	CP001855,NRG857_00060,ADR25444.1,GI:312944617	AP010960,ECO111_0011,yaaW,BAI34015.1,GI:257762520	AE014075,c0016,yaaW,E.coli:c0016,AAN78516.1,GI:26106330	CU928164,ECIAI39_0011,htpY,CAR16152.1,GI:218368416	CP001665,ECBD_3607,ACT30603.1,jgi:ECBD_3607,GI:253326001	CP000036,SBO_0012,ABB64748.1,mgcchina:SBO0012,GI:81244040	CP001969,ECOK1_0011,ADE90972.1,jcvi:ECOK1_0011,GI:294492216	AP010953,ECO26_0011,yaaW,BAI23375.1,GI:257751873	CU651637,LF82_2464,yaaW,CAP74582.1,GI:222031844	CP000247,ECP_0012,ABG68054.1,goetting:ECP0012,GI:110341817	CP000034,SDY_0011,ABB60251.1,mgcchina:SDY0011,GI:81239541	AP012030,ECDH1ME8569_0011,yaaW,BAJ41867.1,GI:315134708	CU928145,EC55989_0012,htpY,CAU95900.1,GI:218350219	CP002167,UM146_22830,ADN73888.1,rtl:UM146_22830,GI:307629584	AM946981,B21_00011,yaaW,CAQ30528.1,GI:242375848	CU928163,ECUMN_0012,htpY,CAR11236.1,GI:218430369	CP002185,ECW_m0012,yaaW,ADT73565.1,AIBN:ECW_m0012,GI:315059238	FN554766,EC042_0012,CBG32846.1,GI:284919791	CP000243,UTI89_C0012,yaaW,ABE05522.1,GI:91070641	CP001396,BWG_0011,yaaW,ACR62263.1,nktd:BWG_0011,GI:238860265	CU928161,ECS88_0012,htpY,CAR01379.1,GI:218363719	CP000819,ECB_00011,yaaW,ACT37704.1,kribb:ECB_00011,GI:253972033	CP000802,EcHS_A0012,ABV04413.1,tigr:EcHS_A0012,GI:157065158	CP000948,ECDH10B_0011,yaaW,ACB01216.1,ecoli:ECDH10B_0011,GI:169887509	CU928160,ECIAI1_0012,htpY,CAQ96903.1,GI:218359364	CP000970,EcSMS35_0010,ACB19293.1,tigr:EcSMS35_0010,GI:170521115	CP002729,UMNK88_10,AEE54676.1,vbsumn:UMNK88_10,GI:332341342	CP001164,ECH74115_0012,ACI35313.1,tigr:ECH74115_0012,GI:209157880	
OID9	AE005174,Z0013,yaaI,AAG54313.1,GI:12512691	CU928145,EC55989_0013,yaaI,CAU95901.1,GI:218350220	CP001846,G2583_0013,yaaI,ADD54669.1,nkteda:G2583_0013,GI:290760708	FM180568,E2348C_0013,yaaI,CAS07561.1,GI:215263246	CP000800,EcE24377A_0012,ABV19681.1,GI:157079973	FN554766,EC042_0013,CBG32847.1,GI:284919792	CP001509,ECD_00013,yaaI,kribb:ECDb_00013,ACT41915.1,GI:253976245	CP000038,SSON_0013,yaaI,AAZ86810.1,mgcchina:SSO0013,GI:73854103	CU928162,ECED1_0012,yaaI,CAR06235.1,GI:218425453	AP010958,ECO103_0013,yaaI,BAI28896.1,GI:257757399	CP001396,BWG_0012,yaaI,ACR64841.1,nktd:BWG_0012,GI:238862843	AE014073,S0013,yaaI,ecoli:S0013,AAP15559.1,GI:30039825	AE014075,c0017,yaaI,E.coli:c0017,AAN78517.1,GI:26106331	BA000007,ECs0013,BAB33436.1,GI:13359469	AP010960,ECO111_0012,yaaI,BAI34016.1,GI:257762521	AP009378,ECSF_0012,BAI53552.1,GI:281177222	AP010953,ECO26_0012,yaaI,BAI23376.1,GI:257751874	CU928160,ECIAI1_0013,yaaI,CAQ96904.1,GI:218359365	CP001164,ECH74115_0013,ACI35945.1,tigr:ECH74115_0013,GI:209158512	CP002797,ECNA114_4656,yaaI,AEG39505.1,pbluoh:ECNA114_4656,GI:333972700	CP001368,ECSP_0012,yaaI,ACT69909.1,gcdmuw:ECSP_0012,GI:254590548	CP000819,ECB_00013,yaaI,ACT37706.1,kribb:ECB_00013,GI:253972035	CP001855,NRG857_00065,ADR25445.1,GI:312944618	CP000266,SFV_0011,yaaI,ABF02299.1,mgcchina:SFV_0011,GI:110613632	CP001671,ECABU_c00130,yaaI,ADN44631.1,goetting:ECABU_c00130,GI:307551856	U00096,b0013,yaaI,AAC73124.1,GI:1786195	CP000802,EcHS_A0013,ABV04414.1,tigr:EcHS_A0013,GI:157065159	CP000243,UTI89_C0014,yaaI,ABE05524.1,GI:91070643	CP002967,WFL_00065,UF:WFL_00065,AFH09682.1,GI:383403439	CP000468,APECO1_1966,yaaI,ABI99504.1,vmpmisu:APECO1_1966,GI:115511430	CP001969,ECOK1_0012,ADE90328.1,jcvi:ECOK1_0012,GI:294491572	CP000948,ECDH10B_0013,yaaI,ACB01218.1,ecoli:ECDH10B_0013,GI:169887511	CU928163,ECUMN_0013,yaaI,CAR11237.1,GI:218430370	CP002729,UMNK88_11,AEE54677.1,vbsumn:UMNK88_11,GI:332341343	AM946981,B21_00013,yaaI,CAQ30530.1,GI:242375850	AP012030,ECDH1ME8569_0012,yaaI,BAJ41868.1,GI:315134709	CU651637,LF82_2461,yaaI,CAP74583.1,GI:222031845	CP000247,ECP_0013,ABG68055.1,goetting:ECP0013,GI:110341818	CP001665,ECBD_3606,ACT30602.1,jgi:ECBD_3606,GI:253326000	CP000946,EcolC_3643,ACA79254.1,jgi:EcolC_3643,GI:169756555	CP000970,EcSMS35_0011,ACB16371.1,tigr:EcSMS35_0011,GI:170518193	FN649414,ETEC_0012,CBI99513.1,GI:309700225	CP002167,UM146_22835,ADN73889.1,rtl:UM146_22835,GI:307629585	CP002516,EKO11_3899,ADX52470.1,jgi:EKO11_3899,GI:323380202	AE005674,SF0013,yaaI,mgcchina:SF0000013,AAN41679.1,GI:24050212	CP001637,EcDH1_3584,ACX41197.1,jgi:EcDH1_3584,GI:260450775	CU928164,ECIAI39_0012,yaaI,CAR16153.1,GI:218368417	AP009240,ECSE_0012,BAG75536.1,GI:209910462	CP002185,ECW_m0013,yaaI,ADT73566.1,AIBN:ECW_m0013,GI:315059239	CU928161,ECS88_0013,yaaI,CAR01380.1,GI:218363720	CP001383,SFxv_0012,yaaI,ADA72360.1,ChinaCDC:SFxv_0012,GI:281599376	AP009048,Y75_p0013,yaaI,YP_488319.1,GI:388476135	
OID10	CP000946,EcolC_3642,ACA79253.1,jgi:EcolC_3642,GI:169756554	CP001637,EcDH1_3583,ACX41196.1,jgi:EcDH1_3583,GI:260450774	AP012030,ECDH1ME8569_0013,dnaK,BAJ41869.1,GI:315134710	AP010960,ECO111_0013,dnaK,BAI34017.1,GI:257762522	CP002797,ECNA114_4657,dnaK,AEG39506.1,pbluoh:ECNA114_4657,GI:333972701	CP001164,ECH74115_0014,dnaK,ACI38408.1,tigr:ECH74115_0014,GI:209160975	CP000468,APECO1_1965,dnaK,ABI99505.1,vmpmisu:APECO1_1965,GI:115511431	CP002167,UM146_22845,dnaK,ADN73890.1,rtl:UM146_22845,GI:307629586	CP002185,ECW_m0014,dnaK,ADT73567.1,AIBN:ECW_m0014,GI:315059240	CU928163,ECUMN_0014,dnaK,CAR11238.1,GI:218430371	CP000802,EcHS_A0015,dnaK,ABV04416.1,tigr:EcHS_A0015,GI:157065161	AE014073,S0014,dnaK,ecoli:S0014,AAP15560.1,GI:30039826	CP000970,EcSMS35_0012,dnaK,ACB17931.1,tigr:EcSMS35_0012,GI:170519753	CU928161,ECS88_0014,dnaK,CAR01381.1,GI:218363721	CP001671,ECABU_c00150,dnaK,ADN44632.1,goetting:ECABU_c00150,GI:307551857	CP001368,ECSP_0014,dnaK,ACT69911.1,gcdmuw:ECSP_0014,GI:254590550	CP000243,UTI89_C0016,dnaK,ABE05526.1,GI:91070645	AP009048,Y75_p0014,dnaK,YP_488320.1,GI:388476136	CP000266,SFV_0012,dnaK,ABF02300.1,mgcchina:SFV_0012,GI:110613633	CP002516,EKO11_3898,ADX52469.1,jgi:EKO11_3898,GI:323380201	U00096,b0014,dnaK,AAC73125.1,GI:1786196	CP000819,ECB_00014,dnaK,ACT37707.1,kribb:ECB_00014,GI:253972036	CP000948,ECDH10B_0014,dnaK,ACB01219.1,ecoli:ECDH10B_0014,GI:169887512	AE014075,c0019,dnaK,E.coli:c0019,AAN78519.1,GI:26106333	CU928164,ECIAI39_0013,dnaK,CAR16154.1,GI:218368418	AP009240,ECSE_0013,BAG75537.1,GI:209910463	AM946981,B21_00014,dnaK,CAQ30531.1,GI:242375851	AE005174,Z0014,dnaK,AAG54314.1,GI:12512692	CP001969,ECOK1_0013,dnaK,ADE91417.1,jcvi:ECOK1_0013,GI:294492661	CU928162,ECED1_0013,dnaK,CAR06236.1,GI:218425454	CP000038,SSON_0014,dnaK,AAZ86811.1,mgcchina:SSO0014,GI:73854104	BA000007,ECs0014,BAB33437.1,GI:13359470	CU928160,ECIAI1_0014,dnaK,CAQ96905.1,GI:218359366	CP001383,SFxv_0013,dnaK,ADA72361.1,ChinaCDC:SFxv_0013,GI:281599377	AE005674,SF0014,dnaK,mgcchina:SF0000014,AAN41680.1,GI:24050213	CP001846,G2583_0014,dnaK,ADD54670.1,nkteda:G2583_0014,GI:290760709	FN649414,ETEC_0013,CBI99514.1,GI:309700226	CP001063,SbBS512_E0017,dnaK,ACD07810.1,tigr:SbBS512_E0017,GI:187428536	CP000247,ECP_0014,ABG68056.1,goetting:ECP0014,GI:110341819	CP001855,NRG857_00075,dnaK,ADR25446.1,GI:312944619	FM180568,E2348C_0014,dnaK,CAS07562.1,GI:215263247	CP001665,ECBD_3605,ACT30601.1,jgi:ECBD_3605,GI:253325999	FN554766,EC042_0014,dnaK,CBG32848.1,GI:284919793	CU651637,LF82_0507,dnaK,CAP74584.1,GI:222031846	CU928145,EC55989_0014,dnaK,CAU95902.1,GI:218350221	CP002967,WFL_00070,dnaK,UF:WFL_00070,AFH09683.1,GI:383403440	CP002729,UMNK88_12,dnaK,AEE54678.1,vbsumn:UMNK88_12,GI:332341344	AP010953,ECO26_0013,dnaK,BAI23377.1,GI:257751875	AP010958,ECO103_0014,dnaK,BAI28897.1,GI:257757400	CP000034,SDY_0013,dnaK,ABB60253.1,mgcchina:SDY0013,GI:81239543	CP001509,ECD_00014,dnaK,kribb:ECDb_00014,ACT41916.1,GI:253976246	AP009378,ECSF_0014,BAI53554.1,GI:281177224	CP000036,SBO_0015,dnaK,ABB64751.1,mgcchina:SBO0015,GI:81244043	CP001396,BWG_0013,dnaK,ACR62137.1,nktd:BWG_0013,GI:238860139	CP000800,EcE24377A_0014,dnaK,ABV20836.1,GI:157081128	
OID11	U00096,b0015,dnaJ,AAC73126.1,GI:1786197	CU928163,ECUMN_0015,dnaJ,CAR11239.1,GI:218430372	CP000034,SDY_0014,dnaJ,ABB60254.1,mgcchina:SDY0014,GI:81239544	CP001063,SbBS512_E0018,dnaJ,ACD06900.1,tigr:SbBS512_E0018,GI:187427626	CP001383,SFxv_0014,dnaJ,ADA72362.1,ChinaCDC:SFxv_0014,GI:281599378	CP000970,EcSMS35_0013,dnaJ,ACB19769.1,tigr:EcSMS35_0013,GI:170521591	AP010953,ECO26_0014,dnaJ,BAI23378.1,GI:257751876	CU928162,ECED1_0014,dnaJ,CAR06237.1,GI:218425455	CP000247,ECP_0015,ABG68057.1,goetting:ECP0015,GI:110341820	CP001396,BWG_0014,dnaJ,ACR62136.1,nktd:BWG_0014,GI:238860138	CP000038,SSON_0015,dnaJ,AAZ86812.1,mgcchina:SSO0015,GI:73854105	CU928161,ECS88_0015,dnaJ,CAR01382.1,GI:218363722	CP002516,EKO11_3897,ADX52468.1,jgi:EKO11_3897,GI:323380200	CP001671,ECABU_c00160,dnaJ,ADN44633.1,goetting:ECABU_c00160,GI:307551858	CU928164,ECIAI39_0014,dnaJ,CAR16155.1,GI:218368419	CP000243,UTI89_C0017,dnaJ,ABE05527.1,GI:91070646	CU928160,ECIAI1_0015,dnaJ,CAQ96906.1,GI:218359367	AP012030,ECDH1ME8569_0014,dnaJ,BAJ41870.1,GI:315134711	CP001509,ECD_00015,dnaJ,kribb:ECDb_00015,ACT41917.1,GI:253976247	CP000946,EcolC_3641,ACA79252.1,jgi:EcolC_3641,GI:169756553	AE014075,c0020,dnaJ,E.coli:c0020,AAN78520.1,GI:26106334	CP001164,ECH74115_0015,dnaJ,ACI38471.1,tigr:ECH74115_0015,GI:209161038	AM946981,B21_00015,dnaJ,CAQ30532.1,GI:242375852	AP010960,ECO111_0014,dnaJ,BAI34018.1,GI:257762523	AE005174,Z0015,dnaJ,AAG54315.1,GI:12512693	CP001855,NRG857_00080,ADR25447.1,GI:312944620	AP009048,Y75_p0015,dnaJ,YP_488321.1,GI:388476137	CP001637,EcDH1_3582,ACX41195.1,jgi:EcDH1_3582,GI:260450773	CP002797,ECNA114_4658,dnaJ,AEG39507.1,pbluoh:ECNA114_4658,GI:333972702	AP009378,ECSF_0015,BAI53555.1,GI:281177225	CP000266,SFV_0013,dnaJ,ABF02301.1,mgcchina:SFV_0013,GI:110613634	CP000468,APECO1_1964,dnaJ,ABI99506.1,vmpmisu:APECO1_1964,GI:115511432	CP000802,EcHS_A0016,dnaJ,ABV04417.1,tigr:EcHS_A0016,GI:157065162	AP010958,ECO103_0015,dnaJ,BAI28898.1,GI:257757401	CP002967,WFL_00075,dnaJ,UF:WFL_00075,AFH09684.1,GI:383403441	CP002167,UM146_22850,ADN73891.1,rtl:UM146_22850,GI:307629587	AE014073,S0015,dnaJ,ecoli:S0015,AAP15561.1,GI:30039827	FN649414,ETEC_0014,CBI99515.1,GI:309700227	AE005674,SF0015,dnaJ,mgcchina:SF0000015,AAN41681.2,GI:56383135	CP002185,ECW_m0015,dnaJ,ADT73568.1,AIBN:ECW_m0015,GI:315059241	CP000036,SBO_0016,dnaJ,ABB64752.1,mgcchina:SBO0016,GI:81244044	CP001665,ECBD_3604,ACT30600.1,jgi:ECBD_3604,GI:253325998	CP000948,ECDH10B_0015,dnaJ,ACB01220.1,ecoli:ECDH10B_0015,GI:169887513	CP001368,ECSP_0015,dnaJ,ACT69912.1,gcdmuw:ECSP_0015,GI:254590551	CP001969,ECOK1_0014,dnaJ,ADE90751.1,jcvi:ECOK1_0014,GI:294491995	FN554766,EC042_0015,dnaJ,CBG32849.1,GI:284919794	CP002729,UMNK88_13,dnaJ,AEE54679.1,vbsumn:UMNK88_13,GI:332341345	FM180568,E2348C_0015,dnaJ,CAS07563.1,GI:215263248	CP000800,EcE24377A_0015,dnaJ,ABV18170.1,GI:157078462	BA000007,ECs0015,BAB33438.1,GI:13359471	CU651637,LF82_0506,dnaJ,CAP74585.1,GI:222031847	CU928145,EC55989_0015,dnaJ,CAU95903.1,GI:218350222	CP001846,G2583_0015,dnaJ,ADD54671.1,nkteda:G2583_0015,GI:290760710	AP009240,ECSE_0014,BAG75538.1,GI:209910464	CP000819,ECB_00015,dnaJ,ACT37708.1,kribb:ECB_00015,GI:253972037	
OID12	AP009048,Y75_p0019,nhaA,YP_488325.1,GI:388476141	CP001396,BWG_0017,nhaA,ACR65565.1,nktd:BWG_0017,GI:238863567	CP000970,EcSMS35_0017,nhaA,ACB20016.1,tigr:EcSMS35_0017,GI:170521838	CP000036,SBO_0018,nhaA,ABB64754.1,mgcchina:SBO0018,GI:81244046	CP002185,ECW_m0018,nhaA,ADT73571.1,AIBN:ECW_m0018,GI:315059244	CP000266,SFV_0014,nhaA,ABF02302.1,mgcchina:SFV_0014,GI:110613635	CP000819,ECB_00018,nhaA,ACT37712.1,kribb:ECB_00018,GI:253972041	CP001665,ECBD_3600,ACT30596.1,jgi:ECBD_3600,GI:253325994	CP001063,SbBS512_E0019,nhaA,ACD09218.1,tigr:SbBS512_E0019,GI:187429944	CP000948,ECDH10B_0020,nhaA,ACB01224.1,ecoli:ECDH10B_0020,GI:169887517	CP000800,EcE24377A_0016,nhaA,ABV17136.1,GI:157077428	BA000007,ECs0017,BAB33440.1,GI:13359473	AE014073,S0018,nhaA,ecoli:S0018,AAP15563.1,GI:30039829	CU928145,EC55989_0016,nhaA,CAU95904.1,GI:218350223	CP002797,ECNA114_0004,nhaA,AEG34826.1,pbluoh:ECNA114_0004,GI:333968021	CP000802,EcHS_A0019,nhaA,ABV04420.1,tigr:EcHS_A0019,GI:157065165	CP002516,EKO11_3895,ADX52466.1,jgi:EKO11_3895,GI:323380198	AP010958,ECO103_0018,nhaA,BAI28901.1,GI:257757404	CP000243,UTI89_C0022,nhaA,ABE05532.1,GI:91070651	CU651637,LF82_1484,nhaA,CAP74590.1,GI:222031852	CU928162,ECED1_0018,nhaA,CAR06241.1,GI:218425459	CP000946,EcolC_3638,ACA79249.1,jgi:EcolC_3638,GI:169756550	AE005674,SF0016,nhaA,mgcchina:SF0000016,AAN41682.1,GI:24050215	CP001637,EcDH1_3578,ACX41191.1,jgi:EcDH1_3578,GI:260450769	AE014075,c0024,nhaA,E.coli:c0024,AAN78524.1,GI:26106338	AM946981,B21_00019,nhaA,CAQ30536.1,GI:242375856	CP001969,ECOK1_0018,nhaA,ADE88872.1,jcvi:ECOK1_0018,GI:294490116	CP000034,SDY_0018,nhaA,ABB60258.1,mgcchina:SDY0018,GI:81239548	AP012030,ECDH1ME8569_0017,nhaA,BAJ41873.1,GI:315134714	U00096,b0019,nhaA,AAC73130.1,GI:1786201	AP009240,ECSE_0016,BAG75540.1,GI:209910466	CP002729,UMNK88_15,nhaA,AEE54681.1,vbsumn:UMNK88_15,GI:332341347	FM180568,E2348C_0021,nhaA,CAS07569.1,GI:215263254	CP001855,NRG857_00105,nhaA,ADR25452.1,GI:312944625	CU928160,ECIAI1_0017,nhaA,CAQ96908.1,GI:218359369	FN554766,EC042_0017,nhaA,CBG32851.1,GI:284919796	CU928161,ECS88_0020,nhaA,CAR01387.1,GI:218363727	AP010960,ECO111_0017,nhaA,BAI34021.1,GI:257762526	CP000247,ECP_0020,ABG68062.1,goetting:ECP0020,GI:110341825	CP001368,ECSP_0017,nhaA,ACT69914.1,gcdmuw:ECSP_0017,GI:254590553	CP001164,ECH74115_0017,nhaA,ACI36655.1,tigr:ECH74115_0017,GI:209159222	AP010953,ECO26_0017,nhaA,BAI23381.1,GI:257751879	CU928164,ECIAI39_0018,nhaA,CAR16159.1,GI:218368423	CP001509,ECD_00018,nhaA,kribb:ECDb_00018,ACT41920.1,GI:253976250	FN649414,ETEC_0017,CBI99518.1,GI:309700230	CP000038,SSON_0021,nhaA,AAZ86818.1,mgcchina:SSO0021,GI:73854111	CP002167,UM146_22875,nhaA,ADN73896.1,rtl:UM146_22875,GI:307629592	AE005174,Z0018,nhaA,AAG54317.1,GI:12512695	CP001383,SFxv_0017,nhaA,ADA72364.1,ChinaCDC:SFxv_0017,GI:281599380	CP000468,APECO1_1960,nhaA,ABI99510.1,vmpmisu:APECO1_1960,GI:115511436	CP001846,G2583_0017,nhaA,ADD54673.1,nkteda:G2583_0017,GI:290760712	CU928163,ECUMN_0016,nhaA,CAR11240.1,GI:218430373	CP001671,ECABU_c00210,nhaA,ADN44637.1,goetting:ECABU_c00210,GI:307551862	AP009378,ECSF_0020,BAI53560.1,GI:281177230	CP002967,WFL_00085,nhaA,UF:WFL_00085,AFH09687.1,GI:383403444	
OID13	CU928163,ECUMN_0017,nhaR,CAR11241.1,GI:218430374	FN554766,EC042_0018,nhaR,CBG32852.1,GI:284919797	CP001846,G2583_0018,nhaR,ADD54674.1,nkteda:G2583_0018,GI:290760713	CP002185,ECW_m0019,nhaR,ADT73572.1,AIBN:ECW_m0019,GI:315059245	CP002516,EKO11_3894,ADX52465.1,jgi:EKO11_3894,GI:323380197	AM946981,B21_00020,nhaR,CAQ30537.1,GI:242375857	CP000266,SFV_0015,nhaR,ABF02303.1,mgcchina:SFV_0015,GI:110613636	CP000819,ECB_00019,nhaR,ACT37713.1,kribb:ECB_00019,GI:253972042	CP001637,EcDH1_3577,ACX41190.1,jgi:EcDH1_3577,GI:260450768	CP000468,APECO1_1959,nhaR,ABI99511.1,vmpmisu:APECO1_1959,GI:115511437	CU928145,EC55989_0017,nhaR,CAU95905.1,GI:218350224	CP000946,EcolC_3637,ACA79248.1,jgi:EcolC_3637,GI:169756549	AP010958,ECO103_0019,nhaR,BAI28902.1,GI:257757405	CP001671,ECABU_c00220,nhaR,ADN44638.1,goetting:ECABU_c00220,GI:307551863	CP001063,SbBS512_E0020,nhaR,ACD08755.1,tigr:SbBS512_E0020,GI:187429481	CP000034,SDY_0019,nhaR,ABB60259.1,mgcchina:SDY0019,GI:81239549	CP002797,ECNA114_0005,nhaR,AEG34827.1,pbluoh:ECNA114_0005,GI:333968022	CP002167,UM146_22880,nhaR,ADN73897.1,rtl:UM146_22880,GI:307629593	AP010960,ECO111_0018,nhaR,BAI34022.1,GI:257762527	CP001969,ECOK1_0019,nhaR,ADE91489.1,jcvi:ECOK1_0019,GI:294492733	CP002729,UMNK88_16,AEE54682.1,vbsumn:UMNK88_16,GI:332341348	CP000036,SBO_0019,nhaR,ABB64755.1,mgcchina:SBO0019,GI:81244047	AE014075,c0025,nhaR,E.coli:c0025,AAN78525.1,GI:26106339	CP000247,ECP_0021,ABG68063.1,goetting:ECP0021,GI:110341826	CP000970,EcSMS35_0018,nhaR,ACB17520.1,tigr:EcSMS35_0018,GI:170519342	FM180568,E2348C_0022,nhaR,CAS07570.1,GI:215263255	BA000007,ECs0018,BAB33441.1,GI:13359474	AE005674,SF0017,nhaR,mgcchina:SF0000017,AAN41683.2,GI:56383136	AP012030,ECDH1ME8569_0018,nhaR,BAJ41874.1,GI:315134715	AP009378,ECSF_0021,BAI53561.1,GI:281177231	CP001855,NRG857_00110,nhaR,ADR25453.1,GI:312944626	CP001368,ECSP_0018,nhaR,ACT69915.1,gcdmuw:ECSP_0018,GI:254590554	CP001383,SFxv_0018,nhaR,ADA72365.1,ChinaCDC:SFxv_0018,GI:281599381	CP000243,UTI89_C0023,nhaR,ABE05533.1,GI:91070652	CP001665,ECBD_3599,ACT30595.1,jgi:ECBD_3599,GI:253325993	CU651637,LF82_1486,nhaR,CAP74591.1,GI:222031853	CP000802,EcHS_A0020,nhaR,ABV04421.1,tigr:EcHS_A0020,GI:157065166	AP010953,ECO26_0018,nhaR,BAI23382.1,GI:257751880	AE014073,S0019,nhaR,ecoli:S0019,AAP15564.1,GI:30039830	AE005174,Z0019,nhaR,AAG54318.1,GI:12512696	U00096,b0020,nhaR,AAC73131.1,GI:1786202	CP001396,BWG_0018,nhaR,ACR62884.1,nktd:BWG_0018,GI:238860886	CP000800,EcE24377A_0017,nhaR,ABV19756.1,GI:157080048	AP009240,ECSE_0017,BAG75541.1,GI:209910467	CU928160,ECIAI1_0018,nhaR,CAQ96909.1,GI:218359370	CP000948,ECDH10B_0021,nhaR,ACB01225.1,ecoli:ECDH10B_0021,GI:169887518	CP002967,WFL_00090,nhaR,UF:WFL_00090,AFH09688.1,GI:383403445	CP000038,SSON_0022,nhaR,AAZ86819.1,mgcchina:SSO0022,GI:73854112	CU928164,ECIAI39_0019,nhaR,CAR16160.1,GI:218368424	CP001509,ECD_00019,nhaR,kribb:ECDb_00019,ACT41921.1,GI:253976251	CU928161,ECS88_0021,nhaR,CAR01388.1,GI:218363728	FN649414,ETEC_0018,CBI99519.1,GI:309700231	CP001164,ECH74115_0018,nhaR,ACI34709.1,tigr:ECH74115_0018,GI:209157276	CU928162,ECED1_0019,nhaR,CAR06242.1,GI:218425460	AP009048,Y75_p0020,nhaR,YP_488326.1,GI:388476142	
OID14	AE005174,Z0027,rpsT,AAG54325.1,GI:12512706	AE014075,c0027,rpsT,E.coli:c0027,AAN78527.1,GI:26106341	AE014073,S0022,rpsT,ecoli:S0022,AAP15567.1,GI:30039833	AP010958,ECO103_0024,rpsT,BAI28904.1,GI:257757407	CP001665,ECBD_3593,ACT30591.1,jgi:ECBD_3593,GI:253325989	CP001164,ECH74115_0026,rpsT,ACI38560.1,tigr:ECH74115_0026,GI:209161127	CP000034,SDY_0045,rpsT,ABB60283.1,mgcchina:SDY0045,GI:81239573	AP009048,Y75_p0023,rpsT,YP_488329.1,GI:388476145	FM180568,E2348C_0023,rpsT,CAS07571.1,GI:215263256	CP002967,WFL_00115,rpsT,UF:WFL_00115,AFH09691.1,GI:383403448	CP000948,ECDH10B_0024,rpsT,ACB01228.1,ecoli:ECDH10B_0024,GI:169887521	CP000036,SBO_0022,rpsT,ABB64758.1,mgcchina:SBO0022,GI:81244050	CP000038,SSON_0028,rpsT,AAZ86825.1,mgcchina:SSO0028,GI:73854118	CP000247,ECP_0022,ABG68064.1,goetting:ECP0022,GI:110341827	CP001671,ECABU_c00230,ADN44639.1,goetting:ECABU_c00230,GI:307551864	CP002167,UM146_22885,rpsT,ADN73898.1,rtl:UM146_22885,GI:307629594	CP001637,EcDH1_3575,ACX41189.1,jgi:EcDH1_3575,GI:260450767	FN554766,EC042_0026,rpsT,CBG32860.1,GI:284919805	CP000800,EcE24377A_0023,rpsT,ABV18228.1,GI:157078520	FN649414,ETEC_0023,CBI99524.1,GI:309700236	CP001368,ECSP_0024,rpsT,ACT69919.1,gcdmuw:ECSP_0024,GI:254590558	U00096,b0023,rpsT,AAC73134.1,GI:1786206	AP010960,ECO111_0023,rpsT,BAI34024.1,GI:257762529	AP009240,ECSE_0021,BAG75545.1,GI:209910471	CP000970,EcSMS35_0022,rpsT,ACB19241.1,tigr:EcSMS35_0022,GI:170521063	CP001396,BWG_0021,rpsT,ACR61793.1,nktd:BWG_0021,GI:238859795	CU651637,LF82_1987,rpsT,CAP74592.1,GI:222031854	CP002729,UMNK88_22,rpsT,AEE54688.1,vbsumn:UMNK88_22,GI:332341354	AM946981,B21_00026,rpsT,CAQ30543.1,GI:242375863	CP001855,NRG857_00115,rpsT,ADR25454.1,GI:312944627	BA000007,ECs0026,BAB33449.1,GI:13359482	CP000819,ECB_00027,rpsT,ACT37721.1,kribb:ECB_00027,GI:253972050	CU928160,ECIAI1_0024,rpsT,CAQ96914.1,GI:218359375	AE005674,SF0020,rpsT,mgcchina:SF0000020,AAN41686.2,GI:56383137	CP001846,G2583_0024,rpsT,ADD54680.1,nkteda:G2583_0024,GI:290760719	CP002797,ECNA114_0008,AEG34830.1,pbluoh:ECNA114_0008,GI:333968025	CP001969,ECOK1_0020,rpsT,ADE90974.1,jcvi:ECOK1_0020,GI:294492218	CP000802,EcHS_A0025,rpsT,ABV04425.1,tigr:EcHS_A0025,GI:157065170	CP001509,ECD_00027,rpsT,kribb:ECDb_00027,ACT41929.1,GI:253976259	CU928162,ECED1_0020,rpsT,CAR06243.1,GI:218425461	CU928145,EC55989_0022,rpsT,CAU95909.1,GI:218350226	AP010953,ECO26_0023,rpsT,BAI23384.1,GI:257751882	CP002185,ECW_m0023,rpsT,ADT73576.1,AIBN:ECW_m0023,GI:315059249	CP000946,EcolC_3631,ACA79244.1,jgi:EcolC_3631,GI:169756545	CU928163,ECUMN_0023,rpsT,CAR11247.1,GI:218430380	CU928164,ECIAI39_0025,rpsT,CAR16166.1,GI:218368430	CP002516,EKO11_3890,ADX52463.1,jgi:EKO11_3890,GI:323380195	CP001063,SbBS512_E0027,rpsT,ACD07890.1,tigr:SbBS512_E0027,GI:187428616	CP001383,SFxv_0021,rpsT,ADA72368.1,ChinaCDC:SFxv_0021,GI:281599384	AP012030,ECDH1ME8569_0020,rpsT,BAJ41876.1,GI:315134717	AP009378,ECSF_0024,BAI53564.1,GI:281177234	CU928161,ECS88_0022,rpsT,CAR01389.1,GI:218363729	CP000266,SFV_0018,rpsT,ABF02306.1,mgcchina:SFV_0018,GI:110613639	CP000243,UTI89_C0025,rpsT,ABE05535.1,GI:91070654	
OID15	CP000948,ECDH10B_0025,yaaY,ACB01229.1,ecoli:ECDH10B_0025,GI:169887522	CP001368,ECSP_0025,yaaY,ACT69920.1,gcdmuw:ECSP_0025,GI:254590559	FM180568,E2348C_0024,yaaY,CAS07572.1,GI:215263257	CP000800,EcE24377A_0024,ABV17762.1,GI:157078054	AP010960,ECO111_0024,yaaY,BAI34025.1,GI:257762530	FN649414,ETEC_0024,CBI99525.1,GI:309700237	CU928161,ECS88_0023,yaaY,CAR01390.1,GI:218363730	CP000036,SBO_0023,ABB64759.1,mgcchina:SBO0023,GI:81244051	CP000819,ECB_00028,yaaY,ACT37722.1,kribb:ECB_00028,GI:253972051	CP001509,ECD_00028,yaaY,kribb:ECDb_00028,ACT41930.1,GI:253976260	CU651637,LF82_2466,yaaY,CAP74593.1,GI:222031855	BA000007,ECs0027,BAB33450.1,GI:13359483	AM946981,B21_00027,yaaY,CAQ30544.1,GI:242375864	AE014075,c0028,yaaY,E.coli:c0028,AAN78528.1,GI:26106342	AP009378,ECSF_0025,BAI53565.1,GI:281177235	AP009240,ECSE_0022,BAG75546.1,GI:209910472	AE014073,S0023,ecoli:S0023,AAP15568.1,GI:30039834	CP000038,SSON_0029,AAZ86826.1,mgcchina:SSO0029,GI:73854119	CP001383,SFxv_0022,ADA72369.1,ChinaCDC:SFxv_0022,GI:281599385	CP000034,SDY_0046,ABB60284.1,mgcchina:SDY0046,GI:81239574	CP002167,UM146_22890,ADN73899.1,rtl:UM146_22890,GI:307629595	CP001671,ECABU_c00240,yaaY,ADN44640.1,goetting:ECABU_c00240,GI:307551865	CU928162,ECED1_0021,yaaY,CAR06244.1,GI:218425462	CU928145,EC55989_0023,yaaY,CAU95910.1,GI:218350227	CP002516,EKO11_3889,ADX52462.1,jgi:EKO11_3889,GI:323380194	AP012030,ECDH1ME8569_0021,yaaY,BAJ41877.1,GI:315134718	U00096,b0024,yaaY,AAC73135.1,GI:1786207	CP000802,EcHS_A0026,ABV04426.1,tigr:EcHS_A0026,GI:157065171	CP001665,ECBD_3592,ACT30590.1,jgi:ECBD_3592,GI:253325988	AP010953,ECO26_0024,yaaY,BAI23385.1,GI:257751883	CP000243,UTI89_C0026,yaaY,ABE05536.1,GI:91070655	CU928160,ECIAI1_0025,yaaY,CAQ96915.1,GI:218359376	CP002967,WFL_00120,UF:WFL_00120,AFH09692.1,GI:383403449	CP001063,SbBS512_E0028,ACD07067.1,tigr:SbBS512_E0028,GI:187427793	CU928163,ECUMN_0024,yaaY,CAR11248.1,GI:218430381	CP001846,G2583_0025,yaaY,ADD54681.1,nkteda:G2583_0025,GI:290760720	CP001396,BWG_0022,yaaY,ACR64947.1,nktd:BWG_0022,GI:238862949	AE005174,Z0028,AAG54326.1,GI:12512707	AP010958,ECO103_0025,yaaY,BAI28905.1,GI:257757408	AP009048,Y75_p0024,yaaY,YP_488330.1,GI:388476146	
OID16	CP002516,EKO11_3888,ADX52461.1,jgi:EKO11_3888,GI:323380193	CP001383,SFxv_0023,ribF,ADA72370.1,ChinaCDC:SFxv_0023,GI:281599386	CP000036,SBO_0024,ribF,ABB64760.1,mgcchina:SBO0024,GI:81244052	CP001665,ECBD_3591,ACT30589.1,jgi:ECBD_3591,GI:253325987	CU928163,ECUMN_0025,ribF,CAR11249.1,GI:218430382	CU651637,LF82_1882,ribF,CAP74594.1,GI:222031856	CU928162,ECED1_0022,ribF,CAR06245.1,GI:218425463	CU928145,EC55989_0024,ribF,CAU95911.1,GI:218350228	CP000266,SFV_0019,ribF,ABF02307.1,mgcchina:SFV_0019,GI:110613640	CP000802,EcHS_A0027,ribF,ABV04427.1,tigr:EcHS_A0027,GI:157065172	FN649414,ETEC_0025,CBI99526.1,GI:309700238	AP009048,Y75_p0025,ribF,YP_488331.1,GI:388476147	AE014073,S0024,ribF,ecoli:S0024,AAP15569.1,GI:30039835	CP001396,BWG_0023,ribF,ACR62082.1,nktd:BWG_0023,GI:238860084	AP012030,ECDH1ME8569_0022,ribF,BAJ41878.1,GI:315134719	AP009240,ECSE_0023,BAG75547.1,GI:209910473	AP009378,ECSF_0026,BAI53566.1,GI:281177236	CP000034,SDY_0047,ribF,ABB60285.1,mgcchina:SDY0047,GI:81239575	CP001969,ECOK1_0021,ribF,ADE92057.1,jcvi:ECOK1_0021,GI:294493301	AP010958,ECO103_0026,ribF,BAI28906.1,GI:257757409	CU928164,ECIAI39_0026,ribF,CAR16167.1,GI:218368431	AM946981,B21_00028,ribF,CAQ30545.1,GI:242375865	AP010960,ECO111_0025,ribF,BAI34026.1,GI:257762531	FM180568,E2348C_0025,ribF,CAS07573.1,GI:215263258	CP000243,UTI89_C0027,ribF,ABE05537.1,GI:91070656	CP000948,ECDH10B_0026,ribF,ACB01230.1,ecoli:ECDH10B_0026,GI:169887523	AP010953,ECO26_0025,ribF,BAI23386.1,GI:257751884	AE005674,SF0021,ribF,mgcchina:SF0000021,AAN41687.1,GI:24050220	CP001164,ECH74115_0027,ribF,ACI35772.1,tigr:ECH74115_0027,GI:209158339	CP001063,SbBS512_E0029,ribF,ACD06538.1,tigr:SbBS512_E0029,GI:187427264	CP001671,ECABU_c00250,ribF,ADN44641.1,goetting:ECABU_c00250,GI:307551866	AE014075,c0029,ribF,E.coli:c0029,AAN78529.1,GI:26106343	CU928160,ECIAI1_0026,ribF,CAQ96916.1,GI:218359377	CP000819,ECB_00029,ribF,ACT37723.1,kribb:ECB_00029,GI:253972052	CU928161,ECS88_0024,ribF,CAR01391.1,GI:218363731	CP001509,ECD_00029,ribF,kribb:ECDb_00029,ACT41931.1,GI:253976261	CP002167,UM146_22895,ADN73900.1,rtl:UM146_22895,GI:307629596	CP000038,SSON_0030,ribF,AAZ86827.1,mgcchina:SSO0030,GI:73854120	FN554766,EC042_0027,ribF,CBG32861.1,GI:284919806	CP001855,NRG857_00120,ADR25455.1,GI:312944628	U00096,b0025,ribF,AAC73136.1,GI:1786208	CP002185,ECW_m0024,ribF,ADT73577.1,AIBN:ECW_m0024,GI:315059250	CP000247,ECP_0023,ABG68065.1,goetting:ECP0023,GI:110341828	CP000946,EcolC_3630,ACA79243.1,jgi:EcolC_3630,GI:169756544	CP002967,WFL_00125,ribF,UF:WFL_00125,AFH09693.1,GI:383403450	AE005174,Z0029,ribF,AAG54327.1,GI:12512708	CP001846,G2583_0026,ribF,ADD54682.1,nkteda:G2583_0026,GI:290760721	BA000007,ECs0028,BAB33451.1,GI:13359484	CP001637,EcDH1_3574,ACX41188.1,jgi:EcDH1_3574,GI:260450766	CP000800,EcE24377A_0025,ribF,ABV18266.1,GI:157078558	CP000468,APECO1_1958,ribF,ABI99512.1,vmpmisu:APECO1_1958,GI:115511438	CP002797,ECNA114_0009,AEG34831.1,pbluoh:ECNA114_0009,GI:333968026	CP001368,ECSP_0026,ribF,ACT69921.1,gcdmuw:ECSP_0026,GI:254590560	CP002729,UMNK88_23,ribF,AEE54689.1,vbsumn:UMNK88_23,GI:332341355	CP000970,EcSMS35_0023,ribF,ACB16065.1,tigr:EcSMS35_0023,GI:170517887	
OID17	FN554766,EC042_0028,ileS,CBG32862.1,GI:284919807	CP002516,EKO11_3887,ADX52460.1,jgi:EKO11_3887,GI:323380192	CU928145,EC55989_0025,ileS,CAU95912.1,GI:218350229	CP002167,UM146_22900,ileS,ADN73901.1,rtl:UM146_22900,GI:307629597	U00096,b0026,ileS,AAC73137.1,GI:2367096	CP000948,ECDH10B_0027,ileS,ACB01231.1,ecoli:ECDH10B_0027,GI:169887524	FN649414,ETEC_0026,ileS,CBI99527.1,GI:309700239	CP000038,SSON_0031,ileS,AAZ86828.1,mgcchina:SSO0031,GI:73854121	CP000036,SBO_0025,ileS,ABB64761.1,mgcchina:SBO0025,GI:81244053	CP001637,EcDH1_3573,ACX41187.1,jgi:EcDH1_3573,GI:260450765	CU928160,ECIAI1_0027,ileS,CAQ96917.1,GI:218359378	AP009048,Y75_p0026,ileS,YP_488332.1,GI:388476148	AE005674,SF0022,ileS,mgcchina:SF0000022,AAN41688.1,GI:24050221	CP000034,SDY_0048,ileS,ABB60286.1,mgcchina:SDY0048,GI:81239576	CU928163,ECUMN_0026,ileS,CAR11250.1,GI:218430383	CP001368,ECSP_0027,ileS,ACT69922.1,gcdmuw:ECSP_0027,GI:254590561	CP001383,SFxv_0024,ileS,ADA72371.1,ChinaCDC:SFxv_0024,GI:281599387	CP000819,ECB_00030,ileS,ACT37724.1,kribb:ECB_00030,GI:253972053	CP001396,BWG_0024,ileS,ACR63562.1,nktd:BWG_0024,GI:238861564	AP009378,ECSF_0027,BAI53567.1,GI:281177237	CP001509,ECD_00030,ileS,kribb:ECDb_00030,ACT41932.1,GI:253976262	AE014075,c0030,ileS,E.coli:c0030,AAN78530.1,GI:26106344	FM180568,E2348C_0026,ileS,CAS07574.1,GI:215263259	CP001855,NRG857_00125,ileS,ADR25456.1,GI:312944629	BA000007,ECs0029,BAB33452.1,GI:13359485	AP010953,ECO26_0026,ileS,BAI23387.1,GI:257751885	CP001969,ECOK1_0022,ileS,ADE92556.1,jcvi:ECOK1_0022,GI:294493800	CP002729,UMNK88_24,ileS,AEE54690.1,vbsumn:UMNK88_24,GI:332341356	CP000266,SFV_0020,ileS,ABF02308.1,mgcchina:SFV_0020,GI:110613641	AP010958,ECO103_0027,ileS,BAI28907.1,GI:257757410	AM946981,B21_00029,ileS,CAQ30546.1,GI:242375866	CU651637,LF82_1096,iles,CAP74595.1,GI:222031857	CP000800,EcE24377A_0026,ileS,ABV16737.1,GI:157077029	CP000946,EcolC_3629,ACA79242.1,jgi:EcolC_3629,GI:169756543	CP000247,ECP_0024,ABG68066.1,goetting:ECP0024,GI:110341829	AP012030,ECDH1ME8569_0023,ileS,BAJ41879.1,GI:315134720	AP009240,ECSE_0024,BAG75548.1,GI:209910474	CP001164,ECH74115_0028,ileS,ACI39266.1,tigr:ECH74115_0028,GI:209161833	CU928161,ECS88_0025,ileS,CAR01392.1,GI:218363732	CP001846,G2583_0027,ileS,ADD54683.1,nkteda:G2583_0027,GI:290760722	CP002797,ECNA114_0010,AEG34832.1,pbluoh:ECNA114_0010,GI:333968027	CU928162,ECED1_0023,ileS,CAR06246.1,GI:218425464	AE014073,S0025,ileS,ecoli:S0025,AAP15570.1,GI:30039836	AP010960,ECO111_0026,ileS,BAI34027.1,GI:257762532	AE005174,Z0030,ileS,AAG54328.1,GI:12512709	CP000802,EcHS_A0028,ileS,ABV04428.1,tigr:EcHS_A0028,GI:157065173	CP002967,WFL_00130,ileS,UF:WFL_00130,AFH09694.1,GI:383403451	CP000243,UTI89_C0028,ileS,ABE05538.1,GI:91070657	CP000468,APECO1_1957,ileS,ABI99513.1,vmpmisu:APECO1_1957,GI:115511439	CP000970,EcSMS35_0024,ileS,ACB19918.1,tigr:EcSMS35_0024,GI:170521740	CU928164,ECIAI39_0027,ileS,CAR16168.1,GI:218368432	CP001665,ECBD_3590,ACT30588.1,jgi:ECBD_3590,GI:253325986	CP001063,SbBS512_E0030,ileS,ACD07006.1,tigr:SbBS512_E0030,GI:187427732	CP001671,ECABU_c00260,ileS,ADN44642.1,goetting:ECABU_c00260,GI:307551867	CP002185,ECW_m0025,ileS,ADT73578.1,AIBN:ECW_m0025,GI:315059251	
OID18	CP002729,UMNK88_25,lspA,AEE54691.1,vbsumn:UMNK88_25,GI:332341357	AE005674,SF0023,lspA,mgcchina:SF0000023,AAN41689.1,GI:24050222	CP001671,ECABU_c00270,lspA,ADN44643.1,goetting:ECABU_c00270,GI:307551868	BA000007,ECs0030,BAB33453.1,GI:13359486	CP000946,EcolC_3628,ACA79241.1,jgi:EcolC_3628,GI:169756542	CP000970,EcSMS35_0025,lspA,ACB15624.1,tigr:EcSMS35_0025,GI:170517446	CP000819,ECB_00031,lspA,ACT37725.1,kribb:ECB_00031,GI:253972054	CP002967,WFL_00135,lspA,UF:WFL_00135,AFH09695.1,GI:383403452	AP010958,ECO103_0028,lspA,BAI28908.1,GI:257757411	AP009378,ECSF_0028,BAI53568.1,GI:281177238	CP001509,ECD_00031,lspA,kribb:ECDb_00031,ACT41933.1,GI:253976263	CP002167,UM146_22905,lspA,ADN73902.1,rtl:UM146_22905,GI:307629598	AP010953,ECO26_0027,lspA,BAI23388.1,GI:257751886	CP000468,APECO1_1956,lspA,ABI99514.1,vmpmisu:APECO1_1956,GI:115511440	CU928163,ECUMN_0028,lspA,CAR11251.1,GI:218430384	AE005174,Z0031,lspA,AAG54329.1,GI:12512710	CU928161,ECS88_0026,lspA,CAR01393.1,GI:218363733	AE014075,c0031,lspA,E.coli:c0031,AAN78531.1,GI:26106345	CU928145,EC55989_0026,lspA,CAU95913.1,GI:218350230	FN649414,ETEC_0027,CBI99528.1,GI:309700240	CP000247,ECP_0025,ABG68067.1,goetting:ECP0025,GI:110341830	CP001846,G2583_0028,lspA,ADD54684.1,nkteda:G2583_0028,GI:290760723	CP000266,SFV_0021,lspA,ABF02309.1,mgcchina:SFV_0021,GI:110613642	CP001383,SFxv_0025,lspA,ADA72372.1,ChinaCDC:SFxv_0025,GI:281599388	CU928160,ECIAI1_0028,lspA,CAQ96918.1,GI:218359379	AE014073,S0026,lspA,ecoli:S0026,AAP15571.1,GI:30039837	CP001368,ECSP_0028,lspA,ACT69923.1,gcdmuw:ECSP_0028,GI:254590562	AP009048,Y75_p0027,lspA,YP_488333.1,GI:388476149	CU928162,ECED1_0024,lspA,CAR06247.1,GI:218425465	CP001665,ECBD_3589,ACT30587.1,jgi:ECBD_3589,GI:253325985	CP000034,SDY_0049,lspA,ABB60287.1,mgcchina:SDY0049,GI:81239577	CP002797,ECNA114_0011,AEG34833.1,pbluoh:ECNA114_0011,GI:333968028	CP000036,SBO_0026,lspA,ABB64762.1,mgcchina:SBO0026,GI:81244054	CP001969,ECOK1_0023,lspA,ADE90961.1,jcvi:ECOK1_0023,GI:294492205	AP012030,ECDH1ME8569_0024,lspA,BAJ41880.1,GI:315134721	CP001637,EcDH1_3572,ACX41186.1,jgi:EcDH1_3572,GI:260450764	CP001063,SbBS512_E0031,lspA,ACD09834.1,tigr:SbBS512_E0031,GI:187430560	CP001855,NRG857_00130,lspA,ADR25457.1,GI:312944630	CP002185,ECW_m0026,lspA,ADT73579.1,AIBN:ECW_m0026,GI:315059252	CP000800,EcE24377A_0027,lspA,ABV17261.1,GI:157077553	CP001164,ECH74115_0029,lspA,ACI38520.1,tigr:ECH74115_0029,GI:209161087	AP010960,ECO111_0027,lspA,BAI34028.1,GI:257762533	U00096,b0027,lspA,AAC73138.1,GI:1786210	CP000802,EcHS_A0029,lspA,ABV04429.1,tigr:EcHS_A0029,GI:157065174	CP002516,EKO11_3886,ADX52459.1,jgi:EKO11_3886,GI:323380191	FN554766,EC042_0029,lspA,CBG32863.1,GI:284919808	AP009240,ECSE_0025,BAG75549.1,GI:209910475	FM180568,E2348C_0027,lspA,CAS07575.1,GI:215263260	CP000948,ECDH10B_0028,lspA,ACB01232.1,ecoli:ECDH10B_0028,GI:169887525	CU928164,ECIAI39_0028,lspA,CAR16169.1,GI:218368433	CP000038,SSON_0032,lspA,AAZ86829.1,mgcchina:SSO0032,GI:73854122	AM946981,B21_00030,lspA,CAQ30547.1,GI:242375867	CP001396,BWG_0025,lspA,ACR65280.1,nktd:BWG_0025,GI:238863282	CP000243,UTI89_C0029,lspA,ABE05539.1,GI:91070658	CU651637,LF82_1235,lspA,CAP74596.1,GI:222031858	
OID19	CP001164,ECH74115_0030,fkpB,ACI38087.1,tigr:ECH74115_0030,GI:209160654	CP001665,ECBD_3588,ACT30586.1,jgi:ECBD_3588,GI:253325984	AP010953,ECO26_0028,fkpB,BAI23389.1,GI:257751887	CU928162,ECED1_0025,fkpB,CAR06248.1,GI:218425466	CU928161,ECS88_0027,fkpB,CAR01394.1,GI:218363734	CP000819,ECB_00032,fkpB,ACT37726.1,kribb:ECB_00032,GI:253972055	CP001969,ECOK1_0024,fkpB,ADE91515.1,jcvi:ECOK1_0024,GI:294492759	CP002516,EKO11_3885,ADX52458.1,jgi:EKO11_3885,GI:323380190	CU928145,EC55989_0027,fkpB,CAU95914.1,GI:218350231	CP001846,G2583_0029,fkpB,ADD54685.1,nkteda:G2583_0029,GI:290760724	AP009240,ECSE_0026,BAG75550.1,GI:209910476	CP000038,SSON_0033,slpA,AAZ86830.1,mgcchina:SSO0033,GI:73854123	CP000948,ECDH10B_0029,fkpB,ACB01233.1,ecoli:ECDH10B_0029,GI:169887526	CP000946,EcolC_3627,ACA79240.1,jgi:EcolC_3627,GI:169756541	U00096,b0028,fkpB,AAC73139.1,GI:1786211	CP001063,SbBS512_E0032,fkpB,ACD07110.1,tigr:SbBS512_E0032,GI:187427836	CP000243,UTI89_C0030,slpA,ABE05540.1,GI:91070659	CP001637,EcDH1_3571,ACX41185.1,jgi:EcDH1_3571,GI:260450763	AP010958,ECO103_0029,fkpB,BAI28909.1,GI:257757412	CU928160,ECIAI1_0029,fkpB,CAQ96919.1,GI:218359380	CP000802,EcHS_A0030,fkpB,ABV04430.1,tigr:EcHS_A0030,GI:157065175	CP000247,ECP_0026,ABG68068.1,goetting:ECP0026,GI:110341831	CP001368,ECSP_0029,fkpB,ACT69924.1,gcdmuw:ECSP_0029,GI:254590563	CP001855,NRG857_00135,ADR25458.1,GI:312944631	CP002797,ECNA114_0012,slpA,AEG34834.1,pbluoh:ECNA114_0012,GI:333968029	CP001383,SFxv_0026,fkpB,ADA72373.1,ChinaCDC:SFxv_0026,GI:281599389	AP012030,ECDH1ME8569_0025,fkpB,BAJ41881.1,GI:315134722	AE005674,SF0025,slpA,mgcchina:SF0000025,AAN41691.1,GI:24050225	FN554766,EC042_0030,fkpB,CBG32864.1,GI:284919809	FM180568,E2348C_0028,fkpB,CAS07576.1,GI:215263261	AP010960,ECO111_0028,fkpB,BAI34029.1,GI:257762534	FN649414,ETEC_0028,CBI99529.1,GI:309700241	AE005174,Z0033,slpA,AAG54330.1,GI:12512711	CP002185,ECW_m0027,fkpB,ADT73580.1,AIBN:ECW_m0027,GI:315059253	CU651637,LF82_0675,fkpB,CAP74597.1,GI:222031859	AP009378,ECSF_0029,BAI53569.1,GI:281177239	AM946981,B21_00031,fkpB,CAQ30548.1,GI:242375868	BA000007,ECs0031,BAB33454.1,GI:13359487	CP000970,EcSMS35_0026,fkpB,ACB18304.1,tigr:EcSMS35_0026,GI:170520126	CP001509,ECD_00032,fkpB,kribb:ECDb_00032,ACT41934.1,GI:253976264	CP001671,ECABU_c00280,fkpB,ADN44644.1,goetting:ECABU_c00280,GI:307551869	CU928164,ECIAI39_0029,fkpB,CAR16170.1,GI:218368434	AE014075,c0032,slpA,E.coli:c0032,AAN78532.1,GI:26106346	CP000266,SFV_0022,slpA,ABF02310.1,mgcchina:SFV_0022,GI:110613643	CU928163,ECUMN_0029,fkpB,CAR11252.1,GI:218430385	CP002967,WFL_00140,fkpB,UF:WFL_00140,AFH09696.1,GI:383403453	CP002729,UMNK88_26,AEE54692.1,vbsumn:UMNK88_26,GI:332341358	AE014073,S0027,slpA,ecoli:S0027,AAP15572.1,GI:30039838	CP000800,EcE24377A_0028,fkpB,ABV20437.1,GI:157080729	CP000468,APECO1_1955,slpA,ABI99515.1,vmpmisu:APECO1_1955,GI:115511441	CP000036,SBO_0027,slpA,ABB64763.1,mgcchina:SBO0027,GI:81244055	CP002167,UM146_22910,ADN73903.1,rtl:UM146_22910,GI:307629599	CP000034,SDY_0050,slpA,ABB60288.1,mgcchina:SDY0050,GI:81239578	
OID20	CP002167,UM146_22915,ispH,ADN73904.1,rtl:UM146_22915,GI:307629600	AP009378,ECSF_0030,BAI53570.1,GI:281177240	CP000970,EcSMS35_0027,ispH,ACB20171.1,tigr:EcSMS35_0027,GI:170521993	AP010958,ECO103_0030,ispH,BAI28910.1,GI:257757413	CP000034,SDY_0051,lytB,ABB60289.1,mgcchina:SDY0051,GI:81239579	CP002797,ECNA114_0013,AEG34835.1,pbluoh:ECNA114_0013,GI:333968030	CU928163,ECUMN_0030,ispH,CAR11253.1,GI:218430386	CP000800,EcE24377A_0029,ispH,ABV17375.1,GI:157077667	CP001509,ECD_00033,ispH,kribb:ECDb_00033,ACT41935.1,GI:253976265	CU928164,ECIAI39_0030,ispH,CAR16171.1,GI:218368435	CP000038,SSON_0034,lytB,AAZ86831.1,mgcchina:SSO0034,GI:73854124	CP002967,WFL_00145,ispH,UF:WFL_00145,AFH09697.1,GI:383403454	CP002729,UMNK88_27,ispH,AEE54693.1,vbsumn:UMNK88_27,GI:332341359	FM180568,E2348C_0029,ispH,CAS07577.1,GI:215263262	CP001164,ECH74115_0031,ispH,ACI37477.1,tigr:ECH74115_0031,GI:209160044	CP000468,APECO1_1954,lytB,ABI99516.1,vmpmisu:APECO1_1954,GI:115511442	CP001383,SFxv_0027,ispH,ADA72374.1,ChinaCDC:SFxv_0027,GI:281599390	CP000802,EcHS_A0031,ispH,ABV04431.1,tigr:EcHS_A0031,GI:157065176	CP001396,BWG_0027,ispH,ACR61738.1,nktd:BWG_0027,GI:238859740	U00096,b0029,ispH,AAC73140.1,GI:1786212	CU928161,ECS88_0028,ispH,CAR01395.1,GI:218363735	CU928145,EC55989_0028,ispH,CAU95915.1,GI:218350232	CP001969,ECOK1_0025,ispH,ADE89967.1,jcvi:ECOK1_0025,GI:294491211	AE005174,Z0034,lytB,AAG54331.1,GI:12512712	CP001671,ECABU_c00290,ispH,ADN44645.1,goetting:ECABU_c00290,GI:307551870	AE014075,c0033,lytB,E.coli:c0033,AAN78533.1,GI:26106347	AE005674,SF0026,lytB,mgcchina:SF0000026,AAN41692.2,GI:56383138	AE014073,S0028,lytB,ecoli:S0028,AAP15573.1,GI:30039839	CP000243,UTI89_C0031,lytB,ABE05541.1,GI:91070660	AP010960,ECO111_0029,ispH,BAI34030.1,GI:257762535	CU928162,ECED1_0026,ispH,CAR06249.1,GI:218425467	CP000266,SFV_0023,lytB,ABF02311.1,mgcchina:SFV_0023,GI:110613644	CP002185,ECW_m0028,ispH,ADT73581.1,AIBN:ECW_m0028,GI:315059254	CP000247,ECP_0027,ABG68069.1,goetting:ECP0027,GI:110341832	CP001063,SbBS512_E0033,ispH,ACD07834.1,tigr:SbBS512_E0033,GI:187428560	FN649414,ETEC_0029,CBI99530.1,GI:309700242	CP001368,ECSP_0030,ispH,ACT69925.1,gcdmuw:ECSP_0030,GI:254590564	CP002516,EKO11_3884,ADX52457.1,jgi:EKO11_3884,GI:323380189	AP009048,Y75_p0029,ispH,YP_488335.1,GI:388476151	CP001855,NRG857_00140,ispH,ADR25459.1,GI:312944632	CP000948,ECDH10B_0030,ispH,ACB01234.1,ecoli:ECDH10B_0030,GI:169887527	FN554766,EC042_0031,ispH,CBG32865.1,GI:284919810	AP010953,ECO26_0029,ispH,BAI23390.1,GI:257751888	AM946981,B21_00032,ispH,CAQ30549.1,GI:242375869	CP001846,G2583_0030,ispH,ADD54686.1,nkteda:G2583_0030,GI:290760725	AP009240,ECSE_0027,BAG75551.1,GI:209910477	CP000946,EcolC_3626,ACA79239.1,jgi:EcolC_3626,GI:169756540	CP001637,EcDH1_3570,ACX41184.1,jgi:EcDH1_3570,GI:260450762	CU651637,LF82_1131,ispH,CAP74598.1,GI:222031860	CP000036,SBO_0028,lytB,ABB64764.1,mgcchina:SBO0028,GI:81244056	CP000819,ECB_00033,ispH,ACT37727.1,kribb:ECB_00033,GI:253972056	BA000007,ECs0032,BAB33455.1,GI:13359488	AP012030,ECDH1ME8569_0026,ispH,BAJ41882.1,GI:315134723	CP001665,ECBD_3587,ACT30585.1,jgi:ECBD_3587,GI:253325983	CU928160,ECIAI1_0030,ispH,CAQ96920.1,GI:218359381	
OID21	CP000819,ECB_00034,rihC,ACT37728.1,kribb:ECB_00034,GI:253972057	CP001969,ECOK1_0026,rihC,ADE89490.1,jcvi:ECOK1_0026,GI:294490734	AE014073,S0029,yaaF,ecoli:S0029,AAP15574.1,GI:30039840	CP000266,SFV_0024,yaaF,ABF02312.1,mgcchina:SFV_0024,GI:110613645	AP009378,ECSF_0031,BAI53571.1,GI:281177241	CP000970,EcSMS35_0028,rihC,ACB16882.1,tigr:EcSMS35_0028,GI:170518704	AE005174,Z0035,yaaF,AAG54332.1,GI:12512713	CP001368,ECSP_0031,rihC,ACT69926.1,gcdmuw:ECSP_0031,GI:254590565	CU928145,EC55989_0029,rihC,CAU95916.1,GI:218350233	CP001383,SFxv_0028,rihC,ADA72375.1,ChinaCDC:SFxv_0028,GI:281599391	CP000800,EcE24377A_0030,rihC,ABV18200.1,GI:157078492	FM180568,E2348C_0030,rihC,CAS07578.1,GI:215263263	CU928162,ECED1_0027,rihC,CAR06250.1,GI:218425468	CP001846,G2583_0031,rihC,ADD54687.1,nkteda:G2583_0031,GI:290760726	U00096,b0030,rihC,AAC73141.1,GI:1786213	CP001164,ECH74115_0032,rihC,ACI39179.1,tigr:ECH74115_0032,GI:209161746	CU928161,ECS88_0029,rihC,CAR01396.1,GI:218363736	FN554766,EC042_0032,rihC,CBG32866.1,GI:284919811	AP012030,ECDH1ME8569_0027,rihC,BAJ41883.1,GI:315134724	CP002967,WFL_00150,rihC,UF:WFL_00150,AFH09698.1,GI:383403455	CP001671,ECABU_c00310,ADN44647.1,goetting:ECABU_c00310,GI:307551872	BA000007,ECs0033,BAB33456.1,GI:13359489	CP001509,ECD_00034,rihC,kribb:ECDb_00034,ACT41936.1,GI:253976266	AP010960,ECO111_0030,rihC,BAI34031.1,GI:257762536	CP002797,ECNA114_0014,AEG34836.1,pbluoh:ECNA114_0014,GI:333968031	CP000036,SBO_0029,yaaF,ABB64765.1,mgcchina:SBO0029,GI:81244057	FN649414,ETEC_0030,CBI99531.1,GI:309700243	CP000243,UTI89_C0032,yaaF,ABE05542.1,GI:91070661	CP000468,APECO1_1953,rihC,ABI99517.1,vmpmisu:APECO1_1953,GI:115511443	AP010953,ECO26_0030,rihC,BAI23391.1,GI:257751889	CP002185,ECW_m0029,rihC,ADT73582.1,AIBN:ECW_m0029,GI:315059255	CP000034,SDY_0052,yaaF,ABB60290.1,mgcchina:SDY0052,GI:81239580	AP010958,ECO103_0031,rihC,BAI28911.1,GI:257757414	CU928164,ECIAI39_0031,rihC,CAR16172.1,GI:218368436	CP001637,EcDH1_3569,ACX41183.1,jgi:EcDH1_3569,GI:260450761	AE005674,SF0027,yaaF,mgcchina:SF0000027,AAN41693.1,GI:24050227	CP000948,ECDH10B_0031,rihC,ACB01235.1,ecoli:ECDH10B_0031,GI:169887528	CP001396,BWG_0028,rihC,ACR65476.1,nktd:BWG_0028,GI:238863478	AP009048,Y75_p0030,rihC,YP_488336.1,GI:388476152	CP002729,UMNK88_28,AEE54694.1,vbsumn:UMNK88_28,GI:332341360	CU651637,LF82_1885,rihC,CAP74599.1,GI:222031861	CP002167,UM146_22920,ADN73905.1,rtl:UM146_22920,GI:307629601	CP000802,EcHS_A0032,rihC,ABV04432.1,tigr:EcHS_A0032,GI:157065177	CP001665,ECBD_3586,ACT30584.1,jgi:ECBD_3586,GI:253325982	CP000247,ECP_0028,ABG68070.1,goetting:ECP0028,GI:110341833	CP001063,SbBS512_E0034,rihC,ACD08293.1,tigr:SbBS512_E0034,GI:187429019	AP009240,ECSE_0028,BAG75552.1,GI:209910478	CP000038,SSON_0035,yaaF,AAZ86832.1,mgcchina:SSO0035,GI:73854125	CP002516,EKO11_3883,ADX52456.1,jgi:EKO11_3883,GI:323380188	CU928163,ECUMN_0031,rihC,CAR11254.1,GI:218430387	CU928160,ECIAI1_0031,rihC,CAQ96921.1,GI:218359382	CP001855,NRG857_00145,ADR25460.1,GI:312944633	AM946981,B21_00033,rihC,CAQ30550.2,GI:313848524	
OID22	AP010960,ECO111_0031,dapB,BAI34032.1,GI:257762537	CP000468,APECO1_1951,dapB,ABI99519.1,vmpmisu:APECO1_1951,GI:115511445	AE005674,SF0028,dapB,mgcchina:SF0000028,AAN41694.1,GI:24050228	CP000946,EcolC_3624,ACA79238.1,jgi:EcolC_3624,GI:169756539	CU928162,ECED1_0029,dapB,CAR06252.1,GI:218425470	AP009378,ECSF_0033,BAI53573.1,GI:281177243	CP000036,SBO_0030,dapB,ABB64766.1,mgcchina:SBO0030,GI:81244058	CP001855,NRG857_00155,ADR25462.1,GI:312944635	CP001509,ECD_00035,dapB,kribb:ECDb_00035,ACT41937.1,GI:253976267	CP000819,ECB_00035,dapB,ACT37729.1,kribb:ECB_00035,GI:253972058	CP001969,ECOK1_0028,dapB,ADE88464.1,jcvi:ECOK1_0028,GI:294489708	AE014073,S0030,dapB,ecoli:S0030,AAP15575.1,GI:30039841	CP000948,ECDH10B_0032,dapB,ACB01236.1,ecoli:ECDH10B_0032,GI:169887529	CP001368,ECSP_0032,dapB,ACT69927.1,gcdmuw:ECSP_0032,GI:254590566	CU928160,ECIAI1_0032,dapB,CAQ96922.1,GI:218359383	CP002185,ECW_m0030,dapB,ADT73583.1,AIBN:ECW_m0030,GI:315059256	CP001396,BWG_0029,dapB,ACR62758.1,nktd:BWG_0029,GI:238860760	CP000970,EcSMS35_0029,dapB,ACB18767.1,tigr:EcSMS35_0029,GI:170520589	CP001164,ECH74115_0033,dapB,ACI38644.1,tigr:ECH74115_0033,GI:209161211	AP010958,ECO103_0032,dapB,BAI28912.1,GI:257757415	CP002516,EKO11_3882,ADX52455.1,jgi:EKO11_3882,GI:323380187	AM946981,B21_00034,dapB,CAQ30551.1,GI:242375871	CU928163,ECUMN_0032,dapB,CAR11255.1,GI:218430388	AP010953,ECO26_0031,dapB,BAI23392.1,GI:257751890	AE014075,c0037,dapB,E.coli:c0037,AAN78535.1,GI:26106349	CP000802,EcHS_A0033,dapB,ABV04433.1,tigr:EcHS_A0033,GI:157065178	CP002729,UMNK88_29,dapB,AEE54695.1,vbsumn:UMNK88_29,GI:332341361	FN649414,ETEC_0031,CBI99532.1,GI:309700244	AP012030,ECDH1ME8569_0028,dapB,BAJ41884.1,GI:315134725	CP001671,ECABU_c00340,dapB,ADN44649.1,goetting:ECABU_c00340,GI:307551874	U00096,b0031,dapB,AAC73142.1,GI:1786214	CP001846,G2583_0032,dapB,ADD54688.1,nkteda:G2583_0032,GI:290760727	CU651637,LF82_0438,dapB,CAP74601.1,GI:222031863	AE005174,Z0036,dapB,AAG54333.1,GI:12512714	CP001637,EcDH1_3568,ACX41182.1,jgi:EcDH1_3568,GI:260450760	CP000247,ECP_0029,ABG68071.1,goetting:ECP0029,GI:110341834	CP001383,SFxv_0029,dapB,ADA72376.1,ChinaCDC:SFxv_0029,GI:281599392	CP002167,UM146_22930,ADN73907.1,rtl:UM146_22930,GI:307629603	CU928161,ECS88_0031,dapB,CAR01398.1,GI:218363738	CP002967,WFL_00155,dapB,UF:WFL_00155,AFH09699.1,GI:383403456	CP002797,ECNA114_0016,dapB,AEG34838.1,pbluoh:ECNA114_0016,GI:333968033	CU928145,EC55989_0030,dapB,CAU95917.1,GI:218350234	AP009240,ECSE_0029,BAG75553.1,GI:209910479	CP000034,SDY_0053,dapB,ABB60291.1,mgcchina:SDY0053,GI:81239581	CU928164,ECIAI39_0032,dapB,CAR16173.1,GI:218368437	FN554766,EC042_0033,dapB,CBG32867.1,GI:284919812	FM180568,E2348C_0031,dapB,CAS07579.1,GI:215263264	CP000243,UTI89_C0034,dapB,ABE05544.1,GI:91070663	CP001665,ECBD_3585,ACT30583.1,jgi:ECBD_3585,GI:253325981	CP000266,SFV_0025,dapB,ABF02313.1,mgcchina:SFV_0025,GI:110613646	CP000038,SSON_0036,dapB,AAZ86833.1,mgcchina:SSO0036,GI:73854126	AP009048,Y75_p0031,dapB,YP_488337.1,GI:388476153	CP000800,EcE24377A_0031,dapB,ABV18714.1,GI:157079006	CP001063,SbBS512_E0035,dapB,ACD09135.1,tigr:SbBS512_E0035,GI:187429861	BA000007,ECs0034,BAB33457.1,GI:13359490	
OID23	CP000970,EcSMS35_0031,ACB16035.1,tigr:EcSMS35_0031,GI:170517857	CP002729,UMNK88_30,AEE54696.1,vbsumn:UMNK88_30,GI:332341362	AP009240,ECSE_0031,BAG75555.1,GI:209910481	AE014075,c0039,E.coli:c0039,AAN78537.1,GI:26106351	CP001665,ECBD_3584,ACT30582.1,jgi:ECBD_3584,GI:253325980	CP001368,ECSP_0033,ACT69928.1,gcdmuw:ECSP_0033,GI:254590567	CP001164,ECH74115_0034,ACI39500.1,tigr:ECH74115_0034,GI:209162067	
OID24	CU928160,ECIAI1_0033,carA,CAQ96923.1,GI:218359384	CP000948,ECDH10B_0033,carA,ACB01237.1,ecoli:ECDH10B_0033,GI:169887530	CP001637,EcDH1_3567,ACX41181.1,jgi:EcDH1_3567,GI:260450759	CP001383,SFxv_0030,carA,ADA72377.1,ChinaCDC:SFxv_0030,GI:281599393	CP000819,ECB_00036,carA,ACT37730.1,kribb:ECB_00036,GI:253972059	CU651637,LF82_0265,carA,CAP74602.1,GI:222031864	AP009048,Y75_p0032,carA,YP_488338.1,GI:388476154	BA000007,ECs0035,BAB33458.1,GI:13359491	CP001368,ECSP_0034,carA,ACT69929.1,gcdmuw:ECSP_0034,GI:254590568	AE005174,Z0037,carA,AAG54334.1,GI:12512718	AE005674,SF0029,carA,mgcchina:SF0000029,AAN41695.2,GI:56383139	CP001846,G2583_0033,carA,ADD54689.1,nkteda:G2583_0033,GI:290760728	AM946981,B21_00035,carA,CAQ30552.1,GI:242375872	AP012030,ECDH1ME8569_0030,carA,BAJ41886.1,GI:315134727	AP010953,ECO26_0032,carA,BAI23393.1,GI:257751891	CU928163,ECUMN_0033,carA,CAR11256.1,GI:218430389	CP001509,ECD_00036,carA,kribb:ECDb_00036,ACT41938.1,GI:253976268	CP001063,SbBS512_E0036,carA,ACD09461.1,tigr:SbBS512_E0036,GI:187430187	CP000038,SSON_0037,carA,AAZ86834.1,mgcchina:SSO0037,GI:73854127	U00096,b0032,carA,AAC73143.1,GI:1786215	AP009240,ECSE_0032,BAG75556.1,GI:209910482	CP000946,EcolC_3623,ACA79237.1,jgi:EcolC_3623,GI:169756538	CP001969,ECOK1_0030,carA,ADE92171.1,jcvi:ECOK1_0030,GI:294493415	CP001164,ECH74115_0035,carA,ACI38722.1,tigr:ECH74115_0035,GI:209161289	CP000970,EcSMS35_0032,carA,ACB19208.1,tigr:EcSMS35_0032,GI:170521030	CP000036,SBO_0031,carA,ABB64767.1,mgcchina:SBO0031,GI:81244059	CP001665,ECBD_3583,ACT30581.1,jgi:ECBD_3583,GI:253325979	AP010960,ECO111_0032,carA,BAI34033.1,GI:257762538	AE014073,S0031,carA,ecoli:S0031,AAP15576.1,GI:30039842	CP001396,BWG_0030,carA,ACR62102.1,nktd:BWG_0030,GI:238860104	CP002797,ECNA114_0018,carA,AEG34840.1,pbluoh:ECNA114_0018,GI:333968035	AE014075,c0040,carA,E.coli:c0040,AAN78538.1,GI:26106352	CU928162,ECED1_0030,carA,CAR06253.1,GI:218425471	CP000468,APECO1_1950,carA,ABI99520.1,vmpmisu:APECO1_1950,GI:115511446	CP000247,ECP_0031,ABG68073.1,goetting:ECP0031,GI:110341836	CP000243,UTI89_C0036,carA,ABE05546.1,GI:91070665	CP000266,SFV_0026,carA,ABF02314.1,mgcchina:SFV_0026,GI:110613647	CU928164,ECIAI39_0033,carA,CAR16174.1,GI:218368438	CU928161,ECS88_0032,carA,CAR01399.1,GI:218363739	FN649414,ETEC_0032,CBI99533.1,GI:309700245	CP000800,EcE24377A_0033,carA,ABV20022.1,GI:157080314	CP002516,EKO11_3881,ADX52454.1,jgi:EKO11_3881,GI:323380186	CP002167,UM146_22935,ADN73908.1,rtl:UM146_22935,GI:307629604	AP010958,ECO103_0033,carA,BAI28913.1,GI:257757416	CP001855,NRG857_00170,ADR25465.1,GI:312944638	FN554766,EC042_0034,carA,CBG32868.1,GI:284919813	CU928145,EC55989_0031,carA,CAU95918.1,GI:218350235	CP002729,UMNK88_31,carA,AEE54697.1,vbsumn:UMNK88_31,GI:332341363	AP009378,ECSF_0035,BAI53575.1,GI:281177245	FM180568,E2348C_0032,carA,CAS07580.1,GI:215263265	CP000034,SDY_0054,carA,ABB60292.1,mgcchina:SDY0054,GI:81239582	CP000802,EcHS_A0035,carA,ABV04435.1,tigr:EcHS_A0035,GI:157065180	CP002185,ECW_m0031,carA,ADT73584.1,AIBN:ECW_m0031,GI:315059257	CP002967,WFL_00160,carA,UF:WFL_00160,AFH09700.1,GI:383403457	CP001671,ECABU_c00360,carA,ADN44651.1,goetting:ECABU_c00360,GI:307551876	
OID25	CP002516,EKO11_3880,ADX52453.1,jgi:EKO11_3880,GI:323380185	CP001969,ECOK1_0031,carB,ADE89110.1,jcvi:ECOK1_0031,GI:294490354	CU928160,ECIAI1_0034,carB,CAQ96924.1,GI:218359385	CP000802,EcHS_A0036,carB,ABV04436.1,tigr:EcHS_A0036,GI:157065181	CP001665,ECBD_3582,ACT30580.1,jgi:ECBD_3582,GI:253325978	CP000247,ECP_0032,ABG68074.1,goetting:ECP0032,GI:110341837	CP002167,UM146_22940,carB,ADN73909.1,rtl:UM146_22940,GI:307629605	AP009240,ECSE_0033,BAG75557.1,GI:209910483	AP010960,ECO111_0033,carB,BAI34034.1,GI:257762539	CP000036,SBO_0032,carB,ABB64768.1,mgcchina:SBO0032,GI:81244060	U00096,b0033,carB,AAC73144.1,GI:1786216	AP009378,ECSF_0036,BAI53576.1,GI:281177246	AM946981,B21_00036,carB,CAQ30553.1,GI:242375873	CP001396,BWG_0031,carB,ACR62103.1,nktd:BWG_0031,GI:238860105	CP001671,ECABU_c00370,carB,ADN44652.1,goetting:ECABU_c00370,GI:307551877	CP001383,SFxv_0031,carB,ADA72378.1,ChinaCDC:SFxv_0031,GI:281599394	BA000007,ECs0036,BAB33459.1,GI:13359492	AE005174,Z0038,carB,AAG54335.1,GI:12512719	AP010953,ECO26_0033,carB,BAI23394.1,GI:257751892	CP000948,ECDH10B_0034,carB,ACB01238.1,ecoli:ECDH10B_0034,GI:169887531	CP001063,SbBS512_E0037,carB,ACD10120.1,tigr:SbBS512_E0037,GI:187430846	CP001637,EcDH1_3566,ACX41180.1,jgi:EcDH1_3566,GI:260450758	CP000819,ECB_00037,carB,ACT37731.1,kribb:ECB_00037,GI:253972060	CP001164,ECH74115_0036,carB,ACI35534.1,tigr:ECH74115_0036,GI:209158101	CP000038,SSON_0038,carB,AAZ86835.1,mgcchina:SSO0038,GI:73854128	CP001509,ECD_00037,carB,kribb:ECDb_00037,ACT41939.1,GI:253976269	CP000034,SDY_0055,carB,ABB60293.1,mgcchina:SDY0055,GI:81239583	CU928164,ECIAI39_0034,carB,CAR16175.1,GI:218368439	CU928162,ECED1_0031,carB,CAR06254.1,GI:218425472	AE014075,c0041,carB,E.coli:c0041,AAN78539.1,GI:26106353	AP012030,ECDH1ME8569_0031,carB,BAJ41887.1,GI:315134728	CP000468,APECO1_1949,carB,ABI99521.1,vmpmisu:APECO1_1949,GI:115511447	CU928145,EC55989_0032,carB,CAU95919.1,GI:218350236	CP001846,G2583_0034,carB,ADD54690.1,nkteda:G2583_0034,GI:290760729	FN554766,EC042_0035,carB,CBG32869.1,GI:284919814	AE005674,SF0030,carB,mgcchina:SF0000030,AAN41696.1,GI:24050230	CP000800,EcE24377A_0034,carB,ABV20750.1,GI:157081042	CP000243,UTI89_C0037,carB,ABE05547.1,GI:91070666	CP002967,WFL_00165,carB,UF:WFL_00165,AFH09701.1,GI:383403458	AP009048,Y75_p0033,carB,YP_488339.1,GI:388476155	FN649414,ETEC_0033,CBI99534.1,GI:309700246	AP010958,ECO103_0034,carB,BAI28914.1,GI:257757417	CP000946,EcolC_3622,ACA79236.1,jgi:EcolC_3622,GI:169756537	CP000970,EcSMS35_0033,carB,ACB16195.1,tigr:EcSMS35_0033,GI:170518017	CU928163,ECUMN_0034,carB,CAR11257.1,GI:218430390	CP001855,NRG857_00175,carB,ADR25466.1,GI:312944639	CP000266,SFV_0027,carB,ABF02315.1,mgcchina:SFV_0027,GI:110613648	CU928161,ECS88_0033,carB,CAR01400.1,GI:218363740	CU651637,LF82_0266,carB,CAP74603.1,GI:222031865	CP002797,ECNA114_0019,carB,AEG34841.1,pbluoh:ECNA114_0019,GI:333968036	CP001368,ECSP_0035,carB,ACT69930.1,gcdmuw:ECSP_0035,GI:254590569	AE014073,S0032,carB,ecoli:S0032,AAP15577.1,GI:30039843	CP002729,UMNK88_32,carB,AEE54698.1,vbsumn:UMNK88_32,GI:332341364	CP002185,ECW_m0032,carB,ADT73585.1,AIBN:ECW_m0032,GI:315059258	FM180568,E2348C_0033,carB,CAS07581.1,GI:215263266	
OID26	CP002797,ECNA114_0021,caiF,AEG34843.1,pbluoh:ECNA114_0021,GI:333968038	CP001637,EcDH1_3565,ACX41179.1,jgi:EcDH1_3565,GI:260450757	CU928145,EC55989_0034,caiF,CAU95921.1,GI:218350238	CP001855,NRG857_00180,ADR25467.1,GI:312944640	CP001396,BWG_0032,caiF,ACR62885.1,nktd:BWG_0032,GI:238860887	AE014073,S0033,caiF,ecoli:S0033,AAP15578.1,GI:30039844	AM946981,B21_00037,caiF,CAQ30554.1,GI:242375874	CP000038,SSON_0040,caiF,AAZ86837.1,mgcchina:SSO0040,GI:73854130	CP001665,ECBD_3581,ACT30579.1,jgi:ECBD_3581,GI:253325977	AP010958,ECO103_0036,caiF,BAI28916.1,GI:257757419	CP001509,ECD_00038,caiF,kribb:ECDb_00038,ACT41940.1,GI:253976270	CP000243,UTI89_C0040,caiF,ABE05550.1,GI:91070669	BA000007,ECs0037,BAB33460.1,GI:13359493	AP012030,ECDH1ME8569_0033,caiF,BAJ41889.1,GI:315134730	CP002167,UM146_22950,ADN73911.1,rtl:UM146_22950,GI:307629607	FM180568,E2348C_0035,caiF,CAS07583.1,GI:215263268	CP001164,ECH74115_0038,caiF,ACI38677.1,tigr:ECH74115_0038,GI:209161244	CU651637,LF82_0262,caiF,CAP74604.1,GI:222031866	CU928163,ECUMN_0036,caiF,CAR11259.1,GI:218430392	AP009240,ECSE_0035,BAG75559.1,GI:209910485	CP000247,ECP_0034,ABG68076.1,goetting:ECP0034,GI:110341839	AP009378,ECSF_0038,BAI53578.1,GI:281177248	CU928162,ECED1_0033,caiF,CAR06256.1,GI:218425474	CP001368,ECSP_0037,caiF,ACT69932.1,gcdmuw:ECSP_0037,GI:254590571	AP010960,ECO111_0035,caiF,BAI34036.1,GI:257762541	CU928161,ECS88_0037,caiF,CAR01403.1,GI:218363743	FN554766,EC042_0036,caiF,CBG32870.1,GI:284919815	CP000970,EcSMS35_0035,caiF,ACB16017.1,tigr:EcSMS35_0035,GI:170517839	AE014075,c0043,caiF,E.coli:c0043,AAN78541.1,GI:26106355	CP000802,EcHS_A0038,caiF,ABV04438.1,tigr:EcHS_A0038,GI:157065183	AP010953,ECO26_0035,caiF,BAI23396.1,GI:257751894	CP001671,ECABU_c00390,caiF,ADN44654.1,goetting:ECABU_c00390,GI:307551879	CP002729,UMNK88_34,AEE54700.1,vbsumn:UMNK88_34,GI:332341366	CP000034,SDY_0056,caiF,ABB60294.1,mgcchina:SDY0056,GI:81239584	CP000819,ECB_00038,caiF,ACT37732.1,kribb:ECB_00038,GI:253972061	CP001383,SFxv_0032,caiF,ADA72379.1,ChinaCDC:SFxv_0032,GI:281599395	U00096,b0034,caiF,AAC73145.2,GI:87081680	CP000946,EcolC_3621,ACA79235.1,jgi:EcolC_3621,GI:169756536	CU928164,ECIAI39_0035,caiF,CAR16176.1,GI:218368440	AP009048,Y75_p0034,caiF,YP_488340.1,GI:388476156	AE005174,Z0040,AAG54337.1,GI:12512721	CP000468,APECO1_1947,caiF,ABI99523.1,vmpmisu:APECO1_1947,GI:115511449	FN649414,ETEC_0034,CBI99535.1,GI:309700247	CP000948,ECDH10B_0035,caiF,ACB01239.1,ecoli:ECDH10B_0035,GI:169887532	AE005674,SF0031,caiF,mgcchina:SF0000031,AAN41697.1,GI:24050231	CP002967,WFL_00170,caiF,UF:WFL_00170,AFH09702.1,GI:383403459	CP002516,EKO11_3878,ADX52451.1,jgi:EKO11_3878,GI:323380183	CP001846,G2583_0036,caiF,ADD54692.1,nkteda:G2583_0036,GI:290760731	CU928160,ECIAI1_0036,caiF,CAQ96926.1,GI:218359387	CP000800,EcE24377A_0036,caiF,ABV17633.1,GI:157077925	CP001969,ECOK1_0033,caiF,ADE90454.1,jcvi:ECOK1_0033,GI:294491698	CP002185,ECW_m0034,caiF,ADT73587.1,AIBN:ECW_m0034,GI:315059260	CP000266,SFV_0028,caiF,ABF02316.1,mgcchina:SFV_0028,GI:110613649	
OID27	AE014075,c0044,caiE,E.coli:c0044,AAN78542.1,GI:26106356	CP000819,ECB_00039,caiE,ACT37733.1,kribb:ECB_00039,GI:253972062	CP001969,ECOK1_0034,paaY,ADE91396.1,jcvi:ECOK1_0034,GI:294492640	CU928161,ECS88_0038,caiE,CAR01404.1,GI:218363744	CP000034,SDY_0057,caiE,ABB60295.1,mgcchina:SDY0057,GI:81239585	CP002729,UMNK88_35,AEE54701.1,vbsumn:UMNK88_35,GI:332341367	U00096,b0035,caiE,AAC73146.2,GI:87081681	CP001855,NRG857_00185,ADR25468.1,GI:312944641	AP012030,ECDH1ME8569_0034,caiE,BAJ41890.1,GI:315134731	CP001396,BWG_0033,caiE,ACR64113.1,nktd:BWG_0033,GI:238862115	CP000247,ECP_0035,ABG68077.1,goetting:ECP0035,GI:110341840	CP001637,EcDH1_3564,ACX41178.1,jgi:EcDH1_3564,GI:260450756	CP002167,UM146_22955,ADN73912.1,rtl:UM146_22955,GI:307629608	CP001368,ECSP_0038,caiE,ACT69933.1,gcdmuw:ECSP_0038,GI:254590572	CP000970,EcSMS35_0036,caiE,ACB19069.1,tigr:EcSMS35_0036,GI:170520891	AP010953,ECO26_0036,caiE,BAI23397.1,GI:257751895	CP000468,APECO1_1946,caiE,ABI99524.1,vmpmisu:APECO1_1946,GI:115511450	CU928160,ECIAI1_0037,caiE,CAQ96927.1,GI:218359388	FN554766,EC042_0037,caiE,CBG32871.1,GI:284919816	CP001671,ECABU_c00400,caiE,ADN44655.1,goetting:ECABU_c00400,GI:307551880	FM180568,E2348C_0036,caiE,CAS07584.1,GI:215263269	CP001509,ECD_00039,caiE,kribb:ECDb_00039,ACT41941.1,GI:253976271	AM946981,B21_00038,caiE,CAQ30555.1,GI:242375875	AP009048,Y75_p0035,caiE,YP_488341.1,GI:388476157	AP009378,ECSF_0040,BAI53580.1,GI:281177250	CU928163,ECUMN_0037,caiE,CAR11260.1,GI:218430393	CP002185,ECW_m0035,caiE,ADT73588.1,AIBN:ECW_m0035,GI:315059261	CU928164,ECIAI39_0036,caiE,CAR16177.1,GI:218368441	CU928145,EC55989_0035,caiE,CAU95922.1,GI:218350239	AE005674,SF0032,caiE,mgcchina:SF0000032,AAN41698.1,GI:24050232	CU651637,LF82_0261,caiE,CAP74605.1,GI:222031867	CP001665,ECBD_3580,ACT30578.1,jgi:ECBD_3580,GI:253325976	AP010958,ECO103_0037,caiE,BAI28917.1,GI:257757420	CP000800,EcE24377A_0037,caiE,ABV18044.1,GI:157078336	AP009240,ECSE_0036,BAG75560.1,GI:209910486	CU928162,ECED1_0034,caiE,CAR06257.1,GI:218425475	CP002516,EKO11_3877,ADX52450.1,jgi:EKO11_3877,GI:323380182	AE005174,Z0041,caiE,AAG54338.1,GI:12512722	CP001383,SFxv_0033,caiE,ADA72380.1,ChinaCDC:SFxv_0033,GI:281599396	BA000007,ECs0038,BAB33461.1,GI:13359494	FN649414,ETEC_0035,CBI99536.1,GI:309700248	CP001164,ECH74115_0039,paaY,ACI35233.1,tigr:ECH74115_0039,GI:209157800	CP000243,UTI89_C0041,caiE,ABE05551.1,GI:91070670	CP001846,G2583_0037,caiE,ADD54693.1,nkteda:G2583_0037,GI:290760732	CP002797,ECNA114_0022,caiE,AEG34844.1,pbluoh:ECNA114_0022,GI:333968039	AP010960,ECO111_0036,caiE,BAI34037.1,GI:257762542	CP000946,EcolC_3620,ACA79234.1,jgi:EcolC_3620,GI:169756535	CP000266,SFV_0029,caiE,ABF02317.1,mgcchina:SFV_0029,GI:110613650	CP000038,SSON_0041,caiE,AAZ86838.1,mgcchina:SSO0041,GI:73854131	CP000948,ECDH10B_0036,caiE,ACB01240.1,ecoli:ECDH10B_0036,GI:169887533	CP000802,EcHS_A0039,caiE,ABV04439.1,tigr:EcHS_A0039,GI:157065184	AE014073,S0034,caiE,ecoli:S0034,AAP15579.1,GI:30039845	CP002967,WFL_00175,caiE,UF:WFL_00175,AFH09703.1,GI:383403460	
OID28	FN554766,EC042_0038,caiD,CBG32872.1,GI:284919817	CP000243,UTI89_C0042,caiD,ABE05552.1,GI:91070671	U00096,b0036,caiD,AAC73147.2,GI:221142681	AP010960,ECO111_0037,caiD,BAI34038.1,GI:257762543	CP000247,ECP_0036,ABG68078.1,goetting:ECP0036,GI:110341841	CP001383,SFxv_0034,caiD,ADA72381.1,ChinaCDC:SFxv_0034,GI:281599397	CP000819,ECB_00040,caiD,ACT37734.1,kribb:ECB_00040,GI:253972063	AM946981,B21_00039,caiD,CAQ30556.2,GI:313848525	CP001969,ECOK1_0035,caiD,ADE91757.1,jcvi:ECOK1_0035,GI:294493001	CP000802,EcHS_A0040,caiD,ABV04440.1,tigr:EcHS_A0040,GI:157065185	CU928164,ECIAI39_0037,caiD,CAR16178.1,GI:218368442	CU928145,EC55989_0036,caiD,CAU95923.1,GI:218350240	CU928162,ECED1_0035,caiD,CAR06258.1,GI:218425476	CP000266,SFV_0030,caiD,ABF02318.1,mgcchina:SFV_0030,GI:110613651	CP001509,ECD_00040,caiD,kribb:ECDb_00040,ACT41942.1,GI:253976272	CP002516,EKO11_3876,ADX52449.1,jgi:EKO11_3876,GI:323380181	CP002729,UMNK88_36,AEE54702.1,vbsumn:UMNK88_36,GI:332341368	CP000038,SSON_0042,caiD,AAZ86839.1,mgcchina:SSO0042,GI:73854132	CP001855,NRG857_00190,ADR25469.1,GI:312944642	FN649414,ETEC_0036,CBI99537.1,GI:309700249	CP001396,BWG_0034,caiD,ACR62672.1,nktd:BWG_0034,GI:238860674	AP012030,ECDH1ME8569_0035,caiD,BAJ41891.1,GI:315134732	AE005674,SF0033,caiD,mgcchina:SF0000033,AAN41699.1,GI:24050233	AP009048,Y75_p0036,caiD,YP_488342.1,GI:388476158	CP002797,ECNA114_0023,caiD,AEG34845.1,pbluoh:ECNA114_0023,GI:333968040	CP000970,EcSMS35_0037,caiD,ACB19722.1,tigr:EcSMS35_0037,GI:170521544	AP010958,ECO103_0038,caiD,BAI28918.1,GI:257757421	CP000948,ECDH10B_0037,caiD,ACB01241.1,ecoli:ECDH10B_0037,GI:169887534	CP000800,EcE24377A_0038,caiD,ABV19036.1,GI:157079328	CP000034,SDY_0058,caiD,ABB60296.1,mgcchina:SDY0058,GI:81239586	AP009240,ECSE_0037,BAG75561.1,GI:209910487	CP001164,ECH74115_0040,caiD,ACI37258.1,tigr:ECH74115_0040,GI:209159825	FM180568,E2348C_0037,caiD,CAS07585.1,GI:215263270	CP001846,G2583_0038,caiD,ADD54694.1,nkteda:G2583_0038,GI:290760733	CP001637,EcDH1_3563,ACX41177.1,jgi:EcDH1_3563,GI:260450755	BA000007,ECs0039,BAB33462.1,GI:13359495	CU928160,ECIAI1_0038,caiD,CAQ96928.1,GI:218359389	CU928161,ECS88_0039,caiD,CAR01405.1,GI:218363745	CU651637,LF82_0260,caiD,CAP74606.1,GI:222031868	AP009378,ECSF_0041,BAI53581.1,GI:281177251	CP002185,ECW_m0036,caiD,ADT73589.1,AIBN:ECW_m0036,GI:315059262	AE005174,Z0042,caiD,AAG54339.1,GI:12512723	AE014073,S0035,caiD,ecoli:S0035,AAP15580.1,GI:30039846	CU928163,ECUMN_0038,caiD,CAR11261.1,GI:218430394	CP001671,ECABU_c00410,caiD,ADN44656.1,goetting:ECABU_c00410,GI:307551881	CP000468,APECO1_1945,caiD,ABI99525.1,vmpmisu:APECO1_1945,GI:115511451	CP001665,ECBD_3579,ACT30577.1,jgi:ECBD_3579,GI:253325975	CP001368,ECSP_0039,caiD,ACT69934.1,gcdmuw:ECSP_0039,GI:254590573	CP000946,EcolC_3619,ACA79233.1,jgi:EcolC_3619,GI:169756534	CP002167,UM146_22960,ADN73913.1,rtl:UM146_22960,GI:307629609	AE014075,c0045,caiD,E.coli:c0045,AAN78543.1,GI:26106357	AP010953,ECO26_0037,caiD,BAI23398.1,GI:257751896	CP002967,WFL_00180,caiD,UF:WFL_00180,AFH09704.1,GI:383403461	
OID29	AM946981,B21_00040,caiC,CAQ30557.2,GI:313848526	CP000970,EcSMS35_0038,ACB17482.1,tigr:EcSMS35_0038,GI:170519304	U00096,b0037,caiC,AAC73148.2,GI:221142682	CP000034,SDY_0059,caiC,ABB60297.1,mgcchina:SDY0059,GI:81239587	CP001855,NRG857_00195,caiC,ADR25470.1,GI:312944643	CP001368,ECSP_0040,caiC,ACT69935.1,gcdmuw:ECSP_0040,GI:254590574	CP000946,EcolC_3618,ACA79232.1,jgi:EcolC_3618,GI:169756533	FM180568,E2348C_0038,caiC,CAS07586.1,GI:215263271	CP001509,ECD_00041,caiC,kribb:ECDb_00041,ACT41943.1,GI:253976273	CP000266,SFV_0031,caiC,ABF02319.1,mgcchina:SFV_0031,GI:110613652	AP012030,ECDH1ME8569_0036,caiC,BAJ41892.1,GI:315134733	CP002185,ECW_m0037,caiC,ADT73590.1,AIBN:ECW_m0037,GI:315059263	CP002797,ECNA114_0024,caiC,AEG34846.1,pbluoh:ECNA114_0024,GI:333968041	CU928162,ECED1_0036,caiC,CAR06259.1,GI:218425477	CP002729,UMNK88_37,AEE54703.1,vbsumn:UMNK88_37,GI:332341369	AP009048,Y75_p0037,caiC,YP_488343.1,GI:388476159	CP001396,BWG_0035,caiC,ACR64209.1,nktd:BWG_0035,GI:238862211	AE014075,c0046,caiC,E.coli:c0046,AAN78544.1,GI:26106358	CP001637,EcDH1_3562,ACX41176.1,jgi:EcDH1_3562,GI:260450754	CP001383,SFxv_0035,caiC,ADA72382.1,ChinaCDC:SFxv_0035,GI:281599398	AP010958,ECO103_0039,caiC,BAI28919.1,GI:257757422	AE005674,SF0034,caiC,mgcchina:SF0000034,AAN41700.1,GI:24050234	FN649414,ETEC_0037,CBI99538.1,GI:309700250	CP000038,SSON_0043,caiC,AAZ86840.1,mgcchina:SSO0043,GI:73854133	CP000819,ECB_00041,caiC,ACT37735.1,kribb:ECB_00041,GI:253972064	CP000468,APECO1_1944,caiC,ABI99526.1,vmpmisu:APECO1_1944,GI:115511452	CP000243,UTI89_C0043,caiC,ABE05553.1,GI:91070672	CP001164,ECH74115_0041,caiC,ACI39310.1,tigr:ECH74115_0041,GI:209161877	CU651637,LF82_0259,caiC,CAP74607.1,GI:222031869	CP002516,EKO11_3875,ADX52448.1,jgi:EKO11_3875,GI:323380180	CP002967,WFL_00185,caiC,UF:WFL_00185,AFH09705.1,GI:383403462	CP001969,ECOK1_0036,ADE92479.1,jcvi:ECOK1_0036,GI:294493723	AE005174,Z0043,caiC,AAG54340.1,GI:12512724	AP010953,ECO26_0038,caiC,BAI23399.1,GI:257751897	AE014073,S0036,caiC,ecoli:S0036,AAP15581.1,GI:30039847	CP000948,ECDH10B_0038,caiC,ACB01242.1,ecoli:ECDH10B_0038,GI:169887535	CP000800,EcE24377A_0039,ABV16905.1,GI:157077197	CU928145,EC55989_0037,caiC,CAU95924.1,GI:218350241	CP001665,ECBD_3578,ACT30576.1,jgi:ECBD_3578,GI:253325974	AP009240,ECSE_0038,BAG75562.1,GI:209910488	CU928161,ECS88_0040,caiC,CAR01406.1,GI:218363746	CU928163,ECUMN_0039,caiC,CAR11262.1,GI:218430395	CU928164,ECIAI39_0038,caiC,CAR16179.1,GI:218368443	CP001846,G2583_0039,caiC,ADD54695.1,nkteda:G2583_0039,GI:290760734	BA000007,ECs0040,BAB33463.1,GI:13359496	CP002167,UM146_22965,caiC,ADN73914.1,rtl:UM146_22965,GI:307629610	CP000802,EcHS_A0041,ABV04441.1,tigr:EcHS_A0041,GI:157065186	AP009378,ECSF_0042,BAI53582.1,GI:281177252	CP001671,ECABU_c00420,caiC,ADN44657.1,goetting:ECABU_c00420,GI:307551882	CU928160,ECIAI1_0039,caiC,CAQ96929.1,GI:218359390	CP000247,ECP_0037,ABG68079.1,goetting:ECP0037,GI:110341842	AP010960,ECO111_0038,caiC,BAI34039.1,GI:257762544	FN554766,EC042_0039,caiC,CBG32873.1,GI:284919818	
OID30	CP000970,EcSMS35_0039,caiB,ACB17862.1,tigr:EcSMS35_0039,GI:170519684	CP000948,ECDH10B_0039,caiB,ACB01243.1,ecoli:ECDH10B_0039,GI:169887536	AP010960,ECO111_0039,caiB,BAI34040.1,GI:257762545	CU928164,ECIAI39_0039,caiB,CAR16180.1,GI:218368444	FN649414,ETEC_0038,CBI99539.1,GI:309700251	CU928163,ECUMN_0040,caiB,CAR11263.1,GI:218430396	CP002797,ECNA114_0025,caiB,AEG34847.1,pbluoh:ECNA114_0025,GI:333968042	CP002729,UMNK88_38,AEE54704.1,vbsumn:UMNK88_38,GI:332341370	AP009048,Y75_p0038,caiB,YP_488344.1,GI:388476160	FN554766,EC042_0040,caiB,CBG32874.1,GI:284919819	AE005174,Z0044,caiB,AAG54341.1,GI:12512725	CP001969,ECOK1_0037,caiB,ADE88682.1,jcvi:ECOK1_0037,GI:294489926	AE014073,S0037,caiB,ecoli:S0037,AAP15582.1,GI:30039848	CP000468,APECO1_1943,caiB,ABI99527.1,vmpmisu:APECO1_1943,GI:115511453	CU651637,LF82_0258,caiB,CAP74608.1,GI:222031870	CP000266,SFV_0032,caiB,ABF02320.1,mgcchina:SFV_0032,GI:110613653	CU928145,EC55989_0038,caiB,CAU95925.1,GI:218350242	CP002167,UM146_22970,ADN73915.1,rtl:UM146_22970,GI:307629611	CP000802,EcHS_A0042,caiB,ABV04442.1,tigr:EcHS_A0042,GI:157065187	CP000034,SDY_0060,caiB,ABB60298.1,mgcchina:SDY0060,GI:81239588	CP001855,NRG857_00200,ADR25471.1,GI:312944644	CP000247,ECP_0038,ABG68080.1,goetting:ECP0038,GI:110341843	U00096,b0038,caiB,AAC73149.1,GI:1786222	CP001671,ECABU_c00430,caiB,ADN44658.1,goetting:ECABU_c00430,GI:307551883	CU928161,ECS88_0041,caiB,CAR01407.1,GI:218363747	CP002967,WFL_00190,caiB,UF:WFL_00190,AFH09706.1,GI:383403463	BA000007,ECs0041,BAB33464.1,GI:13359497	AP009378,ECSF_0043,BAI53583.1,GI:281177253	CP002185,ECW_m0038,caiB,ADT73591.1,AIBN:ECW_m0038,GI:315059264	CP001164,ECH74115_0042,caiB,ACI36272.1,tigr:ECH74115_0042,GI:209158839	CP000800,EcE24377A_0040,caiB,ABV18658.1,GI:157078950	CU928162,ECED1_0037,caiB,CAR06260.1,GI:218425478	AE014075,c0047,caiB,E.coli:c0047,AAN78545.1,GI:26106359	CP000243,UTI89_C0044,caiB,ABE05554.1,GI:91070673	AP010958,ECO103_0040,caiB,BAI28920.1,GI:257757423	AP009240,ECSE_0039,BAG75563.1,GI:209910489	CP002516,EKO11_3874,ADX52447.1,jgi:EKO11_3874,GI:323380179	CP001846,G2583_0040,caiB,ADD54696.1,nkteda:G2583_0040,GI:290760735	CU928160,ECIAI1_0040,caiB,CAQ96930.1,GI:218359391	AP012030,ECDH1ME8569_0037,caiB,BAJ41893.1,GI:315134734	AP010953,ECO26_0039,caiB,BAI23400.1,GI:257751898	CP001637,EcDH1_3561,ACX41175.1,jgi:EcDH1_3561,GI:260450753	FM180568,E2348C_0039,caiB,CAS07587.1,GI:215263272	CP001368,ECSP_0041,caiB,ACT69936.1,gcdmuw:ECSP_0041,GI:254590575	CP000946,EcolC_3617,ACA79231.1,jgi:EcolC_3617,GI:169756532	CP001383,SFxv_0036,caiB,ADA72383.1,ChinaCDC:SFxv_0036,GI:281599399	CP001396,BWG_0036,caiB,ACR62673.1,nktd:BWG_0036,GI:238860675	AE005674,SF0035,caiB,mgcchina:SF0000035,AAN41701.1,GI:24050235	
OID31	U00096,b0039,caiA,AAC73150.1,GI:1786223	CP000948,ECDH10B_0040,caiA,ACB01244.1,ecoli:ECDH10B_0040,GI:169887537	FN554766,EC042_0041,caiA,CBG32875.1,GI:284919820	CP001383,SFxv_0037,caiA,ADA72384.1,ChinaCDC:SFxv_0037,GI:281599400	AP009048,Y75_p0039,caiA,YP_488345.1,GI:388476161	CP000800,EcE24377A_0041,caiA,ABV17974.1,GI:157078266	CP001637,EcDH1_3560,ACX41174.1,jgi:EcDH1_3560,GI:260450752	AP010958,ECO103_0041,caiA,BAI28921.1,GI:257757424	CP002516,EKO11_3873,ADX52446.1,jgi:EKO11_3873,GI:323380178	CU928161,ECS88_0042,caiA,CAR01408.1,GI:218363748	BA000007,ECs0042,BAB33465.1,GI:13359498	CU928162,ECED1_0038,caiA,CAR06261.1,GI:218425479	AM946981,B21_00042,caiA,CAQ30559.1,GI:242375878	CP001671,ECABU_c00440,caiA,ADN44659.1,goetting:ECABU_c00440,GI:307551884	CP000946,EcolC_3616,ACA79230.1,jgi:EcolC_3616,GI:169756531	CU928163,ECUMN_0041,caiA,CAR11264.1,GI:218430397	FN649414,ETEC_0039,CBI99540.1,GI:309700252	CP001164,ECH74115_0043,caiA,ACI38363.1,tigr:ECH74115_0043,GI:209160930	CU928164,ECIAI39_0040,caiA,CAR16181.1,GI:218368445	CP001368,ECSP_0042,caiA,ACT69937.1,gcdmuw:ECSP_0042,GI:254590576	CP000247,ECP_0039,ABG68081.1,goetting:ECP0039,GI:110341844	CP001665,ECBD_3576,ACT30575.1,jgi:ECBD_3576,GI:253325973	AE005674,SF0036,caiA,mgcchina:SF0000036,AAN41702.1,GI:24050237	CP001846,G2583_0041,caiA,ADD54697.1,nkteda:G2583_0041,GI:290760736	CP000266,SFV_0033,caiA,ABF02321.1,mgcchina:SFV_0033,GI:110613654	CP001855,NRG857_00205,ADR25472.1,GI:312944645	CP000970,EcSMS35_0040,caiA,ACB16358.1,tigr:EcSMS35_0040,GI:170518180	CP001509,ECD_00043,caiA,kribb:ECDb_00043,ACT41944.1,GI:253976274	CU928160,ECIAI1_0041,caiA,CAQ96931.1,GI:218359392	CP000802,EcHS_A0043,caiA,ABV04443.1,tigr:EcHS_A0043,GI:157065188	AE014073,S0038,caiA,ecoli:S0038,AAP15583.1,GI:30039849	AP010953,ECO26_0040,caiA,BAI23401.1,GI:257751899	CU928145,EC55989_0039,caiA,CAU95926.1,GI:218350243	CP002167,UM146_22975,ADN73916.1,rtl:UM146_22975,GI:307629612	AE014075,c0048,caiA,E.coli:c0048,AAN78546.1,GI:26106360	AP009378,ECSF_0044,BAI53584.1,GI:281177254	AE005174,Z0045,caiA,AAG54342.1,GI:12512726	CP002797,ECNA114_0026,caiA,AEG34848.1,pbluoh:ECNA114_0026,GI:333968043	CP002967,WFL_00195,caiA,UF:WFL_00195,AFH09707.1,GI:383403464	CP000468,APECO1_1942,caiA,ABI99528.1,vmpmisu:APECO1_1942,GI:115511454	AP012030,ECDH1ME8569_0038,caiA,BAJ41894.1,GI:315134735	AP009240,ECSE_0040,BAG75564.1,GI:209910490	AP010960,ECO111_0040,caiA,BAI34041.1,GI:257762546	CP001969,ECOK1_0038,caiA,ADE89361.1,jcvi:ECOK1_0038,GI:294490605	FM180568,E2348C_0040,caiA,CAS07588.1,GI:215263273	CU651637,LF82_0257,caiA,CAP74609.1,GI:222031871	CP000034,SDY_0061,caiA,ABB60299.1,mgcchina:SDY0061,GI:81239589	CP002185,ECW_m0039,caiA,ADT73592.1,AIBN:ECW_m0039,GI:315059265	CP000243,UTI89_C0045,caiA,ABE05555.1,GI:91070674	CP000038,SSON_0047,caiA,AAZ86843.1,mgcchina:SSO0047,GI:73854136	CP001396,BWG_0037,caiA,ACR62671.1,nktd:BWG_0037,GI:238860673	CP002729,UMNK88_39,AEE54705.1,vbsumn:UMNK88_39,GI:332341371	CP000819,ECB_00043,caiA,ACT37736.1,kribb:ECB_00043,GI:253972065	
OID32	AP012030,ECDH1ME8569_0039,caiT,BAJ41895.1,GI:315134736	AP009048,Y75_p0040,caiT,YP_488346.1,GI:388476162	CP000800,EcE24377A_0042,caiT,ABV19566.1,GI:157079858	CP000243,UTI89_C0046,caiT,ABE05556.1,GI:91070675	CU928161,ECS88_0043,caiT,CAR01409.1,GI:218363749	CU928160,ECIAI1_0042,caiT,CAQ96932.1,GI:218359393	CP000468,APECO1_1941,caiT,ABI99529.1,vmpmisu:APECO1_1941,GI:115511455	AE014073,S0039,caiT,ecoli:S0039,AAP15584.1,GI:30039850	CP000948,ECDH10B_0041,caiT,ACB01245.1,ecoli:ECDH10B_0041,GI:169887538	AP009240,ECSE_0041,BAG75565.1,GI:209910491	CU651637,LF82_0263,caiT,CAP74610.1,GI:222031872	AM946981,B21_00043,caiT,CAQ30560.1,GI:242375879	CP002167,UM146_22980,ADN73917.1,rtl:UM146_22980,GI:307629613	U00096,b0040,caiT,AAC73151.1,GI:1786224	CP000970,EcSMS35_0041,caiT,ACB16847.1,tigr:EcSMS35_0041,GI:170518669	CP002967,WFL_00200,caiT,UF:WFL_00200,AFH09708.1,GI:383403465	CP002797,ECNA114_0027,caiT,AEG34849.1,pbluoh:ECNA114_0027,GI:333968044	CP000034,SDY_0062,caiT,ABB60300.1,mgcchina:SDY0062,GI:81239590	AE005174,Z0046,caiT,AAG54343.1,GI:12512727	AP010953,ECO26_0041,caiT,BAI23402.1,GI:257751900	FN554766,EC042_0042,caiT,CBG32876.1,GI:284919821	CP000802,EcHS_A0044,caiT,ABV04444.1,tigr:EcHS_A0044,GI:157065189	AP010960,ECO111_0041,caiT,BAI34042.1,GI:257762547	FM180568,E2348C_0041,caiT,CAS07589.1,GI:215263274	CP001164,ECH74115_0044,caiT,ACI38033.1,tigr:ECH74115_0044,GI:209160600	CP000946,EcolC_3615,ACA79229.1,jgi:EcolC_3615,GI:169756530	AE005674,SF0037,caiT,mgcchina:SF0000037,AAN41703.1,GI:24050238	CP000266,SFV_0034,caiT,ABF02322.1,mgcchina:SFV_0034,GI:110613655	BA000007,ECs0043,BAB33466.1,GI:13359499	CP000038,SSON_0048,caiT,AAZ86844.1,mgcchina:SSO0048,GI:73854137	CP002729,UMNK88_40,AEE54706.1,vbsumn:UMNK88_40,GI:332341372	CP001665,ECBD_3575,ACT30574.1,jgi:ECBD_3575,GI:253325972	CP000819,ECB_00044,caiT,ACT37737.1,kribb:ECB_00044,GI:253972066	AE014075,c0049,caiT,E.coli:c0049,AAN78547.1,GI:26106361	AP010958,ECO103_0042,caiT,BAI28922.1,GI:257757425	CP002185,ECW_m0040,caiT,ADT73593.1,AIBN:ECW_m0040,GI:315059266	CU928163,ECUMN_0042,caiT,CAR11265.1,GI:218430398	CU928145,EC55989_0040,caiT,CAU95927.1,GI:218350244	CP001969,ECOK1_0039,caiT,ADE89777.1,jcvi:ECOK1_0039,GI:294491021	CP001671,ECABU_c00450,caiT,ADN44660.1,goetting:ECABU_c00450,GI:307551885	CU928164,ECIAI39_0041,caiT,CAR16182.1,GI:218368446	AP009378,ECSF_0045,BAI53585.1,GI:281177255	CP001855,NRG857_00210,ADR25473.1,GI:312944646	CP002516,EKO11_3872,ADX52445.1,jgi:EKO11_3872,GI:323380177	CP000247,ECP_0040,ABG68082.1,goetting:ECP0040,GI:110341845	FN649414,ETEC_0040,CBI99541.1,GI:309700253	CP001396,BWG_0038,caiT,ACR65156.1,nktd:BWG_0038,GI:238863158	CP001509,ECD_00044,caiT,kribb:ECDb_00044,ACT41945.1,GI:253976275	CP001637,EcDH1_3559,ACX41173.1,jgi:EcDH1_3559,GI:260450751	CP001383,SFxv_0038,caiT,ADA72385.1,ChinaCDC:SFxv_0038,GI:281599401	CP001368,ECSP_0043,caiT,ACT69938.1,gcdmuw:ECSP_0043,GI:254590577	CP001846,G2583_0042,caiT,ADD54698.1,nkteda:G2583_0042,GI:290760737	CU928162,ECED1_0039,caiT,CAR06262.1,GI:218425480	
OID33	CP002167,UM146_22985,ADN73918.1,rtl:UM146_22985,GI:307629614	CP001855,NRG857_00215,ADR25474.1,GI:312944647	AP010953,ECO26_0042,fixA,BAI23403.1,GI:257751901	CP000468,APECO1_1940,fixA,ABI99530.1,vmpmisu:APECO1_1940,GI:115511456	CP000247,ECP_0041,ABG68083.1,goetting:ECP0041,GI:110341846	FM180568,E2348C_0042,fixA,CAS07590.1,GI:215263275	CP001383,SFxv_0039,fixA,ADA72386.1,ChinaCDC:SFxv_0039,GI:281599402	CP000948,ECDH10B_0042,fixA,ACB01246.1,ecoli:ECDH10B_0042,GI:169887539	AE005674,SF0038,fixA,mgcchina:SF0000038,AAN41704.2,GI:56383140	CP000802,EcHS_A0047,fixA,ABV04447.1,tigr:EcHS_A0047,GI:157065192	AE014073,S0040,fixA,ecoli:S0040,AAP15585.1,GI:30039851	CU928163,ECUMN_0043,fixA,CAR11266.1,GI:218430399	CP001637,EcDH1_3558,ACX41172.1,jgi:EcDH1_3558,GI:260450750	CP002516,EKO11_3871,ADX52444.1,jgi:EKO11_3871,GI:323380176	CP000800,EcE24377A_0045,etfB,ABV20271.1,GI:157080563	CP002967,WFL_00205,fixA,UF:WFL_00205,AFH09709.1,GI:383403466	CU928162,ECED1_0040,fixA,CAR06263.1,GI:218425481	CP002729,UMNK88_41,AEE54707.1,vbsumn:UMNK88_41,GI:332341373	CP001969,ECOK1_0040,fixA,ADE90768.1,jcvi:ECOK1_0040,GI:294492012	CU928164,ECIAI39_0042,fixA,CAR16183.1,GI:218368447	AP010958,ECO103_0043,fixA,BAI28923.1,GI:257757426	CP000819,ECB_00045,fixA,ACT37738.1,kribb:ECB_00045,GI:253972067	CP002797,ECNA114_0029,fixA,AEG34851.1,pbluoh:ECNA114_0029,GI:333968046	CP001164,ECH74115_0045,fixA,ACI37497.1,tigr:ECH74115_0045,GI:209160064	BA000007,ECs0044,BAB33467.1,GI:13359500	CU928161,ECS88_0044,fixA,CAR01410.1,GI:218363750	CP001509,ECD_00045,fixA,kribb:ECDb_00045,ACT41946.1,GI:253976276	CU651637,LF82_0669,fixA,CAP74611.1,GI:222031873	AP012030,ECDH1ME8569_0040,fixA,BAJ41896.1,GI:315134737	AP009240,ECSE_0042,BAG75566.1,GI:209910492	CP000266,SFV_0035,fixA,ABF02323.1,mgcchina:SFV_0035,GI:110613656	AM946981,B21_00044,fixA,CAQ30561.1,GI:242375880	CP000243,UTI89_C0047,fixA,ABE05557.1,GI:91070676	CP000970,EcSMS35_0043,fixA,ACB20163.1,tigr:EcSMS35_0043,GI:170521985	U00096,b0041,fixA,AAC73152.2,GI:87081682	CU928160,ECIAI1_0043,fixA,CAQ96933.1,GI:218359394	CP001671,ECABU_c00460,ADN44661.1,goetting:ECABU_c00460,GI:307551886	CP001846,G2583_0043,fixA,ADD54699.1,nkteda:G2583_0043,GI:290760738	CP001396,BWG_0039,fixA,ACR64337.1,nktd:BWG_0039,GI:238862339	CP001665,ECBD_3574,ACT30573.1,jgi:ECBD_3574,GI:253325971	CP002185,ECW_m0041,fixA,ADT73594.1,AIBN:ECW_m0041,GI:315059267	CP000034,SDY_0063,fixA,ABB60301.1,mgcchina:SDY0063,GI:81239591	AE014075,c0050,fixA,E.coli:c0050,AAN78548.1,GI:26106362	CP000946,EcolC_3614,ACA79228.1,jgi:EcolC_3614,GI:169756529	CP001368,ECSP_0044,fixA,ACT69939.1,gcdmuw:ECSP_0044,GI:254590578	FN649414,ETEC_0041,CBI99542.1,GI:309700254	FN554766,EC042_0043,fixA,CBG32877.1,GI:284919822	AP009048,Y75_p0041,fixA,YP_488347.1,GI:388476163	AE005174,Z0047,fixA,AAG54344.1,GI:12512731	AP010960,ECO111_0042,fixA,BAI34043.1,GI:257762548	CU928145,EC55989_0041,fixA,CAU95928.1,GI:218350245	CP000038,SSON_0049,fixA,AAZ86845.1,mgcchina:SSO0049,GI:73854138	AP009378,ECSF_0046,BAI53586.1,GI:281177256	
OID34	AP010958,ECO103_0044,fixB,BAI28924.1,GI:257757427	AP009048,Y75_p0042,fixB,YP_488348.1,GI:388476164	AP009378,ECSF_0047,BAI53587.1,GI:281177257	CU928163,ECUMN_0044,fixB,CAR11267.1,GI:218430400	CP001969,ECOK1_0041,fixB,ADE88634.1,jcvi:ECOK1_0041,GI:294489878	CP000247,ECP_0042,ABG68084.1,goetting:ECP0042,GI:110341847	CP000468,APECO1_1939,fixB,ABI99531.1,vmpmisu:APECO1_1939,GI:115511457	AM946981,B21_00045,fixB,CAQ30562.1,GI:242375881	AP010960,ECO111_0043,fixB,BAI34044.1,GI:257762549	CP000946,EcolC_3613,ACA79227.1,jgi:EcolC_3613,GI:169756528	AE005174,Z0048,fixB,AAG54345.1,GI:12512732	FM180568,E2348C_0043,fixB,CAS07591.1,GI:215263276	FN554766,EC042_0044,fixB,CBG32878.1,GI:284919823	U00096,b0042,fixB,AAC73153.1,GI:1786226	CP000800,EcE24377A_0046,fixB,ABV16982.1,GI:157077274	CU928164,ECIAI39_0043,fixB,CAR16184.1,GI:218368448	AE005674,SF0039,mgcchina:SF0000039,AAN41705.1,GI:24050240	BA000007,ECs0045,BAB33468.1,GI:13359501	CP001509,ECD_00046,fixB,kribb:ECDb_00046,ACT41947.1,GI:253976277	CP002185,ECW_m0042,fixB,ADT73595.1,AIBN:ECW_m0042,GI:315059268	CP002967,WFL_00210,fixB,UF:WFL_00210,AFH09710.1,GI:383403467	CP002729,UMNK88_42,AEE54708.1,vbsumn:UMNK88_42,GI:332341374	CU928162,ECED1_0041,fixB,CAR06264.1,GI:218425482	CP001665,ECBD_3573,ACT30572.1,jgi:ECBD_3573,GI:253325970	AP010953,ECO26_0043,fixB,BAI23404.1,GI:257751902	CP000034,SDY_0064,fixB,ABB60302.1,mgcchina:SDY0064,GI:81239592	CP001671,ECABU_c00470,ADN44662.1,goetting:ECABU_c00470,GI:307551887	CP001637,EcDH1_3557,ACX41171.1,jgi:EcDH1_3557,GI:260450749	CP001368,ECSP_0045,fixB,ACT69940.1,gcdmuw:ECSP_0045,GI:254590579	CP000948,ECDH10B_0043,fixB,ACB01247.1,ecoli:ECDH10B_0043,GI:169887540	CU928145,EC55989_0042,fixB,CAU95929.1,GI:218350246	CU651637,LF82_0670,fixB,CAP74612.1,GI:222031874	CP002797,ECNA114_0030,fixB,AEG34852.1,pbluoh:ECNA114_0030,GI:333968047	CP000243,UTI89_C0048,fixB,ABE05558.1,GI:91070677	CP002516,EKO11_3870,ADX52443.1,jgi:EKO11_3870,GI:323380175	CP001396,BWG_0040,fixB,ACR64339.1,nktd:BWG_0040,GI:238862341	AP012030,ECDH1ME8569_0041,fixB,BAJ41897.1,GI:315134738	CP000819,ECB_00046,fixB,ACT37739.1,kribb:ECB_00046,GI:253972068	FN649414,ETEC_0042,CBI99543.1,GI:309700255	CP001846,G2583_0044,fixB,ADD54700.1,nkteda:G2583_0044,GI:290760739	CP002167,UM146_22990,fixB,ADN73919.1,rtl:UM146_22990,GI:307629615	CP001855,NRG857_00220,fixB,ADR25475.1,GI:312944648	AP009240,ECSE_0043,BAG75567.1,GI:209910493	CU928161,ECS88_0045,fixB,CAR01411.1,GI:218363751	CU928160,ECIAI1_0044,fixB,CAQ96934.1,GI:218359395	CP000970,EcSMS35_0044,fixB,ACB18299.1,tigr:EcSMS35_0044,GI:170520121	CP000038,SSON_0050,fixB,AAZ86846.1,mgcchina:SSO0050,GI:73854139	CP000802,EcHS_A0048,fixB,ABV04448.1,tigr:EcHS_A0048,GI:157065193	CP001164,ECH74115_0046,fixB,ACI39205.1,tigr:ECH74115_0046,GI:209161772	
OID35	FN649414,ETEC_0043,CBI99544.1,GI:309700256	AE005674,SF0040,fixC,mgcchina:SF0000040,AAN41706.1,GI:24050241	CP000038,SSON_0051,fixC,AAZ86847.1,mgcchina:SSO0051,GI:73854140	AP009048,Y75_p0043,fixC,YP_488349.1,GI:388476165	FM180568,E2348C_0044,fixC,CAS07592.1,GI:215263277	CP002797,ECNA114_0031,fixC,AEG34853.1,pbluoh:ECNA114_0031,GI:333968048	CP002967,WFL_00215,fixC,UF:WFL_00215,AFH09711.1,GI:383403468	CP001396,BWG_0041,fixC,ACR64749.1,nktd:BWG_0041,GI:238862751	CU928164,ECIAI39_0044,fixC,CAR16185.1,GI:218368449	CP001665,ECBD_3572,ACT30571.1,jgi:ECBD_3572,GI:253325969	CP000247,ECP_0043,ABG68085.1,goetting:ECP0043,GI:110341848	BA000007,ECs0046,BAB33469.1,GI:13359502	CP000948,ECDH10B_0044,fixC,ACB01248.1,ecoli:ECDH10B_0044,GI:169887541	AP010960,ECO111_0044,fixC,BAI34045.1,GI:257762550	CU928163,ECUMN_0045,fixC,CAR11268.1,GI:218430401	U00096,b0043,fixC,AAC73154.1,GI:1786227	CP002167,UM146_22995,ADN73920.1,rtl:UM146_22995,GI:307629616	FN554766,EC042_0045,fixC,CBG32879.1,GI:284919824	CP000970,EcSMS35_0045,fixC,ACB18829.1,tigr:EcSMS35_0045,GI:170520651	CP000946,EcolC_3612,ACA79226.1,jgi:EcolC_3612,GI:169756527	CU928162,ECED1_0042,fixC,CAR06265.1,GI:218425483	CP001855,NRG857_00225,ADR25476.1,GI:312944649	CU928161,ECS88_0046,fixC,CAR01412.1,GI:218363752	AM946981,B21_00046,fixC,CAQ30563.1,GI:242375882	CP000034,SDY_0065,fixC,ABB60303.1,mgcchina:SDY0065,GI:81239593	CP001368,ECSP_0046,fixC,ACT69941.1,gcdmuw:ECSP_0046,GI:254590580	AP009378,ECSF_0048,BAI53588.1,GI:281177258	AP009240,ECSE_0044,BAG75568.1,GI:209910494	CP002185,ECW_m0043,fixC,ADT73596.1,AIBN:ECW_m0043,GI:315059269	CP001637,EcDH1_3556,ACX41170.1,jgi:EcDH1_3556,GI:260450748	AP010958,ECO103_0045,fixC,BAI28925.1,GI:257757428	CP000243,UTI89_C0049,fixC,ABE05559.1,GI:91070678	CP000819,ECB_00047,fixC,ACT37740.1,kribb:ECB_00047,GI:253972069	CP001671,ECABU_c00480,ADN44663.1,goetting:ECABU_c00480,GI:307551888	CU928160,ECIAI1_0045,fixC,CAQ96935.1,GI:218359396	AE005174,Z0049,fixC,AAG54346.1,GI:12512733	CP001164,ECH74115_0047,fixC,ACI38609.1,tigr:ECH74115_0047,GI:209161176	CP000800,EcE24377A_0047,fixC,ABV18405.1,GI:157078697	CU928145,EC55989_0043,fixC,CAU95930.1,GI:218350247	CP002729,UMNK88_43,AEE54709.1,vbsumn:UMNK88_43,GI:332341375	CP002516,EKO11_3869,ADX52442.1,jgi:EKO11_3869,GI:323380174	CP001846,G2583_0045,fixC,ADD54701.1,nkteda:G2583_0045,GI:290760740	CP001383,SFxv_0041,fixC,ADA72387.1,ChinaCDC:SFxv_0041,GI:281599403	AP012030,ECDH1ME8569_0042,fixC,BAJ41898.1,GI:315134739	CP000802,EcHS_A0049,fixC,ABV04449.1,tigr:EcHS_A0049,GI:157065194	CP000266,SFV_0037,fixC,ABF02324.1,mgcchina:SFV_0037,GI:110613657	CU651637,LF82_0671,fixC,CAP74613.1,GI:222031875	AE014075,c0053,fixC,E.coli:c0053,AAN78549.1,GI:26106363	AP010953,ECO26_0044,fixC,BAI23405.1,GI:257751903	CP000468,APECO1_1938,ydiS,ABI99532.1,vmpmisu:APECO1_1938,GI:115511458	CP001969,ECOK1_0042,fixC,ADE90395.1,jcvi:ECOK1_0042,GI:294491639	CP001509,ECD_00047,fixC,kribb:ECDb_00047,ACT41948.1,GI:253976278	AE014073,S0042,fixC,ecoli:S0042,AAP15586.1,GI:30039852	
OID36	AP009378,ECSF_0049,BAI53589.1,GI:281177259	CP001637,EcDH1_3555,ACX41169.1,jgi:EcDH1_3555,GI:260450747	CP001665,ECBD_3571,ACT30570.1,jgi:ECBD_3571,GI:253325968	CP001368,ECSP_0047,fixX,ACT69942.1,gcdmuw:ECSP_0047,GI:254590581	FN554766,EC042_0046,fixX,CBG32880.1,GI:284919825	CU928164,ECIAI39_0045,fixX,CAR16186.1,GI:218368450	CP000247,ECP_0044,ABG68086.1,goetting:ECP0044,GI:110341849	CU928145,EC55989_0044,fixX,CAU95931.1,GI:218350248	CU651637,LF82_0672,fixX,CAP74614.1,GI:222031876	CP002797,ECNA114_0032,fixX,AEG34854.1,pbluoh:ECNA114_0032,GI:333968049	CP002516,EKO11_3868,ADX52441.1,jgi:EKO11_3868,GI:323380173	AP009048,Y75_p0044,fixX,YP_488350.1,GI:388476166	CP001396,BWG_0042,fixX,ACR64100.1,nktd:BWG_0042,GI:238862102	AP009240,ECSE_0045,BAG75569.1,GI:209910495	CP002167,UM146_23000,ADN73921.1,rtl:UM146_23000,GI:307629617	AP012030,ECDH1ME8569_0043,fixX,BAJ41899.1,GI:315134740	CP000038,SSON_0052,fixX,AAZ86848.1,mgcchina:SSO0052,GI:73854141	AP010953,ECO26_0045,fixX,BAI23406.1,GI:257751904	CP001671,ECABU_c00490,ADN44664.1,goetting:ECABU_c00490,GI:307551889	CP000819,ECB_00048,fixX,ACT37741.1,kribb:ECB_00048,GI:253972070	AP010960,ECO111_0045,fixX,BAI34046.1,GI:257762551	CP001846,G2583_0046,fixX,ADD54702.1,nkteda:G2583_0046,GI:290760741	BA000007,ECs0047,BAB33470.1,GI:13359503	U00096,b0044,fixX,AAC73155.1,GI:1786228	AM946981,B21_00047,fixX,CAQ30564.1,GI:242375883	CP001969,ECOK1_0043,fixX,ADE89700.1,jcvi:ECOK1_0043,GI:294490944	CP000802,EcHS_A0050,fixX,ABV04450.1,tigr:EcHS_A0050,GI:157065195	CP001855,NRG857_00230,ADR25477.1,GI:312944650	AP010958,ECO103_0046,fixX,BAI28926.1,GI:257757429	CU928162,ECED1_0043,fixX,CAR06266.1,GI:218425484	CP002185,ECW_m0044,fixX,ADT73597.1,AIBN:ECW_m0044,GI:315059270	CP001383,SFxv_0042,fixX,ADA72388.1,ChinaCDC:SFxv_0042,GI:281599404	AE005674,SF0041,fixX,mgcchina:SF0000041,AAN41707.1,GI:24050242	CP002729,UMNK88_44,AEE54710.1,vbsumn:UMNK88_44,GI:332341376	CU928160,ECIAI1_0046,fixX,CAQ96936.1,GI:218359397	FN649414,ETEC_0044,CBI99545.1,GI:309700257	CP000266,SFV_0038,fixX,ABF02325.1,mgcchina:SFV_0038,GI:110613658	CP000800,EcE24377A_0048,fixX,ABV18067.1,GI:157078359	CP001164,ECH74115_0048,fixX,ACI36389.1,tigr:ECH74115_0048,GI:209158956	FM180568,E2348C_0045,fixX,CAS07593.1,GI:215263278	CU928161,ECS88_0047,fixX,CAR01413.1,GI:218363753	CP000946,EcolC_3611,ACA79225.1,jgi:EcolC_3611,GI:169756526	CP000970,EcSMS35_0046,fixX,ACB16844.1,tigr:EcSMS35_0046,GI:170518666	AE005174,Z0050,fixX,AAG54347.1,GI:12512734	CP000948,ECDH10B_0045,fixX,ACB01249.1,ecoli:ECDH10B_0045,GI:169887542	CP002967,WFL_00220,fixX,UF:WFL_00220,AFH09712.1,GI:383403469	AE014075,c0054,fixX,E.coli:c0054,AAN78550.1,GI:26106364	CP000243,UTI89_C0050,fixX,ABE05560.1,GI:91070679	CP000034,SDY_0066,fixX,ABB60304.1,mgcchina:SDY0066,GI:81239594	AE014073,S0043,fixX,ecoli:S0043,AAP15587.1,GI:30039853	CU928163,ECUMN_0046,fixX,CAR11269.1,GI:218430402	CP001509,ECD_00048,fixX,kribb:ECDb_00048,ACT41949.1,GI:253976279	
OID37	CP001509,ECD_00049,yaaU,kribb:ECDb_00049,ACT41950.1,GI:253976280	FM180568,E2348C_0046,yaaU,CAS07594.1,GI:215263279	CP000036,SBO_0034,yaaU,ABB64770.1,mgcchina:SBO0034,GI:81244062	CP001855,NRG857_00235,ADR25478.1,GI:312944651	CP001665,ECBD_3570,ACT30569.1,jgi:ECBD_3570,GI:253325967	CP000266,SFV_0039,yaaU,ABF02326.1,mgcchina:SFV_0039,GI:110613659	AP009048,Y75_p0045,yaaU,YP_488351.1,GI:388476167	CP000800,EcE24377A_0049,ABV16711.1,GI:157077003	CP000802,EcHS_A0051,ABV04451.1,tigr:EcHS_A0051,GI:157065196	AP010953,ECO26_0046,yaaU,BAI23407.1,GI:257751905	AP012030,ECDH1ME8569_0044,yaaU,BAJ41900.1,GI:315134741	CP001969,ECOK1_0044,ADE91302.1,jcvi:ECOK1_0044,GI:294492546	CP001164,ECH74115_0049,ACI37574.1,tigr:ECH74115_0049,GI:209160141	AE014073,S0044,yaaU,ecoli:S0044,AAP15588.1,GI:30039854	FN554766,EC042_0047,CBG32881.1,GI:284919826	CP001637,EcDH1_3554,ACX41168.1,jgi:EcDH1_3554,GI:260450746	CU928163,ECUMN_0047,yaaU,CAR11270.1,GI:218430403	AE005174,Z0051,yaaU,AAG54348.1,GI:12512735	CP000243,UTI89_C0051,yaaU,ABE05561.1,GI:91070680	U00096,b0045,yaaU,AAC73156.1,GI:1786229	AP010958,ECO103_0047,yaaU,BAI28927.1,GI:257757430	CP002797,ECNA114_0033,yaaU,AEG34855.1,pbluoh:ECNA114_0033,GI:333968050	AE005674,SF0042,yaaU,mgcchina:SF0000042,AAN41708.1,GI:24050243	CU651637,LF82_2463,yaaU,CAP74615.1,GI:222031877	CP000948,ECDH10B_0046,yaaU,ACB01250.1,ecoli:ECDH10B_0046,GI:169887543	CP000946,EcolC_3610,ACA79224.1,jgi:EcolC_3610,GI:169756525	CU928164,ECIAI39_0046,yaaU,CAR16187.1,GI:218368451	AP010960,ECO111_0046,yaaU,BAI34047.1,GI:257762552	AM946981,B21_00048,yaaU,CAQ30565.1,GI:242375884	CP000034,SDY_0067,yaaU,ABB60305.1,mgcchina:SDY0067,GI:81239595	CP002516,EKO11_3867,ADX52440.1,jgi:EKO11_3867,GI:323380172	CP000468,APECO1_1937,yaaU,ABI99533.1,vmpmisu:APECO1_1937,GI:115511459	CP001368,ECSP_0048,yaaU,ACT69943.1,gcdmuw:ECSP_0048,GI:254590582	CP002967,WFL_00225,yaaU,UF:WFL_00225,AFH09713.1,GI:383403470	CP001846,G2583_0047,yaaU,ADD54703.1,nkteda:G2583_0047,GI:290760742	CP000819,ECB_00049,yaaU,ACT37742.1,kribb:ECB_00049,GI:253972071	CP001671,ECABU_c00500,yaaU,ADN44665.1,goetting:ECABU_c00500,GI:307551890	AP009378,ECSF_0050,BAI53590.1,GI:281177260	FN649414,ETEC_0045,CBI99546.1,GI:309700258	CU928160,ECIAI1_0047,yaaU,CAQ96937.1,GI:218359398	CP000970,EcSMS35_0047,ACB17483.1,tigr:EcSMS35_0047,GI:170519305	AE014075,c0055,yaaU,E.coli:c0055,AAN78551.1,GI:26106365	AP009240,ECSE_0046,BAG75570.1,GI:209910496	CP001396,BWG_0043,yaaU,ACR65186.1,nktd:BWG_0043,GI:238863188	CU928145,EC55989_0045,yaaU,CAU95932.1,GI:218350249	CP002167,UM146_23005,ADN73922.1,rtl:UM146_23005,GI:307629618	CU928162,ECED1_0044,yaaU,CAR06267.1,GI:218425485	CU928161,ECS88_0048,yaaU,CAR01414.1,GI:218363754	CP000247,ECP_0045,ABG68087.1,goetting:ECP0045,GI:110341850	CP002729,UMNK88_45,AEE54711.1,vbsumn:UMNK88_45,GI:332341377	CP002185,ECW_m0045,yaaU,ADT73598.1,AIBN:ECW_m0045,GI:315059271	CP001383,SFxv_0043,yaaU,ADA72389.1,ChinaCDC:SFxv_0043,GI:281599405	BA000007,ECs0048,BAB33471.1,GI:13359504	
OID38	CP001855,NRG857_00240,ADR25479.1,GI:312944652	FN554766,EC042_0048,kefF,CBG32882.1,GI:284919827	CP000243,UTI89_C0052,yabF,ABE05562.1,GI:91070681	CU928145,EC55989_0046,kefF,CAU95933.1,GI:218350250	CP002967,WFL_00230,kefF,UF:WFL_00230,AFH09714.1,GI:383403471	CP000036,SBO_0035,yabF,ABB64771.1,mgcchina:SBO0035,GI:81244063	AP009048,Y75_p0046,kefF,YP_488352.1,GI:388476168	CP002167,UM146_23010,ADN73923.1,rtl:UM146_23010,GI:307629619	CP001969,ECOK1_0045,kefF,ADE92730.1,jcvi:ECOK1_0045,GI:294493974	U00096,b0046,kefF,AAC73157.1,GI:1786231	CP000034,SDY_0069,yabF,ABB60307.1,mgcchina:SDY0069,GI:81239597	AE014073,S0045,yabF,ecoli:S0045,AAP15589.1,GI:30039855	CU928162,ECED1_0045,kefF,CAR06268.1,GI:218425486	CP000946,EcolC_3609,ACA79223.1,jgi:EcolC_3609,GI:169756524	CP000266,SFV_0040,yabF,ABF02327.1,mgcchina:SFV_0040,GI:110613660	CU928163,ECUMN_0048,kefF,CAR11271.1,GI:218430404	CU928160,ECIAI1_0048,kefF,CAQ96938.1,GI:218359399	FN649414,ETEC_0046,CBI99547.1,GI:309700259	CP001396,BWG_0044,kefF,ACR63120.1,nktd:BWG_0044,GI:238861122	BA000007,ECs0049,BAB33472.1,GI:13359505	CP002185,ECW_m0046,kefF,ADT73599.1,AIBN:ECW_m0046,GI:315059272	AE014075,c0056,yabF,E.coli:c0056,AAN78552.1,GI:26106366	CU651637,LF82_1159,kefF,CAP74616.1,GI:222031878	CP001063,SbBS512_E0040,kefF,ACD07697.1,tigr:SbBS512_E0040,GI:187428423	CP001665,ECBD_3569,ACT30568.1,jgi:ECBD_3569,GI:253325966	AP009240,ECSE_0047,BAG75571.1,GI:209910497	AP009378,ECSF_0051,BAI53591.1,GI:281177261	AP010960,ECO111_0047,kefF,BAI34048.1,GI:257762553	CP002516,EKO11_3866,ADX52439.1,jgi:EKO11_3866,GI:323380171	CP001671,ECABU_c00510,yabF,ADN44666.1,goetting:ECABU_c00510,GI:307551891	CP002797,ECNA114_0034,kefF,AEG34856.1,pbluoh:ECNA114_0034,GI:333968051	CP001846,G2583_0048,kefF,ADD54704.1,nkteda:G2583_0048,GI:290760743	CP000802,EcHS_A0052,kefF,ABV04452.1,tigr:EcHS_A0052,GI:157065197	CP000948,ECDH10B_0047,kefF,ACB01251.1,ecoli:ECDH10B_0047,GI:169887544	CP001164,ECH74115_0050,kefF,ACI39691.1,tigr:ECH74115_0050,GI:209162258	AE005174,Z0052,yabF,AAG54349.1,GI:12512736	CP000819,ECB_00050,yabF,ACT37743.1,kribb:ECB_00050,GI:253972072	AP010953,ECO26_0047,kefF,BAI23408.1,GI:257751906	CP000800,EcE24377A_0050,kefF,ABV16747.1,GI:157077039	CP000468,APECO1_1936,yabF,ABI99534.1,vmpmisu:APECO1_1936,GI:115511460	CP001383,SFxv_0044,kefF,ADA72390.1,ChinaCDC:SFxv_0044,GI:281599406	CP000038,SSON_0054,yabF,AAZ86849.1,mgcchina:SSO0054,GI:73854142	CP000970,EcSMS35_0048,kefF,ACB15577.1,tigr:EcSMS35_0048,GI:170517399	CP001368,ECSP_0049,kefF,ACT69944.1,gcdmuw:ECSP_0049,GI:254590583	FM180568,E2348C_0047,kefF,CAS07595.1,GI:215263280	AE005674,SF0043,yabF,mgcchina:SF0000043,AAN41709.1,GI:24050244	CP001509,ECD_00050,yabF,kribb:ECDb_00050,ACT41951.1,GI:253976281	CP000247,ECP_0046,ABG68088.1,goetting:ECP0046,GI:110341851	CU928164,ECIAI39_0047,kefF,CAR16188.1,GI:218368452	AP010958,ECO103_0048,kefF,BAI28928.1,GI:257757431	CU928161,ECS88_0049,kefF,CAR01415.1,GI:218363755	CP002729,UMNK88_46,AEE54712.1,vbsumn:UMNK88_46,GI:332341378	AM946981,B21_00049,kefF,CAQ30566.1,GI:242375885	AP012030,ECDH1ME8569_0045,kefF,BAJ41901.1,GI:315134742	CP001637,EcDH1_3553,ACX41167.1,jgi:EcDH1_3553,GI:260450745	
OID39	CU928160,ECIAI1_0049,kefC,CAQ96939.1,GI:218359400	CP000036,SBO_0036,kefC,ABB64772.1,mgcchina:SBO0036,GI:81244064	CP000800,EcE24377A_0051,kefC,ABV21001.1,GI:157081293	AE014075,c0057,kefC,E.coli:c0057,AAN78553.1,GI:26106367	CU928161,ECS88_0050,kefC,CAR01416.1,GI:218363756	AP009048,Y75_p0047,kefC,YP_488353.1,GI:388476169	AP009240,ECSE_0048,BAG75572.1,GI:209910498	AP009378,ECSF_0052,BAI53592.1,GI:281177262	CU928163,ECUMN_0049,kefC,CAR11272.1,GI:218430405	FM180568,E2348C_0048,kefC,CAS07596.1,GI:215263281	U00096,b0047,kefC,AAC73158.1,GI:1786232	AP012030,ECDH1ME8569_0046,kefC,BAJ41902.1,GI:315134743	CP001846,G2583_0049,kefC,ADD54705.1,nkteda:G2583_0049,GI:290760744	CP001969,ECOK1_0046,kefC,ADE92487.1,jcvi:ECOK1_0046,GI:294493731	FN554766,EC042_0049,kefC,CBG32883.1,GI:284919828	CU928164,ECIAI39_0048,kefC,CAR16189.1,GI:218368453	BA000007,ECs0050,BAB33473.1,GI:13359506	CP002516,EKO11_3865,ADX52438.1,jgi:EKO11_3865,GI:323380170	CP000819,ECB_00051,kefC,ACT37744.1,kribb:ECB_00051,GI:253972073	AE014073,S0046,kefC,ecoli:S0046,AAP15590.1,GI:30039856	CP001671,ECABU_c00520,kefC,ADN44667.1,goetting:ECABU_c00520,GI:307551892	CU928145,EC55989_0047,kefC,CAU95934.1,GI:218350251	CP001368,ECSP_0050,kefC,ACT69945.1,gcdmuw:ECSP_0050,GI:254590584	CP000802,EcHS_A0053,kefC,ABV04453.1,tigr:EcHS_A0053,GI:157065198	CP000034,SDY_0070,kefC,ABB60308.1,mgcchina:SDY0070,GI:81239598	CP000468,APECO1_1935,kefC,ABI99535.1,vmpmisu:APECO1_1935,GI:115511461	FN649414,ETEC_0047,CBI99548.1,GI:309700260	CP002167,UM146_23015,ADN73924.1,rtl:UM146_23015,GI:307629620	CP000038,SSON_0055,kefC,AAZ86850.1,mgcchina:SSO0055,GI:73854143	AE005674,SF0044,kefC,mgcchina:SF0000044,AAN41710.1,GI:24050245	CP001637,EcDH1_3552,ACX41166.1,jgi:EcDH1_3552,GI:260450744	CP002185,ECW_m0047,kefC,ADT73600.1,AIBN:ECW_m0047,GI:315059273	CU928162,ECED1_0046,kefC,CAR06269.1,GI:218425487	CP001509,ECD_00051,kefC,kribb:ECDb_00051,ACT41952.1,GI:253976282	CP001855,NRG857_00245,ADR25480.1,GI:312944653	CP002797,ECNA114_0035,kefC,AEG34857.1,pbluoh:ECNA114_0035,GI:333968052	CU651637,LF82_1158,kefC,CAP74617.1,GI:222031879	AP010953,ECO26_0048,kefC,BAI23409.1,GI:257751907	CP001164,ECH74115_0051,kefC,ACI37924.1,tigr:ECH74115_0051,GI:209160491	AE005174,Z0053,kefC,AAG54350.1,GI:12512737	CP000243,UTI89_C0053,kefC,ABE05563.1,GI:91070682	CP000247,ECP_0047,ABG68089.1,goetting:ECP0047,GI:110341852	AP010960,ECO111_0048,kefC,BAI34049.1,GI:257762554	CP000948,ECDH10B_0048,kefC,ACB01252.1,ecoli:ECDH10B_0048,GI:169887545	CP001383,SFxv_0045,kefC,ADA72391.1,ChinaCDC:SFxv_0045,GI:281599407	CP000946,EcolC_3608,ACA79222.1,jgi:EcolC_3608,GI:169756523	CP002967,WFL_00235,kefC,UF:WFL_00235,AFH09715.1,GI:383403472	CP001665,ECBD_3568,ACT30567.1,jgi:ECBD_3568,GI:253325965	CP000970,EcSMS35_0049,kefC,ACB15929.1,tigr:EcSMS35_0049,GI:170517751	CP001396,BWG_0045,kefC,ACR64087.1,nktd:BWG_0045,GI:238862089	CP000266,SFV_0041,kefC,ABF02328.1,mgcchina:SFV_0041,GI:110613661	AM946981,B21_00050,kefC,CAQ30567.1,GI:242375886	CP001063,SbBS512_E0041,kefC,ACD08567.1,tigr:SbBS512_E0041,GI:187429293	CP002729,UMNK88_47,AEE54713.1,vbsumn:UMNK88_47,GI:332341379	
OID40	CP000819,ECB_00052,folA,ACT37745.1,kribb:ECB_00052,GI:253972074	CP000034,SDY_0071,folA,ABB60309.1,mgcchina:SDY0071,GI:81239599	CP002967,WFL_00240,folA,UF:WFL_00240,AFH09716.1,GI:383403473	CP002167,UM146_23020,folA,ADN73925.1,rtl:UM146_23020,GI:307629621	CP001846,G2583_0050,folA,ADD54706.1,nkteda:G2583_0050,GI:290760745	CU928160,ECIAI1_0050,folA,CAQ96940.1,GI:218359401	AP010958,ECO103_0051,folA,BAI28929.1,GI:257757432	CP000243,UTI89_C0054,folA,ABE05564.1,GI:91070683	AE005674,SF0045,folA,mgcchina:SF0000045,AAN41711.2,GI:56383141	CP001969,ECOK1_0047,folA,ADE92005.1,jcvi:ECOK1_0047,GI:294493249	AP010953,ECO26_0049,folA,BAI23410.1,GI:257751908	AP009240,ECSE_0049,BAG75573.1,GI:209910499	CP001368,ECSP_0051,folA,ACT69946.1,gcdmuw:ECSP_0051,GI:254590585	AP009048,Y75_p0048,folA,YP_488354.1,GI:388476170	CU928162,ECED1_0047,folA,CAR06270.1,GI:218425488	FN649414,ETEC_0048,CBI99549.1,GI:309700261	AE014075,c0058,folA,E.coli:c0058,AAN78554.1,GI:26106368	AE005174,Z0055,AAG54351.1,GI:12512738	CP000970,EcSMS35_0050,folA,ACB16637.1,tigr:EcSMS35_0050,GI:170518459	CP002185,ECW_m0048,folA,ADT73601.1,AIBN:ECW_m0048,GI:315059274	FN554766,EC042_0050,folA,CBG32884.1,GI:284919829	AP012030,ECDH1ME8569_0047,folA,BAJ41903.1,GI:315134744	CP001396,BWG_0046,folA,ACR62760.1,nktd:BWG_0046,GI:238860762	CP000266,SFV_0042,folA,ABF02329.1,mgcchina:SFV_0042,GI:110613662	CP001383,SFxv_0047,folA,ADA72393.1,ChinaCDC:SFxv_0047,GI:281599409	CP000948,ECDH10B_0049,folA,ACB01253.1,ecoli:ECDH10B_0049,GI:169887546	AP010960,ECO111_0049,folA,BAI34050.1,GI:257762555	CU928163,ECUMN_0050,folA,CAR11273.1,GI:218430406	CU928145,EC55989_0048,folA,CAU95935.1,GI:218350252	AM946981,B21_00051,folA,CAQ30568.1,GI:242375887	AE014073,S0047,folA,ecoli:S0047,AAP15591.1,GI:30039857	CP002797,ECNA114_0036,folA,AEG34858.1,pbluoh:ECNA114_0036,GI:333968053	CP000036,SBO_0037,folA,ABB64773.1,mgcchina:SBO0037,GI:81244065	CP000247,ECP_0048,ABG68090.1,goetting:ECP0048,GI:110341853	CP001063,SbBS512_E0042,folA,ACD06694.1,tigr:SbBS512_E0042,GI:187427420	CP001164,ECH74115_0052,folA,ACI34657.1,tigr:ECH74115_0052,GI:209157224	CP001665,ECBD_3567,ACT30566.1,jgi:ECBD_3567,GI:253325964	FM180568,E2348C_0049,folA,CAS07597.1,GI:215263282	CP002516,EKO11_3864,ADX52437.1,jgi:EKO11_3864,GI:323380169	CP000946,EcolC_3607,ACA79221.1,jgi:EcolC_3607,GI:169756522	CU928161,ECS88_0051,folA,CAR01417.1,GI:218363757	U00096,b0048,folA,AAC73159.1,GI:1786233	BA000007,ECs0051,BAB33474.1,GI:13359507	CP000802,EcHS_A0054,folA,ABV04454.1,tigr:EcHS_A0054,GI:157065199	CP001637,EcDH1_3551,ACX41165.1,jgi:EcDH1_3551,GI:260450743	CP001509,ECD_00052,folA,kribb:ECDb_00052,ACT41953.1,GI:253976283	CP001671,ECABU_c00530,folA,ADN44668.1,goetting:ECABU_c00530,GI:307551893	AP009378,ECSF_0053,BAI53593.1,GI:281177263	CP002729,UMNK88_48,AEE54714.1,vbsumn:UMNK88_48,GI:332341380	CP000038,SSON_0056,folA,AAZ86851.1,mgcchina:SSO0056,GI:73854144	CP000800,EcE24377A_0052,folA,ABV20494.1,GI:157080786	CP001855,NRG857_00250,folA,ADR25481.1,GI:312944654	CP000468,APECO1_1934,folA,ABI99536.1,vmpmisu:APECO1_1934,GI:115511462	CU928164,ECIAI39_0049,folA,CAR16190.1,GI:218368454	CU651637,LF82_0721,folA,CAP74618.1,GI:222031880	
OID41	AP010958,ECO103_0052,apaH,BAI28930.1,GI:257757433	AP009378,ECSF_0056,BAI53596.1,GI:281177266	CU928164,ECIAI39_0052,apaH,CAR16193.1,GI:218368457	AE005174,Z0058,apaH,AAG54354.1,GI:12512744	CU928160,ECIAI1_0051,apaH,CAQ96941.1,GI:218359402	FN554766,EC042_0053,apaH,CBG32887.1,GI:284919832	CP001063,SbBS512_E0043,apaH,ACD08239.1,tigr:SbBS512_E0043,GI:187428965	FM180568,E2348C_0052,apaH,CAS07600.1,GI:215263285	CU928162,ECED1_0050,apaH,CAR06273.1,GI:218425491	AP009048,Y75_p0049,apaH,YP_488355.1,GI:388476171	CP002729,UMNK88_49,AEE54715.1,vbsumn:UMNK88_49,GI:332341381	CP000802,EcHS_A0055,apaH,ABV04455.1,tigr:EcHS_A0055,GI:157065200	CP000034,SDY_0074,apaH,ABB60312.1,mgcchina:SDY0074,GI:81239602	AE014075,c0061,apaH,E.coli:c0061,AAN78557.1,GI:26106371	CP001671,ECABU_c00570,apaH,ADN44671.1,goetting:ECABU_c00570,GI:307551896	AM946981,B21_00052,apaH,CAQ30569.1,GI:242375888	AP010953,ECO26_0053,apaH,BAI23414.1,GI:257751912	CP002967,WFL_00245,apaH,UF:WFL_00245,AFH09717.1,GI:383403474	CP000946,EcolC_3606,ACA79220.1,jgi:EcolC_3606,GI:169756521	CP000247,ECP_0051,ABG68093.1,goetting:ECP0051,GI:110341856	CP001969,ECOK1_0049,apaH,ADE89802.1,jcvi:ECOK1_0049,GI:294491046	AP009240,ECSE_0050,BAG75574.1,GI:209910500	CP000800,EcE24377A_0053,apaH,ABV19966.1,GI:157080258	CP000468,APECO1_1933,apaH,ABI99537.1,vmpmisu:APECO1_1933,GI:115511463	AP010960,ECO111_0053,apaH,BAI34054.1,GI:257762559	AE014073,S0048,apaH,ecoli:S0048,AAP15592.1,GI:30039858	AE005674,SF0046,apaH,mgcchina:SF0000046,AAN41712.1,GI:24050248	CP002185,ECW_m0049,apaH,ADT73602.1,AIBN:ECW_m0049,GI:315059275	CP001637,EcDH1_3550,ACX41164.1,jgi:EcDH1_3550,GI:260450742	CP001383,SFxv_0048,apaH,ADA72394.1,ChinaCDC:SFxv_0048,GI:281599410	CP002167,UM146_23040,apaH,ADN73929.1,rtl:UM146_23040,GI:307629625	CU651637,LF82_0097,apaH,CAP74621.1,GI:222031883	CP001665,ECBD_3566,ACT30565.1,jgi:ECBD_3566,GI:253325963	U00096,b0049,apaH,AAC73160.1,GI:1786234	CP000819,ECB_00053,apaH,ACT37746.1,kribb:ECB_00053,GI:253972075	CP001509,ECD_00053,apaH,kribb:ECDb_00053,ACT41954.1,GI:253976284	CP000266,SFV_0043,apaH,ABF02330.1,mgcchina:SFV_0043,GI:110613663	CU928163,ECUMN_0051,apaH,CAR11274.1,GI:218430407	CP000243,UTI89_C0056,apaH,ABE05566.1,GI:91070685	BA000007,ECs0054,BAB33477.1,GI:13359510	CP000036,SBO_0038,apaH,ABB64774.1,mgcchina:SBO0038,GI:81244066	CU928145,EC55989_0049,apaH,CAU95936.1,GI:218350253	AP012030,ECDH1ME8569_0048,apaH,BAJ41904.1,GI:315134745	CP002516,EKO11_3863,ADX52436.1,jgi:EKO11_3863,GI:323380168	CP001846,G2583_0053,apaH,ADD54709.1,nkteda:G2583_0053,GI:290760748	CP001396,BWG_0047,apaH,ACR62755.1,nktd:BWG_0047,GI:238860757	FN649414,ETEC_0049,CBI99550.1,GI:309700262	CP000948,ECDH10B_0050,apaH,ACB01254.1,ecoli:ECDH10B_0050,GI:169887547	CU928161,ECS88_0054,apaH,CAR01420.1,GI:218363759	CP001368,ECSP_0054,apaH,ACT69949.1,gcdmuw:ECSP_0054,GI:254590588	CP002797,ECNA114_0039,apaH,AEG34861.1,pbluoh:ECNA114_0039,GI:333968056	CP001855,NRG857_00265,apaH,ADR25484.1,GI:312944657	CP001164,ECH74115_0054,ACI37830.1,tigr:ECH74115_0054,GI:209160397	CP000970,EcSMS35_0053,ACB17030.1,tigr:EcSMS35_0053,GI:170518852	CP000038,SSON_0057,apaH,AAZ86852.1,mgcchina:SSO0057,GI:73854145	
OID42	AE014073,S0049,apaG,ecoli:S0049,AAP15593.1,GI:30039859	CP001671,ECABU_c00580,apaG,ADN44672.1,goetting:ECABU_c00580,GI:307551897	CP000036,SBO_0039,apaG,ABB64775.1,mgcchina:SBO0039,GI:81244067	CU651637,LF82_0096,apaG,CAP74622.1,GI:222031884	AE014075,c0063,apaG,E.coli:c0063,AAN78559.1,GI:26106373	AP009240,ECSE_0051,BAG75575.1,GI:209910501	AP010958,ECO103_0053,apaG,BAI28931.1,GI:257757434	AP009048,Y75_p0050,apaG,YP_488356.1,GI:388476172	CU928160,ECIAI1_0052,apaG,CAQ96942.1,GI:218359403	FN554766,EC042_0054,apaG,CBG32888.1,GI:284919833	CP001846,G2583_0054,apaG,ADD54710.1,nkteda:G2583_0054,GI:290760749	CP001368,ECSP_0055,apaG,ACT69950.1,gcdmuw:ECSP_0055,GI:254590589	CP000946,EcolC_3605,ACA79219.1,jgi:EcolC_3605,GI:169756520	CP002797,ECNA114_0040,apaG,AEG34862.1,pbluoh:ECNA114_0040,GI:333968057	CP002967,WFL_00250,apaG,UF:WFL_00250,AFH09718.1,GI:383403475	CP002516,EKO11_3862,ADX52435.1,jgi:EKO11_3862,GI:323380167	AP009378,ECSF_0057,BAI53597.1,GI:281177267	CP001063,SbBS512_E0044,apaG,ACD07632.1,tigr:SbBS512_E0044,GI:187428358	CP000802,EcHS_A0056,apaG,ABV04456.1,tigr:EcHS_A0056,GI:157065201	CP000243,UTI89_C0057,apaG,ABE05567.1,GI:91070686	CP002167,UM146_23045,apaG,ADN73930.1,rtl:UM146_23045,GI:307629626	CP000468,APECO1_1932,ABI99538.1,vmpmisu:APECO1_1932,GI:115511464	CP001509,ECD_00054,apaG,kribb:ECDb_00054,ACT41955.1,GI:253976285	CP000948,ECDH10B_0051,apaG,ACB01255.1,ecoli:ECDH10B_0051,GI:169887548	CP000819,ECB_00054,apaG,ACT37747.1,kribb:ECB_00054,GI:253972076	AE005174,Z0059,apaG,AAG54355.1,GI:12512745	CP001969,ECOK1_0051,apaG,ADE88473.1,jcvi:ECOK1_0051,GI:294489717	CU928164,ECIAI39_0053,apaG,CAR16194.1,GI:218368458	AP010960,ECO111_0054,apaG,BAI34055.1,GI:257762560	AP010953,ECO26_0054,apaG,BAI23415.1,GI:257751913	CP000038,SSON_0058,apaG,AAZ86853.1,mgcchina:SSO0058,GI:73854146	CP001383,SFxv_0049,apaG,ADA72395.1,ChinaCDC:SFxv_0049,GI:281599411	CP000970,EcSMS35_0054,apaG,ACB17768.1,tigr:EcSMS35_0054,GI:170519590	AP012030,ECDH1ME8569_0049,apaG,BAJ41905.1,GI:315134746	CP000800,EcE24377A_0054,apaG,ABV19136.1,GI:157079428	CP001396,BWG_0048,apaG,ACR65291.1,nktd:BWG_0048,GI:238863293	CP000266,SFV_0044,apaG,ABF02331.1,mgcchina:SFV_0044,GI:110613664	BA000007,ECs0055,BAB33478.1,GI:13359511	FM180568,E2348C_0053,apaG,CAS07601.1,GI:215263286	CP001665,ECBD_3565,ACT30564.1,jgi:ECBD_3565,GI:253325962	CU928162,ECED1_0051,apaG,CAR06274.1,GI:218425492	CU928161,ECS88_0055,apaG,CAR01421.1,GI:218363760	CU928145,EC55989_0050,apaG,CAU95937.1,GI:218350254	CP002185,ECW_m0050,apaG,ADT73603.1,AIBN:ECW_m0050,GI:315059276	AE005674,SF0047,apaG,mgcchina:SF0000047,AAN41713.1,GI:24050249	CP000034,SDY_0075,apaG,ABB60313.1,mgcchina:SDY0075,GI:81239603	CU928163,ECUMN_0052,apaG,CAR11275.1,GI:218430408	CP001637,EcDH1_3549,ACX41163.1,jgi:EcDH1_3549,GI:260450741	U00096,b0050,apaG,AAC73161.1,GI:1786235	CP001855,NRG857_00270,apaG,ADR25485.1,GI:312944658	CP001164,ECH74115_0056,apaG,ACI37157.1,tigr:ECH74115_0056,GI:209159724	CP002729,UMNK88_50,AEE54716.1,vbsumn:UMNK88_50,GI:332341382	AM946981,B21_00053,apaG,CAQ30570.1,GI:242375889	FN649414,ETEC_0050,CBI99551.1,GI:309700263	CP000247,ECP_0052,ABG68094.1,goetting:ECP0052,GI:110341857	
OID43	AP009378,ECSF_0058,BAI53598.1,GI:281177268	CP000948,ECDH10B_0052,ksgA,ACB01256.1,ecoli:ECDH10B_0052,GI:169887549	CP000034,SDY_0076,ksgA,ABB60314.1,mgcchina:SDY0076,GI:81239604	CP002516,EKO11_3861,ADX52434.1,jgi:EKO11_3861,GI:323380166	CP001969,ECOK1_0052,ksgA,ADE92722.1,jcvi:ECOK1_0052,GI:294493966	CP001164,ECH74115_0057,ksgA,ACI36216.1,tigr:ECH74115_0057,GI:209158783	CP000800,EcE24377A_0055,ksgA,ABV18336.1,GI:157078628	CP000266,SFV_0045,ksgA,ABF02332.1,mgcchina:SFV_0045,GI:110613665	CP001846,G2583_0055,ksgA,ADD54711.1,nkteda:G2583_0055,GI:290760750	CP001637,EcDH1_3548,ACX41162.1,jgi:EcDH1_3548,GI:260450740	CP000247,ECP_0053,ABG68095.1,goetting:ECP0053,GI:110341858	FM180568,E2348C_0054,ksgA,CAS07602.1,GI:215263287	CP000243,UTI89_C0058,ksgA,ABE05568.1,GI:91070687	CP002797,ECNA114_0041,ksqA,AEG34863.1,pbluoh:ECNA114_0041,GI:333968058	CU928160,ECIAI1_0053,ksgA,CAQ96943.1,GI:218359404	AM946981,B21_00054,rsmA,CAQ30571.1,GI:242375890	AP010953,ECO26_0055,ksgA,BAI23416.1,GI:257751914	CP001671,ECABU_c00590,ksgA,ADN44673.1,goetting:ECABU_c00590,GI:307551898	CP000036,SBO_0040,ksgA,ABB64776.1,mgcchina:SBO0040,GI:81244068	AP010958,ECO103_0054,ksgA,BAI28932.1,GI:257757435	AP010960,ECO111_0055,ksgA,BAI34056.1,GI:257762561	CU928163,ECUMN_0053,ksgA,CAR11276.1,GI:218430409	BA000007,ECs0056,BAB33479.1,GI:13359512	AE005174,Z0060,ksgA,AAG54356.1,GI:12512746	FN649414,ETEC_0051,CBI99552.1,GI:309700264	AP009048,Y75_p0051,ksgA,YP_488357.1,GI:388476173	CU928164,ECIAI39_0054,ksgA,CAR16195.1,GI:218368459	CP001396,BWG_0049,ksgA,ACR65508.1,nktd:BWG_0049,GI:238863510	CP000468,APECO1_1931,ksgA,ABI99539.1,vmpmisu:APECO1_1931,GI:115511465	CP002167,UM146_23050,ksgA,ADN73931.1,rtl:UM146_23050,GI:307629627	CP000946,EcolC_3604,ACA79218.1,jgi:EcolC_3604,GI:169756519	CP001665,ECBD_3564,ACT30563.1,jgi:ECBD_3564,GI:253325961	CP002967,WFL_00255,rsmA,UF:WFL_00255,AFH09719.1,GI:383403476	CP001855,NRG857_00275,ksgA,ADR25486.1,GI:312944659	CP001368,ECSP_0056,ksgA,ACT69951.1,gcdmuw:ECSP_0056,GI:254590590	CU928161,ECS88_0056,ksgA,CAR01422.1,GI:218363761	CP000819,ECB_00055,ksgA,ACT37748.1,kribb:ECB_00055,GI:253972077	CP001063,SbBS512_E0045,ksgA,ACD09046.1,tigr:SbBS512_E0045,GI:187429772	AE014075,c0064,ksgA,E.coli:c0064,AAN78560.1,GI:26106374	FN554766,EC042_0055,ksgA,CBG32889.1,GI:284919834	CU651637,LF82_1163,ksgA,CAP74623.1,GI:222031885	CP002185,ECW_m0051,ksgA,ADT73604.1,AIBN:ECW_m0051,GI:315059277	CP000970,EcSMS35_0055,ksgA,ACB19151.1,tigr:EcSMS35_0055,GI:170520973	CU928145,EC55989_0051,ksgA,CAU95938.1,GI:218350255	CP002729,UMNK88_51,ksgA,AEE54717.1,vbsumn:UMNK88_51,GI:332341383	CU928162,ECED1_0052,ksgA,CAR06275.1,GI:218425493	AP012030,ECDH1ME8569_0050,ksgA,BAJ41906.1,GI:315134747	CP000802,EcHS_A0057,ksgA,ABV04457.1,tigr:EcHS_A0057,GI:157065202	AP009240,ECSE_0052,BAG75576.1,GI:209910502	CP000038,SSON_0059,ksgA,AAZ86854.1,mgcchina:SSO0059,GI:73854147	AE014073,S0050,ksgA,ecoli:S0050,AAP15594.1,GI:30039860	AE005674,SF0048,ksgA,mgcchina:SF0000048,AAN41714.1,GI:24050250	CP001509,ECD_00055,ksgA,kribb:ECDb_00055,ACT41956.1,GI:253976286	CP001383,SFxv_0050,ksgA,ADA72396.1,ChinaCDC:SFxv_0050,GI:281599412	U00096,b0051,rsmA,AAC73162.1,GI:1786236	
OID44	AP009048,Y75_p0052,pdxA,YP_488358.1,GI:388476174	CP002729,UMNK88_52,pdxA,AEE54718.1,vbsumn:UMNK88_52,GI:332341384	FM180568,E2348C_0055,pdxA,CAS07603.1,GI:215263288	AE005674,SF0049,pdxA,mgcchina:SF0000049,AAN41715.1,GI:24050251	CP001969,ECOK1_0053,pdxA,ADE92229.1,jcvi:ECOK1_0053,GI:294493473	CP001509,ECD_00056,pdxA,kribb:ECDb_00056,ACT41957.1,GI:253976287	AP009240,ECSE_0053,BAG75577.1,GI:209910503	CU928164,ECIAI39_0055,pdxA,CAR16196.1,GI:218368460	CP000036,SBO_0041,pdxA,ABB64777.1,mgcchina:SBO0041,GI:81244069	CP002967,WFL_00260,pdxA,UF:WFL_00260,AFH09720.1,GI:383403477	CU928160,ECIAI1_0054,pdxA,CAQ96944.1,GI:218359405	CP000800,EcE24377A_0056,pdxA,ABV18686.1,GI:157078978	CP000038,SSON_0060,pdxA,AAZ86855.1,mgcchina:SSO0060,GI:73854148	CP000819,ECB_00056,pdxA,ACT37749.1,kribb:ECB_00056,GI:253972078	CP001063,SbBS512_E0046,pdxA,ACD10346.1,tigr:SbBS512_E0046,GI:187431072	CU928161,ECS88_0057,pdxA,CAR01423.1,GI:218363762	CP000802,EcHS_A0058,pdxA,ABV04458.1,tigr:EcHS_A0058,GI:157065203	CU928163,ECUMN_0054,pdxA,CAR11277.1,GI:218430410	CP001637,EcDH1_3547,ACX41161.1,jgi:EcDH1_3547,GI:260450739	AP009378,ECSF_0059,BAI53599.1,GI:281177269	CP000247,ECP_0054,ABG68096.1,goetting:ECP0054,GI:110341859	CU651637,LF82_1605,pdxA,CAP74624.1,GI:222031886	AP012030,ECDH1ME8569_0051,pdxA,BAJ41907.1,GI:315134748	CP001671,ECABU_c00600,pdxA,ADN44674.1,goetting:ECABU_c00600,GI:307551899	AP010960,ECO111_0056,pdxA,BAI34057.1,GI:257762562	CP001846,G2583_0056,pdxA,ADD54712.1,nkteda:G2583_0056,GI:290760751	CP002516,EKO11_3860,ADX52433.1,jgi:EKO11_3860,GI:323380165	AP010958,ECO103_0055,pdxA,BAI28933.1,GI:257757436	CP000948,ECDH10B_0053,pdxA,ACB01257.1,ecoli:ECDH10B_0053,GI:169887550	CP001665,ECBD_3563,ACT30562.1,jgi:ECBD_3563,GI:253325960	AE005174,Z0061,pdxA,AAG54357.1,GI:12512747	BA000007,ECs0057,BAB33480.1,GI:13359513	CU928145,EC55989_0052,pdxA,CAU95939.1,GI:218350256	AP010953,ECO26_0056,pdxA,BAI23417.1,GI:257751915	CP000034,SDY_0077,pdxA,ABB60315.1,mgcchina:SDY0077,GI:81239605	CP000468,APECO1_1930,pdxA,ABI99540.1,vmpmisu:APECO1_1930,GI:115511466	FN649414,ETEC_0052,CBI99553.1,GI:309700265	CP001368,ECSP_0057,pdxA,ACT69952.1,gcdmuw:ECSP_0057,GI:254590591	CP001855,NRG857_00280,pdxA,ADR25487.1,GI:312944660	AE014075,c0065,pdxA,E.coli:c0065,AAN78561.1,GI:26106375	CP002167,UM146_23055,pdxA,ADN73932.1,rtl:UM146_23055,GI:307629628	CP001383,SFxv_0051,pdxA,ADA72397.1,ChinaCDC:SFxv_0051,GI:281599413	CP001396,BWG_0050,pdxA,ACR61842.1,nktd:BWG_0050,GI:238859844	CP001164,ECH74115_0058,pdxA,ACI37882.1,tigr:ECH74115_0058,GI:209160449	CP000266,SFV_0046,pdxA,ABF02333.1,mgcchina:SFV_0046,GI:110613666	CP002797,ECNA114_0042,pdxA1,AEG34864.1,pbluoh:ECNA114_0042,GI:333968059	CP000970,EcSMS35_0056,pdxA,ACB19621.1,tigr:EcSMS35_0056,GI:170521443	CU928162,ECED1_0053,pdxA,CAR06276.1,GI:218425494	AE014073,S0051,pdxA,ecoli:S0051,AAP15595.1,GI:30039861	CP000946,EcolC_3603,ACA79217.1,jgi:EcolC_3603,GI:169756518	CP002185,ECW_m0052,pdxA,ADT73605.1,AIBN:ECW_m0052,GI:315059278	AM946981,B21_00055,pdxA,CAQ30572.1,GI:242375891	FN554766,EC042_0056,pdxA,CBG32890.1,GI:284919835	U00096,b0052,pdxA,AAC73163.1,GI:1786237	CP000243,UTI89_C0059,pdxA,ABE05569.1,GI:91070688	
OID45	CP001855,NRG857_00285,ADR25488.1,GI:312944661	CP002516,EKO11_3859,ADX52432.1,jgi:EKO11_3859,GI:323380164	CP000970,EcSMS35_0057,surA,ACB18058.1,tigr:EcSMS35_0057,GI:170519880	U00096,b0053,surA,AAC73164.1,GI:1786238	AP009048,Y75_p0053,surA,YP_488359.1,GI:388476175	CP000034,SDY_0078,surA,ABB60316.1,mgcchina:SDY0078,GI:81239606	FN649414,ETEC_0053,CBI99554.1,GI:309700266	CP001665,ECBD_3562,ACT30561.1,jgi:ECBD_3562,GI:253325959	CP001368,ECSP_0058,surA,ACT69953.1,gcdmuw:ECSP_0058,GI:254590592	CP002967,WFL_00265,surA,UF:WFL_00265,AFH09721.1,GI:383403478	CP001671,ECABU_c00610,surA,ADN44675.1,goetting:ECABU_c00610,GI:307551900	CP001969,ECOK1_0054,surA,ADE91699.1,jcvi:ECOK1_0054,GI:294492943	AP010960,ECO111_0057,surA,BAI34058.1,GI:257762563	CU651637,LF82_2209,surA,CAP74625.1,GI:222031887	CU928164,ECIAI39_0056,surA,CAR16197.1,GI:218368461	CU928160,ECIAI1_0055,surA,CAQ96945.1,GI:218359406	AP010958,ECO103_0056,surA,BAI28934.1,GI:257757437	CP000036,SBO_0042,surA,ABB64778.1,mgcchina:SBO0042,GI:81244070	AP009240,ECSE_0054,BAG75578.1,GI:209910504	CU928161,ECS88_0058,surA,CAR01424.1,GI:218363763	CP001846,G2583_0057,surA,ADD54713.1,nkteda:G2583_0057,GI:290760752	CU928145,EC55989_0053,surA,CAU95940.1,GI:218350257	CU928162,ECED1_0054,surA,CAR06277.1,GI:218425495	CP000243,UTI89_C0060,surA,ABE05570.1,GI:91070689	AE005674,SF0050,surA,mgcchina:SF0000050,AAN41716.1,GI:24050252	AP009378,ECSF_0060,BAI53600.1,GI:281177270	AE014073,S0052,surA,ecoli:S0052,AAP15596.1,GI:30039862	CP001063,SbBS512_E0047,surA,ACD10127.1,tigr:SbBS512_E0047,GI:187430853	FN554766,EC042_0057,surA,CBG32891.1,GI:284919836	CP001164,ECH74115_0059,surA,ACI37266.1,tigr:ECH74115_0059,GI:209159833	CP002729,UMNK88_53,AEE54719.1,vbsumn:UMNK88_53,GI:332341385	CP001509,ECD_00057,surA,kribb:ECDb_00057,ACT41958.1,GI:253976288	AP012030,ECDH1ME8569_0052,surA,BAJ41908.1,GI:315134749	CP002185,ECW_m0053,surA,ADT73606.1,AIBN:ECW_m0053,GI:315059279	AP010953,ECO26_0057,surA,BAI23418.1,GI:257751916	AE005174,Z0062,surA,AAG54358.1,GI:12512748	CP000468,APECO1_1929,surA,ABI99541.1,vmpmisu:APECO1_1929,GI:115511467	CP000946,EcolC_3602,ACA79216.1,jgi:EcolC_3602,GI:169756517	CP001383,SFxv_0052,surA,ADA72398.1,ChinaCDC:SFxv_0052,GI:281599414	BA000007,ECs0058,BAB33481.1,GI:13359514	AE014075,c0066,surA,E.coli:c0066,AAN78562.1,GI:26106376	CP000038,SSON_0061,surA,AAZ86856.1,mgcchina:SSO0061,GI:73854149	CU928163,ECUMN_0055,surA,CAR11278.1,GI:218430411	CP000819,ECB_00057,surA,ACT37750.1,kribb:ECB_00057,GI:253972079	CP000802,EcHS_A0059,surA,ABV04459.1,tigr:EcHS_A0059,GI:157065204	CP002797,ECNA114_0043,surA,AEG34865.1,pbluoh:ECNA114_0043,GI:333968060	CP002167,UM146_23060,ADN73933.1,rtl:UM146_23060,GI:307629629	CP000948,ECDH10B_0054,surA,ACB01258.1,ecoli:ECDH10B_0054,GI:169887551	CP001637,EcDH1_3546,ACX41160.1,jgi:EcDH1_3546,GI:260450738	CP000800,EcE24377A_0057,surA,ABV17268.1,GI:157077560	CP000266,SFV_0047,surA,ABF02334.1,mgcchina:SFV_0047,GI:110613667	FM180568,E2348C_0056,surA,CAS07604.1,GI:215263289	CP001396,BWG_0051,surA,ACR63988.1,nktd:BWG_0051,GI:238861990	AM946981,B21_00056,surA,CAQ30573.1,GI:242375892	
OID46	CP000034,SDY_0079,imp,ABB60317.1,mgcchina:SDY0079,GI:81239607	AE005174,Z0063,imp,AAG54359.1,GI:12512749	CP002167,UM146_23065,ADN73934.1,rtl:UM146_23065,GI:307629630	CP000038,SSON_0062,imp,AAZ86857.1,mgcchina:SSO0062,GI:73854150	CP000036,SBO_0043,imp,ABB64779.1,mgcchina:SBO0043,GI:81244071	CP002185,ECW_m0054,lptD,ADT73607.1,AIBN:ECW_m0054,GI:315059280	CP001665,ECBD_3561,ACT30560.1,jgi:ECBD_3561,GI:253325958	CP000243,UTI89_C0061,imp,ABE05571.1,GI:91070690	CP000247,ECP_0057,ABG68097.1,goetting:ECP0057,GI:110341860	CP001368,ECSP_0059,imp,ACT69954.1,gcdmuw:ECSP_0059,GI:254590593	AE014073,S0053,imp,ecoli:S0053,AAP15597.1,GI:30039863	CP000946,EcolC_3601,ACA79215.1,jgi:EcolC_3601,GI:169756516	AP009240,ECSE_0055,BAG75579.1,GI:209910505	CU928145,EC55989_0054,imp,CAU95941.1,GI:218350258	CP002729,UMNK88_54,AEE54720.1,vbsumn:UMNK88_54,GI:332341386	AM946981,B21_00057,lptD,CAQ30574.1,GI:242375893	CP000468,APECO1_1928,imp,ABI99542.1,vmpmisu:APECO1_1928,GI:115511468	BA000007,ECs0059,BAB33482.1,GI:13359515	FM180568,E2348C_0057,imp,CAS07605.1,GI:215263290	CP001969,ECOK1_0055,imp,ADE90867.1,jcvi:ECOK1_0055,GI:294492111	CP000819,ECB_00058,imp,ACT37751.1,kribb:ECB_00058,GI:253972080	FN649414,ETEC_0054,CBI99555.1,GI:309700267	CP000800,EcE24377A_0058,imp,ABV17531.1,GI:157077823	CU928160,ECIAI1_0056,imp,CAQ96946.1,GI:218359407	CP001509,ECD_00058,imp,kribb:ECDb_00058,ACT41959.1,GI:253976289	CP001671,ECABU_c00620,imp,ADN44676.1,goetting:ECABU_c00620,GI:307551901	AP010953,ECO26_0058,imp,BAI23419.1,GI:257751917	AP009378,ECSF_0061,BAI53601.1,GI:281177271	CU928163,ECUMN_0056,imp,CAR11279.1,GI:218430412	CU928161,ECS88_0059,imp,CAR01425.1,GI:218363764	AP010960,ECO111_0058,imp,BAI34059.1,GI:257762564	CP001637,EcDH1_3545,ACX41159.1,jgi:EcDH1_3545,GI:260450737	CP002967,WFL_00270,lptD,UF:WFL_00270,AFH09722.1,GI:383403479	CP002797,ECNA114_0044,AEG34866.1,pbluoh:ECNA114_0044,GI:333968061	FN554766,EC042_0058,imp,CBG32892.1,GI:284919837	CU928164,ECIAI39_0057,imp,CAR16198.1,GI:218368462	CU651637,LF82_1112,imp,CAP74626.1,GI:222031888	CP001383,SFxv_0053,imp,ADA72399.1,ChinaCDC:SFxv_0053,GI:281599415	AP010958,ECO103_0057,imp,BAI28935.1,GI:257757438	CP002516,EKO11_3858,ADX52431.1,jgi:EKO11_3858,GI:323380163	AE014075,c0067,imp,E.coli:c0067,AAN78563.1,GI:26106377	CP000802,EcHS_A0060,imp,ABV04460.1,tigr:EcHS_A0060,GI:157065205	CU928162,ECED1_0055,imp,CAR06278.1,GI:218425496	AP009048,Y75_p0054,imp,YP_488360.1,GI:388476176	CP001396,BWG_0052,imp,ACR63060.1,nktd:BWG_0052,GI:238861062	CP000948,ECDH10B_0055,imp,ACB01259.1,ecoli:ECDH10B_0055,GI:169887552	CP000970,EcSMS35_0058,imp,ACB17180.1,tigr:EcSMS35_0058,GI:170519002	CP001855,NRG857_00290,ADR25489.1,GI:312944662	AP012030,ECDH1ME8569_0053,imp,BAJ41909.1,GI:315134750	AE005674,SF0051,imp,mgcchina:SF0000051,AAN41717.1,GI:24050253	U00096,b0054,lptD,AAC73165.1,GI:1786239	CP001846,G2583_0058,imp,ADD54714.1,nkteda:G2583_0058,GI:290760753	CP000266,SFV_0048,imp,ABF02335.1,mgcchina:SFV_0048,GI:110613668	CP001063,SbBS512_E0048,imp,ACD09679.1,tigr:SbBS512_E0048,GI:187430405	CP001164,ECH74115_0060,imp,ACI37371.1,tigr:ECH74115_0060,GI:209159938	
OID47	FN554766,EC042_0059,djlA,CBG32893.1,GI:284919838	CP000038,SSON_0063,djlA,AAZ86858.1,mgcchina:SSO0063,GI:73854151	CP001063,SbBS512_E0049,djlA,ACD06757.1,tigr:SbBS512_E0049,GI:187427483	CU928145,EC55989_0055,djlA,CAU95942.1,GI:218350259	CP002797,ECNA114_0045,djlA,AEG34867.1,pbluoh:ECNA114_0045,GI:333968062	CP000948,ECDH10B_0056,djlA,ACB01260.1,ecoli:ECDH10B_0056,GI:169887553	CP000468,APECO1_1927,djlA,ABI99543.1,vmpmisu:APECO1_1927,GI:115511469	CP000946,EcolC_3600,ACA79214.1,jgi:EcolC_3600,GI:169756515	AE014073,S0054,yabH,ecoli:S0054,AAP15598.1,GI:30039864	AM946981,B21_00058,djlA,CAQ30575.1,GI:242375894	AE014075,c0068,yabH,E.coli:c0068,AAN78564.1,GI:26106378	AP009378,ECSF_0062,BAI53602.1,GI:281177272	CP000243,UTI89_C0062,djlA,ABE05572.1,GI:91070691	CU928161,ECS88_0060,djlA,CAR01426.1,GI:218363765	CU928162,ECED1_0056,djlA,CAR06279.1,GI:218425497	CP001383,SFxv_0054,djlA,ADA72400.1,ChinaCDC:SFxv_0054,GI:281599416	CP000970,EcSMS35_0059,djlA,ACB17683.1,tigr:EcSMS35_0059,GI:170519505	CP000036,SBO_0044,yabH,ABB64780.1,mgcchina:SBO0044,GI:81244072	AE005174,Z0064,yabH,AAG54360.1,GI:12512750	CP001846,G2583_0059,djlA,ADD54715.1,nkteda:G2583_0059,GI:290760754	CP000266,SFV_0049,yabH,ABF02336.1,mgcchina:SFV_0049,GI:110613669	CP001509,ECD_00059,djlA,kribb:ECDb_00059,ACT41960.1,GI:253976290	CU928164,ECIAI39_0058,djlA,CAR16199.1,GI:218368463	CU928163,ECUMN_0057,djlA,CAR11280.1,GI:218430413	CP001855,NRG857_00295,djlA,ADR25490.1,GI:312944663	AP010958,ECO103_0058,djlA,BAI28936.1,GI:257757439	CP000247,ECP_0058,ABG68098.1,goetting:ECP0058,GI:110341861	CP002167,UM146_23070,djlA,ADN73935.1,rtl:UM146_23070,GI:307629631	AE005674,SF0052,yabH,mgcchina:SF0000052,AAN41718.2,GI:56383142	BA000007,ECs0060,BAB33483.1,GI:13359516	U00096,b0055,djlA,AAC73166.1,GI:1786241	CP000802,EcHS_A0061,djlA,ABV04461.1,tigr:EcHS_A0061,GI:157065206	CP002185,ECW_m0055,djlA,ADT73608.1,AIBN:ECW_m0055,GI:315059281	CP001164,ECH74115_0061,ACI39306.1,tigr:ECH74115_0061,GI:209161873	CP002967,WFL_00275,djlA,UF:WFL_00275,AFH09723.1,GI:383403480	CP001637,EcDH1_3544,ACX41158.1,jgi:EcDH1_3544,GI:260450736	AP009240,ECSE_0056,BAG75580.1,GI:209910506	CP000819,ECB_00059,djlA,ACT37752.1,kribb:ECB_00059,GI:253972081	CP001396,BWG_0053,djlA,ACR62998.1,nktd:BWG_0053,GI:238861000	CP002516,EKO11_3857,ADX52430.1,jgi:EKO11_3857,GI:323380162	AP010953,ECO26_0059,djlA,BAI23420.1,GI:257751918	AP009048,Y75_p0055,djlA,YP_488361.1,GI:388476177	CP000800,EcE24377A_0059,djlA,ABV20418.1,GI:157080710	FM180568,E2348C_0058,djlA,CAS07606.1,GI:215263291	CU651637,LF82_0492,djlA,CAP74627.1,GI:222031889	CP001368,ECSP_0060,djlA,ACT69955.1,gcdmuw:ECSP_0060,GI:254590594	CP000034,SDY_0080,yabH,ABB60318.1,mgcchina:SDY0080,GI:81239608	CP001671,ECABU_c00630,djlA,ADN44677.1,goetting:ECABU_c00630,GI:307551902	AP010960,ECO111_0059,djlA,BAI34060.1,GI:257762565	FN649414,ETEC_0055,CBI99556.1,GI:309700268	CP001665,ECBD_3560,ACT30559.1,jgi:ECBD_3560,GI:253325957	CP002729,UMNK88_55,AEE54721.1,vbsumn:UMNK88_55,GI:332341387	CP001969,ECOK1_0056,djlA,ADE90070.1,jcvi:ECOK1_0056,GI:294491314	CU928160,ECIAI1_0057,djlA,CAQ96947.1,GI:218359408	AP012030,ECDH1ME8569_0054,djlA,BAJ41910.1,GI:315134751	
OID48	CP002967,WFL_00280,rluA,UF:WFL_00280,AFH09724.1,GI:383403481	AP009240,ECSE_0058,BAG75582.1,GI:209910508	BA000007,ECs0062,BAB33485.1,GI:13359518	CP000243,UTI89_C0063,rluA,ABE05573.1,GI:91070692	CP000034,SDY_0082,yabO,ABB60320.1,mgcchina:SDY0082,GI:81239610	CP001063,SbBS512_E0050,ACD08012.1,tigr:SbBS512_E0050,GI:187428738	CP000970,EcSMS35_0060,ACB15889.1,tigr:EcSMS35_0060,GI:170517711	AE014075,c0069,yabO,E.coli:c0069,AAN78565.1,GI:26106379	AP010953,ECO26_0060,rluA,BAI23421.1,GI:257751919	CP000802,EcHS_A0062,ABV04462.1,tigr:EcHS_A0062,GI:157065207	CU928164,ECIAI39_0061,rluA,CAR16202.1,GI:218368466	CP001846,G2583_0061,rluA,ADD54717.1,nkteda:G2583_0061,GI:290760756	CP000266,SFV_0050,yabO,ABF02337.1,mgcchina:SFV_0050,GI:110613670	CP000038,SSON_0064,yabO,AAZ86859.1,mgcchina:SSO0064,GI:73854152	AP012030,ECDH1ME8569_0057,rluA,BAJ41913.1,GI:315134754	CP001671,ECABU_c00640,rluA,ADN44678.1,goetting:ECABU_c00640,GI:307551903	AE005674,SF0053,yabO,mgcchina:SF0000053,AAN41719.1,GI:24050255	CP001368,ECSP_0062,rluA,ACT69957.1,gcdmuw:ECSP_0062,GI:254590596	CU651637,LF82_1897,rluA,CAP74628.1,GI:222031890	U00096,b0058,rluA,AAC73169.1,GI:1786244	CP002729,UMNK88_56,AEE54722.1,vbsumn:UMNK88_56,GI:332341388	CP001637,EcDH1_3541,ACX41155.1,jgi:EcDH1_3541,GI:260450733	CP002185,ECW_m0056,rluA,ADT73609.1,AIBN:ECW_m0056,GI:315059282	CP000247,ECP_0059,ABG68099.1,goetting:ECP0059,GI:110341862	AP010958,ECO103_0059,rluA,BAI28937.1,GI:257757440	CP001665,ECBD_3559,ACT30558.1,jgi:ECBD_3559,GI:253325956	CU928160,ECIAI1_0058,rluA,CAQ96948.1,GI:218359409	CP001164,ECH74115_0063,ACI34864.1,tigr:ECH74115_0063,GI:209157431	CP000036,SBO_0045,yabO,ABB64781.1,mgcchina:SBO0045,GI:81244073	FN649414,ETEC_0057,CBI99558.1,GI:309700270	CP001509,ECD_00060,rluA,kribb:ECDb_00060,ACT41961.1,GI:253976291	AP009378,ECSF_0063,BAI53603.1,GI:281177273	CP002797,ECNA114_0046,yabO,AEG34868.1,pbluoh:ECNA114_0046,GI:333968063	CU928145,EC55989_0056,rluA,CAU95943.1,GI:218350260	CP000800,EcE24377A_0060,ABV21199.1,GI:157081491	CU928163,ECUMN_0059,rluA,CAR11282.1,GI:218430415	AM946981,B21_00059,rluA,CAQ30576.1,GI:242375895	AP010960,ECO111_0060,rluA,BAI34061.1,GI:257762566	CP001969,ECOK1_0057,ADE90426.1,jcvi:ECOK1_0057,GI:294491670	CP002516,EKO11_3856,ADX52429.1,jgi:EKO11_3856,GI:323380161	CP002167,UM146_23075,ADN73936.1,rtl:UM146_23075,GI:307629632	CU928162,ECED1_0057,rluA,CAR06280.1,GI:218425498	AE005174,Z0066,yabO,AAG54362.1,GI:12512752	AP009048,Y75_p0058,rluA,YP_488364.1,GI:388476180	CP000468,APECO1_1926,rluA,ABI99544.1,vmpmisu:APECO1_1926,GI:115511470	CP001855,NRG857_00300,ADR25491.1,GI:312944664	FM180568,E2348C_0059,rluA,CAS07607.1,GI:215263292	CP001396,BWG_0054,rluA,ACR65329.1,nktd:BWG_0054,GI:238863331	CP000946,EcolC_3599,ACA79213.1,jgi:EcolC_3599,GI:169756514	CP000948,ECDH10B_0060,rluA,ACB01261.1,ecoli:ECDH10B_0060,GI:169887554	FN554766,EC042_0061,rluA,CBG32895.1,GI:284919840	AE014073,S0055,yabO,ecoli:S0055,AAP15599.1,GI:30039865	CP000819,ECB_00060,rluA,ACT37753.1,kribb:ECB_00060,GI:253972082	CU928161,ECS88_0061,rluA,CAR01427.1,GI:218363766	CP001383,SFxv_0055,rluA,ADA72401.1,ChinaCDC:SFxv_0055,GI:281599417	
OID49	CP000036,SBO_0046,hepA,ABB64782.1,mgcchina:SBO0046,GI:81244074	CP002167,UM146_23080,ADN73937.1,rtl:UM146_23080,GI:307629633	CP000247,ECP_0060,ABG68100.1,goetting:ECP0060,GI:110341863	CP001855,NRG857_00305,ADR25492.1,GI:312944665	CP000800,EcE24377A_0061,rapA,ABV19351.1,GI:157079643	CP001164,ECH74115_0064,rapA,ACI36436.1,tigr:ECH74115_0064,GI:209159003	CP001846,G2583_0062,hepA,ADD54718.1,nkteda:G2583_0062,GI:290760757	AE005674,SF0054,hepA,mgcchina:SF0000054,AAN41720.1,GI:24050256	AP010953,ECO26_0061,hepA,BAI23422.1,GI:257751920	AP009048,Y75_p0059,hepA,YP_488365.1,GI:388476181	CP002516,EKO11_3855,ADX52428.1,jgi:EKO11_3855,GI:323380160	AE014075,c0070,hepA,E.coli:c0070,AAN78566.1,GI:26106380	CP001368,ECSP_0063,hepA,ACT69958.1,gcdmuw:ECSP_0063,GI:254590597	FN649414,ETEC_0058,CBI99559.1,GI:309700271	AP009240,ECSE_0059,BAG75583.1,GI:209910509	AP009378,ECSF_0064,BAI53604.1,GI:281177274	CP000266,SFV_0051,hepA,ABF02338.1,mgcchina:SFV_0051,GI:110613671	CP002185,ECW_m0057,hepA,ADT73610.1,AIBN:ECW_m0057,GI:315059283	AE014073,S0056,hepA,ecoli:S0056,AAP15600.1,GI:30039866	CP000038,SSON_0065,hepA,AAZ86860.1,mgcchina:SSO0065,GI:73854153	CP001509,ECD_00061,hepA,kribb:ECDb_00061,ACT41962.1,GI:253976292	CU928160,ECIAI1_0059,hepA,CAQ96949.1,GI:218359410	U00096,b0059,rapA,AAC73170.1,GI:1786245	CU928162,ECED1_0058,hepA,CAR06281.1,GI:218425499	CP001969,ECOK1_0058,rapA,ADE89005.1,jcvi:ECOK1_0058,GI:294490249	CU928163,ECUMN_0060,hepA,CAR11283.1,GI:218430416	CP001383,SFxv_0056,hepA,ADA72402.1,ChinaCDC:SFxv_0056,GI:281599418	AM946981,B21_00060,hepA,CAQ30577.1,GI:242375896	CP000970,EcSMS35_0061,rapA,ACB16403.1,tigr:EcSMS35_0061,GI:170518225	AE005174,Z0067,AAG54363.1,GI:12512753	CP001396,BWG_0055,hepA,ACR65501.1,nktd:BWG_0055,GI:238863503	CP000034,SDY_0083,hepA,ABB60321.1,mgcchina:SDY0083,GI:81239611	CP002797,ECNA114_0047,hepA,AEG34869.1,pbluoh:ECNA114_0047,GI:333968064	CP000802,EcHS_A0063,rapA,ABV04463.1,tigr:EcHS_A0063,GI:157065208	AP010958,ECO103_0060,hepA,BAI28938.1,GI:257757441	CP000946,EcolC_3598,ACA79212.1,jgi:EcolC_3598,GI:169756513	CP001063,SbBS512_E0051,rapA,ACD07716.1,tigr:SbBS512_E0051,GI:187428442	FN554766,EC042_0062,rapA,CBG32896.1,GI:284919841	CU928161,ECS88_0062,hepA,CAR01428.1,GI:218363767	CU928145,EC55989_0057,hepA,CAU95944.1,GI:218350261	AP012030,ECDH1ME8569_0058,hepA,BAJ41914.1,GI:315134755	BA000007,ECs0063,BAB33486.1,GI:13359519	CP001637,EcDH1_3540,ACX41154.1,jgi:EcDH1_3540,GI:260450732	FM180568,E2348C_0060,hepA,CAS07608.1,GI:215263293	CP000819,ECB_00061,hepA,ACT37754.1,kribb:ECB_00061,GI:253972083	CP001665,ECBD_3558,ACT30557.1,jgi:ECBD_3558,GI:253325955	CP001671,ECABU_c00650,hepA,ADN44679.1,goetting:ECABU_c00650,GI:307551904	CP002729,UMNK88_57,AEE54723.1,vbsumn:UMNK88_57,GI:332341389	CU651637,LF82_0987,hepA,CAP74629.1,GI:222031891	AP010960,ECO111_0061,hepA,BAI34062.1,GI:257762567	CP000468,APECO1_1925,hepA,ABI99545.1,vmpmisu:APECO1_1925,GI:115511471	CP002967,WFL_00285,hepA,UF:WFL_00285,AFH09725.1,GI:383403482	CP000243,UTI89_C0064,hepA,ABE05574.1,GI:91070693	CU928164,ECIAI39_0062,hepA,CAR16203.1,GI:218368467	
OID50	CP000038,SSON_0066,polB,AAZ86861.1,mgcchina:SSO0066,GI:73854154	CP002797,ECNA114_0048,polB,AEG34870.1,pbluoh:ECNA114_0048,GI:333968065	CP001855,NRG857_00310,ADR25493.1,GI:312944666	CP000247,ECP_0061,ABG68101.1,goetting:ECP0061,GI:110341864	AE005674,SF0055,polB,mgcchina:SF0000055,AAN41721.1,GI:24050259	CP001846,G2583_0063,polB,ADD54719.1,nkteda:G2583_0063,GI:290760758	CP000802,EcHS_A0064,polB,ABV04464.1,tigr:EcHS_A0064,GI:157065209	CU651637,LF82_1683,polB,CAP74630.1,GI:222031892	CP000243,UTI89_C0065,polB,ABE05575.1,GI:91070694	CP001665,ECBD_3557,ACT30556.1,jgi:ECBD_3557,GI:253325954	CP002516,EKO11_3854,ADX52427.1,jgi:EKO11_3854,GI:323380159	CP001637,EcDH1_3539,ACX41153.1,jgi:EcDH1_3539,GI:260450731	CU928145,EC55989_0058,polB,CAU95945.1,GI:218350262	CP001063,SbBS512_E0052,polB,ACD06513.1,tigr:SbBS512_E0052,GI:187427239	AP009048,Y75_p0060,polB,YP_488366.1,GI:388476182	CP002729,UMNK88_58,AEE54724.1,vbsumn:UMNK88_58,GI:332341390	CP000970,EcSMS35_0062,polB,ACB19759.1,tigr:EcSMS35_0062,GI:170521581	CU928164,ECIAI39_0063,polB,CAR16204.1,GI:218368468	FN554766,EC042_0063,polB,CBG32897.1,GI:284919842	AP010958,ECO103_0061,polB,BAI28939.1,GI:257757442	CP000819,ECB_00062,polB,ACT37755.1,kribb:ECB_00062,GI:253972084	CP001396,BWG_0056,polB,ACR62826.1,nktd:BWG_0056,GI:238860828	AP009378,ECSF_0065,BAI53605.1,GI:281177275	CU928161,ECS88_0063,polB,CAR01429.1,GI:218363768	AE014075,c0071,polB,E.coli:c0071,AAN78567.1,GI:26106381	AP010960,ECO111_0062,polB,BAI34063.1,GI:257762568	AP012030,ECDH1ME8569_0059,polB,BAJ41915.1,GI:315134756	AP009240,ECSE_0060,BAG75584.1,GI:209910510	CP002185,ECW_m0058,polB,ADT73611.1,AIBN:ECW_m0058,GI:315059284	U00096,b0060,polB,AAC73171.1,GI:1786246	CP001368,ECSP_0064,polB,ACT69959.1,gcdmuw:ECSP_0064,GI:254590598	CP001509,ECD_00062,polB,kribb:ECDb_00062,ACT41963.1,GI:253976293	CP002167,UM146_23085,ADN73938.1,rtl:UM146_23085,GI:307629634	CU928162,ECED1_0059,polB,CAR06282.1,GI:218425500	AE005174,Z0068,polB,AAG54364.1,GI:12512757	CP000036,SBO_0047,polB,ABB64783.1,mgcchina:SBO0047,GI:81244075	CP001671,ECABU_c00660,polB,ADN44680.1,goetting:ECABU_c00660,GI:307551905	CP000800,EcE24377A_0062,polB,ABV17846.1,GI:157078138	CU928163,ECUMN_0061,polB,CAR11284.1,GI:218430417	FM180568,E2348C_0061,polB,CAS07609.1,GI:215263294	BA000007,ECs0064,BAB33487.1,GI:13359520	FN649414,ETEC_0059,CBI99560.1,GI:309700272	CP000266,SFV_0052,polB,ABF02339.1,mgcchina:SFV_0052,GI:110613672	CP001969,ECOK1_0059,polB,ADE89258.1,jcvi:ECOK1_0059,GI:294490502	AE014073,S0057,polB,ecoli:S0057,AAP15601.1,GI:30039867	CP001164,ECH74115_0065,polB,ACI36989.1,tigr:ECH74115_0065,GI:209159556	CP000468,APECO1_1924,polB,ABI99546.1,vmpmisu:APECO1_1924,GI:115511472	AP010953,ECO26_0062,polB,BAI23423.1,GI:257751921	AM946981,B21_00061,polB,CAQ30578.1,GI:242375897	CP001383,SFxv_0057,polB,ADA72403.1,ChinaCDC:SFxv_0057,GI:281599419	CU928160,ECIAI1_0060,polB,CAQ96950.1,GI:218359411	CP000946,EcolC_3597,ACA79211.1,jgi:EcolC_3597,GI:169756512	CP002967,WFL_00290,polB,UF:WFL_00290,AFH09726.1,GI:383403483	
OID51	AE014075,c0073,araD,E.coli:c0073,AAN78569.1,GI:26106383	AM946981,B21_00062,araD,CAQ30579.1,GI:242375898	CP002167,UM146_23090,araD,ADN73939.1,rtl:UM146_23090,GI:307629635	CP001164,ECH74115_0066,araD,ACI35297.1,tigr:ECH74115_0066,GI:209157864	CU928162,ECED1_0060,araD,CAR06283.1,GI:218425501	CP001509,ECD_00063,araD,kribb:ECDb_00063,ACT41964.1,GI:253976294	CU928160,ECIAI1_0061,araD,CAQ96951.1,GI:218359412	U00096,b0061,araD,AAC73172.1,GI:1786247	CP000036,SBO_0048,araD,ABB64784.1,mgcchina:SBO0048,GI:81244076	AP009378,ECSF_0066,BAI53606.1,GI:281177276	FN554766,EC042_0064,araD,CBG32898.1,GI:284919843	CP001383,SFxv_0058,araD,ADA72404.1,ChinaCDC:SFxv_0058,GI:281599420	CP001846,G2583_0064,araD,ADD54720.1,nkteda:G2583_0064,GI:290760759	CP000970,EcSMS35_0063,araD,ACB19085.1,tigr:EcSMS35_0063,GI:170520907	CP001969,ECOK1_0060,araD,ADE92152.1,jcvi:ECOK1_0060,GI:294493396	CP001855,NRG857_00315,araD,ADR25494.1,GI:312944667	CP001063,SbBS512_E0053,araD,ACD06548.1,tigr:SbBS512_E0053,GI:187427274	CU928161,ECS88_0064,araD,CAR01430.1,GI:218363769	FN649414,ETEC_0060,CBI99561.1,GI:309700273	CU928164,ECIAI39_0064,araD,CAR16205.1,GI:218368469	AE014073,S0058,araD,ecoli:S0058,AAP15602.1,GI:30039868	CP001665,ECBD_3556,ACT30555.1,jgi:ECBD_3556,GI:253325953	CP000038,SSON_0067,araD,AAZ86862.1,mgcchina:SSO0067,GI:73854155	CP000243,UTI89_C0066,araD,ABE05576.1,GI:91070695	CP002516,EKO11_3853,ADX52426.1,jgi:EKO11_3853,GI:323380158	CP001637,EcDH1_3538,ACX41152.1,jgi:EcDH1_3538,GI:260450730	FM180568,E2348C_0062,araD,CAS07610.1,GI:215263295	BA000007,ECs0065,BAB33488.1,GI:13359521	AP010953,ECO26_0063,araD,BAI23424.1,GI:257751922	CP000946,EcolC_3596,ACA79210.1,jgi:EcolC_3596,GI:169756511	CP000247,ECP_0062,ABG68102.1,goetting:ECP0062,GI:110341865	CP000266,SFV_0053,araD,ABF02340.1,mgcchina:SFV_0053,GI:110613673	CP000819,ECB_00063,araD,ACT37756.1,kribb:ECB_00063,GI:253972085	CP000800,EcE24377A_0063,araD,ABV16460.1,GI:157076752	AP009240,ECSE_0061,BAG75585.1,GI:209910511	CU928163,ECUMN_0062,araD,CAR11285.1,GI:218430418	CP001368,ECSP_0065,araD,ACT69960.1,gcdmuw:ECSP_0065,GI:254590599	AE005674,SF0056,araD,mgcchina:SF0000056,AAN41722.1,GI:24050260	CU928145,EC55989_0059,araD,CAU95946.1,GI:218350263	CP000034,SDY_0088,araD,ABB60325.1,mgcchina:SDY0088,GI:81239615	CP002185,ECW_m0059,araD,ADT73612.1,AIBN:ECW_m0059,GI:315059285	CP002729,UMNK88_59,araD,AEE54725.1,vbsumn:UMNK88_59,GI:332341391	AP012030,ECDH1ME8569_0060,araD,BAJ41916.1,GI:315134757	AE005174,Z0069,araD,AAG54365.1,GI:12512758	AP010960,ECO111_0063,araD,BAI34064.1,GI:257762569	CP002797,ECNA114_0049,araD,AEG34871.1,pbluoh:ECNA114_0049,GI:333968066	CP002967,WFL_00295,araD,UF:WFL_00295,AFH09727.1,GI:383403484	CP001671,ECABU_c00670,araD,ADN44681.1,goetting:ECABU_c00670,GI:307551906	AP010958,ECO103_0062,araD,BAI28940.1,GI:257757443	CP000802,EcHS_A0065,araD,ABV04465.1,tigr:EcHS_A0065,GI:157065210	CU651637,LF82_0108,arad,CAP74631.1,GI:222031893	AP009048,Y75_p0061,araD,YP_488367.1,GI:388476183	CP000468,APECO1_1923,araC,ABI99547.1,vmpmisu:APECO1_1923,GI:115511473	
OID52	AP010958,ECO103_0063,araA,BAI28941.1,GI:257757444	BA000007,ECs0066,BAB33489.1,GI:13359522	CP001368,ECSP_0066,araA,ACT69961.1,gcdmuw:ECSP_0066,GI:254590600	CU928161,ECS88_0065,araA,CAR01431.1,GI:218363770	CP000247,ECP_0063,ABG68103.1,goetting:ECP0063,GI:110341866	CP000036,SBO_0049,araA,ABB64785.1,mgcchina:SBO0049,GI:81244077	CP001671,ECABU_c00680,araA,ADN44682.1,goetting:ECABU_c00680,GI:307551907	CU928163,ECUMN_0063,araA,CAR11286.1,GI:218430419	CU651637,LF82_0105,araA,CAP74632.1,GI:222031894	CP002797,ECNA114_0050,araA,AEG34872.1,pbluoh:ECNA114_0050,GI:333968067	CP001164,ECH74115_0067,araA,ACI35819.1,tigr:ECH74115_0067,GI:209158386	CP000802,EcHS_A0066,araA,ABV04466.1,tigr:EcHS_A0066,GI:157065211	CP000800,EcE24377A_0064,araA,ABV17108.1,GI:157077400	CP002967,WFL_00300,araA,UF:WFL_00300,AFH09728.1,GI:383403485	AP010953,ECO26_0064,araA,BAI23425.1,GI:257751923	CP001637,EcDH1_3537,ACX41151.1,jgi:EcDH1_3537,GI:260450729	CP000034,SDY_0089,araA,ABB60326.1,mgcchina:SDY0089,GI:81239616	CP000266,SFV_0054,araA,ABF02341.1,mgcchina:SFV_0054,GI:110613674	CP001665,ECBD_3555,ACT30554.1,jgi:ECBD_3555,GI:253325952	CP001969,ECOK1_0061,araA,ADE92924.1,jcvi:ECOK1_0061,GI:294494168	CU928145,EC55989_0060,araA,CAU95947.1,GI:218350264	AE005174,Z0070,araA,AAG54366.1,GI:12512759	CP001509,ECD_00064,araA,kribb:ECDb_00064,ACT41965.1,GI:253976295	FM180568,E2348C_0063,araA,CAS07611.1,GI:215263296	AP009048,Y75_p0062,araA,YP_488368.1,GI:388476184	CP000243,UTI89_C0067,araA,ABE05577.1,GI:91070696	CP000819,ECB_00064,araA,ACT37757.1,kribb:ECB_00064,GI:253972086	CP001383,SFxv_0059,araA,ADA72405.1,ChinaCDC:SFxv_0059,GI:281599421	FN554766,EC042_0065,araA,CBG32899.1,GI:284919844	FN649414,ETEC_0061,CBI99562.1,GI:309700274	CP000468,APECO1_1922,araA,ABI99548.1,vmpmisu:APECO1_1922,GI:115511474	CP000038,SSON_0068,araA,AAZ86863.1,mgcchina:SSO0068,GI:73854156	AE014075,c0074,araA,E.coli:c0074,AAN78570.1,GI:26106384	AP012030,ECDH1ME8569_0061,araA,BAJ41917.1,GI:315134758	AP009240,ECSE_0062,BAG75586.1,GI:209910512	CP001063,SbBS512_E0054,araA,ACD10336.1,tigr:SbBS512_E0054,GI:187431062	CP001396,BWG_0058,araA,ACR63624.1,nktd:BWG_0058,GI:238861626	CP002516,EKO11_3852,ADX52425.1,jgi:EKO11_3852,GI:323380157	CP001846,G2583_0065,araA,ADD54721.1,nkteda:G2583_0065,GI:290760760	CU928164,ECIAI39_0065,araA,CAR16206.1,GI:218368470	AP009378,ECSF_0067,BAI53607.1,GI:281177277	U00096,b0062,araA,AAC73173.1,GI:1786248	CP000946,EcolC_3595,ACA79209.1,jgi:EcolC_3595,GI:169756510	CU928162,ECED1_0061,araA,CAR06284.1,GI:218425502	CP000970,EcSMS35_0064,araA,ACB18687.1,tigr:EcSMS35_0064,GI:170520509	CP002167,UM146_23095,ADN73940.1,rtl:UM146_23095,GI:307629636	AM946981,B21_00063,araA,CAQ30580.1,GI:242375899	CP002729,UMNK88_60,AEE54726.1,vbsumn:UMNK88_60,GI:332341392	AP010960,ECO111_0064,araA,BAI34065.1,GI:257762570	CP001855,NRG857_00320,ADR25495.1,GI:312944668	CU928160,ECIAI1_0062,araA,CAQ96952.1,GI:218359413	CP002185,ECW_m0060,araA,ADT73613.1,AIBN:ECW_m0060,GI:315059286	AE014073,S0059,araA,ecoli:S0059,AAP15603.1,GI:30039869	
OID53	AE014073,S0060,araB,ecoli:S0060,AAP15604.1,GI:30039870	CU928164,ECIAI39_0066,araB,CAR16207.1,GI:218368471	CP000034,SDY_0090,araB,ABB60327.1,mgcchina:SDY0090,GI:81239617	CP000266,SFV_0055,araB,ABF02342.1,mgcchina:SFV_0055,GI:110613675	CP000802,EcHS_A0067,araB,ABV04467.1,tigr:EcHS_A0067,GI:157065212	FN554766,EC042_0066,araB,CBG32900.1,GI:284919845	CU928145,EC55989_0061,araB,CAU95948.1,GI:218350265	AP010953,ECO26_0065,araB,BAI23426.1,GI:257751924	CP001637,EcDH1_3536,ACX41150.1,jgi:EcDH1_3536,GI:260450728	CP001509,ECD_00065,araB,kribb:ECDb_00065,ACT41966.1,GI:253976296	CP000038,SSON_0069,araB,AAZ86864.1,mgcchina:SSO0069,GI:73854157	CP001164,ECH74115_0068,araB,ACI39426.1,tigr:ECH74115_0068,GI:209161993	AP009240,ECSE_0063,BAG75587.1,GI:209910513	CP001855,NRG857_00325,ADR25496.1,GI:312944669	CP002516,EKO11_3851,ADX52424.1,jgi:EKO11_3851,GI:323380156	U00096,b0063,araB,AAC73174.1,GI:1786249	AE005674,SF0058,araB,mgcchina:SF0000058,AAN41723.1,GI:24050261	CP002185,ECW_m0061,araB,ADT73614.1,AIBN:ECW_m0061,GI:315059287	AP009378,ECSF_0068,BAI53608.1,GI:281177278	CP001671,ECABU_c00690,araB,ADN44683.1,goetting:ECABU_c00690,GI:307551908	AP009048,Y75_p0063,araB,YP_488369.1,GI:388476185	AP010960,ECO111_0065,araB,BAI34066.1,GI:257762571	AE005174,Z0072,araB,AAG54367.1,GI:12512760	AM946981,B21_00064,araB,CAQ30581.1,GI:242375900	CP000800,EcE24377A_0065,araB,ABV20149.1,GI:157080441	CP001368,ECSP_0067,araB,ACT69962.1,gcdmuw:ECSP_0067,GI:254590601	AP012030,ECDH1ME8569_0062,araB,BAJ41918.1,GI:315134759	CU928162,ECED1_0062,araB,CAR06285.1,GI:218425503	CP001063,SbBS512_E0055,araB,ACD09887.1,tigr:SbBS512_E0055,GI:187430613	BA000007,ECs0067,BAB33490.1,GI:13359523	CP000970,EcSMS35_0065,araB,ACB19791.1,tigr:EcSMS35_0065,GI:170521613	CP002967,WFL_00305,araB,UF:WFL_00305,AFH09729.1,GI:383403486	CP000819,ECB_00065,araB,ACT37758.1,kribb:ECB_00065,GI:253972087	CP000247,ECP_0064,ABG68104.1,goetting:ECP0064,GI:110341867	CP000036,SBO_0050,araB,ABB64786.1,mgcchina:SBO0050,GI:81244078	CP001383,SFxv_0060,araB,ADA72406.1,ChinaCDC:SFxv_0060,GI:281599422	CP001396,BWG_0059,araB,ACR63676.1,nktd:BWG_0059,GI:238861678	AE014075,c0075,araB,E.coli:c0075,AAN78571.1,GI:26106385	CU928160,ECIAI1_0063,araB,CAQ96953.1,GI:218359414	CP002729,UMNK88_61,araB,AEE54727.1,vbsumn:UMNK88_61,GI:332341393	CP002167,UM146_23100,ADN73941.1,rtl:UM146_23100,GI:307629637	CP001969,ECOK1_0062,araB,ADE91084.1,jcvi:ECOK1_0062,GI:294492328	CP002797,ECNA114_0051,araB,AEG34873.1,pbluoh:ECNA114_0051,GI:333968068	CP000243,UTI89_C0068,araB,ABE05578.1,GI:91070697	CP000468,APECO1_1921,araB,ABI99549.1,vmpmisu:APECO1_1921,GI:115511475	CU651637,LF82_0106,araB,CAP74633.1,GI:222031895	CP001846,G2583_0066,araB,ADD54722.1,nkteda:G2583_0066,GI:290760761	CP001665,ECBD_3554,ACT30553.1,jgi:ECBD_3554,GI:253325951	CU928163,ECUMN_0064,araB,CAR11287.1,GI:218430420	AP010958,ECO103_0064,araB,BAI28942.1,GI:257757445	CU928161,ECS88_0066,araB,CAR01432.1,GI:218363771	FN649414,ETEC_0062,CBI99563.1,GI:309700275	CP000946,EcolC_3594,ACA79208.1,jgi:EcolC_3594,GI:169756509	FM180568,E2348C_0064,araB,CAS07612.1,GI:215263297	
OID54	CP001855,NRG857_00330,ADR25497.1,GI:312944670	CU928145,EC55989_0062,araC,CAU95949.1,GI:218350266	CP001164,ECH74115_0069,araC,ACI34559.1,tigr:ECH74115_0069,GI:209157126	CP000036,SBO_0051,araC,ABB64787.1,mgcchina:SBO0051,GI:81244079	CP001396,BWG_0060,araC,ACR62927.1,nktd:BWG_0060,GI:238860929	CP000247,ECP_0065,ABG68105.1,goetting:ECP0065,GI:110341868	CU928164,ECIAI39_0067,araC,CAR16208.1,GI:218368472	CP001637,EcDH1_3535,ACX41149.1,jgi:EcDH1_3535,GI:260450727	AE005674,SF0059,araC,mgcchina:SF0000059,AAN41724.2,GI:56383143	AP010958,ECO103_0065,araC,BAI28943.1,GI:257757446	AE014073,S0061,araC,ecoli:S0061,AAP15605.1,GI:30039871	CU928162,ECED1_0063,araC,CAR06286.1,GI:218425504	AE014075,c0076,araC,E.coli:c0076,AAN78572.1,GI:26106386	CP000800,EcE24377A_0066,araC,ABV21179.1,GI:157081471	AP012030,ECDH1ME8569_0063,araC,BAJ41919.1,GI:315134760	CP000468,APECO1_1920,araC,ABI99550.1,vmpmisu:APECO1_1920,GI:115511476	FM180568,E2348C_0065,araC,CAS07613.1,GI:215263298	AP010953,ECO26_0066,araC,BAI23427.1,GI:257751925	CP002185,ECW_m0062,araC,ADT73615.1,AIBN:ECW_m0062,GI:315059288	CP002167,UM146_23105,ADN73942.1,rtl:UM146_23105,GI:307629638	CP000243,UTI89_C0069,araC,ABE05579.1,GI:91070698	CP001383,SFxv_0061,araC,ADA72407.1,ChinaCDC:SFxv_0061,GI:281599423	CP000266,SFV_0056,araC,ABF02343.1,mgcchina:SFV_0056,GI:110613676	AE005174,Z0073,araC,AAG54368.1,GI:12512761	CU928161,ECS88_0067,araC,CAR01433.1,GI:218363772	AM946981,B21_00065,araC,CAQ30582.1,GI:242375901	CP000946,EcolC_3593,ACA79207.1,jgi:EcolC_3593,GI:169756508	CP001671,ECABU_c00700,araC,ADN44684.1,goetting:ECABU_c00700,GI:307551909	CP002967,WFL_00310,araC,UF:WFL_00310,AFH09730.1,GI:383403487	CP002729,UMNK88_62,AEE54728.1,vbsumn:UMNK88_62,GI:332341394	CP000819,ECB_00066,araC,ACT37759.1,kribb:ECB_00066,GI:253972088	FN554766,EC042_0067,araC,CBG32901.1,GI:284919846	CP002516,EKO11_3850,ADX52423.1,jgi:EKO11_3850,GI:323380155	AP010960,ECO111_0066,araC,BAI34067.1,GI:257762572	CP001969,ECOK1_0063,araC,ADE89569.1,jcvi:ECOK1_0063,GI:294490813	CP001063,SbBS512_E0056,araC,ACD09413.1,tigr:SbBS512_E0056,GI:187430139	CP000802,EcHS_A0068,araC,ABV04468.1,tigr:EcHS_A0068,GI:157065213	AP009378,ECSF_0070,BAI53610.1,GI:281177280	CU651637,LF82_0107,arac,CAP74634.1,GI:222031896	CU928163,ECUMN_0065,araC,CAR11288.1,GI:218430421	BA000007,ECs0068,BAB33491.1,GI:13359524	CP001509,ECD_00066,araC,kribb:ECDb_00066,ACT41967.1,GI:253976297	CP002797,ECNA114_0053,araC,AEG34875.1,pbluoh:ECNA114_0053,GI:333968070	FN649414,ETEC_0063,CBI99564.1,GI:309700276	U00096,b0064,araC,AAC73175.1,GI:1786251	CP001368,ECSP_0068,araC,ACT69963.1,gcdmuw:ECSP_0068,GI:254590602	CP001846,G2583_0067,araC,ADD54723.1,nkteda:G2583_0067,GI:290760762	CP000970,EcSMS35_0066,araC,ACB19599.1,tigr:EcSMS35_0066,GI:170521421	AP009240,ECSE_0064,BAG75588.1,GI:209910514	CP000038,SSON_0070,araC,AAZ86865.1,mgcchina:SSO0070,GI:73854158	CP001665,ECBD_3553,ACT30552.1,jgi:ECBD_3553,GI:253325950	AP009048,Y75_p0064,araC,YP_488370.1,GI:388476186	CU928160,ECIAI1_0064,araC,CAQ96954.1,GI:218359415	
OID55	CP001969,ECOK1_0066,ADE91882.1,jcvi:ECOK1_0066,GI:294493126	AE014075,c0081,yabI,E.coli:c0081,AAN78577.1,GI:26106391	CP000036,SBO_0052,yabI,ABB64788.1,mgcchina:SBO0052,GI:81244080	CU928164,ECIAI39_0070,yabI,CAR16211.1,GI:218368475	CP000034,SDY_0092,yabI,ABB60328.1,mgcchina:SDY0092,GI:81239618	CP001665,ECBD_3552,ACT30551.1,jgi:ECBD_3552,GI:253325949	CU651637,LF82_2467,yabi,CAP74637.1,GI:222031899	CP001396,BWG_0061,yabI,ACR62207.1,nktd:BWG_0061,GI:238860209	AP012030,ECDH1ME8569_0064,yabI,BAJ41920.1,GI:315134761	CP000819,ECB_00067,yabI,ACT37760.1,kribb:ECB_00067,GI:253972089	AM946981,B21_00066,yabI,CAQ30583.1,GI:242375902	CP000468,APECO1_1917,yabI,ABI99553.1,vmpmisu:APECO1_1917,GI:115511479	AE005674,SF0060,yabI,mgcchina:SF0000060,AAN41725.1,GI:24050263	CP001846,G2583_0068,yabI,ADD54724.1,nkteda:G2583_0068,GI:290760763	CP002185,ECW_m0063,yabI,ADT73616.1,AIBN:ECW_m0063,GI:315059289	CP002967,WFL_00315,UF:WFL_00315,AFH09731.1,GI:383403488	AP010960,ECO111_0067,yabI,BAI34068.1,GI:257762573	CP002797,ECNA114_0059,yabI,AEG34881.1,pbluoh:ECNA114_0059,GI:333968076	CU928160,ECIAI1_0065,yabI,CAQ96955.1,GI:218359416	CP000266,SFV_0057,yabI,ABF02344.1,mgcchina:SFV_0057,GI:110613677	AE005174,Z0074,yabI,AAG54369.1,GI:12512762	AP010953,ECO26_0067,yabI,BAI23428.1,GI:257751926	U00096,b0065,yabI,AAC73176.1,GI:1786252	CP000946,EcolC_3592,ACA79206.1,jgi:EcolC_3592,GI:169756507	CP001855,NRG857_00345,ADR25500.1,GI:312944673	CP000802,EcHS_A0069,ABV04469.1,tigr:EcHS_A0069,GI:157065214	CP001509,ECD_00067,yabI,kribb:ECDb_00067,ACT41968.1,GI:253976298	CU928162,ECED1_0066,yabI,CAR06289.1,GI:218425507	CP002167,UM146_23120,ADN73945.1,rtl:UM146_23120,GI:307629641	CP001383,SFxv_0062,yabI,ADA72408.1,ChinaCDC:SFxv_0062,GI:281599424	CP001637,EcDH1_3534,ACX41148.1,jgi:EcDH1_3534,GI:260450726	FN554766,EC042_0068,CBG32902.1,GI:284919847	CP001164,ECH74115_0070,ACI38332.1,tigr:ECH74115_0070,GI:209160899	AP009240,ECSE_0065,BAG75589.1,GI:209910515	FN649414,ETEC_0064,CBI99565.1,GI:309700277	CP001063,SbBS512_E0057,ACD08659.1,tigr:SbBS512_E0057,GI:187429385	AE014073,S0062,yabI,ecoli:S0062,AAP15606.1,GI:30039872	CU928161,ECS88_0070,yabI,CAR01436.1,GI:218363775	BA000007,ECs0069,BAB33492.1,GI:13359525	CP000800,EcE24377A_0067,ABV21148.1,GI:157081440	CP002729,UMNK88_63,AEE54729.1,vbsumn:UMNK88_63,GI:332341395	CP001671,ECABU_c00730,yabI,ADN44687.1,goetting:ECABU_c00730,GI:307551912	FM180568,E2348C_0071,yabI,CAS07619.1,GI:215263304	AP009378,ECSF_0076,BAI53616.1,GI:281177286	CP000247,ECP_0068,ABG68108.1,goetting:ECP0068,GI:110341871	CU928145,EC55989_0063,yabI,CAU95950.1,GI:218350267	CP000038,SSON_0071,yabI,AAZ86866.1,mgcchina:SSO0071,GI:73854159	AP010958,ECO103_0066,yabI,BAI28944.1,GI:257757447	CP000243,UTI89_C0073,yabI,ABE05583.1,GI:91070702	CP000970,EcSMS35_0069,ACB17044.1,tigr:EcSMS35_0069,GI:170518866	CP001368,ECSP_0069,yabI,ACT69964.1,gcdmuw:ECSP_0069,GI:254590603	AP009048,Y75_p0065,yabI,YP_488371.1,GI:388476187	CP002516,EKO11_3849,ADX52422.1,jgi:EKO11_3849,GI:323380154	CU928163,ECUMN_0066,yabI,CAR11289.1,GI:218430422	
OID56	CP001665,ECBD_3551,ACT30550.1,jgi:ECBD_3551,GI:253325948	AP010960,ECO111_0068,thiQ,BAI34069.1,GI:257762574	FM180568,E2348C_0072,thiQ,CAS07620.1,GI:215263305	CU928161,ECS88_0071,thiQ,CAR01437.1,GI:218363776	CP001383,SFxv_0063,thiQ,ADA72409.1,ChinaCDC:SFxv_0063,GI:281599425	CP002797,ECNA114_0060,thiQ,AEG34882.1,pbluoh:ECNA114_0060,GI:333968077	CP001671,ECABU_c00740,thiQ,ADN44688.1,goetting:ECABU_c00740,GI:307551913	CP000468,APECO1_1916,thiQ,ABI99554.1,vmpmisu:APECo1_1916,GI:115511480	AE005674,SF0061,yabJ,mgcchina:SF0000061,AAN41726.2,GI:56383144	U00096,b0066,thiQ,AAC73177.1,GI:1786253	CP001855,NRG857_00350,thiQ,ADR25501.1,GI:312944674	CP000038,SSON_0072,yabJ,AAZ86867.1,mgcchina:SSO0072,GI:73854160	CP000819,ECB_00068,yabJ,ACT37761.1,kribb:ECB_00068,GI:253972090	CP000247,ECP_0069,ABG68109.1,goetting:ECP0069,GI:110341872	AP009048,Y75_p0066,thiQ,YP_488372.1,GI:388476188	CU928164,ECIAI39_0071,thiQ,CAR16212.1,GI:218368476	AP009378,ECSF_0077,BAI53617.1,GI:281177287	CU928163,ECUMN_0067,thiQ,CAR11290.1,GI:218430423	CU928160,ECIAI1_0066,thiQ,CAQ96956.1,GI:218359417	AE005174,Z0075,yabJ,AAG54370.1,GI:12512763	FN554766,EC042_0069,thiQ,CBG32903.1,GI:284919848	CP001509,ECD_00068,yabJ,kribb:ECDb_00068,ACT41969.1,GI:253976299	BA000007,ECs0070,BAB33493.1,GI:13359526	CP001969,ECOK1_0067,thiQ,ADE92902.1,jcvi:ECOK1_0067,GI:294494146	CP000036,SBO_0053,yabJ,ABB64789.1,mgcchina:SBO0053,GI:81244081	CP002516,EKO11_3848,ADX52421.1,jgi:EKO11_3848,GI:323380153	CP000034,SDY_0093,yabJ,ABB60329.1,mgcchina:SDY0093,GI:81239619	CP000266,SFV_0058,yabJ,ABF02345.1,mgcchina:SFV_0058,GI:110613678	CP000946,EcolC_3591,ACA79205.1,jgi:EcolC_3591,GI:169756506	CP002167,UM146_23125,thiQ,ADN73946.1,rtl:UM146_23125,GI:307629642	CP001396,BWG_0062,thiQ,ACR65638.1,nktd:BWG_0062,GI:238863640	AE014075,c0082,yabJ,E.coli:c0082,AAN78578.1,GI:26106392	AP010958,ECO103_0067,thiQ,BAI28945.1,GI:257757448	CU928162,ECED1_0067,thiQ,CAR06290.1,GI:218425508	CP002729,UMNK88_64,thiQ,AEE54730.1,vbsumn:UMNK88_64,GI:332341396	CP001637,EcDH1_3533,ACX41147.1,jgi:EcDH1_3533,GI:260450725	CP002967,WFL_00320,thiQ,UF:WFL_00320,AFH09732.1,GI:383403489	FN649414,ETEC_0065,CBI99566.1,GI:309700278	CU928145,EC55989_0064,thiQ,CAU95951.1,GI:218350268	CP000970,EcSMS35_0070,thiQ,ACB16721.1,tigr:EcSMS35_0070,GI:170518543	CP001368,ECSP_0070,thiQ,ACT69965.1,gcdmuw:ECSP_0070,GI:254590604	AP010953,ECO26_0068,thiQ,BAI23429.1,GI:257751927	CP001164,ECH74115_0071,thiQ,ACI38545.1,tigr:ECH74115_0071,GI:209161112	CP000243,UTI89_C0074,thiQ,ABE05584.1,GI:91070703	CU651637,LF82_2257,thiQ,CAP74638.1,GI:222031900	CP001846,G2583_0069,thiQ,ADD54725.1,nkteda:G2583_0069,GI:290760764	CP002185,ECW_m0064,thiQ,ADT73617.1,AIBN:ECW_m0064,GI:315059290	CP001063,SbBS512_E0058,thiQ,ACD07949.1,tigr:SbBS512_E0058,GI:187428675	AP009240,ECSE_0066,BAG75590.1,GI:209910516	AP012030,ECDH1ME8569_0065,thiQ,BAJ41921.1,GI:315134762	AE014073,S0063,yabJ,ecoli:S0063,AAP15607.1,GI:30039873	CP000802,EcHS_A0070,thiQ,ABV04470.1,tigr:EcHS_A0070,GI:157065215	AM946981,B21_00067,thiQ,CAQ30584.1,GI:242375903	CP000800,EcE24377A_0068,thiQ,ABV19174.1,GI:157079466	
OID57	CU928163,ECUMN_0068,thiP,CAR11291.1,GI:218430424	CP001368,ECSP_0071,thiP,ACT69966.1,gcdmuw:ECSP_0071,GI:254590605	AE005174,Z0076,yabK,AAG54371.1,GI:12512764	CP002967,WFL_00325,thiP,UF:WFL_00325,AFH09733.1,GI:383403490	CP001396,BWG_0063,thiP,ACR63254.1,nktd:BWG_0063,GI:238861256	AP010958,ECO103_0068,thiP,BAI28946.1,GI:257757449	CP001969,ECOK1_0068,thiP,ADE92872.1,jcvi:ECOK1_0068,GI:294494116	CP001671,ECABU_c00750,thiP,ADN44689.1,goetting:ECABU_c00750,GI:307551914	AE014075,c0083,yabK,E.coli:c0083,AAN78579.1,GI:26106393	AP009378,ECSF_0078,BAI53618.1,GI:281177288	CU928164,ECIAI39_0072,thiP,CAR16213.1,GI:218368477	CP001383,SFxv_0064,thiP,ADA72410.1,ChinaCDC:SFxv_0064,GI:281599426	CP000802,EcHS_A0071,thiP,ABV04471.1,tigr:EcHS_A0071,GI:157065216	AE005674,SF0062,yabK,mgcchina:SF0000062,AAN41727.1,GI:24050265	CU928145,EC55989_0065,thiP,CAU95952.1,GI:218350269	CP002516,EKO11_3847,ADX52420.1,jgi:EKO11_3847,GI:323380152	CP000036,SBO_0054,yabK,ABB64790.1,mgcchina:SBO0054,GI:81244082	AP010953,ECO26_0069,thiP,BAI23430.1,GI:257751928	CP001637,EcDH1_3532,ACX41146.1,jgi:EcDH1_3532,GI:260450724	CP002797,ECNA114_0061,thiP,AEG34883.1,pbluoh:ECNA114_0061,GI:333968078	BA000007,ECs0071,BAB33494.1,GI:13359527	AP009240,ECSE_0067,BAG75591.1,GI:209910517	CP000266,SFV_0059,yabK,ABF02346.1,mgcchina:SFV_0059,GI:110613679	CP001164,ECH74115_0072,thiP,ACI37127.1,tigr:ECH74115_0072,GI:209159694	CP002729,UMNK88_65,thiP,AEE54731.1,vbsumn:UMNK88_65,GI:332341397	FN554766,EC042_0070,thiP,CBG32904.1,GI:284919849	CP000247,ECP_0070,ABG68110.1,goetting:ECP0070,GI:110341873	FN649414,ETEC_0066,CBI99567.1,GI:309700279	AP009048,Y75_p0067,thiP,YP_488373.1,GI:388476189	CP001846,G2583_0070,thiP,ADD54726.1,nkteda:G2583_0070,GI:290760765	CP001509,ECD_00069,thiP,kribb:ECDb_00069,ACT41970.1,GI:253976300	CP002185,ECW_m0065,thiP,ADT73618.1,AIBN:ECW_m0065,GI:315059291	CU928162,ECED1_0068,thiP,CAR06291.1,GI:218425509	CP000970,EcSMS35_0071,thiP,ACB18568.1,tigr:EcSMS35_0071,GI:170520390	CP000800,EcE24377A_0069,thiP,ABV19228.1,GI:157079520	CP001855,NRG857_00355,thiP,ADR25502.1,GI:312944675	AE014073,S0064,yabK,ecoli:S0064,AAP15608.1,GI:30039874	CP000819,ECB_00069,thiP,ACT37762.1,kribb:ECB_00069,GI:253972091	CP000946,EcolC_3590,ACA79204.1,jgi:EcolC_3590,GI:169756505	CU928160,ECIAI1_0067,thiP,CAQ96957.1,GI:218359418	AP010960,ECO111_0069,thiP,BAI34070.1,GI:257762575	FM180568,E2348C_0073,thiP,CAS07621.1,GI:215263306	CU651637,LF82_2256,thiP,CAP74639.1,GI:222031901	CP001063,SbBS512_E0059,thiP,ACD08268.1,tigr:SbBS512_E0059,GI:187428994	CP000034,SDY_0094,yabK,ABB60330.1,mgcchina:SDY0094,GI:81239620	CP000038,SSON_0073,yabK,AAZ86868.1,mgcchina:SSO0073,GI:73854161	CP001665,ECBD_3550,ACT30549.1,jgi:ECBD_3550,GI:253325947	CU928161,ECS88_0072,thiP,CAR01438.1,GI:218363777	AM946981,B21_00068,thiP,CAQ30585.1,GI:242375904	CP000243,UTI89_C0075,thiP,ABE05585.1,GI:91070704	U00096,b0067,thiP,AAC73178.1,GI:1786254	CP002167,UM146_23130,thiP,ADN73947.1,rtl:UM146_23130,GI:307629643	CP000468,APECO1_1915,thiP,ABI99555.1,vmpmisu:APECO1_1915,GI:115511481	AP012030,ECDH1ME8569_0066,thiP,BAJ41922.1,GI:315134763	
OID58	CU928163,ECUMN_0069,tbpA,CAR11292.1,GI:218430425	CU928161,ECS88_0073,tbpA,CAR01439.1,GI:218363778	CP002967,WFL_00330,tbpA,UF:WFL_00330,AFH09734.1,GI:383403491	FN554766,EC042_0071,thiB,CBG32905.1,GI:284919850	CP002516,EKO11_3846,ADX52419.1,jgi:EKO11_3846,GI:323380151	CP001368,ECSP_0072,tbpA,ACT69967.1,gcdmuw:ECSP_0072,GI:254590606	CP000266,SFV_0060,tbpA,ABF02347.1,mgcchina:SFV_0060,GI:110613680	CP001509,ECD_00070,tbpA,kribb:ECDb_00070,ACT41971.1,GI:253976301	CP000970,EcSMS35_0072,thiB,ACB18353.1,tigr:EcSMS35_0072,GI:170520175	CP000946,EcolC_3589,ACA79203.1,jgi:EcolC_3589,GI:169756504	CP001063,SbBS512_E0060,thiB,ACD07012.1,tigr:SbBS512_E0060,GI:187427738	CP001969,ECOK1_0069,thiB,ADE90904.1,jcvi:ECOK1_0069,GI:294492148	CU928145,EC55989_0066,tbpA,CAU95953.1,GI:218350270	AE005174,Z0077,tbpA,AAG54372.1,GI:12512765	CP000247,ECP_0071,ABG68111.1,goetting:ECP0071,GI:110341874	AP009048,Y75_p0068,tbpA,YP_488374.1,GI:388476190	AP009378,ECSF_0079,BAI53619.1,GI:281177289	AP009240,ECSE_0068,BAG75592.1,GI:209910518	CP000243,UTI89_C0076,tbpA,ABE05586.1,GI:91070705	U00096,b0068,thiB,AAC73179.1,GI:1786255	AE014075,c0084,tbpA,E.coli:c0084,AAN78580.1,GI:26106394	AP012030,ECDH1ME8569_0067,tbpA,BAJ41923.1,GI:315134764	FM180568,E2348C_0074,tbpA,CAS07622.1,GI:215263307	AM946981,B21_00069,tbpA,CAQ30586.1,GI:242375905	CP001671,ECABU_c00760,thiB,ADN44690.1,goetting:ECABU_c00760,GI:307551915	CP001855,NRG857_00360,tbpA,ADR25503.1,GI:312944676	CU651637,LF82_2229,tbpA,CAP74640.1,GI:222031902	AP010960,ECO111_0070,tbpA,BAI34071.1,GI:257762576	AE005674,SF0063,tbpA,mgcchina:SF0000063,AAN41728.2,GI:56383145	CP000038,SSON_0074,tbpA,AAZ86869.1,mgcchina:SSO0074,GI:73854162	CP002729,UMNK88_66,thiB,AEE54732.1,vbsumn:UMNK88_66,GI:332341398	CU928164,ECIAI39_0073,tbpA,CAR16214.1,GI:218368478	CP001164,ECH74115_0073,thiB,ACI37864.1,tigr:ECH74115_0073,GI:209160431	CP000034,SDY_0095,tbpA,ABB60331.1,mgcchina:SDY0095,GI:81239621	CP000802,EcHS_A0072,thiB,ABV04472.1,tigr:EcHS_A0072,GI:157065217	CP001846,G2583_0071,tbpA,ADD54727.1,nkteda:G2583_0071,GI:290760766	CP000036,SBO_0055,tbpA,ABB64791.1,mgcchina:SBO0055,GI:81244083	CP000800,EcE24377A_0070,thiB,ABV20789.1,GI:157081081	AP010953,ECO26_0070,tbpA,BAI23431.1,GI:257751929	CP002797,ECNA114_0062,tbpA,AEG34884.1,pbluoh:ECNA114_0062,GI:333968079	CP002167,UM146_23135,tbpA,ADN73948.1,rtl:UM146_23135,GI:307629644	AP010958,ECO103_0069,tbpA,BAI28947.1,GI:257757450	CU928162,ECED1_0069,tbpA,CAR06292.1,GI:218425510	CU928160,ECIAI1_0068,tbpA,CAQ96958.1,GI:218359419	CP002185,ECW_m0066,tbpA,ADT73619.1,AIBN:ECW_m0066,GI:315059292	CP000468,APECO1_1914,tbpA,ABI99556.1,vmpmisu:APECO1_1914,GI:115511482	AE014073,S0065,tbpA,ecoli:S0065,AAP15609.1,GI:30039875	CP001396,BWG_0064,tbpA,ACR65639.1,nktd:BWG_0064,GI:238863641	CP001383,SFxv_0065,tbpA,ADA72411.1,ChinaCDC:SFxv_0065,GI:281599427	BA000007,ECs0072,BAB33495.1,GI:13359528	FN649414,ETEC_0067,CBI99568.1,GI:309700280	CP001665,ECBD_3549,ACT30548.1,jgi:ECBD_3549,GI:253325946	CP000819,ECB_00070,tbpA,ACT37763.1,kribb:ECB_00070,GI:253972092	CP001637,EcDH1_3531,ACX41145.1,jgi:EcDH1_3531,GI:260450723	
OID59	U00096,b0069,sgrR,AAC73180.1,GI:1786256	FM180568,E2348C_0075,sgrR,CAS07623.1,GI:215263308	CU928160,ECIAI1_0069,sgrR,CAQ96959.1,GI:218359420	CU928162,ECED1_0070,sgrR,CAR06293.1,GI:218425511	CP001665,ECBD_3548,ACT30547.1,jgi:ECBD_3548,GI:253325945	CP001383,SFxv_0067,sgrR,ADA72413.1,ChinaCDC:SFxv_0067,GI:281599429	FN554766,EC042_0073,CBG32907.1,GI:284919852	AP009378,ECSF_0080,BAI53620.1,GI:281177290	CP001396,BWG_0065,sgrR,ACR62947.1,nktd:BWG_0065,GI:238860949	CP002967,WFL_00335,sgrR,UF:WFL_00335,AFH09735.1,GI:383403492	CP000266,SFV_0061,yabN,ABF02348.1,mgcchina:SFV_0061,GI:110613681	CP000946,EcolC_3588,ACA79202.1,jgi:EcolC_3588,GI:169756503	CU651637,LF82_2130,sgrR,CAP74641.1,GI:222031903	CP000970,EcSMS35_0074,sgrR,ACB17484.1,tigr:EcSMS35_0074,GI:170519306	CP002167,UM146_23140,ADN73949.1,rtl:UM146_23140,GI:307629645	AP009240,ECSE_0069,BAG75593.1,GI:209910519	CP000800,EcE24377A_0072,sgrR,ABV17364.1,GI:157077656	CU928145,EC55989_0067,sgrR,CAU95954.1,GI:218350271	CP002797,ECNA114_0064,yabN,AEG34886.1,pbluoh:ECNA114_0064,GI:333968081	CP000247,ECP_0072,ABG68112.1,goetting:ECP0072,GI:110341875	AE005174,Z0079,yabN,AAG54374.1,GI:12512770	CP001063,SbBS512_E0062,sgrR,ACD09815.1,tigr:SbBS512_E0062,GI:187430541	CP002516,EKO11_3845,ADX52418.1,jgi:EKO11_3845,GI:323380150	CU928163,ECUMN_0072,sgrR,CAR11295.1,GI:218430428	BA000007,ECs0074,BAB33497.1,GI:13359530	AE005674,SF0064,yabN,mgcchina:SF0000064,AAN41729.2,GI:56383146	AP010953,ECO26_0071,sgrR,BAI23432.1,GI:257751930	AP009048,Y75_p0069,sgrR,YP_488375.1,GI:388476191	CP001671,ECABU_c00770,yabN,ADN44691.1,goetting:ECABU_c00770,GI:307551916	CP001846,G2583_0073,sgrR,ADD54729.1,nkteda:G2583_0073,GI:290760768	CP001368,ECSP_0074,sgrR,ACT69969.1,gcdmuw:ECSP_0074,GI:254590608	CP001969,ECOK1_0070,sgrR,ADE90957.1,jcvi:ECOK1_0070,GI:294492201	CP001164,ECH74115_0076,sgrR,ACI36677.1,tigr:ECH74115_0076,GI:209159244	CU928161,ECS88_0074,sgrR,CAR01440.1,GI:218363779	CP000036,SBO_0056,yabN,ABB64792.1,mgcchina:SBO0056,GI:81244084	CP001509,ECD_00071,yabN,kribb:ECDb_00071,ACT41972.1,GI:253976302	AE014073,S0066,yabN,ecoli:S0066,AAP15610.1,GI:30039876	CP000468,APECO1_1913,sgrR,ABI99557.1,vmpmisu:APECO1_1913,GI:115511483	CP000034,SDY_0097,yabN,ABB60333.1,mgcchina:SDY0097,GI:81239623	CP000819,ECB_00071,yabN,ACT37764.1,kribb:ECB_00071,GI:253972093	CP000802,EcHS_A0074,sgrR,ABV04474.1,tigr:EcHS_A0074,GI:157065219	CP000243,UTI89_C0077,yabN,ABE05587.1,GI:91070706	CP002729,UMNK88_67,AEE54733.1,vbsumn:UMNK88_67,GI:332341399	CP001855,NRG857_00365,ADR25504.1,GI:312944677	AP010958,ECO103_0070,sgrR,BAI28948.1,GI:257757451	CU928164,ECIAI39_0075,sgrR,CAR16216.1,GI:218368480	AM946981,B21_00070,sgrR,CAQ30587.1,GI:242375906	CP002185,ECW_m0068,sgrR,ADT73620.1,AIBN:ECW_m0068,GI:315059293	AP010960,ECO111_0071,sgrR,BAI34072.1,GI:257762577	CP000038,SSON_0075,yabN,AAZ86870.1,mgcchina:SSO0075,GI:73854163	FN649414,ETEC_0068,CBI99569.1,GI:309700281	AE014075,c0085,yabN,E.coli:c0085,AAN78581.1,GI:26106395	
OID60	FN649414,ETEC_0070,CBI99571.1,GI:309700283	AP012030,ECDH1ME8569_0069,leuD,BAJ41925.1,GI:315134766	CP002797,ECNA114_0066,leuD,AEG34888.1,pbluoh:ECNA114_0066,GI:333968083	AP010953,ECO26_0074,leuD,BAI23435.1,GI:257751933	CP002516,EKO11_3842,ADX52415.1,jgi:EKO11_3842,GI:323380147	CU928163,ECUMN_0073,leuD,CAR11296.1,GI:218430429	U00096,b0071,leuD,AAC73182.1,GI:1786258	CP001665,ECBD_3545,ACT30544.1,jgi:ECBD_3545,GI:253325942	CP001368,ECSP_0075,leuD,ACT69970.1,gcdmuw:ECSP_0075,GI:254590609	AM946981,B21_00072,leuD,CAQ30589.1,GI:242375908	CP001855,NRG857_00375,leuD,ADR25506.1,GI:312944679	CP001164,ECH74115_0078,leuD,ACI36574.1,tigr:ECH74115_0078,GI:209159141	AE005674,SF0066,leuD,mgcchina:SF0000066,AAN41731.1,GI:24050270	BA000007,ECs0075,BAB33498.1,GI:13359531	CP001509,ECD_00073,leuD,kribb:ECDb_00073,ACT41974.1,GI:253976304	CP001846,G2583_0075,leuD,ADD54730.1,nkteda:G2583_0075,GI:290760769	CP000468,APECO1_1912,leuD,ABI99558.1,vmpmisu:APECO1_1912,GI:115511484	CP000266,SFV_0063,leuD,ABF02349.1,mgcchina:SFV_0063,GI:110613682	CU928162,ECED1_0071,leuD,CAR06294.1,GI:218425512	CU928160,ECIAI1_0072,leuD,CAQ96962.1,GI:218359423	CP000800,EcE24377A_0074,leuD,ABV19973.1,GI:157080265	CP000802,EcHS_A0076,leuD,ABV04476.1,tigr:EcHS_A0076,GI:157065221	CP002167,UM146_23150,leuD,ADN73951.1,rtl:UM146_23150,GI:307629647	AE014073,S0068,leuD,ecoli:S0068,AAP15612.1,GI:30039878	CP000038,SSON_0078,leuD,AAZ86873.1,mgcchina:SSO0078,GI:73854166	CU928145,EC55989_0069,leuD,CAU95956.1,GI:218350273	AP009240,ECSE_0071,BAG75595.1,GI:209910521	CU928164,ECIAI39_0076,leuD,CAR16217.1,GI:218368481	CU928161,ECS88_0076,leuD,CAR01442.1,GI:218363781	CP002729,UMNK88_70,leuD,AEE54736.1,vbsumn:UMNK88_70,GI:332341402	AP010960,ECO111_0074,leuD,BAI34075.1,GI:257762580	FN554766,EC042_0074,leuD,CBG32908.1,GI:284919853	CP001671,ECABU_c00780,leuD,ADN44692.1,goetting:ECABU_c00780,GI:307551917	CP000819,ECB_00073,leuD,ACT37766.1,kribb:ECB_00073,GI:253972095	AP010958,ECO103_0073,leuD,BAI28951.1,GI:257757454	CP000247,ECP_0073,ABG68113.1,goetting:ECP0073,GI:110341876	CP000946,EcolC_3586,ACA79200.1,jgi:EcolC_3586,GI:169756501	AE005174,Z0080,leuD,AAG54375.1,GI:12512771	CP001383,SFxv_0070,leuD,ADA72415.1,ChinaCDC:SFxv_0070,GI:281599431	CP000243,UTI89_C0078,leuD,ABE05588.1,GI:91070707	AE014075,c0087,leuD,E.coli:c0087,AAN78583.1,GI:26106397	CP001969,ECOK1_0072,leuD,ADE92335.1,jcvi:ECOK1_0072,GI:294493579	FM180568,E2348C_0076,leuD,CAS07624.1,GI:215263309	CP000970,EcSMS35_0076,leuD,ACB18863.1,tigr:EcSMS35_0076,GI:170520685	CP002967,WFL_00350,leuD,UF:WFL_00350,AFH09738.1,GI:383403495	CP000034,SDY_0098,leuD,ABB60334.1,mgcchina:SDY0098,GI:81239624	AP009048,Y75_p0071,leuD,YP_488377.1,GI:388476193	CP001637,EcDH1_3527,ACX41142.1,jgi:EcDH1_3527,GI:260450720	AP009378,ECSF_0081,BAI53621.1,GI:281177291	CU651637,LF82_1181,leuD,CAP74642.1,GI:222031904	CP002185,ECW_m0071,leuD,ADT73622.1,AIBN:ECW_m0071,GI:315059295	CP001063,SbBS512_E0065,leuD,ACD07522.1,tigr:SbBS512_E0065,GI:187428248	CP000036,SBO_0058,leuD,ABB64794.1,mgcchina:SBO0058,GI:81244086	CP001396,BWG_0067,leuD,ACR61815.1,nktd:BWG_0067,GI:238859817	
OID61	CP000243,UTI89_C0079,leuC,ABE05589.1,GI:91070708	CP000034,SDY_0099,leuC,ABB60335.1,mgcchina:SDY0099,GI:81239625	CU928160,ECIAI1_0073,leuC,CAQ96963.1,GI:218359424	CP001164,ECH74115_0079,leuC,ACI36136.1,tigr:ECH74115_0079,GI:209158703	AM946981,B21_00073,leuC,CAQ30590.1,GI:242375909	AP010958,ECO103_0074,leuC,BAI28952.1,GI:257757455	CP000468,APECO1_1911,leuC,ABI99559.1,vmpmisu:APECO1_1911,GI:115511485	CU651637,LF82_1180,leuC,CAP74643.1,GI:222031905	FM180568,E2348C_0077,leuC,CAS07625.1,GI:215263310	AE005674,SF0067,leuC,mgcchina:SF0000067,AAN41732.1,GI:24050271	CP002797,ECNA114_0067,leuC,AEG34889.1,pbluoh:ECNA114_0067,GI:333968084	AP009048,Y75_p0072,leuC,YP_488378.1,GI:388476194	CP000038,SSON_0079,leuC,AAZ86874.1,mgcchina:SSO0079,GI:73854167	CP000036,SBO_0059,leuC,ABB64795.1,mgcchina:SBO0059,GI:81244087	AE014073,S0069,leuC,ecoli:S0069,AAP15613.1,GI:30039879	AP009378,ECSF_0082,BAI53622.1,GI:281177292	AP010953,ECO26_0075,leuC,BAI23436.1,GI:257751934	CP001637,EcDH1_3526,ACX41141.1,jgi:EcDH1_3526,GI:260450719	CU928161,ECS88_0077,leuC,CAR01443.1,GI:218363782	CP000802,EcHS_A0077,leuC,ABV04477.1,tigr:EcHS_A0077,GI:157065222	CP000266,SFV_0064,leuC,ABF02350.1,mgcchina:SFV_0064,GI:110613683	CP002185,ECW_m0072,leuC,ADT73623.1,AIBN:ECW_m0072,GI:315059296	CP001671,ECABU_c00790,leuC,ADN44693.1,goetting:ECABU_c00790,GI:307551918	AE005174,Z0081,leuC,AAG54376.1,GI:12512772	CP000970,EcSMS35_0077,leuC,ACB18186.1,tigr:EcSMS35_0077,GI:170520008	CP002967,WFL_00355,leuC,UF:WFL_00355,AFH09739.1,GI:383403496	CP000247,ECP_0074,ABG68114.1,goetting:ECP0074,GI:110341877	AP012030,ECDH1ME8569_0070,leuC,BAJ41926.1,GI:315134767	CP001855,NRG857_00380,ADR25507.1,GI:312944680	CP002167,UM146_23155,ADN73952.1,rtl:UM146_23155,GI:307629648	CP001665,ECBD_3544,ACT30543.1,jgi:ECBD_3544,GI:253325941	FN554766,EC042_0075,leuC,CBG32909.1,GI:284919854	CP001368,ECSP_0076,leuC,ACT69971.1,gcdmuw:ECSP_0076,GI:254590610	CU928164,ECIAI39_0077,leuC,CAR16218.1,GI:218368482	AE014075,c0089,leuC,E.coli:c0089,AAN78585.1,GI:26106399	CP001063,SbBS512_E0066,leuC,ACD06297.1,tigr:SbBS512_E0066,GI:187427023	AP009240,ECSE_0072,BAG75596.1,GI:209910522	CU928162,ECED1_0072,leuC,CAR06295.1,GI:218425513	CP002516,EKO11_3841,ADX52414.1,jgi:EKO11_3841,GI:323380146	U00096,b0072,leuC,AAC73183.1,GI:1786259	CP001846,G2583_0076,leuC,ADD54731.1,nkteda:G2583_0076,GI:290760770	BA000007,ECs0076,BAB33499.1,GI:13359532	CP001396,BWG_0068,leuC,ACR61816.1,nktd:BWG_0068,GI:238859818	CP001969,ECOK1_0073,leuC,ADE89101.1,jcvi:ECOK1_0073,GI:294490345	CP001383,SFxv_0071,leuC,ADA72416.1,ChinaCDC:SFxv_0071,GI:281599432	CP000946,EcolC_3585,ACA79199.1,jgi:EcolC_3585,GI:169756500	CP000800,EcE24377A_0075,leuC,ABV19321.1,GI:157079613	CP000819,ECB_00074,leuC,ACT37767.1,kribb:ECB_00074,GI:253972096	FN649414,ETEC_0071,CBI99572.1,GI:309700284	CU928163,ECUMN_0074,leuC,CAR11297.1,GI:218430430	CP002729,UMNK88_71,leuC,AEE54737.1,vbsumn:UMNK88_71,GI:332341403	CP001509,ECD_00074,leuC,kribb:ECDb_00074,ACT41975.1,GI:253976305	AP010960,ECO111_0075,leuC,BAI34076.1,GI:257762581	CU928145,EC55989_0070,leuC,CAU95957.1,GI:218350274	
OID62	CP000036,SBO_0060,leuB,ABB64796.1,mgcchina:SBO0060,GI:81244088	CP001063,SbBS512_E0067,leuB,ACD06874.1,tigr:SbBS512_E0067,GI:187427600	CP000468,APECO1_1910,leuB,ABI99560.1,vmpmisu:APECO1_1910,GI:115511486	CP000970,EcSMS35_0078,leuB,ACB20132.1,tigr:EcSMS35_0078,GI:170521954	AM946981,B21_00074,leuB,CAQ30591.1,GI:242375910	AE014073,S0070,leuB,ecoli:S0070,AAP15614.1,GI:30039880	CU928164,ECIAI39_0078,leuB,CAR16219.1,GI:218368483	CP001671,ECABU_c00800,leuB,ADN44694.1,goetting:ECABU_c00800,GI:307551919	BA000007,ECs0077,BAB33500.1,GI:13359533	CP001846,G2583_0077,leuB,ADD54732.1,nkteda:G2583_0077,GI:290760771	CP000038,SSON_0080,leuB,AAZ86875.1,mgcchina:SSO0080,GI:73854168	CP000243,UTI89_C0080,leuB,ABE05590.1,GI:91070709	AE014075,c0090,leuB,E.coli:c0090,AAN78586.1,GI:26106400	CP000800,EcE24377A_0076,leuB,ABV18933.1,GI:157079225	CP000819,ECB_00075,leuB,ACT37768.1,kribb:ECB_00075,GI:253972097	CP002967,WFL_00360,leuB,UF:WFL_00360,AFH09740.1,GI:383403497	FN649414,ETEC_0072,CBI99573.1,GI:309700285	AP010960,ECO111_0076,leuB,BAI34077.1,GI:257762582	AE005674,SF0068,leuB,mgcchina:SF0000068,AAN41733.1,GI:24050272	CP001969,ECOK1_0074,leuB,ADE89733.1,jcvi:ECOK1_0074,GI:294490977	AE005174,Z0082,leuB,AAG54377.1,GI:12512773	CP001637,EcDH1_3525,ACX41140.1,jgi:EcDH1_3525,GI:260450718	CP002797,ECNA114_0068,leuB,AEG34890.1,pbluoh:ECNA114_0068,GI:333968085	CP000034,SDY_0100,leuB,ABB60336.1,mgcchina:SDY0100,GI:81239626	CP002167,UM146_23160,ADN73953.1,rtl:UM146_23160,GI:307629649	CU651637,LF82_1179,leuB,CAP74644.1,GI:222031906	AP010958,ECO103_0075,leuB,BAI28953.1,GI:257757456	AP012030,ECDH1ME8569_0071,leuB,BAJ41927.1,GI:315134768	AP009240,ECSE_0073,BAG75597.1,GI:209910523	FN554766,EC042_0076,leuB,CBG32910.1,GI:284919855	CP000802,EcHS_A0078,leuB,ABV04478.1,tigr:EcHS_A0078,GI:157065223	CU928161,ECS88_0078,leuB,CAR01444.1,GI:218363783	CP001855,NRG857_00385,ADR25508.1,GI:312944681	CP002516,EKO11_3840,ADX52413.1,jgi:EKO11_3840,GI:323380145	CP001368,ECSP_0077,leuB,ACT69972.1,gcdmuw:ECSP_0077,GI:254590611	FM180568,E2348C_0078,leuB,CAS07626.1,GI:215263311	CU928160,ECIAI1_0074,leuB,CAQ96964.1,GI:218359425	CP002185,ECW_m0073,leuB,ADT73624.1,AIBN:ECW_m0073,GI:315059297	CP002729,UMNK88_72,leuB,AEE54738.1,vbsumn:UMNK88_72,GI:332341404	CU928145,EC55989_0071,leuB,CAU95958.1,GI:218350275	CP001164,ECH74115_0080,leuB,ACI38440.1,tigr:ECH74115_0080,GI:209161007	CP001396,BWG_0069,leuB,ACR61814.1,nktd:BWG_0069,GI:238859816	U00096,b0073,leuB,AAC73184.2,GI:87081683	CP001665,ECBD_3543,ACT30542.1,jgi:ECBD_3543,GI:253325940	AP010953,ECO26_0076,leuB,BAI23437.1,GI:257751935	CU928163,ECUMN_0075,leuB,CAR11298.1,GI:218430431	AP009048,Y75_p0073,leuB,YP_488379.1,GI:388476195	CP001509,ECD_00075,leuB,kribb:ECDb_00075,ACT41976.1,GI:253976306	CP000946,EcolC_3584,ACA79198.1,jgi:EcolC_3584,GI:169756499	CP000266,SFV_0065,leuB,ABF02351.1,mgcchina:SFV_0065,GI:110613684	AP009378,ECSF_0083,BAI53623.1,GI:281177293	CP001383,SFxv_0072,leuB,ADA72417.1,ChinaCDC:SFxv_0072,GI:281599433	CU928162,ECED1_0073,leuB,CAR06296.1,GI:218425514	CP000247,ECP_0075,ABG68115.1,goetting:ECP0075,GI:110341878	
OID63	FM180568,E2348C_0079,leuA,CAS07627.1,GI:215263312	CP002185,ECW_m0074,leuA,ADT73625.1,AIBN:ECW_m0074,GI:315059298	CP001671,ECABU_c00810,leuA,ADN44695.1,goetting:ECABU_c00810,GI:307551920	CP001509,ECD_00076,leuA,kribb:ECDb_00076,ACT41977.1,GI:253976307	CP002967,WFL_00365,leuA,UF:WFL_00365,AFH09742.1,GI:383403498	CP001855,NRG857_00390,ADR25509.1,GI:312944682	CP000802,EcHS_A0079,leuA,ABV04479.1,tigr:EcHS_A0079,GI:157065224	CP002797,ECNA114_0069,leuA,AEG34891.1,pbluoh:ECNA114_0069,GI:333968086	FN649414,ETEC_0073,CBI99574.1,GI:309700286	CP000243,UTI89_C0081,leuA,ABE05591.1,GI:91070710	CP000970,EcSMS35_0079,leuA,ACB19468.1,tigr:EcSMS35_0079,GI:170521290	CP000034,SDY_0101,leuA,ABB60337.1,mgcchina:SDY0101,GI:81239627	CU928145,EC55989_0072,leuA,CAU95959.1,GI:218350276	CP001969,ECOK1_0075,leuA,ADE91706.1,jcvi:ECOK1_0075,GI:294492950	AP010960,ECO111_0077,leuA,BAI34078.1,GI:257762583	CU928163,ECUMN_0076,leuA,CAR11299.1,GI:218430432	CP000036,SBO_0061,leuA,ABB64797.1,mgcchina:SBO0061,GI:81244089	AE014073,S0071,leuA,ecoli:S0071,AAP15615.1,GI:30039881	CU928161,ECS88_0079,leuA,CAR01445.1,GI:218363784	AP009240,ECSE_0074,BAG75598.1,GI:209910524	CU651637,LF82_1178,leuA,CAP74645.1,GI:222031907	AP009378,ECSF_0084,BAI53624.1,GI:281177294	AP010953,ECO26_0077,leuA,BAI23438.1,GI:257751936	CP000946,EcolC_3583,ACA79197.1,jgi:EcolC_3583,GI:169756498	AP009048,Y75_p0074,leuA,YP_488380.1,GI:388476196	CP000468,APECO1_1909,leuA,ABI99561.1,vmpmisu:APECO1_1909,GI:115511487	CP000038,SSON_0081,leuA,AAZ86876.1,mgcchina:SSO0081,GI:73854169	FN554766,EC042_0077,leuA,CBG32911.1,GI:284919856	CP000819,ECB_00076,leuA,ACT37769.1,kribb:ECB_00076,GI:253972098	AM946981,B21_00075,leuA,CAQ30592.1,GI:242375911	BA000007,ECs0078,BAB33501.1,GI:13359534	CP000800,EcE24377A_0077,leuA,ABV20892.1,GI:157081184	AE014075,c0091,leuA,E.coli:c0091,AAN78587.1,GI:26106401	AE005174,Z0083,leuA,AAG54378.1,GI:12512774	AE005674,SF0069,leuA,mgcchina:SF0000069,AAN41734.1,GI:24050273	CP001383,SFxv_0073,leuA,ADA72418.1,ChinaCDC:SFxv_0073,GI:281599434	CU928164,ECIAI39_0079,leuA,CAR16220.1,GI:218368484	CP001846,G2583_0078,leuA,ADD54733.1,nkteda:G2583_0078,GI:290760772	CP002729,UMNK88_73,leuA,AEE54739.1,vbsumn:UMNK88_73,GI:332341405	CP001396,BWG_0070,leuA,ACR61768.1,nktd:BWG_0070,GI:238859770	U00096,b0074,leuA,AAC73185.1,GI:1786261	CP000247,ECP_0076,ABG68116.1,goetting:ECP0076,GI:110341879	CU928160,ECIAI1_0075,leuA,CAQ96965.1,GI:218359426	CP002516,EKO11_3839,ADX52412.1,jgi:EKO11_3839,GI:323380144	AP012030,ECDH1ME8569_0072,leuA,BAJ41928.1,GI:315134769	CP001164,ECH74115_0081,leuA,ACI37329.1,tigr:ECH74115_0081,GI:209159896	CP001665,ECBD_3542,ACT30541.1,jgi:ECBD_3542,GI:253325939	CP001637,EcDH1_3524,ACX41139.1,jgi:EcDH1_3524,GI:260450717	AP010958,ECO103_0076,leuA,BAI28954.1,GI:257757457	CP001063,SbBS512_E0068,leuA,ACD09570.1,tigr:SbBS512_E0068,GI:187430296	CP002167,UM146_23165,ADN73954.1,rtl:UM146_23165,GI:307629650	CU928162,ECED1_0074,leuA,CAR06297.1,GI:218425515	CP000266,SFV_0066,leuA,ABF02352.1,mgcchina:SFV_0066,GI:110613685	CP001368,ECSP_0078,leuA,ACT69973.1,gcdmuw:ECSP_0078,GI:254590612	
OID64	CU928163,ECUMN_0077,leuO,CAR11300.1,GI:218430434	CP000802,EcHS_A0081,leuO,ABV04481.1,tigr:EcHS_A0081,GI:157065226	AP010960,ECO111_0079,leuO,BAI34080.1,GI:257762585	AE005674,SF0071,leuO,mgcchina:SF0000071,AAN41736.1,GI:24050275	CP001637,EcDH1_3523,ACX41138.1,jgi:EcDH1_3523,GI:260450716	AP009378,ECSF_0086,BAI53626.1,GI:281177296	AE014075,c0093,leuO,E.coli:c0093,AAN78590.1,GI:26106404	AP012030,ECDH1ME8569_0074,leuO,BAJ41930.1,GI:315134771	CP000819,ECB_00078,leuO,ACT37771.1,kribb:ECB_00078,GI:253972100	CP001164,ECH74115_0084,leuO,ACI35558.1,tigr:ECH74115_0084,GI:209158125	AP009048,Y75_p0076,leuO,YP_488382.1,GI:388476198	AM946981,B21_00077,leuO,CAQ30594.1,GI:242375913	CP002185,ECW_m0076,leuO,ADT73627.1,AIBN:ECW_m0076,GI:315059300	CP000266,SFV_0067,leuO,ABF02353.1,mgcchina:SFV_0067,GI:110613686	CP001855,NRG857_00395,leuO,ADR25510.1,GI:312944683	CP000243,UTI89_C0084,leuO,ABE05594.1,GI:91070713	U00096,b0076,leuO,AAC73187.2,GI:87081684	CU928145,EC55989_0073,leuO,CAU95961.1,GI:218350278	CP002167,UM146_23170,leuO,ADN73955.1,rtl:UM146_23170,GI:307629651	CP002967,WFL_00370,leuO,UF:WFL_00370,AFH09743.1,GI:383403500	CP001509,ECD_00078,leuO,kribb:ECDb_00078,ACT41979.1,GI:253976309	CU651637,LF82_1183,leuO,CAP74646.1,GI:222031908	AP010953,ECO26_0079,leuO,BAI23440.1,GI:257751938	CP001063,SbBS512_E0069,leuO,ACD10507.1,tigr:SbBS512_E0069,GI:187431233	CP002729,UMNK88_74,AEE54740.1,vbsumn:UMNK88_74,GI:332341406	FN554766,EC042_0078,leuO,CBG32912.1,GI:284919857	BA000007,ECs0080,BAB33503.1,GI:13359536	FN649414,ETEC_0075,CBI99576.1,GI:309700288	CP000038,SSON_0083,leuO,AAZ86878.1,mgcchina:SSO0083,GI:73854171	CP000946,EcolC_3581,ACA79195.1,jgi:EcolC_3581,GI:169756496	AE005174,Z0086,leuO,AAG54380.1,GI:12512776	CP000800,EcE24377A_0078,leuO,ABV20094.1,GI:157080386	CP001969,ECOK1_0077,leuO,ADE91051.1,jcvi:ECOK1_0077,GI:294492295	AE014073,S0073,leuO,ecoli:S0073,AAP15617.1,GI:30039883	CP001671,ECABU_c00820,leuO,ADN44696.1,goetting:ECABU_c00820,GI:307551921	AP009240,ECSE_0077,BAG75601.1,GI:209910527	CU928161,ECS88_0080,leuO,CAR01446.1,GI:218363786	CP002797,ECNA114_0070,AEG34892.1,pbluoh:ECNA114_0070,GI:333968087	CP000247,ECP_0078,ABG68118.1,goetting:ECP0078,GI:110341881	FM180568,E2348C_0081,leuO,CAS07629.1,GI:215263314	AP010958,ECO103_0078,leuO,BAI28956.1,GI:257757459	CP001665,ECBD_3540,ACT30539.1,jgi:ECBD_3540,GI:253325937	CU928160,ECIAI1_0076,leuO,CAQ96966.1,GI:218359428	CP002516,EKO11_3838,ADX52411.1,jgi:EKO11_3838,GI:323380143	CP000970,EcSMS35_0081,leuO,ACB15737.1,tigr:EcSMS35_0081,GI:170517559	CU928164,ECIAI39_0080,leuO,CAR16221.1,GI:218368486	CP001368,ECSP_0080,leuO,ACT69975.1,gcdmuw:ECSP_0080,GI:254590614	CP001846,G2583_0080,leuO,ADD54735.1,nkteda:G2583_0080,GI:290760774	CP001396,BWG_0072,leuO,ACR62886.1,nktd:BWG_0072,GI:238860888	CP000468,APECO1_1908,leuO,ABI99562.1,vmpmisu:APECO1_1908,GI:115511488	CP001383,SFxv_0075,leuO,ADA72419.1,ChinaCDC:SFxv_0075,GI:281599435	
OID65	AP012030,ECDH1ME8569_0075,ilvI,BAJ41931.1,GI:315134772	CP001665,ECBD_3539,ACT30538.1,jgi:ECBD_3539,GI:253325936	U00096,b0077,ilvI,AAC73188.2,GI:87081685	CP000034,SDY_0107,ilvI,ABB60342.1,mgcchina:SDY0107,GI:81239632	CP000038,SSON_0084,ilvI,AAZ86879.1,mgcchina:SSO0084,GI:73854172	CP000036,SBO_0065,ilvI,ABB64800.1,mgcchina:SBO0065,GI:81244092	CU928162,ECED1_0079,ilvI,CAR06302.1,GI:218425519	CP000247,ECP_0079,ABG68119.1,goetting:ECP0079,GI:110341882	AE005674,SF0072,ilvI,mgcchina:SF0000072,AAN41737.2,GI:56383147	CU928163,ECUMN_0078,ilvI,CAR11301.1,GI:218430435	AM946981,B21_00078,ilvI,CAQ30595.1,GI:242375914	CU928160,ECIAI1_0077,ilvI,CAQ96967.1,GI:218359429	CP002967,WFL_00375,ilvI,UF:WFL_00375,AFH09744.1,GI:383403501	BA000007,ECs0081,BAB33504.1,GI:13359537	CP001383,SFxv_0076,ilvI,ADA72420.1,ChinaCDC:SFxv_0076,GI:281599436	CP000266,SFV_0068,ilvI,ABF02354.1,mgcchina:SFV_0068,GI:110613687	FN554766,EC042_0079,ilvI,CBG32913.1,GI:284919858	AP010953,ECO26_0080,ilvI,BAI23441.1,GI:257751939	CU651637,LF82_1108,ilvI,CAP74647.1,GI:222031909	AE014075,c0095,ilvI,E.coli:c0095,AAN78592.1,GI:26106406	CP001396,BWG_0073,ilvI,ACR61902.1,nktd:BWG_0073,GI:238859904	CU928161,ECS88_0081,ilvI,CAR01447.1,GI:218363787	CP001368,ECSP_0081,ilvI,ACT69976.1,gcdmuw:ECSP_0081,GI:254590615	CU928145,EC55989_0074,ilvI,CAU95962.1,GI:218350279	CP001164,ECH74115_0086,ilvI,ACI37040.1,tigr:ECH74115_0086,GI:209159607	FN649414,ETEC_0076,CBI99577.1,GI:309700289	CP002797,ECNA114_0071,ilvI,AEG34893.1,pbluoh:ECNA114_0071,GI:333968088	AP010960,ECO111_0080,ilvI,BAI34081.1,GI:257762586	CP001846,G2583_0081,ilvI,ADD54736.1,nkteda:G2583_0081,GI:290760775	FM180568,E2348C_0082,ilvI,CAS07630.1,GI:215263315	CU928164,ECIAI39_0081,ilvI,CAR16222.1,GI:218368487	CP002516,EKO11_3837,ADX52410.1,jgi:EKO11_3837,GI:323380142	CP002167,UM146_23175,ADN73956.1,rtl:UM146_23175,GI:307629652	AE005174,Z0087,ilvI,AAG54381.1,GI:12512777	CP001637,EcDH1_3522,ACX41137.1,jgi:EcDH1_3522,GI:260450715	CP002185,ECW_m0077,ilvI,ADT73628.1,AIBN:ECW_m0077,GI:315059301	CP000243,UTI89_C0085,ilvI,ABE05595.1,GI:91070714	CP000468,APECO1_1907,ilvI,ABI99563.1,vmpmisu:APECO1_1907,GI:115511489	CP001969,ECOK1_0078,ilvI,ADE90667.1,jcvi:ECOK1_0078,GI:294491911	CP000970,EcSMS35_0083,ilvI,ACB18938.1,tigr:EcSMS35_0083,GI:170520760	CP000819,ECB_00079,ilvI,ACT37772.1,kribb:ECB_00079,GI:253972101	AP010958,ECO103_0079,ilvI,BAI28957.1,GI:257757460	CP000946,EcolC_3580,ACA79194.1,jgi:EcolC_3580,GI:169756495	CP002729,UMNK88_76,ilvI,AEE54742.1,vbsumn:UMNK88_76,GI:332341408	CP001671,ECABU_c00830,ilvI,ADN44697.1,goetting:ECABU_c00830,GI:307551922	AP009048,Y75_p0077,ilvI,YP_488383.1,GI:388476199	CP001855,NRG857_00400,ADR25511.1,GI:312944684	AP009240,ECSE_0079,BAG75603.1,GI:209910529	AP009378,ECSF_0087,BAI53627.1,GI:281177297	CP000802,EcHS_A0083,ilvI,ABV04483.1,tigr:EcHS_A0083,GI:157065228	CP001509,ECD_00079,ilvI,kribb:ECDb_00079,ACT41980.1,GI:253976310	AE014073,S0074,ilvI,ecoli:S0074,AAP15618.1,GI:30039884	CP000800,EcE24377A_0079,ilvI,ABV19613.1,GI:157079905	
OID66	AP010960,ECO111_0081,ilvH,BAI34082.1,GI:257762587	AP012030,ECDH1ME8569_0076,ilvH,BAJ41932.1,GI:315134773	AP010953,ECO26_0081,ilvH,BAI23442.1,GI:257751940	U00096,b0078,ilvH,AAC73189.1,GI:1786266	CP001671,ECABU_c00840,ilvH,ADN44698.1,goetting:ECABU_c00840,GI:307551923	CP000802,EcHS_A0084,ilvH,ABV04484.1,tigr:EcHS_A0084,GI:157065229	CU928145,EC55989_0075,ilvH,CAU95963.1,GI:218350280	AP009048,Y75_p0078,ilvH,YP_488384.1,GI:388476200	CU928162,ECED1_0080,ilvH,CAR06303.1,GI:218425520	AP009240,ECSE_0080,BAG75604.1,GI:209910530	AE014075,c0096,ilvH,E.coli:c0096,AAN78593.1,GI:26106407	AE005174,Z0088,ilvH,AAG54382.1,GI:12512778	CP001063,SbBS512_E0072,ilvH,ACD10152.1,tigr:SbBS512_E0072,GI:187430878	CU928160,ECIAI1_0078,ilvH,CAQ96968.1,GI:218359430	CP002797,ECNA114_0072,ilvH,AEG34894.1,pbluoh:ECNA114_0072,GI:333968089	CP000946,EcolC_3579,ACA79193.1,jgi:EcolC_3579,GI:169756494	CP001383,SFxv_0077,ilvH,ADA72421.1,ChinaCDC:SFxv_0077,GI:281599437	FN649414,ETEC_0077,CBI99578.1,GI:309700290	AE014073,S0075,ilvH,ecoli:S0075,AAP15619.1,GI:30039885	FM180568,E2348C_0083,ilvH,CAS07631.1,GI:215263316	AM946981,B21_00079,ilvH,CAQ30596.1,GI:242375915	CP000038,SSON_0085,ilvH,AAZ86880.1,mgcchina:SSO0085,GI:73854173	CU651637,LF82_1107,ilvH,CAP74648.1,GI:222031910	AP009378,ECSF_0088,BAI53628.1,GI:281177298	CP000247,ECP_0080,ABG68120.1,goetting:ECP0080,GI:110341883	CP000243,UTI89_C0086,ilvH,ABE05596.1,GI:91070715	CP001396,BWG_0074,ilvH,ACR61903.1,nktd:BWG_0074,GI:238859905	CP002185,ECW_m0078,ilvH,ADT73629.1,AIBN:ECW_m0078,GI:315059302	CP001509,ECD_00080,ilvH,kribb:ECDb_00080,ACT41981.1,GI:253976311	CP001855,NRG857_00405,ilvH,ADR25512.1,GI:312944685	CP002967,WFL_00380,ilvH,UF:WFL_00380,AFH09745.1,GI:383403502	CP000034,SDY_0108,ilvH,ABB60343.1,mgcchina:SDY0108,GI:81239633	AE005674,SF0073,ilvH,mgcchina:SF0000073,AAN41738.2,GI:56383148	CP001368,ECSP_0082,ilvH,ACT69977.1,gcdmuw:ECSP_0082,GI:254590616	CP000819,ECB_00080,ilvH,ACT37773.1,kribb:ECB_00080,GI:253972102	CP002729,UMNK88_77,ilvN,AEE54743.1,vbsumn:UMNK88_77,GI:332341409	BA000007,ECs0082,BAB33505.1,GI:13359538	CP001637,EcDH1_3521,ACX41136.1,jgi:EcDH1_3521,GI:260450714	CP000468,APECO1_1906,ilvH,ABI99564.1,vmpmisu:APECO1_1906,GI:115511490	AP010958,ECO103_0080,ilvH,BAI28958.1,GI:257757461	CP000036,SBO_0066,ilvH,ABB64801.1,mgcchina:SBO0066,GI:81244093	CP001665,ECBD_3538,ACT30537.1,jgi:ECBD_3538,GI:253325935	CP001846,G2583_0082,ilvH,ADD54737.1,nkteda:G2583_0082,GI:290760776	FN554766,EC042_0080,ilvH,CBG32914.1,GI:284919859	CP001164,ECH74115_0087,ilvH,ACI38239.1,tigr:ECH74115_0087,GI:209160806	CU928161,ECS88_0082,ilvH,CAR01448.1,GI:218363788	CP000970,EcSMS35_0084,ilvH,ACB18889.1,tigr:EcSMS35_0084,GI:170520711	CP002167,UM146_23180,ilvH,ADN73957.1,rtl:UM146_23180,GI:307629653	CP000800,EcE24377A_0080,ilvH,ABV19115.1,GI:157079407	CP001969,ECOK1_0079,ilvH,ADE92617.1,jcvi:ECOK1_0079,GI:294493861	CP000266,SFV_0069,ilvH,ABF02355.1,mgcchina:SFV_0069,GI:110613688	CU928164,ECIAI39_0082,ilvH,CAR16223.1,GI:218368488	CU928163,ECUMN_0079,ilvH,CAR11302.1,GI:218430436	CP002516,EKO11_3836,ADX52409.1,jgi:EKO11_3836,GI:323380141	
OID67	CU928161,ECS88_0083,fruR,CAR01449.1,GI:218363789	CP001671,ECABU_c00850,fruR,ADN44699.1,goetting:ECABU_c00850,GI:307551924	CP001855,NRG857_00410,ADR25513.1,GI:312944686	CP000266,SFV_0071,fruR,ABF02357.1,mgcchina:SFV_0071,GI:110613690	FN649414,ETEC_0078,CBI99579.1,GI:309700291	CP002185,ECW_m0079,fruR,ADT73630.1,AIBN:ECW_m0079,GI:315059303	CP000038,SSON_0087,fruR,AAZ86882.1,mgcchina:SSO0087,GI:73854175	CU651637,LF82_0745,fruR,CAP74649.1,GI:222031911	AE014075,c0098,fruR,E.coli:c0098,AAN78596.1,GI:26106410	AE005174,Z0090,fruR,AAG54384.1,GI:12512783	CP000243,UTI89_C0089,fruR,ABE05599.1,GI:91070718	CP001509,ECD_00081,fruR,kribb:ECDb_00081,ACT41982.1,GI:253976312	CP000247,ECP_0082,ABG68122.1,goetting:ECP0082,GI:110341885	CU928163,ECUMN_0080,fruR,CAR11303.1,GI:218430437	CP001368,ECSP_0083,fruR,ACT69978.1,gcdmuw:ECSP_0083,GI:254590617	CP001396,BWG_0075,fruR,ACR62928.1,nktd:BWG_0075,GI:238860930	CP001969,ECOK1_0081,fruR,ADE91831.1,jcvi:ECOK1_0081,GI:294493075	CP002516,EKO11_3834,ADX52407.1,jgi:EKO11_3834,GI:323380139	FM180568,E2348C_0085,fruR,CAS07633.1,GI:215263318	CP000946,EcolC_3577,ACA79191.1,jgi:EcolC_3577,GI:169756492	CU928164,ECIAI39_0083,fruR,CAR16224.1,GI:218368489	CP000800,EcE24377A_0082,fruR,ABV17180.1,GI:157077472	CP000034,SDY_0110,fruR,ABB60345.1,mgcchina:SDY0110,GI:81239635	CP001846,G2583_0084,fruR,ADD54739.1,nkteda:G2583_0084,GI:290760778	AP009240,ECSE_0082,BAG75606.1,GI:209910532	AP010960,ECO111_0083,fruR,BAI34084.1,GI:257762589	AP009048,Y75_p0079,fruR,YP_488385.1,GI:388476201	AP010953,ECO26_0083,fruR,BAI23444.1,GI:257751942	CU928162,ECED1_0081,fruR,CAR06304.1,GI:218425521	FN554766,EC042_0081,fruR,CBG32915.1,GI:284919860	CP002729,UMNK88_79,AEE54745.1,vbsumn:UMNK88_79,GI:332341411	AP012030,ECDH1ME8569_0077,fruR,BAJ41933.1,GI:315134774	CP001665,ECBD_3537,ACT30536.1,jgi:ECBD_3537,GI:253325934	CP002967,WFL_00385,fruR,UF:WFL_00385,AFH09746.1,GI:383403503	CP000819,ECB_00081,fruR,ACT37774.1,kribb:ECB_00081,GI:253972103	AM946981,B21_00080,fruR,CAQ30597.1,GI:242375916	CP001063,SbBS512_E0073,fruR,ACD09984.1,tigr:SbBS512_E0073,GI:187430710	CP002797,ECNA114_0073,fruR,AEG34895.1,pbluoh:ECNA114_0073,GI:333968090	AP009378,ECSF_0090,BAI53630.1,GI:281177300	CP000036,SBO_0068,fruR,ABB64803.1,mgcchina:SBO0068,GI:81244095	AP010958,ECO103_0082,fruR,BAI28960.1,GI:257757463	CP000468,APECO1_1905,fruR,ABI99565.1,vmpmisu:APECO1_1905,GI:115511491	CP000970,EcSMS35_0085,fruR,ACB19395.1,tigr:EcSMS35_0085,GI:170521217	CP000802,EcHS_A0086,fruR,ABV04486.1,tigr:EcHS_A0086,GI:157065231	CP002167,UM146_23185,ADN73958.1,rtl:UM146_23185,GI:307629654	CU928160,ECIAI1_0079,fruR,CAQ96969.1,GI:218359431	CU928145,EC55989_0076,fruR,CAU95964.1,GI:218350281	CP001164,ECH74115_0088,fruR,ACI38118.1,tigr:ECH74115_0088,GI:209160685	AE014073,S0077,fruR,ecoli:S0077,AAP15621.1,GI:30039887	U00096,b0080,cra,AAC73191.1,GI:1786268	CP001383,SFxv_0079,fruR,ADA72423.1,ChinaCDC:SFxv_0079,GI:281599439	CP001637,EcDH1_3520,ACX41135.1,jgi:EcDH1_3520,GI:260450713	AE005674,SF0075,fruR,mgcchina:SF0000075,AAN41740.1,GI:24050280	BA000007,ECs0084,BAB33507.1,GI:13359540	
OID68	CU651637,LF82_1389,mraZ,CAP74650.1,GI:222031912	CU928145,EC55989_0077,mraZ,CAU95965.1,GI:218350282	AE005674,SF0078,yabB,mgcchina:SF0000078,AAN41743.2,GI:56383149	CU928161,ECS88_0084,mraZ,CAR01450.1,GI:218363790	CP000970,EcSMS35_0086,mraZ,ACB19913.1,tigr:EcSMS35_0086,GI:170521735	AP010958,ECO103_0083,mraZ,BAI28961.1,GI:257757464	CP002797,ECNA114_0074,mraZ,AEG34896.1,pbluoh:ECNA114_0074,GI:333968091	CP000266,SFV_0074,yabB,ABF02360.1,mgcchina:SFV_0074,GI:110613693	CP001671,ECABU_c00860,mraZ,ADN44700.1,goetting:ECABU_c00860,GI:307551925	CU928160,ECIAI1_0080,mraZ,CAQ96970.1,GI:218359432	AP010960,ECO111_0084,mraZ,BAI34085.1,GI:257762590	BA000007,ECs0085,BAB33508.1,GI:13359541	AP012030,ECDH1ME8569_0078,mraZ,BAJ41934.1,GI:315134775	AP010953,ECO26_0084,mraZ,BAI23445.1,GI:257751943	CP001637,EcDH1_3519,ACX41134.1,jgi:EcDH1_3519,GI:260450712	AM946981,B21_00081,mraZ,CAQ30598.1,GI:242375917	FN649414,ETEC_0079,CBI99580.1,GI:309700292	CP001383,SFxv_0082,mraZ,ADA72427.1,ChinaCDC:SFxv_0082,GI:281599443	CP002516,EKO11_3833,ADX52406.1,jgi:EKO11_3833,GI:323380138	CP001164,ECH74115_0089,mraZ,ACI38665.1,tigr:ECH74115_0089,GI:209161232	CP001855,NRG857_00415,ADR25514.1,GI:312944687	FM180568,E2348C_0086,mraZ,CAS07634.1,GI:215263319	CP001969,ECOK1_0082,mraZ,ADE91350.1,jcvi:ECOK1_0082,GI:294492594	CP001665,ECBD_3536,ACT30535.1,jgi:ECBD_3536,GI:253325933	AP009240,ECSE_0083,BAG75607.1,GI:209910533	CP002167,UM146_23190,ADN73959.1,rtl:UM146_23190,GI:307629655	U00096,b0081,mraZ,AAC73192.1,GI:1786269	AP009048,Y75_p0080,mraZ,YP_488386.1,GI:388476202	CP000948,ECDH10B_0063,mraZ,ACB01262.1,ecoli:ECDH10B_0063,GI:169887555	CP000802,EcHS_A0087,mraZ,ABV04487.1,tigr:EcHS_A0087,GI:157065232	CP002729,UMNK88_81,AEE54747.1,vbsumn:UMNK88_81,GI:332341413	CP000247,ECP_0083,ABG68123.1,goetting:ECP0083,GI:110341886	AE014075,c0099,yabB,E.coli:c0099,AAN78597.1,GI:26106411	CP001396,BWG_0076,mraZ,ACR62423.1,nktd:BWG_0076,GI:238860425	CU928162,ECED1_0082,mraZ,CAR06305.1,GI:218425522	CP000038,SSON_0089,yabB,AAZ86884.1,mgcchina:SSO0089,GI:73854177	CP000800,EcE24377A_0083,mraZ,ABV17164.1,GI:157077456	AE014073,S0080,yabB,ecoli:S0080,AAP15624.1,GI:30039890	CP000036,SBO_0069,yabB,ABB64804.1,mgcchina:SBO0069,GI:81244096	CP002185,ECW_m0080,mraZ,ADT73631.1,AIBN:ECW_m0080,GI:315059304	CP001063,SbBS512_E0074,mraZ,ACD07101.1,tigr:SbBS512_E0074,GI:187427827	AP009378,ECSF_0091,BAI53631.1,GI:281177301	CU928163,ECUMN_0081,mraZ,CAR11304.1,GI:218430438	CP001846,G2583_0085,mraZ,ADD54740.1,nkteda:G2583_0085,GI:290760779	CP002967,WFL_00390,mraZ,UF:WFL_00390,AFH09747.1,GI:383403504	CP000819,ECB_00082,yabB,ACT37775.1,kribb:ECB_00082,GI:253972104	CP000243,UTI89_C0090,mraZ,ABE05600.1,GI:91070719	CU928164,ECIAI39_0084,mraZ,CAR16225.1,GI:218368490	CP000034,SDY_0111,yabB,ABB60346.1,mgcchina:SDY0111,GI:81239636	CP001509,ECD_00082,yabB,kribb:ECDb_00082,ACT41983.1,GI:253976313	AE005174,Z0091,yabB,AAG54385.1,GI:12512784	CP001368,ECSP_0084,mraZ,ACT69979.1,gcdmuw:ECSP_0084,GI:254590618	FN554766,EC042_0082,mraZ,CBG32916.1,GI:284919861	CP000946,EcolC_3576,ACA79190.1,jgi:EcolC_3576,GI:169756491	
OID69	CP001383,SFxv_0083,mraW,ADA72428.1,ChinaCDC:SFxv_0083,GI:281599444	CU928164,ECIAI39_0085,mraW,CAR16226.1,GI:218368491	CP001063,SbBS512_E0075,mraW,ACD07662.1,tigr:SbBS512_E0075,GI:187428388	AE014075,c0100,yabC,E.coli:c0100,AAN78598.1,GI:26106412	CP000034,SDY_0112,yabC,ABB60347.1,mgcchina:SDY0112,GI:81239637	CP002516,EKO11_3832,ADX52405.1,jgi:EKO11_3832,GI:323380137	CP002967,WFL_00395,rsmH,UF:WFL_00395,AFH09748.1,GI:383403505	AE005674,SF0079,yabC,mgcchina:SF0000079,AAN41744.1,GI:24050285	CP001637,EcDH1_3518,ACX41133.1,jgi:EcDH1_3518,GI:260450711	AP009048,Y75_p0081,mraW,YP_488387.1,GI:388476203	CU928162,ECED1_0083,mraW,CAR06306.1,GI:218425523	CP001671,ECABU_c00870,mraW,ADN44701.1,goetting:ECABU_c00870,GI:307551926	CP001368,ECSP_0085,mraW,ACT69980.1,gcdmuw:ECSP_0085,GI:254590619	CP000468,APECO1_1904,mraW,ABI99566.1,vmpmisu:APECO1_1904,GI:115511492	CP001846,G2583_0086,mraW,ADD54741.1,nkteda:G2583_0086,GI:290760780	CP000802,EcHS_A0088,mraW,ABV04488.1,tigr:EcHS_A0088,GI:157065233	CP002167,UM146_23195,mraW,ADN73960.1,rtl:UM146_23195,GI:307629656	CP001396,BWG_0077,mraW,ACR65505.1,nktd:BWG_0077,GI:238863507	FN554766,EC042_0083,mraW,CBG32917.1,GI:284919862	CP000819,ECB_00083,mraW,ACT37776.1,kribb:ECB_00083,GI:253972105	CP001164,ECH74115_0090,mraW,ACI39236.1,tigr:ECH74115_0090,GI:209161803	CP000948,ECDH10B_0064,mraW,ACB01263.1,ecoli:ECDH10B_0064,GI:169887556	AP012030,ECDH1ME8569_0079,mraW,BAJ41935.1,GI:315134776	CP000266,SFV_0075,yabC,ABF02361.1,mgcchina:SFV_0075,GI:110613694	CU928145,EC55989_0078,mraW,CAU95966.1,GI:218350283	BA000007,ECs0086,BAB33509.1,GI:13359542	CP001855,NRG857_00420,mraW,ADR25515.1,GI:312944688	CP000970,EcSMS35_0087,mraW,ACB15607.1,tigr:EcSMS35_0087,GI:170517429	AM946981,B21_00082,rsmH,CAQ30599.1,GI:242375918	CP002729,UMNK88_82,mraW,AEE54748.1,vbsumn:UMNK88_82,GI:332341414	CU928161,ECS88_0085,mraW,CAR01451.1,GI:218363791	AP010958,ECO103_0084,mraW,BAI28962.1,GI:257757465	CP000036,SBO_0070,yabC,ABB64805.1,mgcchina:SBO0070,GI:81244097	FM180568,E2348C_0087,mraW,CAS07635.1,GI:215263320	CP000800,EcE24377A_0084,mraW,ABV16513.1,GI:157076805	CP001509,ECD_00083,mraW,kribb:ECDb_00083,ACT41984.1,GI:253976314	CU928160,ECIAI1_0081,mraW,CAQ96971.1,GI:218359433	CP000038,SSON_0090,yabC,AAZ86885.1,mgcchina:SSO0090,GI:73854178	CP000243,UTI89_C0091,mraW,ABE05601.1,GI:91070720	U00096,b0082,rsmH,AAC73193.1,GI:1786270	CP000946,EcolC_3575,ACA79189.1,jgi:EcolC_3575,GI:169756490	CP001969,ECOK1_0083,mraW,ADE90848.1,jcvi:ECOK1_0083,GI:294492092	FN649414,ETEC_0080,CBI99581.1,GI:309700293	CP002797,ECNA114_0075,mraW,AEG34897.1,pbluoh:ECNA114_0075,GI:333968092	AE005174,Z0092,yabC,AAG54386.1,GI:12512785	AP009378,ECSF_0092,BAI53632.1,GI:281177302	CU928163,ECUMN_0082,mraW,CAR11305.1,GI:218430439	CU651637,LF82_1387,mraW,CAP74651.1,GI:222031913	CP000247,ECP_0084,ABG68124.1,goetting:ECP0084,GI:110341887	CP002185,ECW_m0081,mraW,ADT73632.1,AIBN:ECW_m0081,GI:315059305	AP010960,ECO111_0085,mraW,BAI34086.1,GI:257762591	AE014073,S0081,yabC,ecoli:S0081,AAP15625.1,GI:30039891	AP010953,ECO26_0085,mraW,BAI23446.1,GI:257751944	CP001665,ECBD_3535,ACT30534.1,jgi:ECBD_3535,GI:253325932	AP009240,ECSE_0084,BAG75608.1,GI:209910534	
OID70	CP001164,ECH74115_0091,ftsL,ACI35212.1,tigr:ECH74115_0091,GI:209157779	CP000948,ECDH10B_0065,ftsL,ACB01264.1,ecoli:ECDH10B_0065,GI:169887557	CP000819,ECB_00084,ftsL,ACT37777.1,kribb:ECB_00084,GI:253972106	CP002516,EKO11_3831,ADX52404.1,jgi:EKO11_3831,GI:323380136	CP001671,ECABU_c00880,ftsL,ADN44702.1,goetting:ECABU_c00880,GI:307551927	CP000468,APECO1_1903,ftsL,ABI99567.1,vmpmisu:APECO1_1903,GI:115511493	CP000038,SSON_0091,ftsL,AAZ86886.1,mgcchina:SSO0091,GI:73854179	CP001665,ECBD_3534,ACT30533.1,jgi:ECBD_3534,GI:253325931	U00096,b0083,ftsL,AAC73194.1,GI:1786271	CP000243,UTI89_C0092,ftsL,ABE05602.1,GI:91070721	CU928161,ECS88_0086,ftsL,CAR01452.1,GI:218363792	CP001846,G2583_0087,ftsL,ADD54742.1,nkteda:G2583_0087,GI:290760781	CP000970,EcSMS35_0088,ftsL,ACB16703.1,tigr:EcSMS35_0088,GI:170518525	CU928160,ECIAI1_0082,ftsL,CAQ96972.1,GI:218359434	CP000946,EcolC_3574,ACA79188.1,jgi:EcolC_3574,GI:169756489	FN554766,EC042_0084,ftsL,CBG32918.1,GI:284919863	AP010953,ECO26_0086,ftsL,BAI23447.1,GI:257751945	CP002729,UMNK88_83,ftsL,AEE54749.1,vbsumn:UMNK88_83,GI:332341415	CP002167,UM146_23200,ADN73961.1,rtl:UM146_23200,GI:307629657	CP001396,BWG_0078,ftsL,ACR63735.1,nktd:BWG_0078,GI:238861737	AE005174,Z0093,ftsL,AAG54387.1,GI:12512786	CP000802,EcHS_A0089,ftsL,ABV04489.1,tigr:EcHS_A0089,GI:157065234	CU928164,ECIAI39_0086,ftsL,CAR16227.1,GI:218368492	AP009378,ECSF_0093,BAI53633.1,GI:281177303	CU928145,EC55989_0079,ftsL,CAU95967.1,GI:218350284	CP001969,ECOK1_0084,ftsL,ADE92403.1,jcvi:ECOK1_0084,GI:294493647	CP001368,ECSP_0086,ftsL,ACT69981.1,gcdmuw:ECSP_0086,GI:254590620	FN649414,ETEC_0081,CBI99582.1,GI:309700294	CP001383,SFxv_0084,ftsL,ADA72429.1,ChinaCDC:SFxv_0084,GI:281599445	AP009240,ECSE_0085,BAG75609.1,GI:209910535	CP001637,EcDH1_3517,ACX41132.1,jgi:EcDH1_3517,GI:260450710	CP000036,SBO_0071,ftsL,ABB64806.1,mgcchina:SBO0071,GI:81244098	CP001855,NRG857_00425,ADR25516.1,GI:312944689	BA000007,ECs0087,BAB33510.1,GI:13359543	CP000034,SDY_0113,ftsL,ABB60348.1,mgcchina:SDY0113,GI:81239638	CU651637,LF82_0762,ftsL,CAP74652.1,GI:222031914	AE014073,S0082,ftsL,ecoli:S0082,AAP15626.1,GI:30039892	AP010960,ECO111_0086,ftsL,BAI34087.1,GI:257762592	AP012030,ECDH1ME8569_0080,ftsL,BAJ41936.1,GI:315134777	CP000247,ECP_0085,ABG68125.1,goetting:ECP0085,GI:110341888	CU928163,ECUMN_0083,ftsL,CAR11306.1,GI:218430440	CU928162,ECED1_0084,ftsL,CAR06307.1,GI:218425524	AM946981,B21_00083,ftsL,CAQ30600.1,GI:242375919	AP010958,ECO103_0085,ftsL,BAI28963.1,GI:257757466	AP009048,Y75_p0082,ftsL,YP_488388.1,GI:388476204	AE014075,c0101,ftsL,E.coli:c0101,AAN78599.1,GI:26106413	CP002797,ECNA114_0076,ftsL,AEG34898.1,pbluoh:ECNA114_0076,GI:333968093	CP001063,SbBS512_E0076,ftsL,ACD09417.1,tigr:SbBS512_E0076,GI:187430143	AE005674,SF0080,ftsL,mgcchina:SF0000080,AAN41745.1,GI:24050286	CP002967,WFL_00400,ftsL,UF:WFL_00400,AFH09749.1,GI:383403506	CP001509,ECD_00084,ftsL,kribb:ECDb_00084,ACT41985.1,GI:253976315	CP002185,ECW_m0082,ftsL,ADT73633.1,AIBN:ECW_m0082,GI:315059306	CP000800,EcE24377A_0085,ftsL,ABV18551.1,GI:157078843	CP000266,SFV_0076,ftsL,ABF02362.1,mgcchina:SFV_0076,GI:110613695	FM180568,E2348C_0088,ftsL,CAS07636.1,GI:215263321	
OID71	AE014075,c0102,ftsI,E.coli:c0102,AAN78600.1,GI:26106414	CP000468,APECO1_1902,ftsI,ABI99568.1,vmpmisu:APECO1_1902,GI:115511494	CP002729,UMNK88_84,AEE54750.1,vbsumn:UMNK88_84,GI:332341416	CP001368,ECSP_0087,ftsI,ACT69982.1,gcdmuw:ECSP_0087,GI:254590621	CU928160,ECIAI1_0083,ftsI,CAQ96973.1,GI:218359435	AP009048,Y75_p0083,ftsI,YP_488389.1,GI:388476205	AM946981,B21_00084,ftsI,CAQ30601.1,GI:242375920	CP000243,UTI89_C0093,ftsI,ABE05603.1,GI:91070722	CP000819,ECB_00085,ftsI,ACT37778.1,kribb:ECB_00085,GI:253972107	CP002797,ECNA114_0077,ftsI,AEG34899.1,pbluoh:ECNA114_0077,GI:333968094	CP002167,UM146_23205,ADN73962.1,rtl:UM146_23205,GI:307629658	CP001164,ECH74115_0092,ftsI,ACI36504.1,tigr:ECH74115_0092,GI:209159071	CP000266,SFV_0077,ftsI,ABF02363.1,mgcchina:SFV_0077,GI:110613696	BA000007,ECs0088,BAB33511.1,GI:13359544	U00096,b0084,ftsI,AAC73195.1,GI:1786272	CP001063,SbBS512_E0077,ftsI,ACD08821.1,tigr:SbBS512_E0077,GI:187429547	CP001383,SFxv_0085,ftsI,ADA72430.1,ChinaCDC:SFxv_0085,GI:281599446	CU928163,ECUMN_0084,ftsI,CAR11307.1,GI:218430441	AE005674,SF0081,ftsI,mgcchina:SF0000081,AAN41746.1,GI:24050287	AP009240,ECSE_0086,BAG75610.1,GI:209910536	AE005174,Z0094,ftsI,AAG54388.1,GI:12512787	CU928161,ECS88_0087,ftsI,CAR01453.1,GI:218363793	CP000800,EcE24377A_0086,ftsI,ABV19825.1,GI:157080117	AP010960,ECO111_0087,ftsI,BAI34088.1,GI:257762593	CP001969,ECOK1_0085,ftsI,ADE88916.1,jcvi:ECOK1_0085,GI:294490160	CP002185,ECW_m0083,ftsI,ADT73634.1,AIBN:ECW_m0083,GI:315059307	CU928164,ECIAI39_0087,ftsI,CAR16228.1,GI:218368493	CP000946,EcolC_3573,ACA79187.1,jgi:EcolC_3573,GI:169756488	CU651637,LF82_0760,ftsI,CAP74653.1,GI:222031915	CP001509,ECD_00085,ftsI,kribb:ECDb_00085,ACT41986.1,GI:253976316	CP000038,SSON_0092,ftsI,AAZ86887.1,mgcchina:SSO0092,GI:73854180	CP000247,ECP_0086,ABG68126.1,goetting:ECP0086,GI:110341889	CP001665,ECBD_3533,ACT30532.1,jgi:ECBD_3533,GI:253325930	CU928145,EC55989_0080,ftsI,CAU95968.1,GI:218350285	CP000034,SDY_0114,ftsI,ABB60349.1,mgcchina:SDY0114,GI:81239639	AP009378,ECSF_0094,BAI53634.1,GI:281177304	CP001637,EcDH1_3516,ACX41131.1,jgi:EcDH1_3516,GI:260450709	FN554766,EC042_0085,ftsI,CBG32919.1,GI:284919864	CP000948,ECDH10B_0066,ftsI,ACB01265.1,ecoli:ECDH10B_0066,GI:169887558	CP001846,G2583_0088,ftsI,ADD54743.1,nkteda:G2583_0088,GI:290760782	CP002516,EKO11_3830,ADX52403.1,jgi:EKO11_3830,GI:323380135	CP000970,EcSMS35_0089,ftsI,ACB17493.1,tigr:EcSMS35_0089,GI:170519315	CP002967,WFL_00405,ftsI,UF:WFL_00405,AFH09750.1,GI:383403507	FN649414,ETEC_0082,CBI99583.1,GI:309700295	AE014073,S0083,ftsI,ecoli:S0083,AAP15627.1,GI:30039893	AP010953,ECO26_0087,ftsI,BAI23448.1,GI:257751946	AP010958,ECO103_0086,ftsI,BAI28964.1,GI:257757467	CP000036,SBO_0072,ftsI,ABB64807.1,mgcchina:SBO0072,GI:81244099	CP000802,EcHS_A0090,ftsI,ABV04490.1,tigr:EcHS_A0090,GI:157065235	CP001396,BWG_0079,ftsI,ACR65686.1,nktd:BWG_0079,GI:238863688	AP012030,ECDH1ME8569_0081,ftsI,BAJ41937.1,GI:315134778	CP001855,NRG857_00430,ADR25517.1,GI:312944690	FM180568,E2348C_0089,ftsI,CAS07637.1,GI:215263322	CU928162,ECED1_0085,ftsI,CAR06308.1,GI:218425525	CP001671,ECABU_c00890,ftsI,ADN44703.1,goetting:ECABU_c00890,GI:307551928	
OID72	AP009378,ECSF_0095,BAI53635.1,GI:281177305	CP001969,ECOK1_0086,murE,ADE88900.1,jcvi:ECOK1_0086,GI:294490144	AP010958,ECO103_0087,murE,BAI28965.1,GI:257757468	CP001383,SFxv_0086,murE,ADA72431.1,ChinaCDC:SFxv_0086,GI:281599447	CP001671,ECABU_c00900,murE,ADN44704.1,goetting:ECABU_c00900,GI:307551929	AE005674,SF0082,murE,mgcchina:SF0000082,AAN41747.1,GI:24050288	CP000243,UTI89_C0094,murE,ABE05604.1,GI:91070723	CU928162,ECED1_0086,murE,CAR06309.1,GI:218425526	AE005174,Z0095,murE,AAG54389.1,GI:12512788	CP000819,ECB_00086,murE,ACT37779.1,kribb:ECB_00086,GI:253972108	AP009240,ECSE_0087,BAG75611.1,GI:209910537	CP002967,WFL_00410,murE,UF:WFL_00410,AFH09751.1,GI:383403508	AP012030,ECDH1ME8569_0082,murE,BAJ41938.1,GI:315134779	CP000038,SSON_0093,murE,AAZ86888.1,mgcchina:SSO0093,GI:73854181	CP000036,SBO_0073,murE,ABB64808.1,mgcchina:SBO0073,GI:81244100	CP001509,ECD_00086,murE,kribb:ECDb_00086,ACT41987.1,GI:253976317	CP002516,EKO11_3829,ADX52402.1,jgi:EKO11_3829,GI:323380134	CP002167,UM146_23210,murE,ADN73963.1,rtl:UM146_23210,GI:307629659	CP000948,ECDH10B_0067,murE,ACB01266.1,ecoli:ECDH10B_0067,GI:169887559	CP001396,BWG_0080,murE,ACR65751.1,nktd:BWG_0080,GI:238863753	CP002729,UMNK88_85,murE,AEE54751.1,vbsumn:UMNK88_85,GI:332341417	CP002797,ECNA114_0078,murE,AEG34900.1,pbluoh:ECNA114_0078,GI:333968095	CP000802,EcHS_A0091,murE,ABV04491.1,tigr:EcHS_A0091,GI:157065236	CP000946,EcolC_3572,ACA79186.1,jgi:EcolC_3572,GI:169756487	FN649414,ETEC_0083,CBI99584.1,GI:309700296	FN554766,EC042_0086,murE,CBG32920.1,GI:284919865	CP001368,ECSP_0088,murE,ACT69983.1,gcdmuw:ECSP_0088,GI:254590622	CP000034,SDY_0115,murE,ABB60350.1,mgcchina:SDY0115,GI:81239640	CP001637,EcDH1_3515,ACX41130.1,jgi:EcDH1_3515,GI:260450708	CP001846,G2583_0089,murE,ADD54744.1,nkteda:G2583_0089,GI:290760783	CP002185,ECW_m0084,murE,ADT73635.1,AIBN:ECW_m0084,GI:315059308	CU928145,EC55989_0081,murE,CAU95969.1,GI:218350286	CU928163,ECUMN_0085,murE,CAR11308.1,GI:218430442	CP000970,EcSMS35_0090,murE,ACB18209.1,tigr:EcSMS35_0090,GI:170520031	AP009048,Y75_p0084,murE,YP_488390.1,GI:388476206	AP010953,ECO26_0088,murE,BAI23449.1,GI:257751947	CP001855,NRG857_00435,murE,ADR25518.1,GI:312944691	CU928164,ECIAI39_0088,murE,CAR16229.1,GI:218368494	CP000800,EcE24377A_0087,murE,ABV21155.1,GI:157081447	CP000266,SFV_0078,murE,ABF02364.1,mgcchina:SFV_0078,GI:110613697	CU928160,ECIAI1_0084,murE,CAQ96974.1,GI:218359436	AE014075,c0103,murE,E.coli:c0103,AAN78601.1,GI:26106415	CP001164,ECH74115_0093,murE,ACI37018.1,tigr:ECH74115_0093,GI:209159585	CP000468,APECO1_1901,murE,ABI99569.1,vmpmisu:APECO1_1901,GI:115511495	CP000247,ECP_0087,ABG68127.1,goetting:ECP0087,GI:110341890	AP010960,ECO111_0088,murE,BAI34089.1,GI:257762594	CP001063,SbBS512_E0078,murE,ACD08478.1,tigr:SbBS512_E0078,GI:187429204	FM180568,E2348C_0090,murE,CAS07638.1,GI:215263323	CU651637,LF82_1419,murE,CAP74654.1,GI:222031916	AM946981,B21_00085,murE,CAQ30602.1,GI:242375921	U00096,b0085,murE,AAC73196.1,GI:1786273	AE014073,S0084,murE,ecoli:S0084,AAP15628.1,GI:30039894	BA000007,ECs0089,BAB33512.1,GI:13359545	CU928161,ECS88_0088,murE,CAR01454.1,GI:218363794	CP001665,ECBD_3532,ACT30531.1,jgi:ECBD_3532,GI:253325929	
OID73	FN649414,ETEC_0084,CBI99585.1,GI:309700297	FN554766,EC042_0087,murF,CBG32921.1,GI:284919866	CP001509,ECD_00087,murF,kribb:ECDb_00087,ACT41988.1,GI:253976318	CU651637,LF82_1420,murF,CAP74655.1,GI:222031917	CP000946,EcolC_3571,ACA79185.1,jgi:EcolC_3571,GI:169756486	CP000468,APECO1_1900,murF,ABI99570.1,vmpmisu:APECO1_1900,GI:115511496	CP000819,ECB_00087,murF,ACT37780.1,kribb:ECB_00087,GI:253972109	CP002729,UMNK88_86,murF,AEE54752.1,vbsumn:UMNK88_86,GI:332341418	CP001063,SbBS512_E0079,murF,ACD10242.1,tigr:SbBS512_E0079,GI:187430968	CP002797,ECNA114_0079,murF,AEG34901.1,pbluoh:ECNA114_0079,GI:333968096	CP001383,SFxv_0087,murF,ADA72432.1,ChinaCDC:SFxv_0087,GI:281599448	CP000948,ECDH10B_0068,murF,ACB01267.1,ecoli:ECDH10B_0068,GI:169887560	CP001637,EcDH1_3514,ACX41129.1,jgi:EcDH1_3514,GI:260450707	AE014073,S0085,murF,ecoli:S0085,AAP15629.1,GI:30039895	CU928163,ECUMN_0086,murF,CAR11309.1,GI:218430443	AM946981,B21_00086,murF,CAQ30603.1,GI:242375922	CP001164,ECH74115_0094,murF,ACI37612.1,tigr:ECH74115_0094,GI:209160179	AE005174,Z0096,murF,AAG54390.1,GI:12512789	CP001846,G2583_0090,murF,ADD54745.1,nkteda:G2583_0090,GI:290760784	FM180568,E2348C_0091,murF,CAS07639.1,GI:215263324	AP012030,ECDH1ME8569_0083,murF,BAJ41939.1,GI:315134780	CP002516,EKO11_3828,ADX52401.1,jgi:EKO11_3828,GI:323380133	AE005674,SF0083,murF,mgcchina:SF0000083,AAN41748.1,GI:24050289	CP002167,UM146_23215,murF,ADN73964.1,rtl:UM146_23215,GI:307629660	AE014075,c0104,murF,E.coli:c0104,AAN78602.1,GI:26106416	CP000266,SFV_0079,murF,ABF02365.1,mgcchina:SFV_0079,GI:110613698	AP009048,Y75_p0085,murF,YP_488391.1,GI:388476207	AP010958,ECO103_0088,murF,BAI28966.1,GI:257757469	CP001368,ECSP_0089,murF,ACT69984.1,gcdmuw:ECSP_0089,GI:254590623	CP001969,ECOK1_0087,murF,ADE88242.1,jcvi:ECOK1_0087,GI:294489486	CP000247,ECP_0088,ABG68128.1,goetting:ECP0088,GI:110341891	CP001396,BWG_0081,murF,ACR65752.1,nktd:BWG_0081,GI:238863754	AP010960,ECO111_0089,murF,BAI34090.1,GI:257762595	CP000036,SBO_0074,murF,ABB64809.1,mgcchina:SBO0074,GI:81244101	CU928160,ECIAI1_0085,murF,CAQ96975.1,GI:218359437	CP000038,SSON_0094,murF,AAZ86889.1,mgcchina:SSO0094,GI:73854182	CP001671,ECABU_c00910,murF,ADN44705.1,goetting:ECABU_c00910,GI:307551930	CP000243,UTI89_C0095,murF,ABE05605.1,GI:91070724	AP010953,ECO26_0089,murF,BAI23450.1,GI:257751948	CP000034,SDY_0116,murF,ABB60351.1,mgcchina:SDY0116,GI:81239641	CU928162,ECED1_0087,murF,CAR06310.1,GI:218425527	CP000800,EcE24377A_0088,murF,ABV20534.1,GI:157080826	CU928161,ECS88_0089,murF,CAR01455.1,GI:218363795	AP009240,ECSE_0088,BAG75612.1,GI:209910538	CU928145,EC55989_0082,murF,CAU95970.1,GI:218350287	U00096,b0086,murF,AAC73197.1,GI:1786274	CP002185,ECW_m0085,murF,ADT73636.1,AIBN:ECW_m0085,GI:315059309	CP000970,EcSMS35_0091,murF,ACB18730.1,tigr:EcSMS35_0091,GI:170520552	CP001665,ECBD_3531,ACT30530.1,jgi:ECBD_3531,GI:253325928	CP000802,EcHS_A0092,murF,ABV04492.1,tigr:EcHS_A0092,GI:157065237	BA000007,ECs0090,BAB33513.1,GI:13359546	CU928164,ECIAI39_0089,murF,CAR16230.1,GI:218368495	AP009378,ECSF_0096,BAI53636.1,GI:281177306	CP001855,NRG857_00440,murF,ADR25519.1,GI:312944692	CP002967,WFL_00415,murF,UF:WFL_00415,AFH09752.1,GI:383403509	
OID74	CP000243,UTI89_C0096,mraY,ABE05606.1,GI:91070725	CU651637,LF82_1388,mraY,CAP74656.1,GI:222031918	CP000948,ECDH10B_0069,mraY,ACB01268.1,ecoli:ECDH10B_0069,GI:169887561	AP010953,ECO26_0090,mraY,BAI23451.1,GI:257751949	AE005174,Z0097,mraY,AAG54391.1,GI:12512790	AM946981,B21_00087,mraY,CAQ30604.1,GI:242375923	CP002185,ECW_m0086,mraY,ADT73637.1,AIBN:ECW_m0086,GI:315059310	FM180568,E2348C_0092,mraY,CAS07640.1,GI:215263325	CP000247,ECP_0089,ABG68129.1,goetting:ECP0089,GI:110341892	CP002167,UM146_23220,mraY,ADN73965.1,rtl:UM146_23220,GI:307629661	CP001383,SFxv_0088,mraY,ADA72433.1,ChinaCDC:SFxv_0088,GI:281599449	AP012030,ECDH1ME8569_0084,mraY,BAJ41940.1,GI:315134781	CP000802,EcHS_A0093,mraY,ABV04493.1,tigr:EcHS_A0093,GI:157065238	CP000800,EcE24377A_0089,mraY,ABV19795.1,GI:157080087	FN649414,ETEC_0085,CBI99586.1,GI:309700298	CU928164,ECIAI39_0090,mraY,CAR16231.1,GI:218368496	CP000038,SSON_0095,mraY,AAZ86890.1,mgcchina:SSO0095,GI:73854183	CP000468,APECO1_1899,mraY,ABI99571.1,vmpmisu:APECO1_1899,GI:115511497	AE014075,c0105,mraY,E.coli:c0105,AAN78603.1,GI:26106417	CP002516,EKO11_3827,ADX52400.1,jgi:EKO11_3827,GI:323380132	CP000036,SBO_0075,mraY,ABB64810.1,mgcchina:SBO0075,GI:81244102	CP001846,G2583_0091,mraY,ADD54746.1,nkteda:G2583_0091,GI:290760785	CP001063,SbBS512_E0080,mraY,ACD09523.1,tigr:SbBS512_E0080,GI:187430249	CP000266,SFV_0080,mraY,ABF02366.1,mgcchina:SFV_0080,GI:110613699	AP009048,Y75_p0086,mraY,YP_488392.1,GI:388476208	BA000007,ECs0091,BAB33514.1,GI:13359547	CP000819,ECB_00088,mraY,ACT37781.1,kribb:ECB_00088,GI:253972110	U00096,b0087,mraY,AAC73198.1,GI:1786275	CU928160,ECIAI1_0086,mraY,CAQ96976.1,GI:218359438	CP001509,ECD_00088,mraY,kribb:ECDb_00088,ACT41989.1,GI:253976319	AP010958,ECO103_0089,mraY,BAI28967.1,GI:257757470	CP001164,ECH74115_0095,mraY,ACI36910.1,tigr:ECH74115_0095,GI:209159477	CP000946,EcolC_3570,ACA79184.1,jgi:EcolC_3570,GI:169756485	CP001396,BWG_0082,mraY,ACR64051.1,nktd:BWG_0082,GI:238862053	CU928145,EC55989_0083,mraY,CAU95971.1,GI:218350288	CP002797,ECNA114_0080,mraY,AEG34902.1,pbluoh:ECNA114_0080,GI:333968097	AP009378,ECSF_0097,BAI53637.1,GI:281177307	CP001637,EcDH1_3513,ACX41128.1,jgi:EcDH1_3513,GI:260450706	CP001969,ECOK1_0088,mraY,ADE90288.1,jcvi:ECOK1_0088,GI:294491532	CU928161,ECS88_0090,mraY,CAR01456.1,GI:218363796	CP001368,ECSP_0090,mraY,ACT69985.1,gcdmuw:ECSP_0090,GI:254590624	AE005674,SF0084,mraY,mgcchina:SF0000084,AAN41749.1,GI:24050290	CP000970,EcSMS35_0092,mraY,ACB19940.1,tigr:EcSMS35_0092,GI:170521762	CP001671,ECABU_c00920,mraY,ADN44706.1,goetting:ECABU_c00920,GI:307551931	CP002967,WFL_00420,mraY,UF:WFL_00420,AFH09753.1,GI:383403510	CP002729,UMNK88_87,mraY,AEE54753.1,vbsumn:UMNK88_87,GI:332341419	CU928163,ECUMN_0087,mraY,CAR11310.1,GI:218430444	CP001665,ECBD_3530,ACT30529.1,jgi:ECBD_3530,GI:253325927	AE014073,S0086,mraY,ecoli:S0086,AAP15630.1,GI:30039896	AP010960,ECO111_0090,mraY,BAI34091.1,GI:257762596	CU928162,ECED1_0088,mraY,CAR06311.1,GI:218425528	CP001855,NRG857_00445,mraY,ADR25520.1,GI:312944693	FN554766,EC042_0088,mraY,CBG32922.1,GI:284919867	CP000034,SDY_0117,mraY,ABB60352.1,mgcchina:SDY0117,GI:81239642	AP009240,ECSE_0089,BAG75613.1,GI:209910539	
OID75	CP001396,BWG_0083,murD,ACR65750.1,nktd:BWG_0083,GI:238863752	AP009240,ECSE_0090,BAG75614.1,GI:209910540	BA000007,ECs0092,BAB33515.1,GI:13359548	CU651637,LF82_1418,murD,CAP74657.1,GI:222031919	CU928160,ECIAI1_0087,murD,CAQ96977.1,GI:218359439	CP001665,ECBD_3529,ACT30528.1,jgi:ECBD_3529,GI:253325926	CP000946,EcolC_3569,ACA79183.1,jgi:EcolC_3569,GI:169756484	AP010953,ECO26_0091,murD,BAI23452.1,GI:257751950	CP000970,EcSMS35_0093,murD,ACB17602.1,tigr:EcSMS35_0093,GI:170519424	CP001846,G2583_0092,murD,ADD54747.1,nkteda:G2583_0092,GI:290760786	CP001637,EcDH1_3512,ACX41127.1,jgi:EcDH1_3512,GI:260450705	CP001164,ECH74115_0096,murD,ACI37691.1,tigr:ECH74115_0096,GI:209160258	CP002797,ECNA114_0081,murD,AEG34903.1,pbluoh:ECNA114_0081,GI:333968098	CP000247,ECP_0090,ABG68130.1,goetting:ECP0090,GI:110341893	CP001368,ECSP_0091,murD,ACT69986.1,gcdmuw:ECSP_0091,GI:254590625	AP009048,Y75_p0087,murD,YP_488393.1,GI:388476209	AE005674,SF0085,murD,mgcchina:SF0000085,AAN41750.1,GI:24050291	CP000948,ECDH10B_0070,murD,ACB01269.1,ecoli:ECDH10B_0070,GI:169887562	CP002967,WFL_00425,murD,UF:WFL_00425,AFH09754.1,GI:383403511	CP001509,ECD_00089,murD,kribb:ECDb_00089,ACT41990.1,GI:253976320	CP000468,APECO1_1898,murD,ABI99572.1,vmpmisu:APECO1_1898,GI:115511498	CP001671,ECABU_c00930,murD,ADN44707.1,goetting:ECABU_c00930,GI:307551932	CU928164,ECIAI39_0091,murD,CAR16232.1,GI:218368497	CP002167,UM146_23225,murD,ADN73966.1,rtl:UM146_23225,GI:307629662	CP001063,SbBS512_E0081,murD,ACD09094.1,tigr:SbBS512_E0081,GI:187429820	AE014075,c0106,murD,E.coli:c0106,AAN78604.1,GI:26106418	CU928162,ECED1_0089,murD,CAR06312.1,GI:218425529	AM946981,B21_00088,murD,CAQ30605.1,GI:242375924	AP012030,ECDH1ME8569_0085,murD,BAJ41941.1,GI:315134782	CP002516,EKO11_3826,ADX52399.1,jgi:EKO11_3826,GI:323380131	CU928161,ECS88_0091,murD,CAR01457.1,GI:218363797	CU928145,EC55989_0084,murD,CAU95972.1,GI:218350289	CP000243,UTI89_C0097,murD,ABE05607.1,GI:91070726	CP002729,UMNK88_88,murD,AEE54754.1,vbsumn:UMNK88_88,GI:332341420	CP000802,EcHS_A0094,murD,ABV04494.1,tigr:EcHS_A0094,GI:157065239	CP000800,EcE24377A_0090,murD,ABV17824.1,GI:157078116	CP002185,ECW_m0087,murD,ADT73638.1,AIBN:ECW_m0087,GI:315059311	CU928163,ECUMN_0088,murD,CAR11311.1,GI:218430445	FM180568,E2348C_0093,murD,CAS07641.1,GI:215263326	AE005174,Z0098,murD,AAG54392.1,GI:12512791	CP001383,SFxv_0089,murD,ADA72434.1,ChinaCDC:SFxv_0089,GI:281599450	U00096,b0088,murD,AAC73199.1,GI:1786276	AP009378,ECSF_0098,BAI53638.1,GI:281177308	CP000266,SFV_0081,murD,ABF02367.1,mgcchina:SFV_0081,GI:110613700	FN649414,ETEC_0086,CBI99587.1,GI:309700299	AP010958,ECO103_0090,murD,BAI28968.1,GI:257757471	CP001969,ECOK1_0089,murD,ADE91554.1,jcvi:ECOK1_0089,GI:294492798	CP000038,SSON_0096,murD,AAZ86891.1,mgcchina:SSO0096,GI:73854184	AP010960,ECO111_0091,murD,BAI34092.1,GI:257762597	CP000819,ECB_00089,murD,ACT37782.1,kribb:ECB_00089,GI:253972111	CP000034,SDY_0118,murD,ABB60353.1,mgcchina:SDY0118,GI:81239643	CP001855,NRG857_00450,murD,ADR25521.1,GI:312944694	FN554766,EC042_0089,murD,CBG32923.1,GI:284919868	AE014073,S0087,murD,ecoli:S0087,AAP15631.1,GI:30039897	CP000036,SBO_0076,murD,ABB64811.1,mgcchina:SBO0076,GI:81244103	
OID76	CP001063,SbBS512_E0082,ftsW,ACD08639.1,tigr:SbBS512_E0082,GI:187429365	CP000819,ECB_00090,ftsW,ACT37783.1,kribb:ECB_00090,GI:253972112	CP001855,NRG857_00455,ADR25522.1,GI:312944695	U00096,b0089,ftsW,AAC73200.1,GI:1786277	CU928161,ECS88_0092,ftsW,CAR01458.1,GI:218363798	CP002797,ECNA114_0082,ftsW,AEG34904.1,pbluoh:ECNA114_0082,GI:333968099	AE014075,c0107,ftsW,E.coli:c0107,AAN78605.1,GI:26106419	FN649414,ETEC_0087,CBI99588.1,GI:309700300	FM180568,E2348C_0094,ftsW,CAS07642.1,GI:215263327	CP001164,ECH74115_0097,ftsW,ACI36922.1,tigr:ECH74115_0097,GI:209159489	CP001396,BWG_0084,ftsW,ACR63518.1,nktd:BWG_0084,GI:238861520	AP009378,ECSF_0099,BAI53639.1,GI:281177309	CP000247,ECP_0091,ABG68131.1,goetting:ECP0091,GI:110341894	CP000036,SBO_0077,ftsW,ABB64812.1,mgcchina:SBO0077,GI:81244104	AE005674,SF0086,ftsW,mgcchina:SF0000086,AAN41751.2,GI:56383150	CP002185,ECW_m0088,ftsW,ADT73639.1,AIBN:ECW_m0088,GI:315059312	CP000034,SDY_0119,ftsW,ABB60354.1,mgcchina:SDY0119,GI:81239644	CP000946,EcolC_3568,ACA79182.1,jgi:EcolC_3568,GI:169756483	CP001637,EcDH1_3511,ACX41126.1,jgi:EcDH1_3511,GI:260450704	CU928145,EC55989_0085,ftsW,CAU95973.1,GI:218350290	AE005174,Z0099,ftsW,AAG54393.1,GI:12512792	CP002729,UMNK88_89,ftsW,AEE54755.1,vbsumn:UMNK88_89,GI:332341421	CP002967,WFL_00430,ftsW,UF:WFL_00430,AFH09755.1,GI:383403512	CP001846,G2583_0093,ftsW,ADD54748.1,nkteda:G2583_0093,GI:290760787	FN554766,EC042_0090,ftsW,CBG32924.1,GI:284919869	CP000038,SSON_0097,ftsW,AAZ86892.1,mgcchina:SSO0097,GI:73854185	CP000802,EcHS_A0095,ftsW,ABV04495.1,tigr:EcHS_A0095,GI:157065240	CP001671,ECABU_c00940,ftsW,ADN44708.1,goetting:ECABU_c00940,GI:307551933	CP000468,APECO1_1897,ftsW,ABI99573.1,vmpmisu:APECO1_1897,GI:115511499	BA000007,ECs0093,BAB33516.1,GI:13359549	CU928164,ECIAI39_0092,ftsW,CAR16233.1,GI:218368498	AP012030,ECDH1ME8569_0086,ftsW,BAJ41942.1,GI:315134783	AP009240,ECSE_0091,BAG75615.1,GI:209910541	CP001383,SFxv_0090,ftsW,ADA72435.1,ChinaCDC:SFxv_0090,GI:281599451	CP001969,ECOK1_0090,ftsW,ADE92878.1,jcvi:ECOK1_0090,GI:294494122	CP001368,ECSP_0092,ftsW,ACT69987.1,gcdmuw:ECSP_0092,GI:254590626	AP010953,ECO26_0092,ftsW,BAI23453.1,GI:257751951	CU928162,ECED1_0090,ftsW,CAR06313.1,GI:218425530	CP001509,ECD_00090,ftsW,kribb:ECDb_00090,ACT41991.1,GI:253976321	CP000970,EcSMS35_0094,ftsW,ACB18559.1,tigr:EcSMS35_0094,GI:170520381	CP000266,SFV_0082,ftsW,ABF02368.1,mgcchina:SFV_0082,GI:110613701	CP000243,UTI89_C0098,ftsW,ABE05608.1,GI:91070727	CP002167,UM146_23230,ADN73967.1,rtl:UM146_23230,GI:307629663	CU928163,ECUMN_0089,ftsW,CAR11312.1,GI:218430446	CP000800,EcE24377A_0091,ftsW,ABV18314.1,GI:157078606	CU651637,LF82_0765,ftsW,CAP74658.1,GI:222031920	AP010960,ECO111_0092,ftsW,BAI34093.1,GI:257762598	CP002516,EKO11_3825,ADX52398.1,jgi:EKO11_3825,GI:323380130	CP000948,ECDH10B_0071,ftsW,ACB01270.1,ecoli:ECDH10B_0071,GI:169887563	CU928160,ECIAI1_0088,ftsW,CAQ96978.1,GI:218359440	CP001665,ECBD_3528,ACT30527.1,jgi:ECBD_3528,GI:253325925	AP009048,Y75_p0088,ftsW,YP_488394.1,GI:388476210	AM946981,B21_00089,ftsW,CAQ30606.1,GI:242375925	AP010958,ECO103_0091,ftsW,BAI28969.1,GI:257757472	AE014073,S0088,ftsW,ecoli:S0088,AAP15632.1,GI:30039898	
OID77	CP002185,ECW_m0089,murG,ADT73640.1,AIBN:ECW_m0089,GI:315059313	CP000802,EcHS_A0096,murG,ABV04496.1,tigr:EcHS_A0096,GI:157065241	AP010958,ECO103_0092,murG,BAI28970.1,GI:257757473	AP010960,ECO111_0093,murG,BAI34094.1,GI:257762599	BA000007,ECs0094,BAB33517.1,GI:13359550	CU928145,EC55989_0086,murG,CAU95974.1,GI:218350291	CP000800,EcE24377A_0092,murG,ABV16706.1,GI:157076998	CP001637,EcDH1_3510,ACX41125.1,jgi:EcDH1_3510,GI:260450703	CU928163,ECUMN_0090,murG,CAR11313.1,GI:218430447	CU651637,LF82_1421,murG,CAP74659.1,GI:222031921	CU928161,ECS88_0093,murG,CAR01459.1,GI:218363799	CP002797,ECNA114_0083,murG,AEG34905.1,pbluoh:ECNA114_0083,GI:333968100	CP000948,ECDH10B_0072,murG,ACB01271.1,ecoli:ECDH10B_0072,GI:169887564	CP000970,EcSMS35_0095,murG,ACB19216.1,tigr:EcSMS35_0095,GI:170521038	CP000036,SBO_0078,murG,ABB64813.1,mgcchina:SBO0078,GI:81244105	FN554766,EC042_0091,murG,CBG32925.1,GI:284919870	CP000247,ECP_0092,ABG68132.1,goetting:ECP0092,GI:110341895	AM946981,B21_00090,murG,CAQ30607.1,GI:242375926	CP000243,UTI89_C0099,murG,ABE05609.1,GI:91070728	CP001671,ECABU_c00950,murG,ADN44709.1,goetting:ECABU_c00950,GI:307551934	AP012030,ECDH1ME8569_0087,murG,BAJ41943.1,GI:315134784	CP002516,EKO11_3824,ADX52397.1,jgi:EKO11_3824,GI:323380129	CP000946,EcolC_3567,ACA79181.1,jgi:EcolC_3567,GI:169756482	CP001509,ECD_00091,murG,kribb:ECDb_00091,ACT41992.1,GI:253976322	CP001368,ECSP_0093,murG,ACT69988.1,gcdmuw:ECSP_0093,GI:254590627	CP001969,ECOK1_0091,murG,ADE92268.1,jcvi:ECOK1_0091,GI:294493512	CP001846,G2583_0094,murG,ADD54749.1,nkteda:G2583_0094,GI:290760788	CP001396,BWG_0085,murG,ACR63851.1,nktd:BWG_0085,GI:238861853	CP001665,ECBD_3527,ACT30526.1,jgi:ECBD_3527,GI:253325924	CP000468,APECO1_1896,murG,ABI99574.1,vmpmisu:APECO1_1896,GI:115511500	CP002167,UM146_23235,murG,ADN73968.1,rtl:UM146_23235,GI:307629664	AE014075,c0108,murG,E.coli:c0108,AAN78606.1,GI:26106420	CP000038,SSON_0098,murG,AAZ86893.1,mgcchina:SSO0098,GI:73854186	CP001383,SFxv_0091,murG,ADA72436.1,ChinaCDC:SFxv_0091,GI:281599452	FN649414,ETEC_0088,CBI99589.1,GI:309700301	CP000819,ECB_00091,murG,ACT37784.1,kribb:ECB_00091,GI:253972113	AP010953,ECO26_0093,murG,BAI23454.1,GI:257751952	AP009240,ECSE_0092,BAG75616.1,GI:209910542	CU928164,ECIAI39_0093,murG,CAR16234.1,GI:218368499	U00096,b0090,murG,AAC73201.1,GI:1786278	CP001164,ECH74115_0098,murG,ACI36340.1,tigr:ECH74115_0098,GI:209158907	AP009048,Y75_p0089,murG,YP_488395.1,GI:388476211	FM180568,E2348C_0095,murG,CAS07643.1,GI:215263328	CP002729,UMNK88_90,murG,AEE54756.1,vbsumn:UMNK88_90,GI:332341422	CP000266,SFV_0083,murG,ABF02369.1,mgcchina:SFV_0083,GI:110613702	CU928162,ECED1_0091,murG,CAR06314.1,GI:218425531	AE014073,S0089,murG,ecoli:S0089,AAP15633.1,GI:30039899	AE005174,Z0100,murG,AAG54394.1,GI:12512793	CP001855,NRG857_00460,murG,ADR25523.1,GI:312944696	CP000034,SDY_0120,murG,ABB60355.1,mgcchina:SDY0120,GI:81239645	CU928160,ECIAI1_0089,murG,CAQ96979.1,GI:218359441	AP009378,ECSF_0100,BAI53640.1,GI:281177310	CP001063,SbBS512_E0083,murG,ACD10051.1,tigr:SbBS512_E0083,GI:187430777	CP002967,WFL_00435,murG,UF:WFL_00435,AFH09756.1,GI:383403513	AE005674,SF0087,murG,mgcchina:SF0000087,AAN41752.1,GI:24050293	
OID78	AP009048,Y75_p0090,murC,YP_488396.1,GI:388476212	CP001396,BWG_0086,murC,ACR65748.1,nktd:BWG_0086,GI:238863750	CU928161,ECS88_0094,murC,CAR01460.1,GI:218363800	CP000266,SFV_0084,murC,ABF02370.1,mgcchina:SFV_0084,GI:110613703	CP000802,EcHS_A0097,murC,ABV04497.1,tigr:EcHS_A0097,GI:157065242	AE005674,SF0088,murC,mgcchina:SF0000088,AAN41753.1,GI:24050295	CP002797,ECNA114_0084,murC,AEG34906.1,pbluoh:ECNA114_0084,GI:333968101	CP001509,ECD_00092,murC,kribb:ECDb_00092,ACT41993.1,GI:253976323	CP001846,G2583_0095,murC,ADD54750.1,nkteda:G2583_0095,GI:290760789	AP009378,ECSF_0101,BAI53641.1,GI:281177311	AP010953,ECO26_0094,murC,BAI23455.1,GI:257751953	AE005174,Z0101,murC,AAG54395.1,GI:12512797	CP000970,EcSMS35_0096,murC,ACB19590.1,tigr:EcSMS35_0096,GI:170521412	AP010958,ECO103_0093,murC,BAI28971.1,GI:257757474	FN649414,ETEC_0089,CBI99590.1,GI:309700302	CP001063,SbBS512_E0084,murC,ACD06935.1,tigr:SbBS512_E0084,GI:187427661	CP001368,ECSP_0094,murC,ACT69989.1,gcdmuw:ECSP_0094,GI:254590628	AP010960,ECO111_0094,murC,BAI34095.1,GI:257762600	AP009240,ECSE_0093,BAG75617.1,GI:209910543	CP002516,EKO11_3823,ADX52396.1,jgi:EKO11_3823,GI:323380128	CP000946,EcolC_3566,ACA79180.1,jgi:EcolC_3566,GI:169756481	CU928145,EC55989_0087,murC,CAU95975.1,GI:218350292	CP002967,WFL_00440,murC,UF:WFL_00440,AFH09757.1,GI:383403514	CP002729,UMNK88_91,murC,AEE54757.1,vbsumn:UMNK88_91,GI:332341423	AE014075,c0109,murC,E.coli:c0109,AAN78607.1,GI:26106421	FM180568,E2348C_0096,murC,CAS07644.1,GI:215263329	CU651637,LF82_1417,murC,CAP74660.1,GI:222031922	CP000819,ECB_00092,murC,ACT37785.1,kribb:ECB_00092,GI:253972114	CP000034,SDY_0121,murC,ABB60356.1,mgcchina:SDY0121,GI:81239646	CP001637,EcDH1_3509,ACX41124.1,jgi:EcDH1_3509,GI:260450702	U00096,b0091,murC,AAC73202.1,GI:1786279	CP001855,NRG857_00465,murC,ADR25524.1,GI:312944697	CP000247,ECP_0093,ABG68133.1,goetting:ECP0093,GI:110341896	CU928162,ECED1_0092,murC,CAR06315.1,GI:218425532	CP002167,UM146_23240,murC,ADN73969.1,rtl:UM146_23240,GI:307629665	CP000243,UTI89_C0100,murC,ABE05610.1,GI:91070729	CP002185,ECW_m0090,murC,ADT73641.1,AIBN:ECW_m0090,GI:315059314	CP000038,SSON_0099,murC,AAZ86894.1,mgcchina:SSO0099,GI:73854187	CP000036,SBO_0079,murC,ABB64814.1,mgcchina:SBO0079,GI:81244106	CU928163,ECUMN_0091,murC,CAR11314.1,GI:218430448	CP001969,ECOK1_0092,murC,ADE91525.1,jcvi:ECOK1_0092,GI:294492769	FN554766,EC042_0092,murC,CBG32926.1,GI:284919871	AM946981,B21_00091,murC,CAQ30608.1,GI:242375927	CU928164,ECIAI39_0094,murC,CAR16235.1,GI:218368500	AP012030,ECDH1ME8569_0088,murC,BAJ41944.1,GI:315134785	CP000948,ECDH10B_0073,murC,ACB01272.1,ecoli:ECDH10B_0073,GI:169887565	CP001671,ECABU_c00960,murC,ADN44710.1,goetting:ECABU_c00960,GI:307551935	CP001383,SFxv_0092,murC,ADA72437.1,ChinaCDC:SFxv_0092,GI:281599453	CP001164,ECH74115_0099,murC,ACI39450.1,tigr:ECH74115_0099,GI:209162017	BA000007,ECs0095,BAB33518.1,GI:13359551	CP001665,ECBD_3526,ACT30525.1,jgi:ECBD_3526,GI:253325923	AE014073,S0090,murC,ecoli:S0090,AAP15634.1,GI:30039900	CU928160,ECIAI1_0090,murC,CAQ96980.1,GI:218359442	CP000800,EcE24377A_0093,murC,ABV16600.1,GI:157076892	CP000468,APECO1_1895,murC,ABI99575.1,vmpmisu:APECO1_1895,GI:115511501	
OID79	CP001846,G2583_0096,ddlB,ADD54751.1,nkteda:G2583_0096,GI:290760790	CU928160,ECIAI1_0091,ddlB,CAQ96981.1,GI:218359443	CP000243,UTI89_C0101,ddlB,ABE05611.1,GI:91070730	CP001396,BWG_0087,ddlB,ACR62724.1,nktd:BWG_0087,GI:238860726	CP001969,ECOK1_0093,ddlB,ADE89551.1,jcvi:ECOK1_0093,GI:294490795	CP000468,APECO1_1894,ddlB,ABI99576.1,vmpmisu:APECO1_1894,GI:115511502	CP002967,WFL_00445,ddlB,UF:WFL_00445,AFH09758.1,GI:383403515	CP000266,SFV_0085,ddlB,ABF02371.1,mgcchina:SFV_0085,GI:110613704	CP001063,SbBS512_E0085,ddlB,ACD06923.1,tigr:SbBS512_E0085,GI:187427649	FM180568,E2348C_0097,ddlB,CAS07645.1,GI:215263330	CP000800,EcE24377A_0094,ddlB,ABV17302.1,GI:157077594	CU928162,ECED1_0093,ddlB,CAR06316.1,GI:218425533	AP010953,ECO26_0095,ddlB,BAI23456.1,GI:257751954	CU651637,LF82_0456,ddlB,CAP74661.1,GI:222031923	CU928145,EC55989_0088,ddlB,CAU95976.1,GI:218350293	CP000946,EcolC_3565,ACA79179.1,jgi:EcolC_3565,GI:169756480	AE014075,c0110,ddlB,E.coli:c0110,AAN78608.1,GI:26106422	CP000034,SDY_0122,ddlB,ABB60357.1,mgcchina:SDY0122,GI:81239647	CP001368,ECSP_0095,ddlB,ACT69990.1,gcdmuw:ECSP_0095,GI:254590629	CP002797,ECNA114_0085,AEG34907.1,pbluoh:ECNA114_0085,GI:333968102	AP009048,Y75_p0091,ddlB,YP_488397.1,GI:388476213	CP002729,UMNK88_92,AEE54758.1,vbsumn:UMNK88_92,GI:332341424	CP000948,ECDH10B_0074,ddlB,ACB01273.1,ecoli:ECDH10B_0074,GI:169887566	CP001383,SFxv_0093,ddlB,ADA72438.1,ChinaCDC:SFxv_0093,GI:281599454	CP000036,SBO_0080,ddlB,ABB64815.1,mgcchina:SBO0080,GI:81244107	AE014073,S0091,ddlB,ecoli:S0091,AAP15635.1,GI:30039901	CP000970,EcSMS35_0097,ddlB,ACB19733.1,tigr:EcSMS35_0097,GI:170521555	U00096,b0092,ddlB,AAC73203.1,GI:1786280	CU928164,ECIAI39_0095,ddlB,CAR16236.1,GI:218368501	CP001855,NRG857_00470,ddl1,ADR25525.1,GI:312944698	CP002167,UM146_23245,ddl,ADN73970.1,rtl:UM146_23245,GI:307629666	CP000038,SSON_0100,ddlB,AAZ86895.1,mgcchina:SSO0100,GI:73854188	CP000247,ECP_0094,ABG68134.1,goetting:ECP0094,GI:110341897	FN554766,EC042_0093,ddlB,CBG32927.1,GI:284919872	AP010958,ECO103_0094,ddlB,BAI28972.1,GI:257757475	AM946981,B21_00092,ddlB,CAQ30609.1,GI:242375928	AP010960,ECO111_0095,ddlB,BAI34096.1,GI:257762601	CU928163,ECUMN_0092,ddlB,CAR11315.1,GI:218430449	CP000802,EcHS_A0098,ddlB,ABV04498.1,tigr:EcHS_A0098,GI:157065243	FN649414,ETEC_0090,CBI99591.1,GI:309700303	AP009378,ECSF_0102,BAI53642.1,GI:281177312	AE005174,Z0102,ddlB,AAG54396.1,GI:12512798	CP002516,EKO11_3822,ADX52395.1,jgi:EKO11_3822,GI:323380127	CP001665,ECBD_3525,ACT30524.1,jgi:ECBD_3525,GI:253325922	CP001164,ECH74115_0100,ddlB,ACI38687.1,tigr:ECH74115_0100,GI:209161254	CP000819,ECB_00093,ddlB,ACT37786.1,kribb:ECB_00093,GI:253972115	CU928161,ECS88_0095,ddlB,CAR01461.1,GI:218363801	CP002185,ECW_m0091,ddlB,ADT73642.1,AIBN:ECW_m0091,GI:315059315	CP001509,ECD_00093,ddlB,kribb:ECDb_00093,ACT41994.1,GI:253976324	CP001637,EcDH1_3508,ACX41123.1,jgi:EcDH1_3508,GI:260450701	AP009240,ECSE_0094,BAG75618.1,GI:209910544	AE005674,SF0089,ddlB,mgcchina:SF0000089,AAN41754.1,GI:24050296	AP012030,ECDH1ME8569_0089,ddlB,BAJ41945.1,GI:315134786	CP001671,ECABU_c00970,ddlB,ADN44711.1,goetting:ECABU_c00970,GI:307551936	BA000007,ECs0096,BAB33519.1,GI:13359552	
OID80	CP001396,BWG_0088,ftsQ,ACR63732.1,nktd:BWG_0088,GI:238861734	AM946981,B21_00093,ftsQ,CAQ30610.1,GI:242375929	CP001969,ECOK1_0094,ftsQ,ADE90050.1,jcvi:ECOK1_0094,GI:294491294	CP002185,ECW_m0092,ftsQ,ADT73643.1,AIBN:ECW_m0092,GI:315059316	CP000802,EcHS_A0099,ftsQ,ABV04499.1,tigr:EcHS_A0099,GI:157065244	U00096,b0093,ftsQ,AAC73204.1,GI:1786281	CU928145,EC55989_0089,ftsQ,CAU95977.1,GI:218350294	CU928162,ECED1_0094,ftsQ,CAR06317.1,GI:218425534	CP000948,ECDH10B_0075,ftsQ,ACB01274.1,ecoli:ECDH10B_0075,GI:169887567	CP000247,ECP_0095,ABG68135.1,goetting:ECP0095,GI:110341898	AE014075,c0111,ftsQ,E.coli:c0111,AAN78609.1,GI:26106423	CP000243,UTI89_C0102,ftsQ,ABE05612.1,GI:91070731	CP000038,SSON_0101,ftsQ,AAZ86896.1,mgcchina:SSO0101,GI:73854189	CU928164,ECIAI39_0096,ftsQ,CAR16237.1,GI:218368502	AP009240,ECSE_0095,BAG75619.1,GI:209910545	AE005174,Z0103,ftsQ,AAG54397.1,GI:12512799	AE014073,S0092,ftsQ,ecoli:S0092,AAP15636.1,GI:30039902	FN649414,ETEC_0091,CBI99592.1,GI:309700304	CP001164,ECH74115_0101,ftsQ,ACI38923.1,tigr:ECH74115_0101,GI:209161490	CP002797,ECNA114_0086,ftsQ,AEG34908.1,pbluoh:ECNA114_0086,GI:333968103	CP002967,WFL_00450,ftsQ,UF:WFL_00450,AFH09759.1,GI:383403516	CP000468,APECO1_1893,ftsQ,ABI99577.1,vmpmisu:APECO1_1893,GI:115511503	CU928160,ECIAI1_0092,ftsQ,CAQ96982.1,GI:218359444	FM180568,E2348C_0098,ftsQ,CAS07646.1,GI:215263331	CP000036,SBO_0081,ftsQ,ABB64816.1,mgcchina:SBO0081,GI:81244108	CP001509,ECD_00094,ftsQ,kribb:ECDb_00094,ACT41995.1,GI:253976325	CP000970,EcSMS35_0098,ftsQ,ACB15968.1,tigr:EcSMS35_0098,GI:170517790	CP002167,UM146_23250,ADN73971.1,rtl:UM146_23250,GI:307629667	CU928163,ECUMN_0093,ftsQ,CAR11316.1,GI:218430450	CP002516,EKO11_3821,ADX52394.1,jgi:EKO11_3821,GI:323380126	CP001671,ECABU_c00980,ftsQ,ADN44712.1,goetting:ECABU_c00980,GI:307551937	AP010958,ECO103_0095,ftsQ,BAI28973.1,GI:257757476	BA000007,ECs0097,BAB33520.1,GI:13359553	CP000946,EcolC_3564,ACA79178.1,jgi:EcolC_3564,GI:169756479	CP001383,SFxv_0094,ftsQ,ADA72439.1,ChinaCDC:SFxv_0094,GI:281599455	AP010953,ECO26_0096,ftsQ,BAI23457.1,GI:257751955	CP001665,ECBD_3524,ACT30523.1,jgi:ECBD_3524,GI:253325921	CU928161,ECS88_0096,ftsQ,CAR01462.1,GI:218363802	AP009048,Y75_p0092,ftsQ,YP_488398.1,GI:388476214	CP002729,UMNK88_93,AEE54759.1,vbsumn:UMNK88_93,GI:332341425	CP000819,ECB_00094,ftsQ,ACT37787.1,kribb:ECB_00094,GI:253972116	CP001637,EcDH1_3507,ACX41122.1,jgi:EcDH1_3507,GI:260450700	CP001368,ECSP_0096,ftsQ,ACT69991.1,gcdmuw:ECSP_0096,GI:254590630	CP000034,SDY_0123,ftsQ,ABB60358.1,mgcchina:SDY0123,GI:81239648	AP012030,ECDH1ME8569_0090,ftsQ,BAJ41946.1,GI:315134787	FN554766,EC042_0094,ftsQ,CBG32928.1,GI:284919873	AE005674,SF0090,ftsQ,mgcchina:SF0000090,AAN41755.1,GI:24050297	CU651637,LF82_0764,ftsQ,CAP74662.1,GI:222031924	AP009378,ECSF_0103,BAI53643.1,GI:281177313	CP001855,NRG857_00475,ADR25526.1,GI:312944699	CP000266,SFV_0086,ftsQ,ABF02372.1,mgcchina:SFV_0086,GI:110613705	AP010960,ECO111_0096,ftsQ,BAI34097.1,GI:257762602	CP001846,G2583_0097,ftsQ,ADD54752.1,nkteda:G2583_0097,GI:290760791	CP001063,SbBS512_E0086,ftsQ,ACD06344.1,tigr:SbBS512_E0086,GI:187427070	CP000800,EcE24377A_0095,ftsQ,ABV21193.1,GI:157081485	
OID81	CP000970,EcSMS35_0099,ftsA,ACB16383.1,tigr:EcSMS35_0099,GI:170518205	CU651637,LF82_0757,ftsA,CAP74663.1,GI:222031925	CP000038,SSON_0102,ftsA,AAZ86897.1,mgcchina:SSO0102,GI:73854190	AP010953,ECO26_0097,ftsA,BAI23458.1,GI:257751956	CP002729,UMNK88_94,ftsA,AEE54760.1,vbsumn:UMNK88_94,GI:332341426	FN649414,ETEC_0092,CBI99593.1,GI:309700305	CP001063,SbBS512_E0087,ftsA,ACD08143.1,tigr:SbBS512_E0087,GI:187428869	CP002167,UM146_23255,ftsA,ADN73972.1,rtl:UM146_23255,GI:307629668	CP000247,ECP_0096,ABG68136.1,goetting:ECP0096,GI:110341899	BA000007,ECs0098,BAB33521.1,GI:13359554	CP001368,ECSP_0097,ftsA,ACT69992.1,gcdmuw:ECSP_0097,GI:254590631	CP001509,ECD_00095,ftsA,kribb:ECDb_00095,ACT41996.1,GI:253976326	AE005174,Z0104,ftsA,AAG54398.1,GI:12512800	CP000034,SDY_0124,ftsA,ABB60359.1,mgcchina:SDY0124,GI:81239649	U00096,b0094,ftsA,AAC73205.1,GI:1786282	AP009240,ECSE_0096,BAG75620.1,GI:209910546	CP001671,ECABU_c00990,ftsA,ADN44713.1,goetting:ECABU_c00990,GI:307551938	CP000800,EcE24377A_0096,ftsA,ABV19368.1,GI:157079660	CP000802,EcHS_A0100,ftsA,ABV04500.1,tigr:EcHS_A0100,GI:157065245	CP002797,ECNA114_0087,ftsA,AEG34909.1,pbluoh:ECNA114_0087,GI:333968104	CP002185,ECW_m0093,ftsA,ADT73644.1,AIBN:ECW_m0093,GI:315059317	CP001164,ECH74115_0102,ftsA,ACI35676.1,tigr:ECH74115_0102,GI:209158243	AE014073,S0093,ftsA,ecoli:S0093,AAP15637.1,GI:30039903	CU928161,ECS88_0097,ftsA,CAR01463.1,GI:218363803	CU928164,ECIAI39_0097,ftsA,CAR16238.1,GI:218368503	CP000819,ECB_00095,ftsA,ACT37788.1,kribb:ECB_00095,GI:253972117	FN554766,EC042_0095,ftsA,CBG32929.1,GI:284919874	CP000468,APECO1_1892,ftsA,ABI99578.1,vmpmisu:APECO1_1892,GI:115511504	CU928160,ECIAI1_0093,ftsA,CAQ96983.1,GI:218359445	AM946981,B21_00094,ftsA,CAQ30611.1,GI:242375930	AE014075,c0112,ftsA,E.coli:c0112,AAN78610.1,GI:26106424	CP001637,EcDH1_3506,ACX41121.1,jgi:EcDH1_3506,GI:260450699	AP012030,ECDH1ME8569_0091,ftsA,BAJ41947.1,GI:315134788	CP002967,WFL_00455,ftsA,UF:WFL_00455,AFH09760.1,GI:383403517	AP009048,Y75_p0093,ftsA,YP_488399.1,GI:388476215	AP010958,ECO103_0096,ftsA,BAI28974.1,GI:257757477	CP001665,ECBD_3523,ACT30522.1,jgi:ECBD_3523,GI:253325920	AE005674,SF0091,ftsA,mgcchina:SF0000091,AAN41756.1,GI:24050298	CU928163,ECUMN_0094,ftsA,CAR11317.1,GI:218430451	AP009378,ECSF_0104,BAI53644.1,GI:281177314	CP001969,ECOK1_0095,ftsA,ADE88434.1,jcvi:ECOK1_0095,GI:294489678	CP000948,ECDH10B_0076,ftsA,ACB01275.1,ecoli:ECDH10B_0076,GI:169887568	FM180568,E2348C_0099,ftsA,CAS07647.1,GI:215263332	CP001855,NRG857_00480,ftsA,ADR25527.1,GI:312944700	CP002516,EKO11_3820,ADX52393.1,jgi:EKO11_3820,GI:323380125	CP000243,UTI89_C0103,ftsA,ABE05613.1,GI:91070732	CP001846,G2583_0098,ftsA,ADD54753.1,nkteda:G2583_0098,GI:290760792	CP000036,SBO_0082,ftsA,ABB64817.1,mgcchina:SBO0082,GI:81244109	CP000946,EcolC_3563,ACA79177.1,jgi:EcolC_3563,GI:169756478	CP001396,BWG_0089,ftsA,ACR62037.1,nktd:BWG_0089,GI:238860039	CP000266,SFV_0087,ftsA,ABF02373.1,mgcchina:SFV_0087,GI:110613706	CP001383,SFxv_0095,ftsA,ADA72440.1,ChinaCDC:SFxv_0095,GI:281599456	AP010960,ECO111_0097,ftsA,BAI34098.1,GI:257762603	CU928162,ECED1_0095,ftsA,CAR06318.1,GI:218425535	CU928145,EC55989_0090,ftsA,CAU95978.1,GI:218350295	
OID82	CP001855,NRG857_00485,ADR25528.1,GI:312944701	AP009240,ECSE_0097,BAG75621.1,GI:209910547	CP000266,SFV_0088,ftsZ,ABF02374.1,mgcchina:SFV_0088,GI:110613707	CP000038,SSON_0103,ftsZ,AAZ86898.1,mgcchina:SSO0103,GI:73854191	AE005674,SF0092,ftsZ,mgcchina:SF0000092,AAN41757.2,GI:56383151	CU928163,ECUMN_0095,ftsZ,CAR11318.1,GI:218430452	FN649414,ETEC_0093,CBI99594.1,GI:309700306	CP000802,EcHS_A0101,ftsZ,ABV04501.1,tigr:EcHS_A0101,GI:157065246	CP002185,ECW_m0094,ftsZ,ADT73645.1,AIBN:ECW_m0094,GI:315059318	AM946981,B21_00095,ftsZ,CAQ30612.1,GI:242375931	AP012030,ECDH1ME8569_0092,ftsZ,BAJ41948.1,GI:315134789	CU651637,LF82_0768,ftsZ,CAP74664.1,GI:222031926	CP001846,G2583_0099,ftsZ,ADD54754.1,nkteda:G2583_0099,GI:290760793	CU928160,ECIAI1_0095,ftsZ,CAQ96984.1,GI:218359446	CP001383,SFxv_0096,ftsZ,ADA72441.1,ChinaCDC:SFxv_0096,GI:281599457	CP001671,ECABU_c01000,ftsZ,ADN44714.1,goetting:ECABU_c01000,GI:307551939	CP002967,WFL_00460,ftsZ,UF:WFL_00460,AFH09761.1,GI:383403518	CU928164,ECIAI39_0098,ftsZ,CAR16239.1,GI:218368504	CP000946,EcolC_3562,ACA79176.1,jgi:EcolC_3562,GI:169756477	CP002729,UMNK88_95,ftsZ,AEE54761.1,vbsumn:UMNK88_95,GI:332341427	CP002516,EKO11_3819,ADX52392.1,jgi:EKO11_3819,GI:323380124	CP001063,SbBS512_E0088,ftsZ,ACD09279.1,tigr:SbBS512_E0088,GI:187430005	CP000247,ECP_0097,ABG68137.1,goetting:ECP0097,GI:110341900	AP010958,ECO103_0097,ftsZ,BAI28975.1,GI:257757478	CP001665,ECBD_3522,ACT30521.1,jgi:ECBD_3522,GI:253325919	AE014073,S0094,ftsZ,ecoli:S0094,AAP15638.1,GI:30039904	CP000800,EcE24377A_0097,ftsZ,ABV17965.1,GI:157078257	FM180568,E2348C_0100,ftsZ,CAS07648.1,GI:215263333	CU928162,ECED1_0096,ftsZ,CAR06319.1,GI:218425536	CP000468,APECO1_1891,ftsZ,ABI99579.1,vmpmisu:APECO1_1891,GI:115511505	AE005174,Z0105,ftsZ,AAG54399.1,GI:12512801	CP000819,ECB_00096,ftsZ,ACT37789.1,kribb:ECB_00096,GI:253972118	CP001509,ECD_00096,ftsZ,kribb:ECDb_00096,ACT41997.1,GI:253976327	FN554766,EC042_0096,ftsZ,CBG32930.1,GI:284919875	BA000007,ECs0099,BAB33522.1,GI:13359555	CP000970,EcSMS35_0100,ftsZ,ACB17061.1,tigr:EcSMS35_0100,GI:170518883	CP001969,ECOK1_0096,ftsZ,ADE88328.1,jcvi:ECOK1_0096,GI:294489572	CU928161,ECS88_0099,ftsZ,CAR01464.1,GI:218363804	CP001396,BWG_0090,ftsZ,ACR63392.1,nktd:BWG_0090,GI:238861394	CP002797,ECNA114_0088,ftsZ,AEG34910.1,pbluoh:ECNA114_0088,GI:333968105	CP001164,ECH74115_0103,ftsZ,ACI35107.1,tigr:ECH74115_0103,GI:209157674	AP009378,ECSF_0105,BAI53645.1,GI:281177315	CP000034,SDY_0125,ftsZ,ABB60360.1,mgcchina:SDY0125,GI:81239650	CP000948,ECDH10B_0077,ftsZ,ACB01276.1,ecoli:ECDH10B_0077,GI:169887569	AP009048,Y75_p0094,ftsZ,YP_488400.1,GI:388476216	CP000243,UTI89_C0104,ftsZ,ABE05614.1,GI:91070733	CP001368,ECSP_0098,ftsZ,ACT69993.1,gcdmuw:ECSP_0098,GI:254590632	AP010953,ECO26_0098,ftsZ,BAI23459.1,GI:257751957	CU928145,EC55989_0091,ftsZ,CAU95979.1,GI:218350296	AP010960,ECO111_0098,ftsZ,BAI34099.1,GI:257762604	CP002167,UM146_23260,ADN73973.1,rtl:UM146_23260,GI:307629669	CP001637,EcDH1_3505,ACX41120.1,jgi:EcDH1_3505,GI:260450698	AE014075,c0113,ftsZ,E.coli:c0113,AAN78611.1,GI:26106425	U00096,b0095,ftsZ,AAC73206.1,GI:1786284	
OID83	AE005674,SF0093,lpxC,mgcchina:SF0000093,AAN41758.1,GI:24050300	CP002167,UM146_23265,lpxC,ADN73974.1,rtl:UM146_23265,GI:307629670	CU928163,ECUMN_0096,lpxC,CAR11319.1,GI:218430453	CP001637,EcDH1_3504,ACX41119.1,jgi:EcDH1_3504,GI:260450697	AM946981,B21_00096,lpxC,CAQ30613.1,GI:242375932	CP002516,EKO11_3818,ADX52391.1,jgi:EKO11_3818,GI:323380123	CP000036,SBO_0083,lpxC,ABB64818.1,mgcchina:SBO0083,GI:81244110	CP001665,ECBD_3521,ACT30520.1,jgi:ECBD_3521,GI:253325918	CU928162,ECED1_0097,lpxC,CAR06320.1,GI:218425537	CP000468,APECO1_1890,lpxC,ABI99580.1,vmpmisu:APECO1_1890,GI:115511506	CP001855,NRG857_00490,lpxC,ADR25529.1,GI:312944702	CP000038,SSON_0104,lpxC,AAZ86899.1,mgcchina:SSO0104,GI:73854192	CU928160,ECIAI1_0096,lpxC,CAQ96985.1,GI:218359447	CP000802,EcHS_A0102,lpxC,ABV04502.1,tigr:EcHS_A0102,GI:157065247	BA000007,ECs0100,BAB33523.1,GI:13359556	CP002185,ECW_m0095,lpxC,ADT73646.1,AIBN:ECW_m0095,GI:315059319	CU928145,EC55989_0092,lpxC,CAU95980.1,GI:218350297	CP000970,EcSMS35_0101,lpxC,ACB17071.1,tigr:EcSMS35_0101,GI:170518893	CP001509,ECD_00097,lpxC,kribb:ECDb_00097,ACT41998.1,GI:253976328	AE014073,S0095,lpxC,ecoli:S0095,AAP15639.1,GI:30039905	U00096,b0096,lpxC,AAC73207.1,GI:1786285	AP010953,ECO26_0099,lpxC,BAI23460.1,GI:257751958	CP001846,G2583_0100,lpxC,ADD54755.1,nkteda:G2583_0100,GI:290760794	CP000266,SFV_0089,lpxC,ABF02375.1,mgcchina:SFV_0089,GI:110613708	CP001969,ECOK1_0097,lpxC,ADE89036.1,jcvi:ECOK1_0097,GI:294490280	CP001063,SbBS512_E0090,lpxC,ACD09927.1,tigr:SbBS512_E0090,GI:187430653	CU651637,LF82_1226,lpxC,CAP74665.1,GI:222031927	CP001396,BWG_0091,lpxC,ACR65734.1,nktd:BWG_0091,GI:238863736	CP000819,ECB_00097,lpxC,ACT37790.1,kribb:ECB_00097,GI:253972119	AP009378,ECSF_0106,BAI53646.1,GI:281177316	AP009240,ECSE_0098,BAG75622.1,GI:209910548	FN649414,ETEC_0094,CBI99595.1,GI:309700307	CP002729,UMNK88_96,lpxC,AEE54762.1,vbsumn:UMNK88_96,GI:332341428	CP000948,ECDH10B_0078,lpxC,ACB01277.1,ecoli:ECDH10B_0078,GI:169887570	AP010960,ECO111_0099,lpxC,BAI34100.1,GI:257762605	AP012030,ECDH1ME8569_0093,lpxC,BAJ41949.1,GI:315134790	CP001671,ECABU_c01010,lpxC,ADN44715.1,goetting:ECABU_c01010,GI:307551940	AE005174,Z0106,lpxC,AAG54400.1,GI:12512802	CP002967,WFL_00465,lpxC,UF:WFL_00465,AFH09762.1,GI:383403519	FN554766,EC042_0097,lpxC,CBG32931.1,GI:284919876	AE014075,c0114,lpxC,E.coli:c0114,AAN78612.1,GI:26106426	FM180568,E2348C_0101,lpxC,CAS07649.1,GI:215263334	CU928164,ECIAI39_0099,lpxC,CAR16240.1,GI:218368505	CP002797,ECNA114_0089,lpxC,AEG34911.1,pbluoh:ECNA114_0089,GI:333968106	CP000800,EcE24377A_0098,lpxC,ABV18424.1,GI:157078716	CP001368,ECSP_0099,lpxC,ACT69994.1,gcdmuw:ECSP_0099,GI:254590633	CP000946,EcolC_3561,ACA79175.1,jgi:EcolC_3561,GI:169756476	CP000247,ECP_0098,ABG68138.1,goetting:ECP0098,GI:110341901	CP000034,SDY_0126,lpxC,ABB60361.1,mgcchina:SDY0126,GI:81239651	CP000243,UTI89_C0105,lpxC,ABE05615.1,GI:91070734	CU928161,ECS88_0100,lpxC,CAR01465.1,GI:218363805	CP001164,ECH74115_0104,lpxC,ACI36583.1,tigr:ECH74115_0104,GI:209159150	AP010958,ECO103_0098,lpxC,BAI28976.1,GI:257757479	CP001383,SFxv_0098,lpxC,ADA72442.1,ChinaCDC:SFxv_0098,GI:281599458	AP009048,Y75_p0095,lpxC,YP_488401.1,GI:388476217	
OID84	AP009378,ECSF_0107,BAI53647.1,GI:281177317	CP000247,ECP_0099,ABG68139.1,goetting:ECP0099,GI:110341902	CU928160,ECIAI1_0097,secM,CAQ96986.1,GI:218359448	AP012030,ECDH1ME8569_0094,secM,BAJ41950.1,GI:315134791	AE014073,S0096,yacA,ecoli:S0096,AAP15640.1,GI:30039906	AP009048,Y75_p0096,secM,YP_488402.1,GI:388476218	CP000468,APECO1_1889,secM,ABI99581.1,vmpmisu:APECO1_1889,GI:115511507	CP000266,SFV_0090,yacA,ABF02376.1,mgcchina:SFV_0090,GI:110613709	CP001368,ECSP_0100,secM,ACT69995.1,gcdmuw:ECSP_0100,GI:254590634	CU651637,LF82_2108,secM,CAP74666.1,GI:222031928	FN649414,ETEC_0095,CBI99596.1,GI:309700308	CU928161,ECS88_0101,secM,CAR01466.1,GI:218363806	FN554766,EC042_0098,secM,CBG32932.1,GI:284919877	CP000036,SBO_0085,yacA,ABB64820.1,mgcchina:SBO0085,GI:81244112	CP002729,UMNK88_97,AEE54763.1,vbsumn:UMNK88_97,GI:332341429	CP001637,EcDH1_3503,ACX41118.1,jgi:EcDH1_3503,GI:260450696	CP001164,ECH74115_0105,secM,ACI35994.1,tigr:ECH74115_0105,GI:209158561	CP002185,ECW_m0096,secM,ADT73647.1,AIBN:ECW_m0096,GI:315059320	CU928163,ECUMN_0097,secM,CAR11320.1,GI:218430454	AE014075,c0115,yacA,E.coli:c0115,AAN78613.1,GI:26106427	AE005674,SF0094,yacA,mgcchina:SF0000094,AAN41759.2,GI:56383152	U00096,b0097,secM,AAC73208.2,GI:87081686	CP002967,WFL_00470,secM,UF:WFL_00470,AFH09763.1,GI:383403520	AP009240,ECSE_0099,BAG75623.1,GI:209910549	CP001383,SFxv_0099,secM,ADA72443.1,ChinaCDC:SFxv_0099,GI:281599459	CP000038,SSON_0105,yacA,AAZ86900.1,mgcchina:SSO0105,GI:73854193	CP002516,EKO11_3817,ADX52390.1,jgi:EKO11_3817,GI:323380122	AP010958,ECO103_0099,secM,BAI28977.1,GI:257757480	CU928162,ECED1_0098,secM,CAR06321.1,GI:218425538	CP001063,SbBS512_E0091,secM,ACD09250.1,tigr:SbBS512_E0091,GI:187429976	CP001671,ECABU_c01020,secM,ADN44716.1,goetting:ECABU_c01020,GI:307551941	CP001396,BWG_0092,secM,ACR65432.1,nktd:BWG_0092,GI:238863434	FM180568,E2348C_0102,secM,CAS07650.1,GI:215263335	CP000243,UTI89_C0106,secM,ABE05616.1,GI:91070735	CP000970,EcSMS35_0102,secM,ACB18015.1,tigr:EcSMS35_0102,GI:170519837	CP001855,NRG857_00495,ADR25530.1,GI:312944703	AP010953,ECO26_0100,secM,BAI23461.1,GI:257751959	CP000819,ECB_00098,yacA,ACT37791.1,kribb:ECB_00098,GI:253972120	CP001969,ECOK1_0098,secM,ADE92918.1,jcvi:ECOK1_0098,GI:294494162	CU928145,EC55989_0093,secM,CAU95981.1,GI:218350298	CP000946,EcolC_3560,ACA79174.1,jgi:EcolC_3560,GI:169756475	BA000007,ECs0101,BAB33524.1,GI:13359557	CU928164,ECIAI39_0100,secM,CAR16241.1,GI:218368506	AP010960,ECO111_0100,secM,BAI34101.1,GI:257762606	CP000034,SDY_0127,yacA,ABB60362.1,mgcchina:SDY0127,GI:81239652	AE005174,Z0107,yacA,AAG54401.1,GI:12512803	CP002167,UM146_23270,ADN73975.1,rtl:UM146_23270,GI:307629671	CP000802,EcHS_A0103,secM,ABV04503.1,tigr:EcHS_A0103,GI:157065248	AM946981,B21_00097,secM,CAQ30614.1,GI:242375933	CP000800,EcE24377A_0099,secM,ABV16946.1,GI:157077238	CP000948,ECDH10B_0079,secM,ACB01278.1,ecoli:ECDH10B_0079,GI:169887571	CP001665,ECBD_3520,ACT30519.1,jgi:ECBD_3520,GI:253325917	CP001846,G2583_0101,secM,ADD54756.1,nkteda:G2583_0101,GI:290760795	CP002797,ECNA114_0090,AEG34912.1,pbluoh:ECNA114_0090,GI:333968107	CP001509,ECD_00098,yacA,kribb:ECDb_00098,ACT41999.1,GI:253976329	
OID85	CP001396,BWG_0093,secA,ACR65272.1,nktd:BWG_0093,GI:238863274	CP000819,ECB_00099,secA,ACT37792.1,kribb:ECB_00099,GI:253972121	AP010960,ECO111_0101,secA,BAI34102.1,GI:257762607	CP001665,ECBD_3519,ACT30518.1,jgi:ECBD_3519,GI:253325916	CP001855,NRG857_00500,ADR25531.1,GI:312944704	CP000247,ECP_0100,ABG68140.1,goetting:ECP0100,GI:110341903	CP000970,EcSMS35_0103,secA,ACB16688.1,tigr:EcSMS35_0103,GI:170518510	CP000948,ECDH10B_0080,secA,ACB01279.1,ecoli:ECDH10B_0080,GI:169887572	CP000946,EcolC_3559,ACA79173.1,jgi:EcolC_3559,GI:169756474	CU928145,EC55989_0094,secA,CAU95982.1,GI:218350299	CU928163,ECUMN_0098,secA,CAR11321.1,GI:218430455	CP000800,EcE24377A_0100,secA,ABV18541.1,GI:157078833	CU928161,ECS88_0102,secA,CAR01467.1,GI:218363807	CP002797,ECNA114_0091,secA,AEG34913.1,pbluoh:ECNA114_0091,GI:333968108	AE014075,c0116,secA,E.coli:c0116,AAN78614.1,GI:26106428	CP002516,EKO11_3816,ADX52389.1,jgi:EKO11_3816,GI:323380121	CP001063,SbBS512_E0092,secA,ACD07504.1,tigr:SbBS512_E0092,GI:187428230	FM180568,E2348C_0103,secA,CAS07651.1,GI:215263336	FN554766,EC042_0099,secA,CBG32933.1,GI:284919878	CP001368,ECSP_0101,secA,ACT69996.1,gcdmuw:ECSP_0101,GI:254590635	CP001637,EcDH1_3502,ACX41117.1,jgi:EcDH1_3502,GI:260450695	CP000468,APECO1_1888,secA,ABI99582.1,vmpmisu:APECO1_1888,GI:115511508	CP001969,ECOK1_0099,secA,ADE91100.1,jcvi:ECOK1_0099,GI:294492344	U00096,b0098,secA,AAC73209.1,GI:1786287	AE005674,SF0095,secA,mgcchina:SF0000095,AAN41760.1,GI:24050302	AP009240,ECSE_0100,BAG75624.1,GI:209910550	CP002729,UMNK88_98,secA,AEE54764.1,vbsumn:UMNK88_98,GI:332341430	CU928160,ECIAI1_0098,secA,CAQ96987.1,GI:218359449	AP010953,ECO26_0101,secA,BAI23462.1,GI:257751960	AP012030,ECDH1ME8569_0095,secA,BAJ41951.1,GI:315134792	CP001846,G2583_0102,secA,ADD54757.1,nkteda:G2583_0102,GI:290760796	AP009048,Y75_p0097,secA,YP_488403.1,GI:388476219	AE005174,Z0108,secA,AAG54402.1,GI:12512804	AE014073,S0097,secA,ecoli:S0097,AAP15641.1,GI:30039907	AP010958,ECO103_0100,secA,BAI28978.1,GI:257757481	BA000007,ECs0102,BAB33525.1,GI:13359558	CP001509,ECD_00099,secA,kribb:ECDb_00099,ACT42000.1,GI:253976330	AM946981,B21_00098,secA,CAQ30615.1,GI:242375934	CP001671,ECABU_c01030,secA,ADN44717.1,goetting:ECABU_c01030,GI:307551942	CU928162,ECED1_0099,secA,CAR06322.1,GI:218425539	CU928164,ECIAI39_0101,secA,CAR16242.1,GI:218368507	CP000036,SBO_0086,secA,ABB64821.1,mgcchina:SBO0086,GI:81244113	CP000034,SDY_0128,secA,ABB60363.1,mgcchina:SDY0128,GI:81239653	CP000038,SSON_0106,secA,AAZ86901.1,mgcchina:SSO0106,GI:73854194	CP002967,WFL_00475,secA,UF:WFL_00475,AFH09764.1,GI:383403521	CP000802,EcHS_A0104,secA,ABV04504.1,tigr:EcHS_A0104,GI:157065249	CP002185,ECW_m0097,secA,ADT73648.1,AIBN:ECW_m0097,GI:315059321	CU651637,LF82_2102,secA,CAP74667.1,GI:222031929	AP009378,ECSF_0108,BAI53648.1,GI:281177318	CP000266,SFV_0091,secA,ABF02377.1,mgcchina:SFV_0091,GI:110613710	CP000243,UTI89_C0107,secA,ABE05617.1,GI:91070736	CP001164,ECH74115_0106,secA,ACI38050.1,tigr:ECH74115_0106,GI:209160617	CP001383,SFxv_0100,secA,ADA72444.1,ChinaCDC:SFxv_0100,GI:281599460	FN649414,ETEC_0096,CBI99597.1,GI:309700309	
OID86	CP000819,ECB_00100,mutT,ACT37793.1,kribb:ECB_00100,GI:253972122	CP001396,BWG_0094,mutT,ACR63922.1,nktd:BWG_0094,GI:238861924	CP000266,SFV_0092,mutT,ABF02378.1,mgcchina:SFV_0092,GI:110613711	CU928163,ECUMN_0099,mutT,CAR11322.1,GI:218430456	FN649414,ETEC_0097,CBI99598.1,GI:309700310	CU928145,EC55989_0095,mutT,CAU95983.1,GI:218350300	CP002797,ECNA114_0092,mutT,AEG34914.1,pbluoh:ECNA114_0092,GI:333968109	CP001969,ECOK1_0100,mutT,ADE89692.1,jcvi:ECOK1_0100,GI:294490936	CU928162,ECED1_0100,mutT,CAR06323.1,GI:218425540	AP009378,ECSF_0109,BAI53649.1,GI:281177319	FM180568,E2348C_0104,mutT,CAS07652.1,GI:215263337	U00096,b0099,mutT,AAC73210.1,GI:1786288	CU928160,ECIAI1_0099,mutT,CAQ96988.1,GI:218359450	CP000243,UTI89_C0108,mutT,ABE05618.1,GI:91070737	CP002516,EKO11_3815,ADX52388.1,jgi:EKO11_3815,GI:323380120	CU651637,LF82_1429,mutT,CAP74668.1,GI:222031930	CP002967,WFL_00480,mutT,UF:WFL_00480,AFH09765.1,GI:383403522	CP000970,EcSMS35_0104,mutT,ACB18705.1,tigr:EcSMS35_0104,GI:170520527	CP000036,SBO_0087,mutT,ABB64822.1,mgcchina:SBO0087,GI:81244114	CP001665,ECBD_3518,ACT30517.1,jgi:ECBD_3518,GI:253325915	AM946981,B21_00099,mutT,CAQ30616.1,GI:242375935	AE014075,c0117,mutT,E.coli:c0117,AAN78615.1,GI:26106429	CP000034,SDY_0129,mutT,ABB60364.1,mgcchina:SDY0129,GI:81239654	CP001637,EcDH1_3501,ACX41116.1,jgi:EcDH1_3501,GI:260450694	AP012030,ECDH1ME8569_0096,mutT,BAJ41952.1,GI:315134793	AP010958,ECO103_0101,mutT,BAI28979.1,GI:257757482	CP000468,APECO1_1887,mutT,ABI99583.1,vmpmisu:APECO1_1887,GI:115511509	AP010960,ECO111_0102,mutT,BAI34103.1,GI:257762608	CP002167,UM146_23285,ADN73976.1,rtl:UM146_23285,GI:307629672	AP009048,Y75_p0098,mutT,YP_488404.1,GI:388476220	CP001164,ECH74115_0107,mutT,ACI39736.1,tigr:ECH74115_0107,GI:209162303	CP001383,SFxv_0101,mutT,ADA72445.1,ChinaCDC:SFxv_0101,GI:281599461	CU928161,ECS88_0103,mutT,CAR01468.1,GI:218363808	AP010953,ECO26_0102,mutT,BAI23463.1,GI:257751961	CP001671,ECABU_c01040,mutT,ADN44718.1,goetting:ECABU_c01040,GI:307551943	CU928164,ECIAI39_0102,mutT,CAR16243.1,GI:218368508	CP000247,ECP_0101,ABG68141.1,goetting:ECP0101,GI:110341904	AE005174,Z0109,mutT,AAG54403.1,GI:12512805	CP000946,EcolC_3558,ACA79172.1,jgi:EcolC_3558,GI:169756473	AP009240,ECSE_0101,BAG75625.1,GI:209910551	CP002185,ECW_m0098,mutT,ADT73649.1,AIBN:ECW_m0098,GI:315059322	CP001509,ECD_00100,mutT,kribb:ECDb_00100,ACT42001.1,GI:253976331	CP000800,EcE24377A_0101,mutT,ABV18006.1,GI:157078298	CP000038,SSON_0107,mutT,AAZ86902.1,mgcchina:SSO0107,GI:73854195	AE014073,S0098,mutT,ecoli:S0098,AAP15642.1,GI:30039908	CP000802,EcHS_A0105,mutT,ABV04505.1,tigr:EcHS_A0105,GI:157065250	CP001855,NRG857_00505,ADR25532.1,GI:312944705	CP001063,SbBS512_E0093,mutT,ACD07931.1,tigr:SbBS512_E0093,GI:187428657	CP002729,UMNK88_99,AEE54765.1,vbsumn:UMNK88_99,GI:332341431	CP000948,ECDH10B_0081,mutT,ACB01280.1,ecoli:ECDH10B_0081,GI:169887573	CP001368,ECSP_0102,mutT,ACT69997.1,gcdmuw:ECSP_0102,GI:254590636	AE005674,SF0096,mutT,mgcchina:SF0000096,AAN41761.1,GI:24050303	FN554766,EC042_0100,mutT,CBG32934.1,GI:284919879	CP001846,G2583_0103,mutT,ADD54758.1,nkteda:G2583_0103,GI:290760797	BA000007,ECs0103,BAB33526.1,GI:13359559	
OID87	CP000243,UTI89_C0109,yacG,ABE05619.1,GI:91070738	CP002967,WFL_00485,yacG,UF:WFL_00485,AFH09766.1,GI:383403523	CP001637,EcDH1_3500,ACX41115.1,jgi:EcDH1_3500,GI:260450693	CP002185,ECW_m0099,yacG,ADT73650.1,AIBN:ECW_m0099,GI:315059323	CP002729,UMNK88_100,AEE54766.1,vbsumn:UMNK88_100,GI:332341432	CP001383,SFxv_0103,yacG,ADA72447.1,ChinaCDC:SFxv_0103,GI:281599463	CP002167,UM146_23290,ADN73977.1,rtl:UM146_23290,GI:307629673	CP000036,SBO_0089,yacG,ABB64824.1,mgcchina:SBO0089,GI:81244116	CP000802,EcHS_A0106,ABV04506.1,tigr:EcHS_A0106,GI:157065251	AP010958,ECO103_0102,yacG,BAI28980.1,GI:257757483	AP012030,ECDH1ME8569_0097,yacG,BAJ41953.1,GI:315134794	AE005174,Z0111,yacG,AAG54405.1,GI:12512807	BA000007,ECs0105,BAB33528.1,GI:13359561	AP009378,ECSF_0110,BAI53650.1,GI:281177320	CP000266,SFV_0093,yacG,ABF02379.1,mgcchina:SFV_0093,GI:110613712	AP009240,ECSE_0102,BAG75626.1,GI:209910552	CP001671,ECABU_c01070,yacG,ADN44721.1,goetting:ECABU_c01070,GI:307551946	FM180568,E2348C_0105,yacG,CAS07653.1,GI:215263338	CP000038,SSON_0109,yacG,AAZ86904.1,mgcchina:SSO0109,GI:73854197	CP001509,ECD_00101,yacG,kribb:ECDb_00101,ACT42002.1,GI:253976332	CP001396,BWG_0095,yacG,ACR62264.1,nktd:BWG_0095,GI:238860266	AP010960,ECO111_0103,yacG,BAI34104.1,GI:257762609	CP000034,SDY_0131,yacG,ABB60366.1,mgcchina:SDY0131,GI:81239656	AP009048,Y75_p0099,yacG,YP_488405.1,GI:388476221	CP001846,G2583_0105,yacG,ADD54760.1,nkteda:G2583_0105,GI:290760799	CP000247,ECP_0102,ABG68142.1,goetting:ECP0102,GI:110341905	CP001063,SbBS512_E0094,ACD06510.1,tigr:SbBS512_E0094,GI:187427236	CP000948,ECDH10B_0082,yacG,ACB01281.1,ecoli:ECDH10B_0082,GI:169887574	AE014075,c0121,yacG,E.coli:c0121,AAN78619.1,GI:26106433	CP000819,ECB_00101,yacG,ACT37794.1,kribb:ECB_00101,GI:253972123	CP000970,EcSMS35_0105,ACB18912.1,tigr:EcSMS35_0105,GI:170520734	CP002516,EKO11_3814,ADX52387.1,jgi:EKO11_3814,GI:323380119	U00096,b0101,yacG,AAC73212.1,GI:1786290	CU651637,LF82_2470,yacG,CAP74669.1,GI:222031931	AE005674,SF0098,yacG,mgcchina:SF0000098,AAN41763.1,GI:24050305	AM946981,B21_00100,yacG,CAQ30617.1,GI:242375936	CU928161,ECS88_0104,yacG,CAR01469.1,GI:218363809	CP001855,NRG857_00510,ADR25533.1,GI:312944706	AE014073,S0100,yacG,ecoli:S0100,AAP15644.1,GI:30039910	CP001164,ECH74115_0108,ACI39110.1,tigr:ECH74115_0108,GI:209161677	CP001368,ECSP_0103,yacG,ACT69998.1,gcdmuw:ECSP_0103,GI:254590637	CP000800,EcE24377A_0103,ABV17095.1,GI:157077387	CP001665,ECBD_3517,ACT30516.1,jgi:ECBD_3517,GI:253325914	FN649414,ETEC_0098,CBI99599.1,GI:309700311	CP002797,ECNA114_0093,yacG,AEG34915.1,pbluoh:ECNA114_0093,GI:333968110	AP010953,ECO26_0104,yacG,BAI23465.1,GI:257751963	CP001969,ECOK1_0101,ADE90158.1,jcvi:ECOK1_0101,GI:294491402	CP000946,EcolC_3557,ACA79171.1,jgi:EcolC_3557,GI:169756472	
OID88	CP000948,ECDH10B_0083,yacF,ACB01282.1,ecoli:ECDH10B_0083,GI:169887575	CP001969,ECOK1_0102,ADE88673.1,jcvi:ECOK1_0102,GI:294489917	AE014073,S0101,yacF,ecoli:S0101,AAP15645.1,GI:30039911	CP001637,EcDH1_3499,ACX41114.1,jgi:EcDH1_3499,GI:260450692	CP001855,NRG857_00515,ADR25534.1,GI:312944707	CP001665,ECBD_3516,ACT30515.1,jgi:ECBD_3516,GI:253325913	CP002729,UMNK88_101,AEE54767.1,vbsumn:UMNK88_101,GI:332341433	CU928162,ECED1_0101,yacF,CAR06324.1,GI:218425541	AM946981,B21_00101,yacF,CAQ30618.1,GI:242375937	CP001164,ECH74115_0109,ACI38181.1,tigr:ECH74115_0109,GI:209160748	FM180568,E2348C_0106,yacF,CAS07654.1,GI:215263339	CP002185,ECW_m0100,yacF,ADT73651.1,AIBN:ECW_m0100,GI:315059324	CP002167,UM146_23295,ADN73978.1,rtl:UM146_23295,GI:307629674	CP000468,APECO1_1886,yacF,ABI99584.1,vmpmisu:APECO1_1886,GI:115511510	CP000802,EcHS_A0107,ABV04507.1,tigr:EcHS_A0107,GI:157065252	CP001368,ECSP_0104,yacF,ACT69999.1,gcdmuw:ECSP_0104,GI:254590638	CP001383,SFxv_0104,yacF,ADA72448.1,ChinaCDC:SFxv_0104,GI:281599464	FN554766,EC042_0101,CBG32935.1,GI:284919880	CP000946,EcolC_3556,ACA79170.1,jgi:EcolC_3556,GI:169756471	CP001063,SbBS512_E0095,ACD06416.1,tigr:SbBS512_E0095,GI:187427142	U00096,b0102,zapD,AAC73213.1,GI:1786291	CU651637,LF82_2469,yacF,CAP74670.1,GI:222031932	AP010960,ECO111_0104,yacF,BAI34105.1,GI:257762610	CP000243,UTI89_C0110,yacF,ABE05620.1,GI:91070739	AE005174,Z0112,yacF,AAG54406.1,GI:12512808	AE014075,c0122,yacF,E.coli:c0122,AAN78620.1,GI:26106434	BA000007,ECs0106,BAB33529.1,GI:13359562	AP012030,ECDH1ME8569_0098,yacF,BAJ41954.1,GI:315134795	AP009048,Y75_p0100,yacF,YP_488406.1,GI:388476222	CP000036,SBO_0090,yacF,ABB64825.1,mgcchina:SBO0090,GI:81244117	CP001396,BWG_0096,yacF,ACR62265.1,nktd:BWG_0096,GI:238860267	CP000038,SSON_0110,yacF,AAZ86905.1,mgcchina:SSO0110,GI:73854198	AP009240,ECSE_0103,BAG75627.1,GI:209910553	CU928164,ECIAI39_0103,yacF,CAR16244.1,GI:218368509	CP000800,EcE24377A_0104,ABV18705.1,GI:157078997	FN649414,ETEC_0099,CBI99600.1,GI:309700312	CU928161,ECS88_0105,yacF,CAR01470.1,GI:218363810	CP000247,ECP_0103,ABG68143.1,goetting:ECP0103,GI:110341906	CP000970,EcSMS35_0106,ACB19732.1,tigr:EcSMS35_0106,GI:170521554	CU928163,ECUMN_0100,yacF,CAR11323.1,GI:218430457	CP001846,G2583_0106,yacF,ADD54761.1,nkteda:G2583_0106,GI:290760800	CP001671,ECABU_c01080,yacF,ADN44722.1,goetting:ECABU_c01080,GI:307551947	CP000034,SDY_0132,yacF,ABB60367.1,mgcchina:SDY0132,GI:81239657	CP002797,ECNA114_0094,yacF,AEG34916.1,pbluoh:ECNA114_0094,GI:333968111	CU928160,ECIAI1_0100,yacF,CAQ96989.1,GI:218359451	CP000819,ECB_00102,yacF,ACT37795.1,kribb:ECB_00102,GI:253972124	AP010958,ECO103_0103,yacF,BAI28981.1,GI:257757484	CP002516,EKO11_3813,ADX52386.1,jgi:EKO11_3813,GI:323380118	CP000266,SFV_0094,yacF,ABF02380.1,mgcchina:SFV_0094,GI:110613713	AP009378,ECSF_0111,BAI53651.1,GI:281177321	CP001509,ECD_00102,yacF,kribb:ECDb_00102,ACT42003.1,GI:253976333	CP002967,WFL_00490,UF:WFL_00490,AFH09767.1,GI:383403524	AP010953,ECO26_0105,yacF,BAI23466.1,GI:257751964	AE005674,SF0099,yacF,mgcchina:SF0000099,AAN41764.1,GI:24050306	CU928145,EC55989_0096,yacF,CAU95984.1,GI:218350301	
OID89	CU928145,EC55989_0097,coaE,CAU95985.1,GI:218350302	CP001665,ECBD_3515,ACT30514.1,jgi:ECBD_3515,GI:253325912	AE014075,c0123,yacE,E.coli:c0123,AAN78621.1,GI:26106435	CU651637,LF82_0332,coae,CAP74671.1,GI:222031933	FN554766,EC042_0102,coaE,CBG32936.1,GI:284919881	CP001509,ECD_00103,coaE,kribb:ECDb_00103,ACT42004.1,GI:253976334	CP001396,BWG_0097,coaE,ACR62747.1,nktd:BWG_0097,GI:238860749	AP010960,ECO111_0105,coaE,BAI34106.1,GI:257762611	CP002167,UM146_23300,coaE,ADN73979.1,rtl:UM146_23300,GI:307629675	CP001969,ECOK1_0103,coaE,ADE90278.1,jcvi:ECOK1_0103,GI:294491522	CP000948,ECDH10B_0084,coaE,ACB01283.1,ecoli:ECDH10B_0084,GI:169887576	CU928161,ECS88_0106,coaE,CAR01471.1,GI:218363811	CP002967,WFL_00495,coaE,UF:WFL_00495,AFH09768.1,GI:383403525	AP012030,ECDH1ME8569_0099,coaE,BAJ41955.1,GI:315134796	AM946981,B21_00102,coaE,CAQ30619.1,GI:242375938	CP001637,EcDH1_3498,ACX41113.1,jgi:EcDH1_3498,GI:260450691	CP000038,SSON_0111,yacE,AAZ86906.1,mgcchina:SSO0111,GI:73854199	CP000247,ECP_0104,ABG68144.1,goetting:ECP0104,GI:110341907	CU928162,ECED1_0102,coaE,CAR06325.1,GI:218425542	AP009048,Y75_p0101,coaE,YP_488407.1,GI:388476223	CP001855,NRG857_00520,coaE,ADR25535.1,GI:312944708	CP001063,SbBS512_E0096,coaE,ACD07039.1,tigr:SbBS512_E0096,GI:187427765	CP000468,APECO1_1885,coaC,ABI99585.1,vmpmisu:APECO1_1885,GI:115511511	AP010953,ECO26_0106,coaE,BAI23467.1,GI:257751965	CP002185,ECW_m0101,coaE,ADT73652.1,AIBN:ECW_m0101,GI:315059325	CP001846,G2583_0107,coaE,ADD54762.1,nkteda:G2583_0107,GI:290760801	CP001164,ECH74115_0110,coaE,ACI37794.1,tigr:ECH74115_0110,GI:209160361	AP009378,ECSF_0112,BAI53652.1,GI:281177322	CP000946,EcolC_3555,ACA79169.1,jgi:EcolC_3555,GI:169756470	FM180568,E2348C_0107,coaE,CAS07655.1,GI:215263340	CU928164,ECIAI39_0104,coaE,CAR16245.1,GI:218368510	FN649414,ETEC_0100,CBI99601.1,GI:309700313	CP002797,ECNA114_0095,coaE,AEG34917.1,pbluoh:ECNA114_0095,GI:333968112	U00096,b0103,coaE,AAC73214.1,GI:1786292	CP002516,EKO11_3812,ADX52385.1,jgi:EKO11_3812,GI:323380117	CU928160,ECIAI1_0101,coaE,CAQ96990.1,GI:218359452	AE014073,S0102,yacE,ecoli:S0102,AAP15646.1,GI:30039912	AP009240,ECSE_0104,BAG75628.1,GI:209910554	CP001368,ECSP_0105,coaE,ACT70000.1,gcdmuw:ECSP_0105,GI:254590639	AE005674,SF0100,yacE,mgcchina:SF0000100,AAN41765.1,GI:24050307	CP000034,SDY_0133,yacE,ABB60368.1,mgcchina:SDY0133,GI:81239658	BA000007,ECs0107,BAB33530.1,GI:13359563	CP001671,ECABU_c01090,coaE,ADN44723.1,goetting:ECABU_c01090,GI:307551948	CP000802,EcHS_A0108,coaE,ABV04508.1,tigr:EcHS_A0108,GI:157065253	AE005174,Z0113,yacE,AAG54407.1,GI:12512809	CU928163,ECUMN_0101,coaE,CAR11324.1,GI:218430458	CP000970,EcSMS35_0107,coaE,ACB20013.1,tigr:EcSMS35_0107,GI:170521835	AP010958,ECO103_0104,coaE,BAI28982.1,GI:257757485	CP000266,SFV_0095,yacE,ABF02381.1,mgcchina:SFV_0095,GI:110613714	CP002729,UMNK88_102,coaE,AEE54768.1,vbsumn:UMNK88_102,GI:332341434	CP000036,SBO_0091,yacE,ABB64826.1,mgcchina:SBO0091,GI:81244118	CP000243,UTI89_C0111,coaE,ABE05621.1,GI:91070740	CP000819,ECB_00103,coaE,ACT37796.1,kribb:ECB_00103,GI:253972125	CP000800,EcE24377A_0105,coaE,ABV18192.1,GI:157078484	
OID90	AP009240,ECSE_0105,BAG75629.1,GI:209910555	CP002516,EKO11_3811,ADX52384.1,jgi:EKO11_3811,GI:323380116	CU928161,ECS88_0107,guaC,CAR01472.1,GI:218363812	CP001063,SbBS512_E0097,guaC,ACD10521.1,tigr:SbBS512_E0097,GI:187431247	CU928164,ECIAI39_0105,guaC,CAR16246.1,GI:218368511	CP000800,EcE24377A_0106,guaC,ABV20259.1,GI:157080551	AP009048,Y75_p0102,guaC,YP_488408.1,GI:388476224	CP000468,APECO1_1884,guaC,ABI99586.1,vmpmisu:APECO1_1884,GI:115511512	FM180568,E2348C_0108,guaC,CAS07656.1,GI:215263341	CP001846,G2583_0108,guaC,ADD54763.1,nkteda:G2583_0108,GI:290760802	CP001665,ECBD_3514,ACT30513.1,jgi:ECBD_3514,GI:253325911	CP001509,ECD_00104,guaC,kribb:ECDb_00104,ACT42005.1,GI:253976335	CP000034,SDY_0134,guaC,ABB60369.1,mgcchina:SDY0134,GI:81239659	CP001969,ECOK1_0104,guaC,ADE89737.1,jcvi:ECOK1_0104,GI:294490981	CU928163,ECUMN_0102,guaC,CAR11325.1,GI:218430459	AE014073,S0103,guaC,ecoli:S0103,AAP15647.1,GI:30039913	CP000970,EcSMS35_0108,guaC,ACB19570.1,tigr:EcSMS35_0108,GI:170521392	CP000266,SFV_0096,guaC,ABF02382.1,mgcchina:SFV_0096,GI:110613715	CU928162,ECED1_0103,guaC,CAR06326.1,GI:218425543	CP002185,ECW_m0102,guaC,ADT73653.1,AIBN:ECW_m0102,GI:315059326	CP001164,ECH74115_0111,guaC,ACI36764.1,tigr:ECH74115_0111,GI:209159331	CP002167,UM146_23305,ADN73980.1,rtl:UM146_23305,GI:307629676	CP000243,UTI89_C0112,guaC,ABE05622.1,GI:91070741	CP000802,EcHS_A0109,guaC,ABV04509.1,tigr:EcHS_A0109,GI:157065254	CP001396,BWG_0098,guaC,ACR63381.1,nktd:BWG_0098,GI:238861383	CP001671,ECABU_c01100,guaC,ADN44724.1,goetting:ECABU_c01100,GI:307551949	AE014075,c0124,guaC,E.coli:c0124,AAN78622.1,GI:26106436	CP000247,ECP_0105,ABG68145.1,goetting:ECP0105,GI:110341908	BA000007,ECs0108,BAB33531.1,GI:13359564	CP002729,UMNK88_103,guaC,AEE54769.1,vbsumn:UMNK88_103,GI:332341435	FN554766,EC042_0103,guaC,CBG32937.1,GI:284919882	CP002797,ECNA114_0096,quaC,AEG34918.1,pbluoh:ECNA114_0096,GI:333968113	AP010953,ECO26_0107,guaC,BAI23468.1,GI:257751966	AE005674,SF0101,guaC,mgcchina:SF0000101,AAN41766.1,GI:24050309	CU928145,EC55989_0098,guaC,CAU95986.1,GI:218350303	FN649414,ETEC_0101,CBI99602.1,GI:309700314	AE005174,Z0114,guaC,AAG54408.1,GI:12512813	CP000036,SBO_0092,guaC,ABB64827.1,mgcchina:SBO0092,GI:81244119	CU651637,LF82_0955,guac,CAP74672.1,GI:222031934	AP010958,ECO103_0105,guaC,BAI28983.1,GI:257757486	CP001637,EcDH1_3497,ACX41112.1,jgi:EcDH1_3497,GI:260450690	AM946981,B21_00103,guaC,CAQ30620.1,GI:242375939	CP001383,SFxv_0107,guaC,ADA72450.1,ChinaCDC:SFxv_0107,GI:281599466	CP001855,NRG857_00525,ADR25536.1,GI:312944709	CP000948,ECDH10B_0085,guaC,ACB01284.1,ecoli:ECDH10B_0085,GI:169887577	CP001368,ECSP_0106,guaC,ACT70001.1,gcdmuw:ECSP_0106,GI:254590640	AP010960,ECO111_0106,guaC,BAI34107.1,GI:257762612	AP009378,ECSF_0113,BAI53653.1,GI:281177323	CP002967,WFL_00500,guaC,UF:WFL_00500,AFH09769.1,GI:383403526	CP000819,ECB_00104,guaC,ACT37797.1,kribb:ECB_00104,GI:253972126	CP000038,SSON_0112,guaC,AAZ86907.1,mgcchina:SSO0112,GI:73854200	CU928160,ECIAI1_0102,guaC,CAQ96991.1,GI:218359453	CP000946,EcolC_3554,ACA79168.1,jgi:EcolC_3554,GI:169756469	U00096,b0104,guaC,AAC73215.1,GI:1786293	
OID91	CU928161,ECS88_0108,hofC,CAR01473.1,GI:218363813	CP002167,UM146_23310,ADN73981.1,rtl:UM146_23310,GI:307629677	CP000243,UTI89_C0113,hofC,ABE05623.1,GI:91070742	CU928163,ECUMN_0103,hofC,CAR11326.1,GI:218430460	CP001671,ECABU_c01110,hofC,ADN44725.1,goetting:ECABU_c01110,GI:307551950	FN649414,ETEC_0102,CBI99603.1,GI:309700315	CU928162,ECED1_0104,hofC,CAR06327.1,GI:218425544	CP000266,SFV_0097,hofC,ABF02383.1,mgcchina:SFV_0097,GI:110613716	AP009378,ECSF_0114,BAI53654.1,GI:281177324	CU928160,ECIAI1_0103,hofC,CAQ96992.1,GI:218359454	CP000038,SSON_0114,hofC,AAZ86909.1,mgcchina:SSO0114,GI:73854202	CP001969,ECOK1_0105,pilC,ADE89349.1,jcvi:ECOK1_0105,GI:294490593	AP009048,Y75_p0103,hofC,YP_488409.1,GI:388476225	AE014073,S0105,hofC,ecoli:S0105,AAP15649.1,GI:30039915	CP000946,EcolC_3553,ACA79167.1,jgi:EcolC_3553,GI:169756468	AE005674,SF0103,hofC,mgcchina:SF0000103,AAN41768.1,GI:24050311	AE014075,c0125,hofC,E.coli:c0125,AAN78623.1,GI:26106437	CP000819,ECB_00105,hofC,ACT37798.1,kribb:ECB_00105,GI:253972127	CP000036,SBO_0094,hofC,ABB64829.1,mgcchina:SBO0094,GI:81244121	CP001665,ECBD_3513,ACT30512.1,jgi:ECBD_3513,GI:253325910	AE005174,Z0116,hofC,AAG54410.1,GI:12512815	AP010958,ECO103_0106,hofC/hcpA,BAI28984.1,GI:257757487	FN554766,EC042_0104,hofC,CBG32938.1,GI:284919883	CU928145,EC55989_0099,hofC,CAU95987.1,GI:218350304	CU928164,ECIAI39_0106,hofC,CAR16247.1,GI:218368512	CP002516,EKO11_3810,ADX52383.1,jgi:EKO11_3810,GI:323380115	CP002967,WFL_00505,hofC,UF:WFL_00505,AFH09770.1,GI:383403527	CP001164,ECH74115_0112,pilC,ACI35939.1,tigr:ECH74115_0112,GI:209158506	CP000468,APECO1_1883,hofC,ABI99587.1,vmpmisu:APECO1_1883,GI:115511513	CU651637,LF82_1015,hofC,CAP74673.1,GI:222031935	CP000802,EcHS_A0110,pilC,ABV04510.1,tigr:EcHS_A0110,GI:157065255	CP002797,ECNA114_0097,hofC,AEG34919.1,pbluoh:ECNA114_0097,GI:333968114	CP001383,SFxv_0109,hofC,ADA72452.1,ChinaCDC:SFxv_0109,GI:281599468	AP009240,ECSE_0106,BAG75630.1,GI:209910556	AM946981,B21_00104,hofC,CAQ30621.1,GI:242375940	CP001509,ECD_00105,hofC,kribb:ECDb_00105,ACT42006.1,GI:253976336	AP010953,ECO26_0108,hofC/hcpC,BAI23469.1,GI:257751967	CP000247,ECP_0106,ABG68146.1,goetting:ECP0106,GI:110341909	CP000948,ECDH10B_0086,hofC,ACB01285.1,ecoli:ECDH10B_0086,GI:169887578	CP002729,UMNK88_104,AEE54770.1,vbsumn:UMNK88_104,GI:332341436	AP010960,ECO111_0107,hofC/hcpC,BAI34108.1,GI:257762613	AP012030,ECDH1ME8569_0100,hofC,BAJ41956.1,GI:315134797	CP001368,ECSP_0107,hcpC,ACT70002.1,gcdmuw:ECSP_0107,GI:254590641	U00096,b0106,hofC,AAC73217.1,GI:1786295	BA000007,ECs0110,BAB33533.1,GI:13359566	CP000970,EcSMS35_0109,pilC,ACB17605.1,tigr:EcSMS35_0109,GI:170519427	CP001637,EcDH1_3496,ACX41111.1,jgi:EcDH1_3496,GI:260450689	FM180568,E2348C_0109,hofC,CAS07657.1,GI:215263342	CP001063,SbBS512_E0098,pilC,ACD08864.1,tigr:SbBS512_E0098,GI:187429590	CP001846,G2583_0110,hofC,ADD54765.1,nkteda:G2583_0110,GI:290760804	CP001396,BWG_0099,hofC,ACR62029.1,nktd:BWG_0099,GI:238860031	CP001855,NRG857_00530,ADR25537.1,GI:312944710	
OID92	CP001665,ECBD_3512,ACT30511.1,jgi:ECBD_3512,GI:253325909	CP000946,EcolC_3552,ACA79166.1,jgi:EcolC_3552,GI:169756467	CU651637,LF82_1014,hofB,CAP74674.1,GI:222031936	U00096,b0107,hofB,AAC73218.1,GI:1786296	CP001969,ECOK1_0106,hofB,ADE88827.1,jcvi:ECOK1_0106,GI:294490071	CP001368,ECSP_0108,hcpB,ACT70003.1,gcdmuw:ECSP_0108,GI:254590642	CP000034,SDY_0137,hofB,ABB60371.1,mgcchina:SDY0137,GI:81239661	CP000247,ECP_0107,ABG68147.1,goetting:ECP0107,GI:110341910	CP002967,WFL_00510,UF:WFL_00510,AFH09771.1,GI:383403528	AP010960,ECO111_0108,hofB/hcpB,BAI34109.1,GI:257762614	FN649414,ETEC_0103,CBI99604.1,GI:309700316	FM180568,E2348C_0110,hofB,CAS07658.1,GI:215263343	CP000243,UTI89_C0114,hofB,ABE05624.1,GI:91070743	CU928161,ECS88_0109,hofB,CAR01474.1,GI:218363814	CU928162,ECED1_0105,hofB,CAR06328.1,GI:218425545	AE005174,Z0117,hofB,AAG54411.1,GI:12512816	BA000007,ECs0111,BAB33534.1,GI:13359567	CU928163,ECUMN_0104,hofB,CAR11327.1,GI:218430461	CP002729,UMNK88_105,hofB,AEE54771.1,vbsumn:UMNK88_105,GI:332341437	AP010953,ECO26_0109,hofB/hcpB,BAI23470.1,GI:257751968	AP009378,ECSF_0115,BAI53655.1,GI:281177325	CP000948,ECDH10B_0087,hofB,ACB01286.1,ecoli:ECDH10B_0087,GI:169887579	CP000800,EcE24377A_0109,hofB,ABV19862.1,GI:157080154	AP010958,ECO103_0107,hofB/hcpB,BAI28985.1,GI:257757488	CP002797,ECNA114_0098,hofb,AEG34920.1,pbluoh:ECNA114_0098,GI:333968115	CU928145,EC55989_0100,hofB,CAU95988.1,GI:218350305	CP002167,UM146_23315,ADN73982.1,rtl:UM146_23315,GI:307629678	CP002185,ECW_m0104,hofB,ADT73654.1,AIBN:ECW_m0104,GI:315059327	CP000802,EcHS_A0111,hofB,ABV04511.1,tigr:EcHS_A0111,GI:157065256	CP001164,ECH74115_0113,hofB,ACI34894.1,tigr:ECH74115_0113,GI:209157461	CP001671,ECABU_c01120,hofB,ADN44726.1,goetting:ECABU_c01120,GI:307551951	CP001637,EcDH1_3495,ACX41110.1,jgi:EcDH1_3495,GI:260450688	CP001855,NRG857_00535,ADR25538.1,GI:312944711	CP000970,EcSMS35_0110,hofB,ACB17001.1,tigr:EcSMS35_0110,GI:170518823	AP012030,ECDH1ME8569_0101,hofB,BAJ41957.1,GI:315134798	CP000819,ECB_00106,hofB,ACT37799.1,kribb:ECB_00106,GI:253972128	FN554766,EC042_0105,hofB,CBG32939.1,GI:284919884	CP000468,APECO1_1882,hofB,ABI99588.1,vmpmisu:APECO1_1882,GI:115511514	CP002516,EKO11_3809,ADX52382.1,jgi:EKO11_3809,GI:323380114	AP009240,ECSE_0107,BAG75631.1,GI:209910557	CP001396,BWG_0100,hofB,ACR62592.1,nktd:BWG_0100,GI:238860594	CU928160,ECIAI1_0104,hofB,CAQ96993.1,GI:218359455	AM946981,B21_00105,hofB,CAQ30622.1,GI:242375941	AE014075,c0126,hofB,E.coli:c0126,AAN78624.1,GI:26106438	CU928164,ECIAI39_0107,hofB,CAR16248.1,GI:218368513	CP001509,ECD_00106,hofB,kribb:ECDb_00106,ACT42007.1,GI:253976337	AP009048,Y75_p0104,hofB,YP_488410.1,GI:388476226	
OID93	FN554766,EC042_0106,ppdD,CBG32940.1,GI:284919885	CU928160,ECIAI1_0105,ppdD,CAQ96994.1,GI:218359456	CU928164,ECIAI39_0108,ppdD,CAR16249.1,GI:218368514	CP002729,UMNK88_106,AEE54772.1,vbsumn:UMNK88_106,GI:332341438	BA000007,ECs0112,BAB33535.1,GI:13359568	CP002516,EKO11_3808,ADX52381.1,jgi:EKO11_3808,GI:323380113	AP010953,ECO26_0110,ppdD/hcpA,BAI23471.1,GI:257751969	AP010958,ECO103_0108,ppdD/hcpA,BAI28986.1,GI:257757489	CP001368,ECSP_0109,hcpA,ACT70004.1,gcdmuw:ECSP_0109,GI:254590643	AP009048,Y75_p0105,ppdD,YP_488411.1,GI:388476227	CP001969,ECOK1_0107,pilA,ADE90445.1,jcvi:ECOK1_0107,GI:294491689	CP001509,ECD_00107,ppdD,kribb:ECDb_00107,ACT42008.1,GI:253976338	AP009378,ECSF_0116,BAI53656.1,GI:281177326	CP001665,ECBD_3511,ACT30510.1,jgi:ECBD_3511,GI:253325908	AM946981,B21_00106,ppdD,CAQ30623.1,GI:242375942	AP009240,ECSE_0108,BAG75632.1,GI:209910558	AE005674,SF0105,ppdD,mgcchina:SF0000105,AAN41769.1,GI:24050312	CP001383,SFxv_0111,ppdD,ADA72453.1,ChinaCDC:SFxv_0111,GI:281599469	CP000948,ECDH10B_0088,ppdD,ACB01287.1,ecoli:ECDH10B_0088,GI:169887580	FM180568,E2348C_0111,ppdD,CAS07659.1,GI:215263344	U00096,b0108,ppdD,AAC73219.1,GI:1786297	CP000946,EcolC_3551,ACA79165.1,jgi:EcolC_3551,GI:169756466	CU928145,EC55989_0101,ppdD,CAU95989.1,GI:218350306	CP002185,ECW_m0105,ppdD,ADT73655.1,AIBN:ECW_m0105,GI:315059328	CP001164,ECH74115_0114,pilA,ACI34839.1,tigr:ECH74115_0114,GI:209157406	AP010960,ECO111_0109,ppdD/hcpA,BAI34110.1,GI:257762615	CP001846,G2583_0112,ppdD,ADD54766.1,nkteda:G2583_0112,GI:290760805	CU928161,ECS88_0110,ppdD,CAR01475.1,GI:218363815	CP002167,UM146_23320,ADN73983.1,rtl:UM146_23320,GI:307629679	CU651637,LF82_1700,ppdD,CAP74675.1,GI:222031937	CP000034,SDY_0138,ppdD,ABB60372.1,mgcchina:SDY0138,GI:81239662	FN649414,ETEC_0104,CBI99605.1,GI:309700317	CP002967,WFL_00515,ppdD,UF:WFL_00515,AFH09772.1,GI:383403529	CP001396,BWG_0101,ppdD,ACR64639.1,nktd:BWG_0101,GI:238862641	CP001671,ECABU_c01130,ppdD,ADN44727.1,goetting:ECABU_c01130,GI:307551952	CP000038,SSON_0116,ppdD,AAZ86910.1,mgcchina:SSO0116,GI:73854203	CU928163,ECUMN_0105,ppdD,CAR11328.1,GI:218430462	CP000468,APECO1_1881,pppD,ABI99589.1,vmpmisu:APECO1_1881,GI:115511515	CU928162,ECED1_0106,ppdD,CAR06329.1,GI:218425546	CP000819,ECB_00107,ppdD,ACT37800.1,kribb:ECB_00107,GI:253972129	CP002797,ECNA114_0099,ppdD,AEG34921.1,pbluoh:ECNA114_0099,GI:333968116	CP001637,EcDH1_3494,ACX41109.1,jgi:EcDH1_3494,GI:260450687	CP000266,SFV_0099,ppdD,ABF02384.1,mgcchina:SFV_0099,GI:110613717	CP001855,NRG857_00540,ADR25539.1,GI:312944712	CP000243,UTI89_C0115,ppdD,ABE05625.1,GI:91070744	CP000970,EcSMS35_0111,pilA,ACB18697.1,tigr:EcSMS35_0111,GI:170520519	AE014075,c0127,ppdD,E.coli:c0127,AAN78625.1,GI:26106439	AP012030,ECDH1ME8569_0102,ppdD,BAJ41958.1,GI:315134799	CP000247,ECP_0108,ABG68148.1,goetting:ECP0108,GI:110341911	AE014073,S0107,ppdD,ecoli:S0107,AAP15650.1,GI:30039916	CP000800,EcE24377A_0110,pilA,ABV17773.1,GI:157078065	AE005174,Z0118,ppdD,AAG54412.1,GI:12512817	
OID94	CP000247,ECP_0109,ABG68149.1,goetting:ECP0109,GI:110341912	CP001969,ECOK1_0108,nadC,ADE89929.1,jcvi:ECOK1_0108,GI:294491173	CP002516,EKO11_3807,ADX52380.1,jgi:EKO11_3807,GI:323380112	CP001637,EcDH1_3493,ACX41108.1,jgi:EcDH1_3493,GI:260450686	CP001665,ECBD_3510,ACT30509.1,jgi:ECBD_3510,GI:253325907	AP012030,ECDH1ME8569_0103,nadC,BAJ41959.1,GI:315134800	CU928163,ECUMN_0106,nadC,CAR11329.1,GI:218430463	AP010960,ECO111_0110,nadC,BAI34111.1,GI:257762616	CP000800,EcE24377A_0111,nadC,ABV18295.1,GI:157078587	FN554766,EC042_0108,nadC,CBG32941.1,GI:284919886	CU651637,LF82_1434,nadC,CAP74676.1,GI:222031938	CP001383,SFxv_0112,nadC,ADA72454.1,ChinaCDC:SFxv_0112,GI:281599470	AP010953,ECO26_0111,nadC,BAI23472.1,GI:257751970	CP000946,EcolC_3550,ACA79164.1,jgi:EcolC_3550,GI:169756465	AM946981,B21_00107,nadC,CAQ30624.1,GI:242375943	FM180568,E2348C_0112,nadC,CAS07660.1,GI:215263345	CP000036,SBO_0098,nadC,ABB64831.1,mgcchina:SBO0098,GI:81244123	CP001846,G2583_0113,nadC,ADD54767.1,nkteda:G2583_0113,GI:290760806	AE005174,Z0119,nadC,AAG54413.1,GI:12512818	CU928164,ECIAI39_0109,nadC,CAR16250.1,GI:218368515	CP000948,ECDH10B_0089,nadC,ACB01288.1,ecoli:ECDH10B_0089,GI:169887581	AE005674,SF0106,nadC,mgcchina:SF0000106,AAN41770.2,GI:56383153	AP009240,ECSE_0109,BAG75633.1,GI:209910559	CP002167,UM146_23325,ADN73984.1,rtl:UM146_23325,GI:307629680	AP010958,ECO103_0109,nadC,BAI28987.1,GI:257757490	CU928160,ECIAI1_0106,nadC,CAQ96995.1,GI:218359457	CP000243,UTI89_C0117,nadC,ABE05627.1,GI:91070746	FN649414,ETEC_0105,CBI99606.1,GI:309700318	CP000038,SSON_0117,nadC,AAZ86911.1,mgcchina:SSO0117,GI:73854204	CP001368,ECSP_0110,nadC,ACT70005.1,gcdmuw:ECSP_0110,GI:254590644	CU928145,EC55989_0102,nadC,CAU95990.1,GI:218350307	AE014073,S0108,nadC,ecoli:S0108,AAP15651.1,GI:30039917	CP001855,NRG857_00545,ADR25540.1,GI:312944713	CP000802,EcHS_A0113,nadC,ABV04512.1,tigr:EcHS_A0113,GI:157065257	AE014075,c0128,nadC,E.coli:c0128,AAN78626.1,GI:26106440	BA000007,ECs0113,BAB33536.1,GI:13359569	CU928162,ECED1_0107,nadC,CAR06330.1,GI:218425547	CP000034,SDY_0139,nadC,ABB60373.1,mgcchina:SDY0139,GI:81239663	CP002797,ECNA114_0100,nadC,AEG34922.1,pbluoh:ECNA114_0100,GI:333968117	CP000266,SFV_0100,nadC,ABF02385.1,mgcchina:SFV_0100,GI:110613718	U00096,b0109,nadC,AAC73220.1,GI:1786299	CP002967,WFL_00520,nadC,UF:WFL_00520,AFH09773.1,GI:383403530	CP002185,ECW_m0106,nadC,ADT73656.1,AIBN:ECW_m0106,GI:315059329	CP001509,ECD_00108,nadC,kribb:ECDb_00108,ACT42009.1,GI:253976339	CP001396,BWG_0102,nadC,ACR65395.1,nktd:BWG_0102,GI:238863397	CP001671,ECABU_c01140,nadC,ADN44728.1,goetting:ECABU_c01140,GI:307551953	CU928161,ECS88_0111,nadC,CAR01476.1,GI:218363816	AP009378,ECSF_0117,BAI53657.1,GI:281177327	CP001164,ECH74115_0115,nadC,ACI37110.1,tigr:ECH74115_0115,GI:209159677	AP009048,Y75_p0106,nadC,YP_488412.1,GI:388476228	CP002729,UMNK88_107,nadC,AEE54773.1,vbsumn:UMNK88_107,GI:332341439	CP000468,APECO1_1880,nadC,ABI99590.1,vmpmisu:APECO1_1880,GI:115511516	CP001063,SbBS512_E0102,nadC,ACD07329.1,tigr:SbBS512_E0102,GI:187428055	CP000970,EcSMS35_0112,nadC,ACB17893.1,tigr:EcSMS35_0112,GI:170519715	CP000819,ECB_00108,nadC,ACT37801.1,kribb:ECB_00108,GI:253972130	
OID95	FM180568,E2348C_0113,ampD,CAS07661.1,GI:215263346	CU928164,ECIAI39_0110,ampD,CAR16251.1,GI:218368516	AP010960,ECO111_0111,ampD,BAI34112.1,GI:257762617	CP001846,G2583_0114,ampD,ADD54768.1,nkteda:G2583_0114,GI:290760807	CP000243,UTI89_C0118,ampD,ABE05628.1,GI:91070747	FN554766,EC042_0109,ampD,CBG32942.1,GI:284919887	CP001063,SbBS512_E0103,ampD,ACD06862.1,tigr:SbBS512_E0103,GI:187427588	CP001969,ECOK1_0109,ampD,ADE91994.1,jcvi:ECOK1_0109,GI:294493238	CU928162,ECED1_0108,ampD,CAR06331.1,GI:218425548	CP001164,ECH74115_0116,ampD,ACI35187.1,tigr:ECH74115_0116,GI:209157754	CU928163,ECUMN_0107,ampD,CAR11330.1,GI:218430464	CP002797,ECNA114_0101,ampD,AEG34923.1,pbluoh:ECNA114_0101,GI:333968118	CP000038,SSON_0118,ampD,AAZ86912.1,mgcchina:SSO0118,GI:73854205	AE014075,c0129,ampD,E.coli:c0129,AAN78627.1,GI:26106441	CP000036,SBO_0099,ampD,ABB64832.1,mgcchina:SBO0099,GI:81244124	CP002729,UMNK88_108,AEE54774.1,vbsumn:UMNK88_108,GI:332341440	CP000946,EcolC_3549,ACA79163.1,jgi:EcolC_3549,GI:169756464	CP001855,NRG857_00550,ADR25541.1,GI:312944714	AP010958,ECO103_0110,ampD,BAI28988.1,GI:257757491	CP002185,ECW_m0107,ampD,ADT73657.1,AIBN:ECW_m0107,GI:315059330	CP001396,BWG_0103,ampD,ACR63843.1,nktd:BWG_0103,GI:238861845	BA000007,ECs0114,BAB33537.1,GI:13359570	AE005674,SF0107,ampD,mgcchina:SF0000107,AAN41771.1,GI:24050314	CP000266,SFV_0101,ampD,ABF02386.1,mgcchina:SFV_0101,GI:110613719	CU651637,LF82_0086,ampD,CAP74677.1,GI:222031939	CP001671,ECABU_c01150,ampD,ADN44729.1,goetting:ECABU_c01150,GI:307551954	AP012030,ECDH1ME8569_0104,ampD,BAJ41960.1,GI:315134801	CP001509,ECD_00109,ampD,kribb:ECDb_00109,ACT42010.1,GI:253976340	CP000800,EcE24377A_0112,ampD,ABV19572.1,GI:157079864	CU928145,EC55989_0103,ampD,CAU95991.1,GI:218350308	CU928160,ECIAI1_0107,ampD,CAQ96996.1,GI:218359458	CP000970,EcSMS35_0113,ampD,ACB19747.1,tigr:EcSMS35_0113,GI:170521569	AP009240,ECSE_0110,BAG75634.1,GI:209910560	AE014073,S0109,ampD,ecoli:S0109,AAP15652.1,GI:30039918	CP001383,SFxv_0113,ampD,ADA72455.1,ChinaCDC:SFxv_0113,GI:281599471	FN649414,ETEC_0106,CBI99607.1,GI:309700319	CU928161,ECS88_0112,ampD,CAR01477.1,GI:218363817	CP002516,EKO11_3806,ADX52379.1,jgi:EKO11_3806,GI:323380111	CP002167,UM146_23330,ADN73985.1,rtl:UM146_23330,GI:307629681	AE005174,Z0120,ampD,AAG54414.1,GI:12512819	AM946981,B21_00108,ampD,CAQ30625.1,GI:242375944	U00096,b0110,ampD,AAC73221.1,GI:1786300	CP000247,ECP_0110,ABG68150.1,goetting:ECP0110,GI:110341913	AP010953,ECO26_0112,ampD,BAI23473.1,GI:257751971	CP000034,SDY_0140,ampD,ABB60374.1,mgcchina:SDY0140,GI:81239664	AP009378,ECSF_0118,BAI53658.1,GI:281177328	CP000802,EcHS_A0114,ampD,ABV04513.1,tigr:EcHS_A0114,GI:157065258	CP001368,ECSP_0111,ampD,ACT70006.1,gcdmuw:ECSP_0111,GI:254590645	CP000948,ECDH10B_0090,ampD,ACB01289.1,ecoli:ECDH10B_0090,GI:169887582	AP009048,Y75_p0107,ampD,YP_488413.1,GI:388476229	CP002967,WFL_00525,ampD,UF:WFL_00525,AFH09774.1,GI:383403531	CP001665,ECBD_3509,ACT30508.1,jgi:ECBD_3509,GI:253325906	CP001637,EcDH1_3492,ACX41107.1,jgi:EcDH1_3492,GI:260450685	CP000819,ECB_00109,ampD,ACT37802.1,kribb:ECB_00109,GI:253972131	CP000468,APECO1_1879,ampD,ABI99591.1,vmpmisu:APECO1_1879,GI:115511517	
OID96	CU928161,ECS88_0113,ampE,CAR01478.1,GI:218363818	FN554766,EC042_0110,ampE,CBG32943.1,GI:284919888	CU928163,ECUMN_0108,ampE,CAR11331.1,GI:218430465	CP002797,ECNA114_0102,ampE,AEG34924.1,pbluoh:ECNA114_0102,GI:333968119	AP010960,ECO111_0112,ampE,BAI34113.1,GI:257762618	CP002967,WFL_00530,ampE,UF:WFL_00530,AFH09775.1,GI:383403532	AE014075,c0130,ampE,E.coli:c0130,AAN78628.1,GI:26106442	AP010953,ECO26_0113,ampE,BAI23474.1,GI:257751972	CP002167,UM146_23335,ADN73986.1,rtl:UM146_23335,GI:307629682	CP000802,EcHS_A0115,ampE,ABV04514.1,tigr:EcHS_A0115,GI:157065259	CP001671,ECABU_c01160,ampE,ADN44730.1,goetting:ECABU_c01160,GI:307551955	BA000007,ECs0115,BAB33538.1,GI:13359571	CP000247,ECP_0111,ABG68151.1,goetting:ECP0111,GI:110341914	CP001855,NRG857_00555,ADR25542.1,GI:312944715	CU928164,ECIAI39_0111,ampE,CAR16252.1,GI:218368517	AE014073,S0110,ampE,ecoli:S0110,AAP15653.1,GI:30039919	CP001509,ECD_00110,ampE,kribb:ECDb_00110,ACT42011.1,GI:253976341	CP000800,EcE24377A_0113,ampE,ABV19211.1,GI:157079503	CP001637,EcDH1_3491,ACX41106.1,jgi:EcDH1_3491,GI:260450684	AP012030,ECDH1ME8569_0105,ampE,BAJ41961.1,GI:315134802	CP001969,ECOK1_0110,ampE,ADE91568.1,jcvi:ECOK1_0110,GI:294492812	CP000468,APECO1_1878,ampE,ABI99592.1,vmpmisu:APECO1_1878,GI:115511518	CU928162,ECED1_0109,ampE,CAR06332.1,GI:218425549	CP000036,SBO_0100,ampE,ABB64833.1,mgcchina:SBO0100,GI:81244125	CU651637,LF82_0087,ampE,CAP74678.1,GI:222031940	CP001164,ECH74115_0117,ampE,ACI37859.1,tigr:ECH74115_0117,GI:209160426	CP001396,BWG_0104,ampE,ACR64530.1,nktd:BWG_0104,GI:238862532	CP001665,ECBD_3508,ACT30507.1,jgi:ECBD_3508,GI:253325905	CP002729,UMNK88_109,AEE54775.1,vbsumn:UMNK88_109,GI:332341441	CP000034,SDY_0141,ampE,ABB60375.1,mgcchina:SDY0141,GI:81239665	CP000948,ECDH10B_0091,ampE,ACB01290.1,ecoli:ECDH10B_0091,GI:169887583	CP002185,ECW_m0108,ampE,ADT73658.1,AIBN:ECW_m0108,GI:315059331	FM180568,E2348C_0114,ampE,CAS07662.1,GI:215263347	CP002516,EKO11_3805,ADX52378.1,jgi:EKO11_3805,GI:323380110	AE005674,SF0108,ampE,mgcchina:SF0000108,AAN41772.2,GI:56383154	CP001063,SbBS512_E0104,ampE,ACD08286.1,tigr:SbBS512_E0104,GI:187429012	AM946981,B21_00109,ampE,CAQ30626.1,GI:242375945	CP000243,UTI89_C0119,ampE,ABE05629.1,GI:91070748	FN649414,ETEC_0107,CBI99608.1,GI:309700320	CU928160,ECIAI1_0108,ampE,CAQ96997.1,GI:218359459	CP000970,EcSMS35_0114,ampE,ACB15942.1,tigr:EcSMS35_0114,GI:170517764	CP001846,G2583_0115,ampE,ADD54769.1,nkteda:G2583_0115,GI:290760808	AE005174,Z0121,ampE,AAG54415.1,GI:12512820	CP000266,SFV_0102,ampE,ABF02387.1,mgcchina:SFV_0102,GI:110613720	AP009240,ECSE_0111,BAG75635.1,GI:209910561	AP010958,ECO103_0111,ampE,BAI28989.1,GI:257757492	AP009048,Y75_p0108,ampE,YP_488414.1,GI:388476230	U00096,b0111,ampE,AAC73222.1,GI:1786301	CP000946,EcolC_3548,ACA79162.1,jgi:EcolC_3548,GI:169756463	CP001368,ECSP_0112,ampE,ACT70007.1,gcdmuw:ECSP_0112,GI:254590646	AP009378,ECSF_0119,BAI53659.1,GI:281177329	CP000038,SSON_0119,ampE,AAZ86913.1,mgcchina:SSO0119,GI:73854206	CP001383,SFxv_0114,ampE,ADA72456.1,ChinaCDC:SFxv_0114,GI:281599472	CP000819,ECB_00110,ampE,ACT37803.1,kribb:ECB_00110,GI:253972132	CU928145,EC55989_0104,ampE,CAU95992.1,GI:218350309	
OID97	FM180568,E2348C_0115,aroP,CAS07663.1,GI:215263348	CP001855,NRG857_00560,ADR25543.1,GI:312944716	CU928161,ECS88_0114,aroP,CAR01479.1,GI:218363819	CP001164,ECH74115_0118,aroP,ACI35927.1,tigr:ECH74115_0118,GI:209158494	AP009240,ECSE_0112,BAG75636.1,GI:209910562	AE005674,SF0109,aroP,mgcchina:SF0000109,AAN41773.1,GI:24050316	CP001509,ECD_00111,aroP,kribb:ECDb_00111,ACT42012.1,GI:253976342	CU651637,LF82_0151,aroP,CAP74679.1,GI:222031941	U00096,b0112,aroP,AAC73223.1,GI:1786302	CP000468,APECO1_1877,aroP,ABI99593.1,vmpmisu:APECO1_1877,GI:115511519	CP002729,UMNK88_110,AEE54776.1,vbsumn:UMNK88_110,GI:332341442	AP010953,ECO26_0114,aroP,BAI23475.1,GI:257751973	FN554766,EC042_0111,aroP,CBG32944.1,GI:284919889	CU928164,ECIAI39_0112,aroP,CAR16253.1,GI:218368518	AE014075,c0131,aroP,E.coli:c0131,AAN78629.1,GI:26106443	CP000948,ECDH10B_0092,aroP,ACB01291.1,ecoli:ECDH10B_0092,GI:169887584	CP002516,EKO11_3804,ADX52377.1,jgi:EKO11_3804,GI:323380109	AE005174,Z0122,aroP,AAG54416.1,GI:12512821	AP009048,Y75_p0109,aroP,YP_488415.1,GI:388476231	CP000243,UTI89_C0120,aroP,ABE05630.1,GI:91070749	CP001368,ECSP_0113,aroP,ACT70008.1,gcdmuw:ECSP_0113,GI:254590647	CP002167,UM146_23340,ADN73987.1,rtl:UM146_23340,GI:307629683	CP001671,ECABU_c01170,aroP,ADN44731.1,goetting:ECABU_c01170,GI:307551956	CP000038,SSON_0120,aroP,AAZ86914.1,mgcchina:SSO0120,GI:73854207	CU928163,ECUMN_0109,aroP,CAR11332.1,GI:218430466	CP000819,ECB_00111,aroP,ACT37804.1,kribb:ECB_00111,GI:253972133	AP010958,ECO103_0112,aroP,BAI28990.1,GI:257757493	CP001383,SFxv_0115,aroP,ADA72457.1,ChinaCDC:SFxv_0115,GI:281599473	AM946981,B21_00110,aroP,CAQ30627.1,GI:242375946	CP000946,EcolC_3547,ACA79161.1,jgi:EcolC_3547,GI:169756462	CP000036,SBO_0101,aroP,ABB64834.1,mgcchina:SBO0101,GI:81244126	BA000007,ECs0116,BAB33539.1,GI:13359572	CP002967,WFL_00535,aroP,UF:WFL_00535,AFH09776.1,GI:383403533	CP001396,BWG_0105,aroP,ACR62013.1,nktd:BWG_0105,GI:238860015	CP001969,ECOK1_0111,aroP,ADE88177.1,jcvi:ECOK1_0111,GI:294489421	CP001637,EcDH1_3490,ACX41105.1,jgi:EcDH1_3490,GI:260450683	FN649414,ETEC_0108,CBI99609.1,GI:309700321	AE014073,S0111,aroP,ecoli:S0111,AAP15654.1,GI:30039920	CP000034,SDY_0142,aroP,ABB60376.1,mgcchina:SDY0142,GI:81239666	CP000800,EcE24377A_0114,aroP,ABV18284.1,GI:157078576	CP000802,EcHS_A0116,aroP,ABV04515.1,tigr:EcHS_A0116,GI:157065260	CU928160,ECIAI1_0109,aroP,CAQ96998.1,GI:218359460	CP002797,ECNA114_0103,aroP,AEG34925.1,pbluoh:ECNA114_0103,GI:333968120	CP000266,SFV_0103,aroP,ABF02388.1,mgcchina:SFV_0103,GI:110613721	AP009378,ECSF_0120,BAI53660.1,GI:281177330	CP001063,SbBS512_E0105,aroP,ACD07827.1,tigr:SbBS512_E0105,GI:187428553	CP000970,EcSMS35_0115,aroP,ACB16273.1,tigr:EcSMS35_0115,GI:170518095	CU928145,EC55989_0105,aroP,CAU95993.1,GI:218350310	AP012030,ECDH1ME8569_0106,aroP,BAJ41962.1,GI:315134803	CP001665,ECBD_3507,ACT30506.1,jgi:ECBD_3507,GI:253325904	AP010960,ECO111_0113,aroP,BAI34114.1,GI:257762619	CU928162,ECED1_0110,aroP,CAR06333.1,GI:218425550	CP000247,ECP_0112,ABG68152.1,goetting:ECP0112,GI:110341915	CP001846,G2583_0116,aroP,ADD54770.1,nkteda:G2583_0116,GI:290760809	CP002185,ECW_m0109,aroP,ADT73659.1,AIBN:ECW_m0109,GI:315059332	
OID98	CU651637,LF82_1604,pdhR,CAP74684.1,GI:222031946	CP002185,ECW_m0110,pdhR,ADT73660.1,AIBN:ECW_m0110,GI:315059333	CP002516,EKO11_3803,ADX52376.1,jgi:EKO11_3803,GI:323380108	AP010960,ECO111_0114,pdhR,BAI34115.1,GI:257762620	CP000948,ECDH10B_0093,pdhR,ACB01292.1,ecoli:ECDH10B_0093,GI:169887585	AP009240,ECSE_0113,BAG75637.1,GI:209910563	CP000247,ECP_0119,ABG68159.1,goetting:ECP0119,GI:110341922	AE014073,S0112,pdhR,ecoli:S0112,AAP15655.1,GI:30039921	AM946981,B21_00111,pdhR,CAQ30628.1,GI:242375947	AP009378,ECSF_0126,BAI53666.1,GI:281177336	CP001846,G2583_0117,pdhR,ADD54771.1,nkteda:G2583_0117,GI:290760810	CP001164,ECH74115_0120,ACI38852.1,tigr:ECH74115_0120,GI:209161419	CP001396,BWG_0106,pdhR,ACR62929.1,nktd:BWG_0106,GI:238860931	CP000243,UTI89_C0125,pdhR,ABE05635.1,GI:91070754	AP010953,ECO26_0115,pdhR,BAI23476.1,GI:257751974	CP000800,EcE24377A_0115,ABV17914.1,GI:157078206	FM180568,E2348C_0116,pdhR,CAS07664.1,GI:215263349	CP002729,UMNK88_111,AEE54777.1,vbsumn:UMNK88_111,GI:332341443	BA000007,ECs0117,BAB33540.1,GI:13359573	AE005174,Z0123,pdhR,AAG54417.1,GI:12512822	CP001855,NRG857_00590,pdhR,ADR25550.1,GI:312944723	CP001637,EcDH1_3489,ACX41104.1,jgi:EcDH1_3489,GI:260450682	CP001969,ECOK1_0115,ADE91308.1,jcvi:ECOK1_0115,GI:294492552	FN649414,ETEC_0109,CBI99610.1,GI:309700322	CP000036,SBO_0102,pdhR,ABB64835.1,mgcchina:SBO0102,GI:81244127	CP000266,SFV_0104,pdhR,ABF02389.1,mgcchina:SFV_0104,GI:110613722	FN554766,EC042_0112,pdhR,CBG32945.1,GI:284919890	AP010958,ECO103_0113,pdhR,BAI28991.1,GI:257757494	CP000946,EcolC_3546,ACA79160.1,jgi:EcolC_3546,GI:169756461	CU928160,ECIAI1_0110,pdhR,CAQ96999.1,GI:218359461	CP001665,ECBD_3506,ACT30505.1,jgi:ECBD_3506,GI:253325903	CP001063,SbBS512_E0106,ACD09670.1,tigr:SbBS512_E0106,GI:187430396	CP002167,UM146_23370,pdhR,ADN73993.1,rtl:UM146_23370,GI:307629689	CU928164,ECIAI39_0113,pdhR,CAR16254.1,GI:218368519	CP001368,ECSP_0114,pdhR,ACT70009.1,gcdmuw:ECSP_0114,GI:254590648	CU928163,ECUMN_0110,pdhR,CAR11333.1,GI:218430467	CP000970,EcSMS35_0123,ACB15570.1,tigr:EcSMS35_0123,GI:170517392	CP001509,ECD_00112,pdhR,kribb:ECDb_00112,ACT42013.1,GI:253976343	CP000802,EcHS_A0117,ABV04516.1,tigr:EcHS_A0117,GI:157065261	CP000468,APECO1_1872,pdhR,ABI99598.1,vmpmisu:APECO1_1872,GI:115511524	CU928145,EC55989_0106,pdhR,CAU95994.1,GI:218350311	CP002797,ECNA114_0105,pdhR,AEG34927.1,pbluoh:ECNA114_0105,GI:333968122	CP000819,ECB_00112,pdhR,ACT37805.1,kribb:ECB_00112,GI:253972134	AE014075,c0140,pdhR,E.coli:c0140,AAN78636.1,GI:26106450	CP001671,ECABU_c01240,pdhR,ADN44738.1,goetting:ECABU_c01240,GI:307551963	AE005674,SF0110,pdhR,mgcchina:SF0000110,AAN41774.2,GI:56383155	AP009048,Y75_p0110,pdhR,YP_488416.1,GI:388476232	CU928162,ECED1_0117,pdhR,CAR06340.1,GI:218425555	CP000038,SSON_0121,pdhR,AAZ86915.1,mgcchina:SSO0121,GI:73854208	CP000034,SDY_0143,pdhR,ABB60377.1,mgcchina:SDY0143,GI:81239667	AP012030,ECDH1ME8569_0107,pdhR,BAJ41963.1,GI:315134804	CP001383,SFxv_0116,pdhR,ADA72458.1,ChinaCDC:SFxv_0116,GI:281599474	CU928161,ECS88_0121,pdhR,CAR01486.1,GI:218363824	CP002967,WFL_00540,pdhR,UF:WFL_00540,AFH09777.1,GI:383403534	U00096,b0113,pdhR,AAC73224.1,GI:1786303	
OID99	CP000946,EcolC_3545,ACA79159.1,jgi:EcolC_3545,GI:169756460	AM946981,B21_00112,aceE,CAQ30629.1,GI:242375948	CP002967,WFL_00545,aceE,UF:WFL_00545,AFH09778.1,GI:383403535	CP002185,ECW_m0111,aceE,ADT73661.1,AIBN:ECW_m0111,GI:315059334	CP000800,EcE24377A_0116,aceE,ABV16926.1,GI:157077218	CP000819,ECB_00113,aceE,ACT37806.1,kribb:ECB_00113,GI:253972135	AP009378,ECSF_0127,BAI53667.1,GI:281177337	CP001637,EcDH1_3488,ACX41103.1,jgi:EcDH1_3488,GI:260450681	U00096,b0114,aceE,AAC73225.1,GI:1786304	CP000243,UTI89_C0127,aceE,ABE05637.1,GI:91070756	CP002167,UM146_23375,aceE,ADN73994.1,rtl:UM146_23375,GI:307629690	FM180568,E2348C_0117,aceE,CAS07665.1,GI:215263350	CP001396,BWG_0107,aceE,ACR65354.1,nktd:BWG_0107,GI:238863356	CP000970,EcSMS35_0124,aceE,ACB16513.1,tigr:EcSMS35_0124,GI:170518335	AP009240,ECSE_0114,BAG75638.1,GI:209910564	BA000007,ECs0118,BAB33541.1,GI:13359574	CU928145,EC55989_0107,aceE,CAU95995.1,GI:218350312	CP001063,SbBS512_E0107,aceE,ACD09293.1,tigr:SbBS512_E0107,GI:187430019	CU928161,ECS88_0123,aceE,CAR01488.1,GI:218363826	CU928160,ECIAI1_0112,aceE,CAQ97001.1,GI:218359463	CP001665,ECBD_3505,ACT30504.1,jgi:ECBD_3505,GI:253325902	AP009048,Y75_p0111,aceE,YP_488417.1,GI:388476233	AE005674,SF0111,aceE,mgcchina:SF0000111,AAN41775.1,GI:24050318	CP000038,SSON_0122,aceE,AAZ86916.1,mgcchina:SSO0122,GI:73854209	CP002797,ECNA114_0106,aceE,AEG34928.1,pbluoh:ECNA114_0106,GI:333968123	CP000468,APECO1_1871,aceE,ABI99599.1,vmpmisu:APECO1_1871,GI:115511525	AP010960,ECO111_0115,aceE,BAI34116.1,GI:257762621	CP000034,SDY_0144,aceE,ABB60378.1,mgcchina:SDY0144,GI:81239668	CP000802,EcHS_A0118,aceE,ABV04517.1,tigr:EcHS_A0118,GI:157065262	CP002729,UMNK88_112,aceE,AEE54778.1,vbsumn:UMNK88_112,GI:332341444	AE014073,S0113,aceE,ecoli:S0113,AAP15656.1,GI:30039922	AE005174,Z0124,aceE,AAG54418.1,GI:12512823	CP002516,EKO11_3802,ADX52375.1,jgi:EKO11_3802,GI:323380107	CP000247,ECP_0121,ABG68161.1,goetting:ECP0121,GI:110341924	CU928163,ECUMN_0111,aceE,CAR11334.1,GI:218430468	CP001509,ECD_00113,aceE,kribb:ECDb_00113,ACT42014.1,GI:253976344	CU651637,LF82_0014,aceE,CAP74685.1,GI:222031947	CP000036,SBO_0103,aceE,ABB64836.1,mgcchina:SBO0103,GI:81244128	FN554766,EC042_0113,aceE,CBG32946.1,GI:284919891	AE014075,c0142,aceE,E.coli:c0142,AAN78638.1,GI:26106452	AP010953,ECO26_0116,aceE,BAI23477.1,GI:257751975	CP000948,ECDH10B_0094,aceE,ACB01293.1,ecoli:ECDH10B_0094,GI:169887586	CP001846,G2583_0118,aceE,ADD54772.1,nkteda:G2583_0118,GI:290760811	AP010958,ECO103_0114,aceE,BAI28992.1,GI:257757495	CP001969,ECOK1_0116,aceE,ADE90941.1,jcvi:ECOK1_0116,GI:294492185	AP012030,ECDH1ME8569_0108,aceE,BAJ41964.1,GI:315134805	CU928164,ECIAI39_0114,aceE,CAR16255.1,GI:218368520	CP000266,SFV_0105,aceE,ABF02390.1,mgcchina:SFV_0105,GI:110613723	CP001855,NRG857_00595,aceE,ADR25551.1,GI:312944724	CP001164,ECH74115_0121,aceE,ACI37322.1,tigr:ECH74115_0121,GI:209159889	CP001383,SFxv_0117,aceE,ADA72459.1,ChinaCDC:SFxv_0117,GI:281599475	CU928162,ECED1_0118,aceE,CAR06341.1,GI:218425556	CP001368,ECSP_0115,aceE,ACT70010.1,gcdmuw:ECSP_0115,GI:254590649	FN649414,ETEC_0110,CBI99611.1,GI:309700323	CP001671,ECABU_c01250,aceE,ADN44739.1,goetting:ECABU_c01250,GI:307551964	
OID100	CP001164,ECH74115_0122,aceF,ACI38086.1,tigr:ECH74115_0122,GI:209160653	CP000819,ECB_00114,aceF,ACT37807.1,kribb:ECB_00114,GI:253972136	AE005174,Z0125,aceF,AAG54419.1,GI:12512824	AP010960,ECO111_0116,aceF,BAI34117.1,GI:257762622	CP000038,SSON_0123,aceF,AAZ86917.1,mgcchina:SSO0123,GI:73854210	CP000800,EcE24377A_0117,aceF,ABV16554.1,GI:157076846	CP000034,SDY_0145,aceF,ABB60379.1,mgcchina:SDY0145,GI:81239669	CU928162,ECED1_0119,aceF,CAR06342.1,GI:218425557	AP010958,ECO103_0115,aceF,BAI28993.1,GI:257757496	CP002729,UMNK88_113,aceF,AEE54779.1,vbsumn:UMNK88_113,GI:332341445	CU651637,LF82_0015,aceF,CAP74686.1,GI:222031948	CU928160,ECIAI1_0113,aceF,CAQ97002.1,GI:218359464	CP001509,ECD_00114,aceF,kribb:ECDb_00114,ACT42015.1,GI:253976345	CU928145,EC55989_0108,aceF,CAU95996.1,GI:218350313	CP001855,NRG857_00600,aceF,ADR25552.1,GI:312944725	AE014073,S0114,aceF,ecoli:S0114,AAP15657.1,GI:30039923	CU928161,ECS88_0124,aceF,CAR01489.1,GI:218363827	CP001671,ECABU_c01280,aceF,ADN44741.1,goetting:ECABU_c01280,GI:307551966	AP009378,ECSF_0128,BAI53668.1,GI:281177338	AP010953,ECO26_0117,aceF,BAI23478.1,GI:257751976	AP009048,Y75_p0112,aceF,YP_488418.1,GI:388476234	CP001969,ECOK1_0117,aceF,ADE90021.1,jcvi:ECOK1_0117,GI:294491265	CP001665,ECBD_3504,ACT30503.1,jgi:ECBD_3504,GI:253325901	CP002967,WFL_00550,aceF,UF:WFL_00550,AFH09779.1,GI:383403536	CU928164,ECIAI39_0115,aceF,CAR16256.1,GI:218368521	CP001368,ECSP_0116,aceF,ACT70011.1,gcdmuw:ECSP_0116,GI:254590650	CP002185,ECW_m0112,aceF,ADT73662.1,AIBN:ECW_m0112,GI:315059335	CP000946,EcolC_3544,ACA79158.1,jgi:EcolC_3544,GI:169756459	CP001637,EcDH1_3487,ACX41102.1,jgi:EcDH1_3487,GI:260450680	BA000007,ECs0119,BAB33542.1,GI:13359575	CP000802,EcHS_A0119,aceF,ABV04518.1,tigr:EcHS_A0119,GI:157065263	FN649414,ETEC_0111,CBI99612.1,GI:309700324	CU928163,ECUMN_0112,aceF,CAR11335.1,GI:218430469	AP012030,ECDH1ME8569_0109,aceF,BAJ41965.1,GI:315134806	CP000266,SFV_0106,aceF,ABF02391.1,mgcchina:SFV_0106,GI:110613724	FN554766,EC042_0114,aceF,CBG32947.1,GI:284919892	U00096,b0115,aceF,AAC73226.1,GI:1786305	CP002516,EKO11_3801,ADX52374.1,jgi:EKO11_3801,GI:323380106	CP001383,SFxv_0118,aceF,ADA72460.1,ChinaCDC:SFxv_0118,GI:281599476	CP000247,ECP_0122,ABG68162.1,goetting:ECP0122,GI:110341925	CP002167,UM146_23380,aceF,ADN73995.1,rtl:UM146_23380,GI:307629691	CP000970,EcSMS35_0125,aceF,ACB16143.1,tigr:EcSMS35_0125,GI:170517965	FM180568,E2348C_0118,aceF,CAS07666.1,GI:215263351	CP000243,UTI89_C0128,aceF,ABE05638.1,GI:91070757	AE005674,SF0112,aceF,mgcchina:SF0000112,AAN41776.1,GI:24050319	AP009240,ECSE_0115,BAG75639.1,GI:209910565	CP000948,ECDH10B_0095,aceF,ACB01294.1,ecoli:ECDH10B_0095,GI:169887587	CP000036,SBO_0104,aceF,ABB64837.1,mgcchina:SBO0104,GI:81244129	CP001063,SbBS512_E0108,aceF,ACD06289.1,tigr:SbBS512_E0108,GI:187427015	AM946981,B21_00113,aceF,CAQ30630.1,GI:242375949	CP001396,BWG_0108,aceF,ACR65355.1,nktd:BWG_0108,GI:238863357	CP002797,ECNA114_0107,AEG34929.1,pbluoh:ECNA114_0107,GI:333968124	CP001846,G2583_0119,aceF,ADD54773.1,nkteda:G2583_0119,GI:290760812	CP000468,APECO1_1870,aceF,ABI99600.1,vmpmisu:APECO1_1870,GI:115511526	
OID101	CP002185,ECW_m0113,lpd,ADT73663.1,AIBN:ECW_m0113,GI:315059336	AP009048,Y75_p0113,lpd,YP_488419.1,GI:388476235	CP000946,EcolC_3543,ACA79157.1,jgi:EcolC_3543,GI:169756458	AP010958,ECO103_0116,lpd,BAI28994.1,GI:257757497	FM180568,E2348C_0119,lpd,CAS07667.1,GI:215263352	CP000038,SSON_0124,lpdA,AAZ86918.1,mgcchina:SSO0124,GI:73854211	CP001509,ECD_00115,lpdA,kribb:ECDb_00115,ACT42016.1,GI:253976346	AP010960,ECO111_0117,lpd,BAI34118.1,GI:257762623	CP000970,EcSMS35_0126,lpdA,ACB15663.1,tigr:EcSMS35_0126,GI:170517485	AP010953,ECO26_0118,lpd,BAI23479.1,GI:257751977	CP002797,ECNA114_0108,lpdA,AEG34930.1,pbluoh:ECNA114_0108,GI:333968125	U00096,b0116,lpd,AAC73227.1,GI:1786307	CU928161,ECS88_0125,lpd,CAR01490.1,GI:218363828	FN649414,ETEC_0112,CBI99613.1,GI:309700325	AE005674,SF0113,lpdA,mgcchina:SF0000113,AAN41777.2,GI:56383156	CP001368,ECSP_0117,lpd,ACT70012.1,gcdmuw:ECSP_0117,GI:254590651	CU928162,ECED1_0120,lpd,CAR06343.1,GI:218425558	FN554766,EC042_0115,lpdA,CBG32948.1,GI:284919893	CU928163,ECUMN_0113,lpd,CAR11336.1,GI:218430470	CP000468,APECO1_1869,lpd,ABI99601.1,vmpmisu:ApECO1_1869,GI:115511527	CP000266,SFV_0107,lpdA,ABF02392.1,mgcchina:SFV_0107,GI:110613725	CP000800,EcE24377A_0118,lpdA,ABV20393.1,GI:157080685	AM946981,B21_00114,lpd,CBY77797.1,GI:313848528	CP002729,UMNK88_114,lpdA,AEE54780.1,vbsumn:UMNK88_114,GI:332341446	CP002167,UM146_23385,ADN73996.1,rtl:UM146_23385,GI:307629692	CP001665,ECBD_3503,ACT30502.1,jgi:ECBD_3503,GI:253325900	CP001063,SbBS512_E0109,lpdA,ACD09311.1,tigr:SbBS512_E0109,GI:187430037	CP002516,EKO11_3800,ADX52373.1,jgi:EKO11_3800,GI:323380105	CP001164,ECH74115_0123,lpdA,ACI36353.1,tigr:ECH74115_0123,GI:209158920	CP000034,SDY_0146,lpdA,ABB60380.1,mgcchina:SDY0146,GI:81239670	CP000948,ECDH10B_0096,lpd,ACB01295.1,ecoli:ECDH10B_0096,GI:169887588	CP001855,NRG857_00605,ADR25553.1,GI:312944726	BA000007,ECs0120,BAB33543.1,GI:13359576	AE005174,Z0126,lpdA,AAG54420.1,GI:12512828	CP001396,BWG_0109,lpd,ACR63655.1,nktd:BWG_0109,GI:238861657	CP002967,WFL_00555,lpd,UF:WFL_00555,AFH09780.1,GI:383403537	CP001671,ECABU_c01290,lpdA,ADN44742.1,goetting:ECABU_c01290,GI:307551967	AP009378,ECSF_0129,BAI53669.1,GI:281177339	CU928145,EC55989_0109,lpd,CAU95997.1,GI:218350314	CU928160,ECIAI1_0114,lpd,CAQ97003.1,GI:218359465	CP001637,EcDH1_3486,ACX41101.1,jgi:EcDH1_3486,GI:260450679	CP000247,ECP_0123,ABG68163.1,goetting:ECP0123,GI:110341926	AE014073,S0115,lpdA,ecoli:S0115,AAP15658.1,GI:30039924	CU928164,ECIAI39_0116,lpd,CAR16257.1,GI:218368522	CP001969,ECOK1_0118,lpdA,ADE89641.1,jcvi:ECOK1_0118,GI:294490885	CU651637,LF82_1218,lpd,CAP74687.1,GI:222031949	AP009240,ECSE_0116,BAG75640.1,GI:209910566	AE014075,c0145,lpdA,E.coli:c0145,AAN78639.1,GI:26106453	CP001383,SFxv_0119,lpd,ADA72461.1,ChinaCDC:SFxv_0119,GI:281599477	CP000802,EcHS_A0120,lpdA,ABV04519.1,tigr:EcHS_A0120,GI:157065264	AP012030,ECDH1ME8569_0110,lpd,BAJ41966.1,GI:315134807	CP000819,ECB_00115,lpdA,ACT37808.1,kribb:ECB_00115,GI:253972137	CP000036,SBO_0105,lpdA,ABB64838.1,mgcchina:SBO0105,GI:81244130	CP001846,G2583_0120,lpd,ADD54774.1,nkteda:G2583_0120,GI:290760813	CP000243,UTI89_C0129,lpdA,ABE05639.1,GI:91070758	
OID102	CP001063,SbBS512_E0110,ACD07455.1,tigr:SbBS512_E0110,GI:187428181	AP009048,Y75_p0114,yacH,YP_488420.1,GI:388476236	CU928145,EC55989_0110,yacH,CAU95998.1,GI:218350315	CP002185,ECW_m0114,yacH,ADT73664.1,AIBN:ECW_m0114,GI:315059337	AP010958,ECO103_0117,yacH,BAI28995.1,GI:257757498	CP000946,EcolC_3542,ACA79156.1,jgi:EcolC_3542,GI:169756457	CP002797,ECNA114_0109,yacH,AEG34931.1,pbluoh:ECNA114_0109,GI:333968126	CP000247,ECP_0124,ABG68164.1,goetting:ECP0124,GI:110341927	CP001665,ECBD_3502,ACT30501.1,jgi:ECBD_3502,GI:253325899	CU651637,LF82_2471,yach,CAP74688.1,GI:222031950	CP001164,ECH74115_0124,ACI37106.1,tigr:ECH74115_0124,GI:209159673	CP000266,SFV_0108,yacH,ABF02393.1,mgcchina:SFV_0108,GI:110613726	CP000036,SBO_0106,yacH,ABB64839.1,mgcchina:SBO0106,GI:81244131	CP001509,ECD_00116,yacH,kribb:ECDb_00116,ACT42017.1,GI:253976347	AE014075,c0146,yacH,E.coli:c0146,AAN78640.1,GI:26106454	CP002516,EKO11_3799,ADX52372.1,jgi:EKO11_3799,GI:323380104	CP000819,ECB_00116,yacH,ACT37809.1,kribb:ECB_00116,GI:253972138	CP001855,NRG857_00610,ADR25554.1,GI:312944727	CP000800,EcE24377A_0119,ABV18439.1,GI:157078731	CP001969,ECOK1_0119,ADE88655.1,jcvi:ECOK1_0119,GI:294489899	CU928163,ECUMN_0114,yacH,CAR11337.1,GI:218430471	AP010953,ECO26_0119,yacH,BAI23480.1,GI:257751978	AE005174,Z0127,yacH,AAG54421.1,GI:12512829	CP002967,WFL_00560,UF:WFL_00560,AFH09781.1,GI:383403538	CP000948,ECDH10B_0097,yacH,ACB01296.1,ecoli:ECDH10B_0097,GI:169887589	BA000007,ECs0121,BAB33544.1,GI:13359577	AP009378,ECSF_0130,BAI53670.1,GI:281177340	FM180568,E2348C_0120,yacH,CAS07668.1,GI:215263353	CP001396,BWG_0110,yacH,ACR64842.1,nktd:BWG_0110,GI:238862844	AM946981,B21_00115,yacH,CAQ30632.1,GI:242375950	CP001846,G2583_0121,yacH,ADD54775.1,nkteda:G2583_0121,GI:290760814	AP009240,ECSE_0117,BAG75641.1,GI:209910567	CP000468,APECO1_1868,yacH,ABI99602.1,vmpmisu:APECO1_1868,GI:115511528	CP001368,ECSP_0118,yacH,ACT70013.1,gcdmuw:ECSP_0118,GI:254590652	CP002167,UM146_23390,ADN73997.1,rtl:UM146_23390,GI:307629693	CP002729,UMNK88_115,AEE54781.1,vbsumn:UMNK88_115,GI:332341447	U00096,b0117,yacH,AAC73228.1,GI:1786308	FN649414,ETEC_0113,CBI99614.1,GI:309700326	AP010960,ECO111_0118,yacH,BAI34119.1,GI:257762624	CP001637,EcDH1_3485,ACX41100.1,jgi:EcDH1_3485,GI:260450678	FN554766,EC042_0116,CBG32949.1,GI:284919894	CP000802,EcHS_A0121,ABV04520.1,tigr:EcHS_A0121,GI:157065265	CP000970,EcSMS35_0127,ACB19988.1,tigr:EcSMS35_0127,GI:170521810	CU928162,ECED1_0121,yacH,CAR06344.1,GI:218425559	CU928160,ECIAI1_0115,yacH,CAQ97004.1,GI:218359466	CP001671,ECABU_c01300,yacH,ADN44743.1,goetting:ECABU_c01300,GI:307551968	CP000038,SSON_0125,yacH,AAZ86919.1,mgcchina:SSO0125,GI:73854212	CU928161,ECS88_0126,yacH,CAR01491.1,GI:218363829	CP000243,UTI89_C0130,yacH,ABE05640.1,GI:91070759	AP012030,ECDH1ME8569_0111,yacH,BAJ41967.1,GI:315134808	CU928164,ECIAI39_0117,yacH,CAR16258.1,GI:218368523	
OID103	U00096,b0118,acnB,AAC73229.1,GI:2367097	CU928161,ECS88_0127,acnB,CAR01492.1,GI:218363830	AE005174,Z0128,acnB,AAG54422.1,GI:12512830	CP001509,ECD_00117,acnB,kribb:ECDb_00117,ACT42018.1,GI:253976348	CP000038,SSON_0126,acnB,AAZ86920.1,mgcchina:SSO0126,GI:73854213	AE014075,c0147,acnB,E.coli:c0147,AAN78641.1,GI:26106455	CP002167,UM146_23395,ADN73998.1,rtl:UM146_23395,GI:307629694	AP010958,ECO103_0118,acnB,BAI28996.1,GI:257757499	CP000247,ECP_0125,ABG68165.1,goetting:ECP0125,GI:110341928	CP001969,ECOK1_0120,acnB,ADE88283.1,jcvi:ECOK1_0120,GI:294489527	CU651637,LF82_0019,acnB,CAP74689.1,GI:222031951	AP010953,ECO26_0120,acnB,BAI23481.1,GI:257751979	AE014073,S0117,acnB,ecoli:S0117,AAP15659.1,GI:30039925	CP001671,ECABU_c01310,acnB,ADN44744.1,goetting:ECABU_c01310,GI:307551969	CP002729,UMNK88_116,acnB,AEE54782.1,vbsumn:UMNK88_116,GI:332341448	AP009240,ECSE_0118,BAG75642.1,GI:209910568	BA000007,ECs0122,BAB33545.1,GI:13359578	FN649414,ETEC_0114,CBI99615.1,GI:309700327	FN554766,EC042_0117,acnB,CBG32950.1,GI:284919895	AM946981,B21_00116,acnB,CAQ30633.1,GI:242375951	CP000034,SDY_0025,acnB,ABB60265.1,mgcchina:SDY0025,GI:81239555	CU928164,ECIAI39_0118,acnB,CAR16259.1,GI:218368524	CU928160,ECIAI1_0116,acnB,CAQ97005.1,GI:218359467	CP001665,ECBD_3501,ACT30500.1,jgi:ECBD_3501,GI:253325898	CP001383,SFxv_0121,acnB,ADA72462.1,ChinaCDC:SFxv_0121,GI:281599478	CP000036,SBO_0107,acnB,ABB64840.1,mgcchina:SBO0107,GI:81244132	CU928162,ECED1_0122,acnB,CAR06345.1,GI:218425560	AP012030,ECDH1ME8569_0112,acnB,BAJ41968.1,GI:315134809	CP002967,WFL_00565,acnB,UF:WFL_00565,AFH09782.1,GI:383403539	CP000946,EcolC_3541,ACA79155.1,jgi:EcolC_3541,GI:169756456	AE005674,SF0115,acnB,mgcchina:SF0000115,AAN41778.2,GI:56383157	AP009048,Y75_p0115,acnB,YP_488421.1,GI:388476237	CP000802,EcHS_A0122,acnB,ABV04521.1,tigr:EcHS_A0122,GI:157065266	CP002797,ECNA114_0110,acnB,AEG34932.1,pbluoh:ECNA114_0110,GI:333968127	FM180568,E2348C_0121,acnB,CAS07669.1,GI:215263354	CU928145,EC55989_0111,acnB,CAU95999.1,GI:218350316	CP001637,EcDH1_3484,ACX41099.1,jgi:EcDH1_3484,GI:260450677	CP000819,ECB_00117,acnB,ACT37810.1,kribb:ECB_00117,GI:253972139	CP000468,APECO1_1867,acnB,ABI99603.1,vmpmisu:APECO1_1867,GI:115511529	CP002185,ECW_m0115,acnB,ADT73665.1,AIBN:ECW_m0115,GI:315059338	AP009378,ECSF_0131,BAI53671.1,GI:281177341	CP002516,EKO11_3798,ADX52371.1,jgi:EKO11_3798,GI:323380103	CP001368,ECSP_0119,acnB,ACT70014.1,gcdmuw:ECSP_0119,GI:254590653	CP001164,ECH74115_0125,acnB,ACI34931.1,tigr:ECH74115_0125,GI:209157498	CP000243,UTI89_C0131,acnB,ABE05641.1,GI:91070760	CP000266,SFV_0109,acnB,ABF02394.1,mgcchina:SFV_0109,GI:110613727	CP001846,G2583_0122,acnB,ADD54776.1,nkteda:G2583_0122,GI:290760815	CP000800,EcE24377A_0120,acnB,ABV16532.1,GI:157076824	AP010960,ECO111_0119,acnB,BAI34120.1,GI:257762625	CP001855,NRG857_00615,ADR25555.1,GI:312944728	CP001396,BWG_0111,acnB,ACR62070.1,nktd:BWG_0111,GI:238860072	CP001063,SbBS512_E0111,acnB,ACD07916.1,tigr:SbBS512_E0111,GI:187428642	CU928163,ECUMN_0115,acnB,CAR11338.1,GI:218430472	CP000970,EcSMS35_0128,acnB,ACB19347.1,tigr:EcSMS35_0128,GI:170521169	CP000948,ECDH10B_0098,acnB,ACB01297.1,ecoli:ECDH10B_0098,GI:169887590	
OID104	CP001368,ECSP_0120,yacL,ACT70015.1,gcdmuw:ECSP_0120,GI:254590654	CP001164,ECH74115_0126,ACI35651.1,tigr:ECH74115_0126,GI:209158218	CP000034,SDY_0026,yacL,ABB60266.1,mgcchina:SDY0026,GI:81239556	CP002729,UMNK88_117,AEE54783.1,vbsumn:UMNK88_117,GI:332341449	CU928164,ECIAI39_0119,yacL,CAR16260.1,GI:218368525	AP009378,ECSF_0132,BAI53672.1,GI:281177342	AE014075,c0148,yacL,E.coli:c0148,AAN78642.1,GI:26106456	CP000800,EcE24377A_0121,ABV16974.1,GI:157077266	AP009048,Y75_p0116,yacL,YP_488422.1,GI:388476238	AE014073,S0118,yacL,ecoli:S0118,AAP15660.1,GI:30039926	FM180568,E2348C_0122,yacL,CAS07670.1,GI:215263355	CP001509,ECD_00118,yacL,kribb:ECDb_00118,ACT42019.1,GI:253976349	CP002797,ECNA114_0111,AEG34933.1,pbluoh:ECNA114_0111,GI:333968128	CP002516,EKO11_3797,ADX52370.1,jgi:EKO11_3797,GI:323380102	CP000802,EcHS_A0123,ABV04522.1,tigr:EcHS_A0123,GI:157065267	AP009240,ECSE_0119,BAG75643.1,GI:209910569	CP001637,EcDH1_3483,ACX41098.1,jgi:EcDH1_3483,GI:260450676	CP000970,EcSMS35_0129,ACB18941.1,tigr:EcSMS35_0129,GI:170520763	CP001846,G2583_0123,yacL,ADD54777.1,nkteda:G2583_0123,GI:290760816	AP010953,ECO26_0121,yacL,BAI23482.1,GI:257751980	CP000948,ECDH10B_0099,yacL,ACB01298.1,ecoli:ECDH10B_0099,GI:169887591	CP002967,WFL_00570,UF:WFL_00570,AFH09783.1,GI:383403540	CP001063,SbBS512_E0112,ACD09052.1,tigr:SbBS512_E0112,GI:187429778	CP000266,SFV_0110,yacL,ABF02395.1,mgcchina:SFV_0110,GI:110613728	CP002185,ECW_m0116,yacL,ADT73666.1,AIBN:ECW_m0116,GI:315059339	CP001671,ECABU_c01320,yacL,ADN44745.1,goetting:ECABU_c01320,GI:307551970	CU651637,LF82_2472,yacL,CAP74690.1,GI:222031952	CP000468,APECO1_1866,yacL,ABI99604.1,vmpmisu:APECO1_1866,GI:115511530	U00096,b0119,yacL,AAC73230.2,GI:87081687	CP001969,ECOK1_0121,ADE92127.1,jcvi:ECOK1_0121,GI:294493371	AE005174,Z0129,yacL,AAG54423.1,GI:12512831	CP000038,SSON_0127,yacL,AAZ86921.1,mgcchina:SSO0127,GI:73854214	CU928162,ECED1_0123,yacL,CAR06346.1,GI:218425561	AE005674,SF0116,yacL,mgcchina:SF0000116,AAN41779.1,GI:24050324	CP001855,NRG857_00620,ADR25556.1,GI:312944729	AM946981,B21_00117,yacL,CAQ30634.1,GI:242375952	CU928160,ECIAI1_0117,yacL,CAQ97006.1,GI:218359468	CP000036,SBO_0108,yacL,ABB64841.1,mgcchina:SBO0108,GI:81244133	AP010960,ECO111_0120,yacL,BAI34121.1,GI:257762626	CP001383,SFxv_0122,yacL,ADA72463.1,ChinaCDC:SFxv_0122,GI:281599479	CP001396,BWG_0112,yacL,ACR62424.1,nktd:BWG_0112,GI:238860426	AP010958,ECO103_0119,yacL,BAI28997.1,GI:257757500	BA000007,ECs0123,BAB33546.1,GI:13359579	CU928163,ECUMN_0116,yacL,CAR11339.1,GI:218430473	AP012030,ECDH1ME8569_0113,yacL,BAJ41969.1,GI:315134810	CP000247,ECP_0126,ABG68166.1,goetting:ECP0126,GI:110341929	CP002167,UM146_23400,ADN73999.1,rtl:UM146_23400,GI:307629695	CP000946,EcolC_3540,ACA79154.1,jgi:EcolC_3540,GI:169756455	CU928145,EC55989_0112,yacL,CAU96000.1,GI:218350317	CP000819,ECB_00118,yacL,ACT37811.1,kribb:ECB_00118,GI:253972140	CU928161,ECS88_0128,yacL,CAR01493.1,GI:218363831	CP001665,ECBD_3500,ACT30499.1,jgi:ECBD_3500,GI:253325897	FN649414,ETEC_0115,CBI99616.1,GI:309700328	FN554766,EC042_0118,CBG32951.1,GI:284919896	CP000243,UTI89_C0132,yacL,ABE05642.1,GI:91070761	
OID105	CU928164,ECIAI39_0120,speD,CAR16261.1,GI:218368526	CU651637,LF82_2160,speD,CAP74691.1,GI:222031953	AP009240,ECSE_0120,BAG75644.1,GI:209910570	CP002797,ECNA114_0112,speD,AEG34934.1,pbluoh:ECNA114_0112,GI:333968129	AP010953,ECO26_0122,speD,BAI23483.1,GI:257751981	CP000946,EcolC_3539,ACA79153.1,jgi:EcolC_3539,GI:169756454	CP002729,UMNK88_118,speD,AEE54784.1,vbsumn:UMNK88_118,GI:332341450	CU928163,ECUMN_0117,speD,CAR11340.1,GI:218430474	U00096,b0120,speD,AAC73231.1,GI:1786311	CU928160,ECIAI1_0118,speD,CAQ97007.1,GI:218359469	CU928162,ECED1_0124,speD,CAR06347.1,GI:218425562	BA000007,ECs0124,BAB33547.1,GI:13359580	CP000970,EcSMS35_0130,speD,ACB18517.1,tigr:EcSMS35_0130,GI:170520339	CP002167,UM146_23405,ADN74000.1,rtl:UM146_23405,GI:307629696	CP002185,ECW_m0117,speD,ADT73667.1,AIBN:ECW_m0117,GI:315059340	CP000266,SFV_0111,speD,ABF02396.1,mgcchina:SFV_0111,GI:110613729	CP000948,ECDH10B_0100,speD,ACB01299.1,ecoli:ECDH10B_0100,GI:169887592	AE005674,SF0117,speD,mgcchina:SF0000117,AAN41780.1,GI:24050325	FN554766,EC042_0119,speD,CBG32952.1,GI:284919897	CP000819,ECB_00119,speD,ACT37812.1,kribb:ECB_00119,GI:253972141	CP001396,BWG_0113,speD,ACR65506.1,nktd:BWG_0113,GI:238863508	CP001383,SFxv_0123,speD,ADA72464.1,ChinaCDC:SFxv_0123,GI:281599480	CP001671,ECABU_c01330,speD,ADN44746.1,goetting:ECABU_c01330,GI:307551971	AE005174,Z0130,speD,AAG54424.1,GI:12512832	CP000247,ECP_0127,ABG68167.1,goetting:ECP0127,GI:110341930	CP001509,ECD_00119,speD,kribb:ECDb_00119,ACT42020.1,GI:253976350	CP001665,ECBD_3499,ACT30498.1,jgi:ECBD_3499,GI:253325896	AP009378,ECSF_0133,BAI53673.1,GI:281177343	CP000036,SBO_0109,speD,ABB64842.1,mgcchina:SBO0109,GI:81244134	FM180568,E2348C_0123,speD,CAS07671.1,GI:215263356	AP010958,ECO103_0120,speD,BAI28998.1,GI:257757501	CP000038,SSON_0128,speD,AAZ86922.1,mgcchina:SSO0128,GI:73854215	CP001637,EcDH1_3482,ACX41097.1,jgi:EcDH1_3482,GI:260450675	AP012030,ECDH1ME8569_0114,speD,BAJ41970.1,GI:315134811	CP000243,UTI89_C0133,speD,ABE05643.1,GI:91070762	FN649414,ETEC_0116,CBI99617.1,GI:309700329	CP001969,ECOK1_0122,speD,ADE90174.1,jcvi:ECOK1_0122,GI:294491418	CP002516,EKO11_3796,ADX52369.1,jgi:EKO11_3796,GI:323380101	AP010960,ECO111_0121,speD,BAI34122.1,GI:257762627	CP000800,EcE24377A_0122,speD,ABV20547.1,GI:157080839	CP002967,WFL_00575,speD,UF:WFL_00575,AFH09784.1,GI:383403541	AM946981,B21_00118,speD,CAQ30635.1,GI:242375953	AE014073,S0119,speD,ecoli:S0119,AAP15661.1,GI:30039927	CP001855,NRG857_00625,ADR25557.1,GI:312944730	CP001063,SbBS512_E0113,speD,ACD08724.1,tigr:SbBS512_E0113,GI:187429450	CU928161,ECS88_0129,speD,CAR01494.1,GI:218363832	CP000034,SDY_0027,speD,ABB60267.1,mgcchina:SDY0027,GI:81239557	CP000468,APECO1_1865,speD,ABI99605.1,vmpmisu:APECO1_1865,GI:115511531	AE014075,c0149,speD,E.coli:c0149,AAN78643.1,GI:26106457	CP001846,G2583_0124,speD,ADD54778.1,nkteda:G2583_0124,GI:290760817	CP001164,ECH74115_0127,speD,ACI36010.1,tigr:ECH74115_0127,GI:209158577	CU928145,EC55989_0113,speD,CAU96001.1,GI:218350318	AP009048,Y75_p0117,speD,YP_488423.1,GI:388476239	CP001368,ECSP_0121,speD,ACT70016.1,gcdmuw:ECSP_0121,GI:254590655	CP000802,EcHS_A0124,speD,ABV04523.1,tigr:EcHS_A0124,GI:157065268	
OID106	FN554766,EC042_0120,speE,CBG32953.1,GI:284919898	AE014075,c0150,speE,E.coli:c0150,AAN78644.1,GI:26106458	CP000038,SSON_0129,speE,AAZ86923.1,mgcchina:SSO0129,GI:73854216	CU928145,EC55989_0114,speE,CAU96002.1,GI:218350319	AM946981,B21_00119,speE,CAQ30636.1,GI:242375954	CP001855,NRG857_00630,ADR25558.1,GI:312944731	AP009240,ECSE_0121,BAG75645.1,GI:209910571	CP001665,ECBD_3498,ACT30497.1,jgi:ECBD_3498,GI:253325895	FM180568,E2348C_0124,speE,CAS07672.1,GI:215263357	CP000970,EcSMS35_0131,speE,ACB19134.1,tigr:EcSMS35_0131,GI:170520956	CP002967,WFL_00580,speE,UF:WFL_00580,AFH09785.1,GI:383403542	CP001368,ECSP_0122,speE,ACT70017.1,gcdmuw:ECSP_0122,GI:254590656	CP002729,UMNK88_119,speE,AEE54785.1,vbsumn:UMNK88_119,GI:332341451	CP001846,G2583_0125,speE,ADD54779.1,nkteda:G2583_0125,GI:290760818	CP000819,ECB_00120,speE,ACT37813.1,kribb:ECB_00120,GI:253972142	CU928164,ECIAI39_0121,speE,CAR16262.1,GI:218368527	AE005174,Z0131,speE,AAG54425.1,GI:12512833	CP000800,EcE24377A_0123,speE,ABV21061.1,GI:157081353	AP009378,ECSF_0134,BAI53674.1,GI:281177344	CU928163,ECUMN_0118,speE,CAR11341.1,GI:218430475	CU928162,ECED1_0125,speE,CAR06348.1,GI:218425563	CP000034,SDY_0028,speE,ABB60268.1,mgcchina:SDY0028,GI:81239558	CP001637,EcDH1_3481,ACX41096.1,jgi:EcDH1_3481,GI:260450674	CP001396,BWG_0114,speE,ACR65570.1,nktd:BWG_0114,GI:238863572	CP002797,ECNA114_0113,speE,AEG34935.1,pbluoh:ECNA114_0113,GI:333968130	CP000802,EcHS_A0125,speE,ABV04524.1,tigr:EcHS_A0125,GI:157065269	AP010958,ECO103_0121,speE,BAI28999.1,GI:257757502	CP000247,ECP_0128,ABG68168.1,goetting:ECP0128,GI:110341931	BA000007,ECs0125,BAB33548.1,GI:13359581	AP009048,Y75_p0118,speE,YP_488424.1,GI:388476240	CP000468,APECO1_1864,speE,ABI99606.1,vmpmisu:APECO1_1864,GI:115511532	CP002185,ECW_m0118,speE,ADT73668.1,AIBN:ECW_m0118,GI:315059341	CP001164,ECH74115_0128,speE,ACI34654.1,tigr:ECH74115_0128,GI:209157221	FN649414,ETEC_0117,CBI99618.1,GI:309700330	CP000946,EcolC_3538,ACA79152.1,jgi:EcolC_3538,GI:169756453	AP010960,ECO111_0122,speE,BAI34123.1,GI:257762628	AP012030,ECDH1ME8569_0115,speE,BAJ41971.1,GI:315134812	CP001671,ECABU_c01340,speE,ADN44747.1,goetting:ECABU_c01340,GI:307551972	AP010953,ECO26_0123,speE,BAI23484.1,GI:257751982	CP000266,SFV_0112,speE,ABF02397.1,mgcchina:SFV_0112,GI:110613730	CP002516,EKO11_3795,ADX52368.1,jgi:EKO11_3795,GI:323380100	CU928161,ECS88_0130,speE,CAR01495.1,GI:218363833	CU928160,ECIAI1_0119,speE,CAQ97008.1,GI:218359470	CP001509,ECD_00120,speE,kribb:ECDb_00120,ACT42021.1,GI:253976351	AE005674,SF0118,speE,mgcchina:SF0000118,AAN41781.1,GI:24050326	CP001383,SFxv_0124,speE,ADA72465.1,ChinaCDC:SFxv_0124,GI:281599481	U00096,b0121,speE,AAC73232.1,GI:1786312	CP002167,UM146_23410,ADN74001.1,rtl:UM146_23410,GI:307629697	CU651637,LF82_2161,speE,CAP74692.1,GI:222031954	CP000243,UTI89_C0134,speE,ABE05644.1,GI:91070763	CP000948,ECDH10B_0101,speE,ACB01300.1,ecoli:ECDH10B_0101,GI:169887593	AE014073,S0120,speE,ecoli:S0120,AAP15662.1,GI:30039928	CP001969,ECOK1_0123,speE,ADE88261.1,jcvi:ECOK1_0123,GI:294489505	CP000036,SBO_0110,speE,ABB64843.1,mgcchina:SBO0110,GI:81244135	CP001063,SbBS512_E0114,speE,ACD07905.1,tigr:SbBS512_E0114,GI:187428631	
OID107	CU651637,LF82_2468,yacC,CAP74693.1,GI:222031955	CP000034,SDY_0029,yacC,ABB60269.1,mgcchina:SDY0029,GI:81239559	CP001637,EcDH1_3480,ACX41095.1,jgi:EcDH1_3480,GI:260450673	AE005174,Z0132,yacC,AAG54426.1,GI:12512834	CU928161,ECS88_0131,yacC,CAR01496.1,GI:218363834	AP012030,ECDH1ME8569_0116,yacC,BAJ41972.1,GI:315134813	CP000468,APECO1_1863,yacC,ABI99607.1,vmpmisu:APECO1_1863,GI:115511533	FM180568,E2348C_0125,yacC,CAS07673.1,GI:215263358	CP002967,WFL_00585,UF:WFL_00585,AFH09786.1,GI:383403543	CP002729,UMNK88_120,AEE54786.1,vbsumn:UMNK88_120,GI:332341452	CP000038,SSON_0130,yacC,AAZ86924.1,mgcchina:SSO0130,GI:73854217	AP010958,ECO103_0122,yacC,BAI29000.1,GI:257757503	AP009378,ECSF_0135,BAI53675.1,GI:281177345	CP002516,EKO11_3794,ADX52367.1,jgi:EKO11_3794,GI:323380099	AE014075,c0151,yacC,E.coli:c0151,AAN78645.1,GI:26106459	CP000802,EcHS_A0127,ABV04525.1,tigr:EcHS_A0127,GI:157065270	FN649414,ETEC_0118,CBI99619.1,GI:309700331	CP000243,UTI89_C0135,yacC,ABE05645.1,GI:91070764	CP001164,ECH74115_0129,ACI36565.1,tigr:ECH74115_0129,GI:209159132	CP001509,ECD_00121,yacC,kribb:ECDb_00121,ACT42022.1,GI:253976352	CP000948,ECDH10B_0102,yacC,ACB01301.1,ecoli:ECDH10B_0102,GI:169887594	CP001368,ECSP_0123,yacC,ACT70018.1,gcdmuw:ECSP_0123,GI:254590657	CP001063,SbBS512_E0115,ACD07584.1,tigr:SbBS512_E0115,GI:187428310	CU928145,EC55989_0115,yacC,CAU96003.1,GI:218350320	FN554766,EC042_0121,CBG32954.1,GI:284919899	CP000036,SBO_0111,yacC,ABB64844.1,mgcchina:SBO0111,GI:81244136	CP001665,ECBD_3497,ACT30496.1,jgi:ECBD_3497,GI:253325894	CP001969,ECOK1_0124,ADE88701.1,jcvi:ECOK1_0124,GI:294489945	CP000946,EcolC_3537,ACA79151.1,jgi:EcolC_3537,GI:169756452	CP002167,UM146_23415,ADN74002.1,rtl:UM146_23415,GI:307629698	CP002185,ECW_m0119,yacC,ADT73669.1,AIBN:ECW_m0119,GI:315059342	AE014073,S0121,yacC,ecoli:S0121,AAP15663.1,GI:30039929	CU928163,ECUMN_0119,yacC,CAR11342.1,GI:218430476	BA000007,ECs0126,BAB33549.1,GI:13359582	CP000247,ECP_0129,ABG68169.1,goetting:ECP0129,GI:110341932	CP001671,ECABU_c01350,yacC,ADN44748.1,goetting:ECABU_c01350,GI:307551973	AE005674,SF0120,yacC,mgcchina:SF0000120,AAN41782.1,GI:24050327	AP010953,ECO26_0124,yacC,BAI23485.1,GI:257751983	CP001396,BWG_0115,yacC,ACR64843.1,nktd:BWG_0115,GI:238862845	AP009240,ECSE_0122,BAG75646.1,GI:209910572	CP000800,EcE24377A_0124,ABV19204.1,GI:157079496	CP000266,SFV_0114,yacC,ABF02399.1,mgcchina:SFV_0114,GI:110613732	CP001846,G2583_0126,yacC,ADD54781.1,nkteda:G2583_0126,GI:290760820	CU928162,ECED1_0126,yacC,CAR06349.1,GI:218425564	CP000970,EcSMS35_0132,ACB16503.1,tigr:EcSMS35_0132,GI:170518325	U00096,b0122,yacC,AAC73233.2,GI:87081688	AP010960,ECO111_0123,yacC,BAI34124.1,GI:257762629	CP001383,SFxv_0126,ADA72467.1,ChinaCDC:SFxv_0126,GI:281599483	CU928160,ECIAI1_0120,yacC,CAQ97009.1,GI:218359471	AM946981,B21_00120,yacC,CAQ30637.1,GI:242375955	CP002797,ECNA114_0114,yacC,AEG34936.1,pbluoh:ECNA114_0114,GI:333968131	CP001855,NRG857_00635,ADR25559.1,GI:312944732	AP009048,Y75_p0119,yacC,YP_488425.1,GI:388476241	CP000819,ECB_00121,yacC,ACT37814.1,kribb:ECB_00121,GI:253972143	CU928164,ECIAI39_0122,yacC,CAR16263.1,GI:218368528	
OID108	AE014075,c0152,yacK,E.coli:c0152,AAN78646.1,GI:26106460	CU928161,ECS88_0132,cueO,CAR01497.1,GI:218363835	AP009240,ECSE_0123,BAG75647.1,GI:209910573	CP001665,ECBD_3496,ACT30495.1,jgi:ECBD_3496,GI:253325893	CP001063,SbBS512_E0116,cueO,ACD06713.1,tigr:SbBS512_E0116,GI:187427439	CP002967,WFL_00590,cueO,UF:WFL_00590,AFH09787.1,GI:383403544	CP001368,ECSP_0124,cueO,ACT70019.1,gcdmuw:ECSP_0124,GI:254590658	CP000266,SFV_0113,yacK,ABF02398.1,mgcchina:SFV_0113,GI:110613731	CU928163,ECUMN_0120,cueO,CAR11343.1,GI:218430477	AE005174,Z0133,yacK,AAG54427.1,GI:12512835	CU651637,LF82_0383,cueO,CAP74694.1,GI:222031956	FM180568,E2348C_0126,cueO,CAS07674.1,GI:215263359	CP000946,EcolC_3536,ACA79150.1,jgi:EcolC_3536,GI:169756451	CU928145,EC55989_0116,cueO,CAU96004.1,GI:218350321	CP000247,ECP_0130,ABG68170.1,goetting:ECP0130,GI:110341933	CP002185,ECW_m0120,cueO,ADT73670.1,AIBN:ECW_m0120,GI:315059343	AM946981,B21_00121,cueO,CAQ30638.1,GI:242375956	FN554766,EC042_0122,cueO,CBG32955.1,GI:284919900	CP002167,UM146_23420,ADN74003.1,rtl:UM146_23420,GI:307629699	AP010958,ECO103_0123,cueO,BAI29001.1,GI:257757504	CP000802,EcHS_A0126,cueO,ABV04526.1,tigr:EcHS_A0126,GI:157065271	AP010960,ECO111_0124,cueO,BAI34125.1,GI:257762630	CP000036,SBO_0112,yacK,ABB64845.1,mgcchina:SBO0112,GI:81244137	CP001383,SFxv_0125,cueO,ADA72466.1,ChinaCDC:SFxv_0125,GI:281599482	CU928162,ECED1_0127,cueO,CAR06350.1,GI:218425565	CP001855,NRG857_00640,ADR25560.1,GI:312944733	AP009378,ECSF_0136,BAI53676.1,GI:281177346	CP001509,ECD_00122,cueO,kribb:ECDb_00122,ACT42023.1,GI:253976353	CP001637,EcDH1_3479,ACX41094.1,jgi:EcDH1_3479,GI:260450672	CP002729,UMNK88_121,AEE54787.1,vbsumn:UMNK88_121,GI:332341453	CU928160,ECIAI1_0121,cueO,CAQ97010.1,GI:218359472	CP001396,BWG_0116,cueO,ACR63805.1,nktd:BWG_0116,GI:238861807	CP000468,APECO1_1862,cueO,ABI99608.1,vmpmisu:APECO1_1862,GI:115511534	AP012030,ECDH1ME8569_0117,cueO,BAJ41973.1,GI:315134814	BA000007,ECs0127,BAB33550.1,GI:13359583	CU928164,ECIAI39_0123,cueO,CAR16264.1,GI:218368529	CP001846,G2583_0127,cueO,ADD54780.1,nkteda:G2583_0127,GI:290760819	AE014073,S0122,yacK,ecoli:S0122,AAP15664.1,GI:30039930	CP000800,EcE24377A_0125,cueO,ABV19725.1,GI:157080017	CP000819,ECB_00122,cueO,ACT37815.1,kribb:ECB_00122,GI:253972144	CP000970,EcSMS35_0133,cueO,ACB18413.1,tigr:EcSMS35_0133,GI:170520235	FN649414,ETEC_0119,CBI99620.1,GI:309700332	AP009048,Y75_p0120,cueO,YP_488426.1,GI:388476242	CP001969,ECOK1_0125,cueO,ADE92282.1,jcvi:ECOK1_0125,GI:294493526	CP000034,SDY_0030,yacK,ABB60270.1,mgcchina:SDY0030,GI:81239560	CP000948,ECDH10B_0103,cueO,ACB01302.1,ecoli:ECDH10B_0103,GI:169887595	AP010953,ECO26_0125,cueO,BAI23486.1,GI:257751984	CP002797,ECNA114_0115,yacK,AEG34937.1,pbluoh:ECNA114_0115,GI:333968132	CP001164,ECH74115_0130,cueO,ACI38797.1,tigr:ECH74115_0130,GI:209161364	CP000243,UTI89_C0136,cueO,ABE05646.1,GI:91070765	CP000038,SSON_0131,yacK,AAZ86925.1,mgcchina:SSO0131,GI:73854218	AE005674,SF0119,yacK,mgcchina:SF0000119,AAN41783.2,GI:56383158	CP002516,EKO11_3793,ADX52366.1,jgi:EKO11_3793,GI:323380098	U00096,b0123,cueO,AAC73234.1,GI:1786314	CP001671,ECABU_c01360,cueO,ADN44749.1,goetting:ECABU_c01360,GI:307551974	
OID109	CP000266,SFV_0115,gcd,ABF02400.1,mgcchina:SFV_0115,GI:110613733	CP001383,SFxv_0127,gcd,ADA72468.1,ChinaCDC:SFxv_0127,GI:281599484	CP000243,UTI89_C0137,gcd,ABE05647.1,GI:91070766	AE005674,SF0121,gcd,mgcchina:SF0000121,AAN41784.1,GI:24050329	CP000038,SSON_0132,gcd,AAZ86926.1,mgcchina:SSO0132,GI:73854219	CP002967,WFL_00595,gcd,UF:WFL_00595,AFH09788.1,GI:383403545	CP001969,ECOK1_0126,gcd,ADE92782.1,jcvi:ECOK1_0126,GI:294494026	CU651637,LF82_0815,gcd,CAP74695.1,GI:222031957	CP002516,EKO11_3792,ADX52365.1,jgi:EKO11_3792,GI:323380097	CP000036,SBO_0113,gcd,ABB64846.1,mgcchina:SBO0113,GI:81244138	AP010960,ECO111_0125,gcd,BAI34126.1,GI:257762631	AE014073,S0123,gcd,ecoli:S0123,AAP15665.1,GI:30039931	CU928145,EC55989_0117,gcd,CAU96005.1,GI:218350322	CP000802,EcHS_A0128,gcd,ABV04527.1,tigr:EcHS_A0128,GI:157065272	FM180568,E2348C_0127,gcd,CAS07675.1,GI:215263360	CU928162,ECED1_0128,gcd,CAR06351.1,GI:218425566	CP001846,G2583_0128,gcd,ADD54782.1,nkteda:G2583_0128,GI:290760821	CU928160,ECIAI1_0122,gcd,CAQ97011.1,GI:218359473	FN649414,ETEC_0120,CBI99621.1,GI:309700333	CP001368,ECSP_0125,gcd,ACT70020.1,gcdmuw:ECSP_0125,GI:254590659	AE014075,c0153,gcd,E.coli:c0153,AAN78647.1,GI:26106461	CU928163,ECUMN_0121,gcd,CAR11344.1,GI:218430478	CP001164,ECH74115_0132,gcd,ACI39673.1,tigr:ECH74115_0132,GI:209162240	BA000007,ECs0128,BAB33551.1,GI:13359584	CU928161,ECS88_0133,gcd,CAR01498.1,GI:218363836	CP000946,EcolC_3535,ACA79149.1,jgi:EcolC_3535,GI:169756450	AP009048,Y75_p0121,gcd,YP_488427.1,GI:388476243	CP002797,ECNA114_0116,AEG34938.1,pbluoh:ECNA114_0116,GI:333968133	CP001396,BWG_0117,gcd,ACR63312.1,nktd:BWG_0117,GI:238861314	AM946981,B21_00122,gcd,CAQ30639.1,GI:242375957	CP000247,ECP_0132,ABG68172.1,goetting:ECP0132,GI:110341935	CP001637,EcDH1_3478,ACX41093.1,jgi:EcDH1_3478,GI:260450671	CP000468,APECO1_1861,gcd,ABI99609.1,vmpmisu:APECO1_1861,GI:115511535	AP012030,ECDH1ME8569_0118,gcd,BAJ41974.1,GI:315134815	CP000819,ECB_00123,gcd,ACT37816.1,kribb:ECB_00123,GI:253972145	CP002167,UM146_23425,ADN74004.1,rtl:UM146_23425,GI:307629700	AP010958,ECO103_0124,gcd,BAI29002.1,GI:257757505	AE005174,Z0134,gcd,AAG54428.1,GI:12512839	CP001855,NRG857_00645,ADR25561.1,GI:312944734	AP009240,ECSE_0124,BAG75648.1,GI:209910574	CP001509,ECD_00123,gcd,kribb:ECDb_00123,ACT42024.1,GI:253976354	U00096,b0124,gcd,AAC73235.1,GI:1786316	FN554766,EC042_0123,gcd,CBG32956.1,GI:284919901	CP002185,ECW_m0121,gcd,ADT73671.1,AIBN:ECW_m0121,GI:315059344	AP010953,ECO26_0126,gcd,BAI23487.1,GI:257751985	CP000800,EcE24377A_0126,gcd,ABV17139.1,GI:157077431	CU928164,ECIAI39_0124,gcd,CAR16265.1,GI:218368530	CP002729,UMNK88_123,AEE54789.1,vbsumn:UMNK88_123,GI:332341455	CP001671,ECABU_c01370,gcd,ADN44750.1,goetting:ECABU_c01370,GI:307551975	CP000948,ECDH10B_0104,gcd,ACB01303.1,ecoli:ECDH10B_0104,GI:169887596	AP009378,ECSF_0137,BAI53677.1,GI:281177347	CP001665,ECBD_3495,ACT30494.1,jgi:ECBD_3495,GI:253325892	CP000970,EcSMS35_0134,gcd,ACB19419.1,tigr:EcSMS35_0134,GI:170521241	
OID110	CP001063,SbBS512_E0118,hpt,ACD09792.1,tigr:SbBS512_E0118,GI:187430518	AE005674,SF0122,hpt,mgcchina:SF0000122,AAN41785.2,GI:56383159	CU928161,ECS88_0134,hpt,CAR01499.1,GI:218363837	AP012030,ECDH1ME8569_0119,hpt,BAJ41975.1,GI:315134816	CP002729,UMNK88_124,hpt,AEE54790.1,vbsumn:UMNK88_124,GI:332341456	AP009048,Y75_p0122,hpt,YP_488428.1,GI:388476244	CP001969,ECOK1_0127,hpt,ADE90935.1,jcvi:ECOK1_0127,GI:294492179	CP000247,ECP_0133,ABG68173.1,goetting:ECP0133,GI:110341936	CP001855,NRG857_00650,ADR25562.1,GI:312944735	CP002167,UM146_23430,ADN74005.1,rtl:UM146_23430,GI:307629701	CP000243,UTI89_C0138,hpt,ABE05648.1,GI:91070767	AE005174,Z0136,hpt,AAG54429.1,GI:12512840	CP000038,SSON_0133,hpt,AAZ86927.1,mgcchina:SSO0133,GI:73854220	CP001846,G2583_0129,hpt,ADD54783.1,nkteda:G2583_0129,GI:290760822	FM180568,E2348C_0128,hpt,CAS07676.1,GI:215263361	CP001509,ECD_00124,hpt,kribb:ECDb_00124,ACT42025.1,GI:253976355	AP010953,ECO26_0127,hpt,BAI23488.1,GI:257751986	U00096,b0125,hpt,AAC73236.2,GI:87081689	CP000266,SFV_0116,hpt,ABF02401.1,mgcchina:SFV_0116,GI:110613734	CU928164,ECIAI39_0125,hpt,CAR16266.1,GI:218368531	AP009240,ECSE_0125,BAG75649.1,GI:209910575	CP002797,ECNA114_0117,AEG34939.1,pbluoh:ECNA114_0117,GI:333968134	AE014075,c0154,hpt,E.coli:c0154,AAN78648.1,GI:26106462	CP001396,BWG_0118,hpt,ACR63497.1,nktd:BWG_0118,GI:238861499	CP001665,ECBD_3494,ACT30493.1,jgi:ECBD_3494,GI:253325891	CP000946,EcolC_3534,ACA79148.1,jgi:EcolC_3534,GI:169756449	CP000468,APECO1_1860,hpt,ABI99610.1,vmpmisu:APECO1_1860,GI:115511536	CU928145,EC55989_0118,hpt,CAU96006.1,GI:218350323	AP009378,ECSF_0138,BAI53678.1,GI:281177348	CP001671,ECABU_c01380,hpt,ADN44751.1,goetting:ECABU_c01380,GI:307551976	CP000034,SDY_0034,hpt,ABB60272.1,mgcchina:SDY0034,GI:81239562	CP002516,EKO11_3791,ADX52364.1,jgi:EKO11_3791,GI:323380096	CP002185,ECW_m0122,hpt,ADT73672.1,AIBN:ECW_m0122,GI:315059345	CP001164,ECH74115_0133,hpt,ACI39090.1,tigr:ECH74115_0133,GI:209161657	CU928162,ECED1_0129,hpt,CAR06352.1,GI:218425567	CU651637,LF82_1031,hpt,CAP74696.1,GI:222031958	AE014073,S0124,hpt,ecoli:S0124,AAP15666.1,GI:30039932	CP000819,ECB_00124,hpt,ACT37817.1,kribb:ECB_00124,GI:253972146	CP000800,EcE24377A_0127,hpt,ABV17661.1,GI:157077953	CP001383,SFxv_0128,hpt,ADA72469.1,ChinaCDC:SFxv_0128,GI:281599485	CP002967,WFL_00600,hpt,UF:WFL_00600,AFH09789.1,GI:383403546	CU928163,ECUMN_0122,hpt,CAR11345.1,GI:218430479	AP010960,ECO111_0126,hpt,BAI34127.1,GI:257762632	CP000948,ECDH10B_0105,hpt,ACB01304.1,ecoli:ECDH10B_0105,GI:169887597	FN649414,ETEC_0121,CBI99622.1,GI:309700334	AP010958,ECO103_0125,hpt,BAI29003.1,GI:257757506	BA000007,ECs0129,BAB33552.1,GI:13359585	CP000802,EcHS_A0129,hpt,ABV04528.1,tigr:EcHS_A0129,GI:157065273	CP001637,EcDH1_3477,ACX41092.1,jgi:EcDH1_3477,GI:260450670	CP000970,EcSMS35_0135,hpt,ACB15906.1,tigr:EcSMS35_0135,GI:170517728	CP001368,ECSP_0126,hpt,ACT70021.1,gcdmuw:ECSP_0126,GI:254590660	CU928160,ECIAI1_0123,hpt,CAQ97012.1,GI:218359474	CP000036,SBO_0114,hpt,ABB64847.1,mgcchina:SBO0114,GI:81244139	AM946981,B21_00123,hpt,CAQ30640.1,GI:242375958	FN554766,EC042_0124,hpt,CBG32957.1,GI:284919902	
OID111	CU928160,ECIAI1_0124,can,CAQ97013.1,GI:218359475	CP000247,ECP_0134,ABG68174.1,goetting:ECP0134,GI:110341937	AP010960,ECO111_0127,can,BAI34128.1,GI:257762633	CU928162,ECED1_0130,can,CAR06353.1,GI:218425568	CU928164,ECIAI39_0126,can,CAR16267.1,GI:218368532	CU928161,ECS88_0135,can,CAR01500.1,GI:218363838	AE005674,SF0123,yadF,mgcchina:SF0000123,AAN41786.1,GI:24050332	CP002729,UMNK88_125,AEE54791.1,vbsumn:UMNK88_125,GI:332341457	AE014075,c0155,yadF,E.coli:c0155,AAN78649.1,GI:26106463	CP000468,APECO1_1859,yadF,ABI99611.1,vmpmisu:APECO1_1859,GI:115511537	CP000266,SFV_0117,yadF,ABF02402.1,mgcchina:SFV_0117,GI:110613735	CP000802,EcHS_A0130,can,ABV04529.1,tigr:EcHS_A0130,GI:157065274	CP002185,ECW_m0123,can,ADT73673.1,AIBN:ECW_m0123,GI:315059346	CP001063,SbBS512_E0119,can,ACD08044.1,tigr:SbBS512_E0119,GI:187428770	CP001855,NRG857_00655,ADR25563.1,GI:312944736	CP000800,EcE24377A_0128,can,ABV20544.1,GI:157080836	CP000038,SSON_0134,yadF,AAZ86928.1,mgcchina:SSO0134,GI:73854221	FN649414,ETEC_0122,CBI99623.1,GI:309700335	CP002967,WFL_00605,can,UF:WFL_00605,AFH09790.1,GI:383403547	CP001368,ECSP_0127,can,ACT70022.1,gcdmuw:ECSP_0127,GI:254590661	AE014073,S0125,yadF,ecoli:S0125,AAP15667.1,GI:30039933	U00096,b0126,can,AAC73237.1,GI:1786318	CP000243,UTI89_C0139,yadF,ABE05649.1,GI:91070768	CP001671,ECABU_c01390,yadF,ADN44752.1,goetting:ECABU_c01390,GI:307551977	AP009240,ECSE_0126,BAG75650.1,GI:209910576	CP001665,ECBD_3493,ACT30492.1,jgi:ECBD_3493,GI:253325890	CP001637,EcDH1_3476,ACX41091.1,jgi:EcDH1_3476,GI:260450669	CP002167,UM146_23435,ADN74006.1,rtl:UM146_23435,GI:307629702	CU928163,ECUMN_0123,can,CAR11346.1,GI:218430480	CU651637,LF82_0264,can,CAP74697.1,GI:222031959	AP012030,ECDH1ME8569_0120,can,BAJ41976.1,GI:315134817	CP000034,SDY_0035,yadF,ABB60273.1,mgcchina:SDY0035,GI:81239563	CP000970,EcSMS35_0136,can,ACB16573.1,tigr:EcSMS35_0136,GI:170518395	CP001969,ECOK1_0128,can,ADE91460.1,jcvi:ECOK1_0128,GI:294492704	CP000946,EcolC_3533,ACA79147.1,jgi:EcolC_3533,GI:169756448	CP001383,SFxv_0129,can,ADA72470.1,ChinaCDC:SFxv_0129,GI:281599486	AP010953,ECO26_0128,can,BAI23489.1,GI:257751987	FN554766,EC042_0125,can,CBG32958.1,GI:284919903	CP001846,G2583_0130,can,ADD54784.1,nkteda:G2583_0130,GI:290760823	BA000007,ECs0130,BAB33553.1,GI:13359586	AP009048,Y75_p0123,can,YP_488429.1,GI:388476245	AP010958,ECO103_0126,can,BAI29004.1,GI:257757507	AP009378,ECSF_0139,BAI53679.1,GI:281177349	CP001509,ECD_00125,yadF,kribb:ECDb_00125,ACT42026.1,GI:253976356	CP000819,ECB_00125,yadF,ACT37818.1,kribb:ECB_00125,GI:253972147	AE005174,Z0137,yadF,AAG54430.1,GI:12512841	CP002797,ECNA114_0118,yadF,AEG34940.1,pbluoh:ECNA114_0118,GI:333968135	CP000948,ECDH10B_0106,can,ACB01305.1,ecoli:ECDH10B_0106,GI:169887598	CP001164,ECH74115_0134,can,ACI38347.1,tigr:ECH74115_0134,GI:209160914	CP002516,EKO11_3790,ADX52363.1,jgi:EKO11_3790,GI:323380095	CU928145,EC55989_0119,can,CAU96007.1,GI:218350324	FM180568,E2348C_0129,can,CAS07677.1,GI:215263362	CP000036,SBO_0115,yadF,ABB64848.1,mgcchina:SBO0115,GI:81244140	CP001396,BWG_0119,can,ACR62106.1,nktd:BWG_0119,GI:238860108	AM946981,B21_00124,can,CAQ30641.1,GI:242375959	
OID112	BA000007,ECs0131,BAB33554.1,GI:13359587	CU928160,ECIAI1_0125,yadG,CAQ97014.1,GI:218359476	CP000819,ECB_00126,yadG,ACT37819.1,kribb:ECB_00126,GI:253972148	CP001969,ECOK1_0129,ADE88875.1,jcvi:ECOK1_0129,GI:294490119	CP002797,ECNA114_0119,yadG,AEG34941.1,pbluoh:ECNA114_0119,GI:333968136	FN554766,EC042_0126,CBG32959.1,GI:284919904	CP001637,EcDH1_3475,ACX41090.1,jgi:EcDH1_3475,GI:260450668	AM946981,B21_00125,yadG,CAQ30642.1,GI:242375960	CP000800,EcE24377A_0129,ABV16613.1,GI:157076905	CP000036,SBO_0116,yadG,ABB64849.1,mgcchina:SBO0116,GI:81244141	CP001063,SbBS512_E0120,ACD06361.1,tigr:SbBS512_E0120,GI:187427087	CP001396,BWG_0120,yadG,ACR65229.1,nktd:BWG_0120,GI:238863231	AE005174,Z0138,yadG,AAG54431.1,GI:12512842	CP000948,ECDH10B_0107,yadG,ACB01306.1,ecoli:ECDH10B_0107,GI:169887599	CP001671,ECABU_c01400,yadG,ADN44753.1,goetting:ECABU_c01400,GI:307551978	CP000946,EcolC_3532,ACA79146.1,jgi:EcolC_3532,GI:169756447	AP009240,ECSE_0127,BAG75651.1,GI:209910577	CP001855,NRG857_00660,ADR25564.1,GI:312944737	FN649414,ETEC_0123,yadG,CBI99624.1,GI:309700336	AP010953,ECO26_0129,yadG,BAI23490.1,GI:257751988	CP000468,APECO1_1858,yadG,ABI99612.1,vmpmisu:APECO1_1858,GI:115511538	CP002516,EKO11_3789,ADX52362.1,jgi:EKO11_3789,GI:323380094	CU928162,ECED1_0131,yadG,CAR06354.1,GI:218425569	CP002967,WFL_00610,yadG,UF:WFL_00610,AFH09791.1,GI:383403548	CU651637,LF82_2477,yadG,CAP74698.1,GI:222031960	CP000038,SSON_0135,yadG,AAZ86929.1,mgcchina:SSO0135,GI:73854222	CP002167,UM146_23440,ADN74007.1,rtl:UM146_23440,GI:307629703	AE014075,c0156,yadG,E.coli:c0156,AAN78650.1,GI:26106464	CU928164,ECIAI39_0127,yadG,CAR16268.1,GI:218368533	CU928145,EC55989_0120,yadG,CAU96008.1,GI:218350325	CP002729,UMNK88_126,AEE54792.1,vbsumn:UMNK88_126,GI:332341458	CP000243,UTI89_C0140,yadG,ABE05650.1,GI:91070769	AE014073,S0126,yadG,ecoli:S0126,AAP15668.1,GI:30039934	CP000802,EcHS_A0131,ABV04530.1,tigr:EcHS_A0131,GI:157065275	AE005674,SF0124,yadG,mgcchina:SF0000124,AAN41787.1,GI:24050333	CP001846,G2583_0131,yadG,ADD54785.1,nkteda:G2583_0131,GI:290760824	AP009048,Y75_p0124,yadG,YP_488430.1,GI:388476246	AP009378,ECSF_0140,BAI53680.1,GI:281177350	CP002185,ECW_m0124,yadG,ADT73674.1,AIBN:ECW_m0124,GI:315059347	U00096,b0127,yadG,AAC73238.1,GI:1786319	CP000266,SFV_0118,yadG,ABF02403.1,mgcchina:SFV_0118,GI:110613736	CP001509,ECD_00126,yadG,kribb:ECDb_00126,ACT42027.1,GI:253976357	AP012030,ECDH1ME8569_0121,yadG,BAJ41977.1,GI:315134818	FM180568,E2348C_0130,yadG,CAS07678.1,GI:215263363	CP000247,ECP_0135,ABG68175.1,goetting:ECP0135,GI:110341938	AP010960,ECO111_0128,yadG,BAI34129.1,GI:257762634	CP001368,ECSP_0128,yadG,ACT70023.1,gcdmuw:ECSP_0128,GI:254590662	AP010958,ECO103_0127,yadG,BAI29005.1,GI:257757508	CU928161,ECS88_0136,yadG,CAR01501.1,GI:218363839	CP000970,EcSMS35_0137,ACB17145.1,tigr:EcSMS35_0137,GI:170518967	CP001164,ECH74115_0135,ACI37933.1,tigr:ECH74115_0135,GI:209160500	CP000034,SDY_0036,yadG,ABB60274.1,mgcchina:SDY0036,GI:81239564	CU928163,ECUMN_0124,yadG,CAR11347.1,GI:218430481	CP001383,SFxv_0130,ADA72471.1,ChinaCDC:SFxv_0130,GI:281599487	CP001665,ECBD_3492,ACT30491.1,jgi:ECBD_3492,GI:253325889	
OID113	CU651637,LF82_2478,yadH,CAP74699.1,GI:222031961	AP012030,ECDH1ME8569_0122,yadH,BAJ41978.1,GI:315134819	CP002167,UM146_23445,ADN74008.1,rtl:UM146_23445,GI:307629704	CU928164,ECIAI39_0128,yadH,CAR16269.1,GI:218368534	CP001164,ECH74115_0136,ACI35330.1,tigr:ECH74115_0136,GI:209157897	CU928163,ECUMN_0126,yadH,CAR11348.1,GI:218430482	CP000802,EcHS_A0132,ABV04531.1,tigr:EcHS_A0132,GI:157065276	CP001855,NRG857_00665,ADR25565.1,GI:312944738	CP001969,ECOK1_0130,ADE89391.1,jcvi:ECOK1_0130,GI:294490635	AP009048,Y75_p0125,yadH,YP_488431.1,GI:388476247	CP000036,SBO_0117,yadH,ABB64850.1,mgcchina:SBO0117,GI:81244142	CU928160,ECIAI1_0126,yadH,CAQ97015.1,GI:218359477	AP009378,ECSF_0141,BAI53681.1,GI:281177351	CP000243,UTI89_C0141,yadH,ABE05651.1,GI:91070770	FN554766,EC042_0127,CBG32960.1,GI:284919905	CP002729,UMNK88_127,AEE54793.1,vbsumn:UMNK88_127,GI:332341459	CP000247,ECP_0136,ABG68176.1,goetting:ECP0136,GI:110341939	CP001637,EcDH1_3474,ACX41089.1,jgi:EcDH1_3474,GI:260450667	AP009240,ECSE_0128,BAG75652.1,GI:209910578	CP000038,SSON_0136,yadH,AAZ86930.1,mgcchina:SSO0136,GI:73854223	CP001383,SFxv_0131,ADA72472.1,ChinaCDC:SFxv_0131,GI:281599488	CP001509,ECD_00127,yadH,kribb:ECDb_00127,ACT42028.1,GI:253976358	CP001063,SbBS512_E0121,ACD06749.1,tigr:SbBS512_E0121,GI:187427475	CU928162,ECED1_0133,yadH,CAR06355.1,GI:218425570	AM946981,B21_00126,yadH,CAQ30643.1,GI:242375961	CP002516,EKO11_3788,ADX52361.1,jgi:EKO11_3788,GI:323380093	CP000970,EcSMS35_0138,ACB15592.1,tigr:EcSMS35_0138,GI:170517414	CP001671,ECABU_c01410,yadH,ADN44754.1,goetting:ECABU_c01410,GI:307551979	CP000266,SFV_0119,yadH,ABF02404.1,mgcchina:SFV_0119,GI:110613737	CP001665,ECBD_3491,ACT30490.1,jgi:ECBD_3491,GI:253325888	AE014075,c0157,yadH,E.coli:c0157,AAN78651.1,GI:26106465	FM180568,E2348C_0131,yadH,CAS07679.1,GI:215263364	BA000007,ECs0132,BAB33555.1,GI:13359588	CU928161,ECS88_0138,yadH,CAR01503.1,GI:218363840	CP002967,WFL_00615,yadH,UF:WFL_00615,AFH09792.1,GI:383403549	CP001846,G2583_0132,yadH,ADD54786.1,nkteda:G2583_0132,GI:290760825	AE005174,Z0139,yadH,AAG54432.1,GI:12512843	CP002185,ECW_m0125,yadH,ADT73675.1,AIBN:ECW_m0125,GI:315059348	CP000468,APECO1_1857,ABI99613.1,vmpmisu:APECO1_1857,GI:115511539	AE014073,S0127,yadH,ecoli:S0127,AAP15669.1,GI:30039935	CP000946,EcolC_3531,ACA79145.1,jgi:EcolC_3531,GI:169756446	CU928145,EC55989_0122,yadH,CAU96009.1,GI:218350326	CP001396,BWG_0121,yadH,ACR65242.1,nktd:BWG_0121,GI:238863244	AP010960,ECO111_0129,yadH,BAI34130.1,GI:257762635	CP000800,EcE24377A_0130,ABV19621.1,GI:157079913	CP000034,SDY_0037,yadH,ABB60275.1,mgcchina:SDY0037,GI:81239565	AP010958,ECO103_0128,yadH,BAI29006.1,GI:257757509	AE005674,SF0125,yadH,mgcchina:SF0000125,AAN41788.1,GI:24050334	CP000948,ECDH10B_0108,yadH,ACB01307.1,ecoli:ECDH10B_0108,GI:169887600	CP001368,ECSP_0129,yadH,ACT70024.1,gcdmuw:ECSP_0129,GI:254590663	U00096,b0128,yadH,AAC73239.1,GI:1786320	CP002797,ECNA114_0120,yadH,AEG34942.1,pbluoh:ECNA114_0120,GI:333968137	CP000819,ECB_00127,yadH,ACT37820.1,kribb:ECB_00127,GI:253972149	AP010953,ECO26_0130,yadH,BAI23491.1,GI:257751989	FN649414,ETEC_0124,yadH,CBI99625.1,GI:309700337	
OID114	CP001164,ECH74115_0137,ACI34737.1,tigr:ECH74115_0137,GI:209157304	CP001637,EcDH1_3473,ACX41088.1,jgi:EcDH1_3473,GI:260450666	AP012030,ECDH1ME8569_0123,yadI,BAJ41979.1,GI:315134820	CP000970,EcSMS35_0139,ACB18683.1,tigr:EcSMS35_0139,GI:170520505	FM180568,E2348C_0132,yadI,CAS07680.1,GI:215263365	BA000007,ECs0133,BAB33556.1,GI:13359589	CU928162,ECED1_0134,yadI,CAR06356.1,GI:218425571	CP002516,EKO11_3787,ADX52360.1,jgi:EKO11_3787,GI:323380092	AP009240,ECSE_0129,BAG75653.1,GI:209910579	CP001383,SFxv_0132,ADA72473.1,ChinaCDC:SFxv_0132,GI:281599489	CP002185,ECW_m0126,yadI,ADT73676.1,AIBN:ECW_m0126,GI:315059349	CP000946,EcolC_3530,ACA79144.1,jgi:EcolC_3530,GI:169756445	CP001396,BWG_0122,yadI,ACR65057.1,nktd:BWG_0122,GI:238863059	CP002729,UMNK88_128,AEE54794.1,vbsumn:UMNK88_128,GI:332341460	AE014075,c0158,yadI,E.coli:c0158,AAN78652.1,GI:26106466	CU928164,ECIAI39_0129,yadI,CAR16270.1,GI:218368535	CP002167,UM146_23450,ADN74009.1,rtl:UM146_23450,GI:307629705	AP010960,ECO111_0130,yadI,BAI34131.1,GI:257762636	CP001509,ECD_00128,yadI,kribb:ECDb_00128,ACT42029.1,GI:253976359	CP000819,ECB_00128,yadI,ACT37821.1,kribb:ECB_00128,GI:253972150	CU651637,LF82_2479,yadI,CAP74700.1,GI:222031962	AP009378,ECSF_0142,BAI53682.1,GI:281177352	CP000948,ECDH10B_0109,yadI,ACB01308.1,ecoli:ECDH10B_0109,GI:169887601	CP001063,SbBS512_E0122,ACD09940.1,tigr:SbBS512_E0122,GI:187430666	CP002797,ECNA114_0121,yadI,AEG34943.1,pbluoh:ECNA114_0121,GI:333968138	CU928160,ECIAI1_0127,yadI,CAQ97016.1,GI:218359478	CP002967,WFL_00620,yadI,UF:WFL_00620,AFH09793.1,GI:383403550	AE005174,Z0140,yadI,AAG54433.1,GI:12512844	CP001665,ECBD_3490,ACT30489.1,jgi:ECBD_3490,GI:253325887	AP009048,Y75_p0126,yadI,YP_488432.1,GI:388476248	CP000468,APECO1_1856,yadI,ABI99614.1,vmpmisu:APECO1_1856,GI:115511540	CU928145,EC55989_0123,yadI,CAU96010.1,GI:218350327	U00096,b0129,yadI,AAC73240.1,GI:1786321	CP000802,EcHS_A0133,ABV04532.1,tigr:EcHS_A0133,GI:157065277	FN649414,ETEC_0125,yadI,CBI99626.1,GI:309700338	CU928161,ECS88_0139,yadI,CAR01504.1,GI:218363841	CP001368,ECSP_0130,yadI,ACT70025.1,gcdmuw:ECSP_0130,GI:254590664	CP001969,ECOK1_0131,ADE92278.1,jcvi:ECOK1_0131,GI:294493522	CP000036,SBO_0118,yadI,ABB64851.1,mgcchina:SBO0118,GI:81244143	CU928163,ECUMN_0127,yadI,CAR11349.1,GI:218430483	AE014073,S0128,yadI,ecoli:S0128,AAP15670.1,GI:30039936	CP000034,SDY_0038,yadI,ABB60276.1,mgcchina:SDY0038,GI:81239566	FN554766,EC042_0128,CBG32961.1,GI:284919906	AM946981,B21_00127,yadI,CAQ30644.1,GI:242375962	AP010953,ECO26_0131,yadI,BAI23492.1,GI:257751990	CP001846,G2583_0133,yadI,ADD54787.1,nkteda:G2583_0133,GI:290760826	CP001671,ECABU_c01420,yadI,ADN44755.1,goetting:ECABU_c01420,GI:307551980	CP001855,NRG857_00670,ADR25566.1,GI:312944739	CP000247,ECP_0137,ABG68177.1,goetting:ECP0137,GI:110341940	CP000243,UTI89_C0142,yadI,ABE05652.1,GI:91070771	CP000038,SSON_0137,yadI,AAZ86931.1,mgcchina:SSO0137,GI:73854224	AP010958,ECO103_0129,yadI,BAI29007.1,GI:257757510	CP000800,EcE24377A_0131,ABV20938.1,GI:157081230	AE005674,SF0126,yadI,mgcchina:SF0000126,AAN41789.1,GI:24050335	
OID115	CP001855,NRG857_00675,ADR25567.1,GI:312944740	CP000800,EcE24377A_0132,ABV18581.1,GI:157078873	CP000034,SDY_0040,yadE,ABB60278.1,mgcchina:SDY0040,GI:81239568	BA000007,ECs0134,BAB33557.1,GI:13359590	CP000802,EcHS_A0134,ABV04533.1,tigr:EcHS_A0134,GI:157065278	CP000266,SFV_0120,yadE,ABF02405.1,mgcchina:SFV_0120,GI:110613738	CU928161,ECS88_0140,yadE,CAR01505.1,GI:218363842	CP000468,APECO1_1855,yadE,ABI99615.1,vmpmisu:APECO1_1855,GI:115511541	CU928162,ECED1_0135,yadE,CAR06357.1,GI:218425572	CP000970,EcSMS35_0140,ACB16697.1,tigr:EcSMS35_0140,GI:170518519	AM946981,B21_00128,yadE,CAQ30645.1,GI:242375963	CU651637,LF82_2476,yadE,CAP74701.1,GI:222031963	FM180568,E2348C_0133,yadE,CAS07681.1,GI:215263366	CP000948,ECDH10B_0110,yadE,ACB01309.1,ecoli:ECDH10B_0110,GI:169887602	CP001846,G2583_0134,yadE,ADD54788.1,nkteda:G2583_0134,GI:290760827	CU928164,ECIAI39_0130,yadE,CAR16271.1,GI:218368536	CU928160,ECIAI1_0128,yadE,CAQ97017.1,GI:218359479	AE005674,SF0127,yadE,mgcchina:SF0000127,AAN41790.2,GI:56383160	AP009048,Y75_p0127,yadE,YP_488433.1,GI:388476249	CP000946,EcolC_3529,ACA79143.1,jgi:EcolC_3529,GI:169756444	CP000243,UTI89_C0143,yadE,ABE05653.1,GI:91070772	CP000819,ECB_00129,yadE,ACT37822.1,kribb:ECB_00129,GI:253972151	AP010958,ECO103_0130,yadE,BAI29008.1,GI:257757511	AE014073,S0129,yadE,ecoli:S0129,AAP15671.1,GI:30039937	AP009378,ECSF_0143,BAI53683.1,GI:281177353	AE014075,c0159,yadE,E.coli:c0159,AAN78653.1,GI:26106467	CP001509,ECD_00129,yadE,kribb:ECDb_00129,ACT42030.1,GI:253976360	CP001368,ECSP_0131,yadE,ACT70026.1,gcdmuw:ECSP_0131,GI:254590665	AP010960,ECO111_0131,yadE,BAI34132.1,GI:257762637	AP010953,ECO26_0132,yadE,BAI23493.1,GI:257751991	AP009240,ECSE_0130,BAG75654.1,GI:209910580	CP000038,SSON_0138,yadE,AAZ86932.1,mgcchina:SSO0138,GI:73854225	FN649414,ETEC_0126,yadE,CBI99627.1,GI:309700339	CP002967,WFL_00625,yadE,UF:WFL_00625,AFH09794.1,GI:383403551	CP001383,SFxv_0133,ADA72474.1,ChinaCDC:SFxv_0133,GI:281599490	CP001969,ECOK1_0132,ADE88340.1,jcvi:ECOK1_0132,GI:294489584	CP002516,EKO11_3786,ADX52359.1,jgi:EKO11_3786,GI:323380091	CP001665,ECBD_3489,ACT30488.1,jgi:ECBD_3489,GI:253325886	CP001637,EcDH1_3472,ACX41087.1,jgi:EcDH1_3472,GI:260450665	AP012030,ECDH1ME8569_0124,yadE,BAJ41980.1,GI:315134821	CP000247,ECP_0138,ABG68178.1,goetting:ECP0138,GI:110341941	AE005174,Z0141,yadE,AAG54434.1,GI:12512845	CP001671,ECABU_c01430,yadE,ADN44756.1,goetting:ECABU_c01430,GI:307551981	CP002167,UM146_23455,ADN74010.1,rtl:UM146_23455,GI:307629706	CP002729,UMNK88_129,AEE54795.1,vbsumn:UMNK88_129,GI:332341461	U00096,b0130,yadE,AAC73241.1,GI:1786322	CP001164,ECH74115_0138,ACI35031.1,tigr:ECH74115_0138,GI:209157598	CU928163,ECUMN_0128,yadE,CAR11350.1,GI:218430484	CU928145,EC55989_0124,yadE,CAU96011.1,GI:218350328	FN554766,EC042_0129,CBG32962.1,GI:284919907	CP001396,BWG_0123,yadE,ACR64834.1,nktd:BWG_0123,GI:238862836	CP002797,ECNA114_0122,AEG34944.1,pbluoh:ECNA114_0122,GI:333968139	CP002185,ECW_m0127,yadE,ADT73677.1,AIBN:ECW_m0127,GI:315059350	
OID116	CU651637,LF82_1594,panD,CAP74702.1,GI:222031964	CP000802,EcHS_A0135,panD,ABV04534.1,tigr:EcHS_A0135,GI:157065279	CP000946,EcolC_3528,ACA79142.1,jgi:EcolC_3528,GI:169756443	CP001063,SbBS512_E0124,panD,ACD09192.1,tigr:SbBS512_E0124,GI:187429918	U00096,b0131,panD,AAC73242.1,GI:1786323	CP002729,UMNK88_130,panD,AEE54796.1,vbsumn:UMNK88_130,GI:332341462	CP000819,ECB_00130,panD,ACT37823.1,kribb:ECB_00130,GI:253972152	AE005174,Z0142,panD,AAG54435.1,GI:12512846	CP000266,SFV_0121,panD,ABF02406.1,mgcchina:SFV_0121,GI:110613739	CP001396,BWG_0124,panD,ACR62019.1,nktd:BWG_0124,GI:238860021	CU928145,EC55989_0125,panD,CAU96012.1,GI:218350329	CU928164,ECIAI39_0131,panD,CAR16272.1,GI:218368537	AE014075,c0160,panD,E.coli:c0160,AAN78654.1,GI:26106468	CP001164,ECH74115_0139,panD,ACI35758.1,tigr:ECH74115_0139,GI:209158325	AP010958,ECO103_0131,panD,BAI29009.1,GI:257757512	AE005674,SF0128,panD,mgcchina:SF0000128,AAN41791.2,GI:56383161	CP001671,ECABU_c01450,panD,ADN44758.1,goetting:ECABU_c01450,GI:307551983	CP001665,ECBD_3488,ACT30487.1,jgi:ECBD_3488,GI:253325885	CP002967,WFL_00630,panD,UF:WFL_00630,AFH09795.1,GI:383403552	CP001637,EcDH1_3471,ACX41086.1,jgi:EcDH1_3471,GI:260450664	CP000247,ECP_0139,ABG68179.1,goetting:ECP0139,GI:110341942	CU928162,ECED1_0136,panD,CAR06358.1,GI:218425573	AP010960,ECO111_0132,panD,BAI34133.1,GI:257762638	CP002516,EKO11_3785,ADX52358.1,jgi:EKO11_3785,GI:323380090	FN649414,ETEC_0127,CBI99628.1,GI:309700340	CP001846,G2583_0135,panD,ADD54789.1,nkteda:G2583_0135,GI:290760828	CP000970,EcSMS35_0141,panD,ACB19700.1,tigr:EcSMS35_0141,GI:170521522	FM180568,E2348C_0134,panD,CAS07682.1,GI:215263367	CP000243,UTI89_C0144,panD,ABE05654.1,GI:91070773	AP009378,ECSF_0144,BAI53684.1,GI:281177354	CP001969,ECOK1_0133,panD,ADE91357.1,jcvi:ECOK1_0133,GI:294492601	CP001509,ECD_00130,panD,kribb:ECDb_00130,ACT42031.1,GI:253976361	AP009048,Y75_p0128,panD,YP_488434.1,GI:388476250	AM946981,B21_00129,panD,CAQ30646.1,GI:242375964	CP000036,SBO_0120,panD,ABB64852.1,mgcchina:SBO0120,GI:81244144	CP000800,EcE24377A_0133,panD,ABV19369.1,GI:157079661	CP002167,UM146_23460,ADN74011.1,rtl:UM146_23460,GI:307629707	AP009240,ECSE_0131,BAG75655.1,GI:209910581	CP000948,ECDH10B_0111,panD,ACB01310.1,ecoli:ECDH10B_0111,GI:169887603	CP000034,SDY_0041,panD,ABB60279.1,mgcchina:SDY0041,GI:81239569	CP001383,SFxv_0135,panD,ADA72476.1,ChinaCDC:SFxv_0135,GI:281599492	CP002185,ECW_m0128,panD,ADT73678.1,AIBN:ECW_m0128,GI:315059351	CP000038,SSON_0139,panD,AAZ86933.1,mgcchina:SSO0139,GI:73854226	AP010953,ECO26_0133,panD,BAI23494.1,GI:257751992	CU928161,ECS88_0141,panD,CAR01506.1,GI:218363843	CU928163,ECUMN_0129,panD,CAR11351.1,GI:218430485	AP012030,ECDH1ME8569_0125,panD,BAJ41981.1,GI:315134822	AE014073,S0130,panD,ecoli:S0130,AAP15672.1,GI:30039938	CU928160,ECIAI1_0129,panD,CAQ97018.1,GI:218359480	BA000007,ECs0135,BAB33558.1,GI:13359591	CP001855,NRG857_00680,ADR25568.1,GI:312944741	CP002797,ECNA114_0123,panD,AEG34945.1,pbluoh:ECNA114_0123,GI:333968140	CP000468,APECO1_1854,ABI99616.1,vmpmisu:APECO1_1854,GI:115511542	FN554766,EC042_0130,panD,CBG32963.1,GI:284919908	CP001368,ECSP_0132,panD,ACT70027.1,gcdmuw:ECSP_0132,GI:254590666	
OID117	U00096,b0133,panC,AAC73244.1,GI:1786325	CP001665,ECBD_3486,ACT30485.1,jgi:ECBD_3486,GI:253325883	AP010958,ECO103_0133,panC,BAI29011.1,GI:257757514	CP001164,ECH74115_0142,panC,ACI37358.1,tigr:ECH74115_0142,GI:209159925	CP000243,UTI89_C0147,panC,ABE05657.1,GI:91070776	CP001637,EcDH1_3469,ACX41084.1,jgi:EcDH1_3469,GI:260450662	CP000468,APECO1_1852,panC,ABI99618.1,vmpmisu:APECO1_1852,GI:115511544	CU928163,ECUMN_0131,panC,CAR11353.1,GI:218430487	CP002967,WFL_00640,panC,UF:WFL_00640,AFH09797.1,GI:383403554	AP012030,ECDH1ME8569_0127,panC,BAJ41983.1,GI:315134824	CU928164,ECIAI39_0134,panC,CAR16274.1,GI:218368539	CP000266,SFV_0123,panC,ABF02408.1,mgcchina:SFV_0123,GI:110613741	CP002185,ECW_m0130,panC,ADT73680.1,AIBN:ECW_m0130,GI:315059353	CP001368,ECSP_0134,panC,ACT70029.1,gcdmuw:ECSP_0134,GI:254590668	AE005174,Z0144,panC,AAG54437.1,GI:12512848	AP009378,ECSF_0146,BAI53686.1,GI:281177356	CU651637,LF82_1593,panC,CAP74704.1,GI:222031966	CP002797,ECNA114_0126,AEG34948.1,pbluoh:ECNA114_0126,GI:333968143	AE014073,S0132,panC,ecoli:S0132,AAP15674.1,GI:30039940	CU928160,ECIAI1_0131,panC,CAQ97020.1,GI:218359482	FM180568,E2348C_0136,panC,CAS07684.1,GI:215263369	AP009048,Y75_p0130,panC,YP_488436.1,GI:388476252	CP000802,EcHS_A0137,panC,ABV04536.1,tigr:EcHS_A0137,GI:157065281	AP010953,ECO26_0135,panC,BAI23496.1,GI:257751994	CP000038,SSON_0141,panC,AAZ86935.1,mgcchina:SSO0141,GI:73854228	CP001671,ECABU_c01480,panC,ADN44761.1,goetting:ECABU_c01480,GI:307551986	CP000247,ECP_0142,ABG68182.1,goetting:ECP0142,GI:110341945	CP001855,NRG857_00690,panC,ADR25570.1,GI:312944743	CP001383,SFxv_0137,panC,ADA72478.1,ChinaCDC:SFxv_0137,GI:281599494	FN554766,EC042_0134,panC,CBG32966.1,GI:284919911	CP000800,EcE24377A_0136,panC,ABV20126.1,GI:157080418	BA000007,ECs0137,BAB33560.1,GI:13359593	CP000970,EcSMS35_0144,panC,ACB15674.1,tigr:EcSMS35_0144,GI:170517496	CP002167,UM146_23470,panC,ADN74013.1,rtl:UM146_23470,GI:307629709	CP002516,EKO11_3783,ADX52356.1,jgi:EKO11_3783,GI:323380088	CP000034,SDY_0155,panC,ABB60389.1,mgcchina:SDY0155,GI:81239679	AM946981,B21_00131,panC,CAQ30648.1,GI:242375966	CP000036,SBO_0122,panC,ABB64854.1,mgcchina:SBO0122,GI:81244146	CU928161,ECS88_0143,panC,CAR01508.1,GI:218363845	CP000946,EcolC_3526,ACA79140.1,jgi:EcolC_3526,GI:169756441	CP001396,BWG_0126,panC,ACR63973.1,nktd:BWG_0126,GI:238861975	CP001969,ECOK1_0135,panC,ADE90319.1,jcvi:ECOK1_0135,GI:294491563	AP010960,ECO111_0134,panC,BAI34135.1,GI:257762640	CP000948,ECDH10B_0113,panC,ACB01312.1,ecoli:ECDH10B_0113,GI:169887605	AE005674,SF0130,panC,mgcchina:SF0000130,AAN41793.1,GI:24050339	CU928162,ECED1_0138,panC,CAR06360.1,GI:218425575	CP001846,G2583_0137,panC,ADD54791.1,nkteda:G2583_0137,GI:290760830	FN649414,ETEC_0129,panC,CBI99630.1,GI:309700342	CP001063,SbBS512_E0126,panC,ACD07357.1,tigr:SbBS512_E0126,GI:187428083	CP001509,ECD_00132,panC,kribb:ECDb_00132,ACT42033.1,GI:253976363	CP002729,UMNK88_133,panC,AEE54799.1,vbsumn:UMNK88_133,GI:332341465	CP000819,ECB_00132,panC,ACT37825.1,kribb:ECB_00132,GI:253972154	AP009240,ECSE_0133,BAG75657.1,GI:209910583	CU928145,EC55989_0127,panC,CAU96014.1,GI:218350331	AE014075,c0164,panC,E.coli:c0164,AAN78658.1,GI:26106472	
OID118	CU928163,ECUMN_0132,panB,CAR11354.1,GI:218430488	CU651637,LF82_1592,panB,CAP74705.1,GI:222031967	AE014073,S0133,panB,ecoli:S0133,AAP15675.1,GI:30039941	CP001368,ECSP_0135,panB,ACT70030.1,gcdmuw:ECSP_0135,GI:254590669	CP002967,WFL_00645,panB,UF:WFL_00645,AFH09798.1,GI:383403555	CU928145,EC55989_0128,panB,CAU96015.1,GI:218350332	U00096,b0134,panB,AAC73245.1,GI:1786326	CP000802,EcHS_A0138,panB,ABV04537.1,tigr:EcHS_A0138,GI:157065282	CP000247,ECP_0143,ABG68183.1,goetting:ECP0143,GI:110341946	CP000266,SFV_0124,panB,ABF02409.1,mgcchina:SFV_0124,GI:110613742	AE005674,SF0131,panB,mgcchina:SF0000131,AAN41794.1,GI:24050340	AP009378,ECSF_0147,BAI53687.1,GI:281177357	FN554766,EC042_0135,panB,CBG32967.1,GI:284919912	CP001063,SbBS512_E0127,panB,ACD09937.1,tigr:SbBS512_E0127,GI:187430663	CP002729,UMNK88_134,panB,AEE54800.1,vbsumn:UMNK88_134,GI:332341466	CP001383,SFxv_0138,panB,ADA72479.1,ChinaCDC:SFxv_0138,GI:281599495	CU928162,ECED1_0139,panB,CAR06361.1,GI:218425576	CP000034,SDY_0154,panB,ABB60388.1,mgcchina:SDY0154,GI:81239678	CP000970,EcSMS35_0145,panB,ACB18352.1,tigr:EcSMS35_0145,GI:170520174	AP009048,Y75_p0131,panB,YP_488437.1,GI:388476253	AP010960,ECO111_0135,panB,BAI34136.1,GI:257762641	CP000036,SBO_0123,panB,ABB64855.1,mgcchina:SBO0123,GI:81244147	CP000468,APECO1_1851,panB,ABI99619.1,vmpmisu:APECO1_1851,GI:115511545	AP010953,ECO26_0136,panB,BAI23497.1,GI:257751995	AE014075,c0165,panB,E.coli:c0165,AAN78659.1,GI:26106473	CU928164,ECIAI39_0135,panB,CAR16275.1,GI:218368540	CP001846,G2583_0138,panB,ADD54792.1,nkteda:G2583_0138,GI:290760831	CP001969,ECOK1_0136,panB,ADE91101.1,jcvi:ECOK1_0136,GI:294492345	CU928160,ECIAI1_0132,panB,CAQ97021.1,GI:218359483	FM180568,E2348C_0137,panB,CAS07685.1,GI:215263370	CP000819,ECB_00133,panB,ACT37826.1,kribb:ECB_00133,GI:253972155	FN649414,ETEC_0130,panB,CBI99631.1,GI:309700343	CP000948,ECDH10B_0114,panB,ACB01313.1,ecoli:ECDH10B_0114,GI:169887606	CP001396,BWG_0127,panB,ACR61821.1,nktd:BWG_0127,GI:238859823	CP002167,UM146_23475,panB,ADN74014.1,rtl:UM146_23475,GI:307629710	AE005174,Z0145,panB,AAG54438.1,GI:12512849	AP012030,ECDH1ME8569_0128,panB,BAJ41984.1,GI:315134825	CP001509,ECD_00133,panB,kribb:ECDb_00133,ACT42034.1,GI:253976364	CP000243,UTI89_C0148,panB,ABE05658.1,GI:91070777	CP000946,EcolC_3525,ACA79139.1,jgi:EcolC_3525,GI:169756440	AP010958,ECO103_0134,panB,BAI29012.1,GI:257757515	AP009240,ECSE_0134,BAG75658.1,GI:209910584	CP001665,ECBD_3485,ACT30484.1,jgi:ECBD_3485,GI:253325882	CP000038,SSON_0142,panB,AAZ86936.1,mgcchina:SSO0142,GI:73854229	CP001855,NRG857_00695,panB,ADR25571.1,GI:312944744	BA000007,ECs0138,BAB33561.1,GI:13359594	CP001637,EcDH1_3468,ACX41083.1,jgi:EcDH1_3468,GI:260450661	CP000800,EcE24377A_0137,panB,ABV20645.1,GI:157080937	CP002185,ECW_m0131,panB,ADT73681.1,AIBN:ECW_m0131,GI:315059354	CP001164,ECH74115_0143,panB,ACI38236.1,tigr:ECH74115_0143,GI:209160803	CP002516,EKO11_3782,ADX52355.1,jgi:EKO11_3782,GI:323380087	AM946981,B21_00132,panB,CAQ30649.1,GI:242375967	CP001671,ECABU_c01490,panB,ADN44762.1,goetting:ECABU_c01490,GI:307551987	CU928161,ECS88_0144,panB,CAR01509.1,GI:218363846	
OID119	CP002516,EKO11_3781,ADX52354.1,jgi:EKO11_3781,GI:323380086	CP000948,ECDH10B_0115,yadC,ACB01314.1,ecoli:ECDH10B_0115,GI:169887607	CP001665,ECBD_3484,ACT30483.1,jgi:ECBD_3484,GI:253325881	AP009240,ECSE_0135,BAG75659.1,GI:209910585	CP001637,EcDH1_3467,ACX41082.1,jgi:EcDH1_3467,GI:260450660	U00096,b0135,yadC,AAC73246.1,GI:1786328	CP001396,BWG_0128,yadC,ACR64384.1,nktd:BWG_0128,GI:238862386	CP000243,UTI89_C0149,yadC,ABE05659.1,GI:91070778	CP002185,ECW_m0132,yadC,ADT73682.1,AIBN:ECW_m0132,GI:315059355	AP010958,ECO103_0135,yadC,BAI29013.1,GI:257757516	CU928163,ECUMN_0133,CAR11355.1,GI:218430489	CP002967,WFL_00650,yadC,UF:WFL_00650,AFH09799.1,GI:383403556	AP009048,Y75_p0132,yadC,YP_488438.1,GI:388476254	CP001509,ECD_00134,yadC,kribb:ECDb_00134,ACT42035.1,GI:253976365	CP000802,EcHS_A0139,ABV04538.1,tigr:EcHS_A0139,GI:157065283	CP000468,APECO1_1850,yadC,ABI99620.1,vmpmisu:APECO1_1850,GI:115511546	AP012030,ECDH1ME8569_0129,yadC,BAJ41985.1,GI:315134826	CU928145,EC55989_0129,CAU96016.1,GI:218350333	FN554766,EC042_0136,CBG32968.1,GI:284919913	CP001855,NRG857_00700,ADR25572.1,GI:312944745	AE014075,c0166,yadC,E.coli:c0166,AAN78660.1,GI:26106474	CP001969,ECOK1_0137,ADE89269.1,jcvi:ECOK1_0137,GI:294490513	AP009378,ECSF_0148,BAI53688.1,GI:281177358	AM946981,B21_00133,yadC,CAQ30650.2,GI:313848529	FN649414,ETEC_0131,yadC,CBI99632.1,GI:309700344	CP000970,EcSMS35_0146,ACB18732.1,tigr:EcSMS35_0146,GI:170520554	CP002167,UM146_23480,ADN74015.1,rtl:UM146_23480,GI:307629711	CU928161,ECS88_0145,CAR01510.1,GI:218363847	CP000800,EcE24377A_0138,ABV19807.1,GI:157080099	CP000819,ECB_00134,yadC,ACT37827.1,kribb:ECB_00134,GI:253972156	CP002729,UMNK88_135,AEE54801.1,vbsumn:UMNK88_135,GI:332341467	CU651637,LF82_2474,yadC,CAP74706.1,GI:222031968	CP000247,ECP_0145,ABG68185.1,goetting:ECP0145,GI:110341948	CP001671,ECABU_c01500,yadC,ADN44763.1,goetting:ECABU_c01500,GI:307551988	CU928160,ECIAI1_0133,CAQ97022.1,GI:218359484	
OID120	CU928161,ECS88_0146,CAR01511.1,GI:218363848	CP000948,ECDH10B_0116,yadK,ACB01315.1,ecoli:ECDH10B_0116,GI:169887608	CP002516,EKO11_3780,ADX52353.1,jgi:EKO11_3780,GI:323380085	AE005174,Z0147,yadK,AAG54440.1,GI:12512854	CP001846,G2583_0140,yadK,ADD54794.1,nkteda:G2583_0140,GI:290760833	FM180568,E2348C_0139,yadK,CAS07687.1,GI:215263371	CU928162,ECED1_0141,CAR06363.1,GI:218425577	CP000468,APECO1_1849,yadK,ABI99621.1,vmpmisu:APECO1_1849,GI:115511547	CP002967,WFL_00655,yadK,UF:WFL_00655,AFH09800.1,GI:383403557	FN554766,EC042_0137,CBG32969.1,GI:284919914	CP000038,SSON_0145,yadK,AAZ86939.1,mgcchina:SSO0145,GI:73854232	CU928163,ECUMN_0134,CAR11356.1,GI:218430490	AP009240,ECSE_0136,BAG75660.1,GI:209910586	BA000007,ECs0140,BAB33563.1,GI:13359596	AP010953,ECO26_0139,yadK,BAI23498.1,GI:257751996	CP002729,UMNK88_136,AEE54802.1,vbsumn:UMNK88_136,GI:332341468	CP001671,ECABU_c01510,yadK,ADN44764.1,goetting:ECABU_c01510,GI:307551989	CP000802,EcHS_A0140,ABV04539.1,tigr:EcHS_A0140,GI:157065284	CP000819,ECB_00135,yadK,ACT37828.1,kribb:ECB_00135,GI:253972157	CP001396,BWG_0129,yadK,ACR64385.1,nktd:BWG_0129,GI:238862387	CP001665,ECBD_3483,ACT30482.1,jgi:ECBD_3483,GI:253325880	CP000800,EcE24377A_0139,ABV18523.1,GI:157078815	CU928145,EC55989_0130,yadK,CAU96017.1,GI:218350334	CP002167,UM146_23485,ADN74016.1,rtl:UM146_23485,GI:307629712	CP001969,ECOK1_0138,ADE89535.1,jcvi:ECOK1_0138,GI:294490779	CP001164,ECH74115_0145,ACI35023.1,tigr:ECH74115_0145,GI:209157590	CP002185,ECW_m0133,yadK,ADT73683.1,AIBN:ECW_m0133,GI:315059356	AE014075,c0167,yadK,E.coli:c0167,AAN78661.1,GI:26106475	CP000970,EcSMS35_0147,ACB16235.1,tigr:EcSMS35_0147,GI:170518057	CU651637,LF82_2480,yadK,CAP74707.1,GI:222031969	AP009048,Y75_p0133,yadK,YP_488439.1,GI:388476255	FN649414,ETEC_0132,yadK,CBI99633.1,GI:309700345	AP010960,ECO111_0138,yadK,BAI34137.1,GI:257762642	CU928164,ECIAI39_0140,yadK,CAR16280.1,GI:218368543	AP010958,ECO103_0136,yadK,BAI29014.1,GI:257757517	AP012030,ECDH1ME8569_0130,yadK,BAJ41986.1,GI:315134827	CP000946,EcolC_3523,ACA79137.1,jgi:EcolC_3523,GI:169756438	AM946981,B21_00134,yadK,CAQ30651.2,GI:313848530	CP001368,ECSP_0137,yadK,ACT70032.1,gcdmuw:ECSP_0137,GI:254590671	CP001855,NRG857_00705,ADR25573.1,GI:312944746	CP000247,ECP_0146,ABG68186.1,goetting:ECP0146,GI:110341949	CP001637,EcDH1_3466,ACX41081.1,jgi:EcDH1_3466,GI:260450659	CP000243,UTI89_C0150,yadK,ABE05660.1,GI:91070779	AP009378,ECSF_0149,BAI53689.1,GI:281177359	U00096,b0136,yadK,AAC73247.1,GI:1786329	CU928160,ECIAI1_0134,yadK,CAQ97023.1,GI:218359485	CP001509,ECD_00135,yadK,kribb:ECDb_00135,ACT42036.1,GI:253976366	
OID121	CP002729,UMNK88_137,AEE54803.1,vbsumn:UMNK88_137,GI:332341469	AE014075,c0168,yadL,E.coli:c0168,AAN78662.1,GI:26106476	CP000970,EcSMS35_0148,ACB17077.1,tigr:EcSMS35_0148,GI:170518899	CU928145,EC55989_0131,yadL,CAU96018.1,GI:218350335	CP000243,UTI89_C0151,yadL,ABE05661.1,GI:91070780	AP009048,Y75_p0134,yadL,YP_488440.1,GI:388476256	CP000800,EcE24377A_0140,ABV16518.1,GI:157076810	AP012030,ECDH1ME8569_0131,yadL,BAJ41987.1,GI:315134828	CP001637,EcDH1_3465,ACX41080.1,jgi:EcDH1_3465,GI:260450658	AP010960,ECO111_0139,yadL,BAI34138.1,GI:257762643	CP001846,G2583_0141,yadL,ADD54795.1,nkteda:G2583_0141,GI:290760834	CP001665,ECBD_3482,ACT30481.1,jgi:ECBD_3482,GI:253325879	CP000819,ECB_00136,yadL,ACT37829.1,kribb:ECB_00136,GI:253972158	CP000948,ECDH10B_0117,yadL,ACB01316.1,ecoli:ECDH10B_0117,GI:169887609	CP001671,ECABU_c01520,yadL,ADN44765.1,goetting:ECABU_c01520,GI:307551990	AP009378,ECSF_0150,BAI53690.1,GI:281177360	AM946981,B21_00135,yadL,CAQ30652.1,GI:242375970	CP002185,ECW_m0134,yadL,ADT73684.1,AIBN:ECW_m0134,GI:315059357	CP000247,ECP_0147,ABG68187.1,goetting:ECP0147,GI:110341950	CP000038,SSON_0146,yadL,AAZ86940.1,mgcchina:SSO0146,GI:73854233	AP009240,ECSE_0137,BAG75661.1,GI:209910587	CP001396,BWG_0130,yadL,ACR64386.1,nktd:BWG_0130,GI:238862388	BA000007,ECs0141,BAB33564.1,GI:13359597	CP002167,UM146_23490,ADN74017.1,rtl:UM146_23490,GI:307629713	U00096,b0137,yadL,AAC73248.1,GI:1786330	CU928161,ECS88_0147,CAR01512.1,GI:218363849	CP001368,ECSP_0138,yadL,ACT70033.1,gcdmuw:ECSP_0138,GI:254590672	CP001509,ECD_00136,yadL,kribb:ECDb_00136,ACT42037.1,GI:253976367	AP010958,ECO103_0137,yadL,BAI29015.1,GI:257757518	CP002967,WFL_00660,yadL,UF:WFL_00660,AFH09801.1,GI:383403558	CP001164,ECH74115_0146,ACI34644.1,tigr:ECH74115_0146,GI:209157211	CP002516,EKO11_3779,ADX52352.1,jgi:EKO11_3779,GI:323380084	AP010953,ECO26_0140,yadL,BAI23499.1,GI:257751997	CP000946,EcolC_3522,ACA79136.1,jgi:EcolC_3522,GI:169756437	CU928164,ECIAI39_0141,yadL,CAR16281.1,GI:218368544	CP001855,NRG857_00710,ADR25574.1,GI:312944747	CU928160,ECIAI1_0135,yadL,CAQ97024.1,GI:218359486	CU928162,ECED1_0142,CAR06364.1,GI:218425578	CU651637,LF82_2481,yadL,CAP74708.1,GI:222031970	CP000468,APECO1_1848,yadL,ABI99622.1,vmpmisu:APECO1_1848,GI:115511548	AE005174,Z0148,yadL,AAG54441.1,GI:12512855	FN649414,ETEC_0133,CBI99634.1,GI:309700346	CP001969,ECOK1_0139,ADE91862.1,jcvi:ECOK1_0139,GI:294493106	
OID122	CU651637,LF82_2482,yadM,CAP74709.1,GI:222031971	CP001846,G2583_0142,yadM,ADD54796.1,nkteda:G2583_0142,GI:290760835	AP010953,ECO26_0141,yadM,BAI23500.1,GI:257751998	CU928164,ECIAI39_0142,yadM,CAR16282.1,GI:218368545	CU928162,ECED1_0143,CAR06365.1,GI:218425579	CP001969,ECOK1_0140,ADE92381.1,jcvi:ECOK1_0140,GI:294493625	AP010960,ECO111_0140,yadM,BAI34139.1,GI:257762644	CP001368,ECSP_0139,yadM,ACT70034.1,gcdmuw:ECSP_0139,GI:254590673	CP000243,UTI89_C0152,yadM,ABE05662.1,GI:91070781	AP009240,ECSE_0138,BAG75662.1,GI:209910588	CP000970,EcSMS35_0149,ACB19686.1,tigr:EcSMS35_0149,GI:170521508	CP001637,EcDH1_3464,ACX41079.1,jgi:EcDH1_3464,GI:260450657	AP009048,Y75_p0135,yadM,YP_488441.1,GI:388476257	CU928145,EC55989_0132,yadM,CAU96019.1,GI:218350336	CU928161,ECS88_0148,CAR01513.1,GI:218363850	CP000948,ECDH10B_0118,yadM,ACB01317.1,ecoli:ECDH10B_0118,GI:169887610	AE014075,c0169,yadM,E.coli:c0169,AAN78663.1,GI:26106477	U00096,b0138,yadM,AAC73249.2,GI:87081690	AP009378,ECSF_0151,BAI53691.1,GI:281177361	CP001396,BWG_0131,yadM,ACR64387.1,nktd:BWG_0131,GI:238862389	CP002167,UM146_23495,ADN74018.1,rtl:UM146_23495,GI:307629714	CP001671,ECABU_c01530,yadM,ADN44766.1,goetting:ECABU_c01530,GI:307551991	CP001164,ECH74115_0147,ACI39811.1,tigr:ECH74115_0147,GI:209162378	CP001665,ECBD_3481,ACT30480.1,jgi:ECBD_3481,GI:253325878	AE005174,Z0149,yadM,AAG54442.1,GI:12512856	FN649414,ETEC_0134,yadM,CBI99635.1,GI:309700347	CP001855,NRG857_00715,ADR25575.1,GI:312944748	CP000247,ECP_0148,ABG68188.1,goetting:ECP0148,GI:110341951	CU928160,ECIAI1_0136,yadM,CAQ97025.1,GI:218359487	CP001509,ECD_00137,yadM,kribb:ECDb_00137,ACT42038.1,GI:253976368	CP000468,APECO1_1847,yadM,ABI99623.1,vmpmisu:APECO1_1847,GI:115511549	CP000946,EcolC_3521,ACA79135.1,jgi:EcolC_3521,GI:169756436	CP002967,WFL_00665,yadM,UF:WFL_00665,AFH09802.1,GI:383403559	CP002516,EKO11_3778,ADX52351.1,jgi:EKO11_3778,GI:323380083	AP012030,ECDH1ME8569_0132,yadM,BAJ41988.1,GI:315134829	CU928163,ECUMN_0135,CAR11357.1,GI:218430491	AP010958,ECO103_0138,yadM,BAI29016.1,GI:257757519	AM946981,B21_00136,yadM,CAQ30653.1,GI:242375971	BA000007,ECs0142,BAB33565.1,GI:13359598	CP002185,ECW_m0135,yadM,ADT73685.1,AIBN:ECW_m0135,GI:315059358	FN554766,EC042_0138,CBG32970.1,GI:284919915	CP002729,UMNK88_138,AEE54804.1,vbsumn:UMNK88_138,GI:332341470	CP000819,ECB_00137,yadM,ACT37830.1,kribb:ECB_00137,GI:253972159	
OID123	CP000247,ECP_0149,ABG68189.1,goetting:ECP0149,GI:110341952	CP001665,ECBD_3480,ACT30479.1,jgi:ECBD_3480,GI:253325877	CP001637,EcDH1_3463,ACX41078.1,jgi:EcDH1_3463,GI:260450656	CU928145,EC55989_0133,htrE,CAU96020.1,GI:218350337	CU928162,ECED1_0144,htrE,CAR06366.1,GI:218425580	CP002516,EKO11_3777,ADX52350.1,jgi:EKO11_3777,GI:323380082	CP000819,ECB_00138,htrE,ACT37831.1,kribb:ECB_00138,GI:253972160	AP009378,ECSF_0152,BAI53692.1,GI:281177362	AP010958,ECO103_0139,htrE,BAI29017.1,GI:257757520	AE014075,c0170,htrE,E.coli:c0170,AAN78664.1,GI:26106478	CP000243,UTI89_C0153,htrE,ABE05663.1,GI:91070782	CP001969,ECOK1_0141,ADE91537.1,jcvi:ECOK1_0141,GI:294492781	CP001396,BWG_0132,htrE,ACR64726.1,nktd:BWG_0132,GI:238862728	CU928160,ECIAI1_0137,htrE,CAQ97026.1,GI:218359488	FN554766,EC042_0139,CBG32971.1,GI:284919916	CP002797,ECNA114_0128,htrE,AEG34950.1,pbluoh:ECNA114_0128,GI:333968145	CP002185,ECW_m0136,htrE,ADT73686.1,AIBN:ECW_m0136,GI:315059359	CP001855,NRG857_00720,ADR25576.1,GI:312944749	CP000468,APECO1_1846,htrE,ABI99624.1,vmpmisu:APECO1_1846,GI:115511550	AP009240,ECSE_0139,BAG75663.1,GI:209910589	CP001671,ECABU_c01540,htrE,ADN44767.1,goetting:ECABU_c01540,GI:307551992	AP010953,ECO26_0142,htrE,BAI23501.1,GI:257751999	CU928163,ECUMN_0136,CAR11358.1,GI:218430492	CP000948,ECDH10B_0119,htrE,ACB01318.1,ecoli:ECDH10B_0119,GI:169887611	CP000946,EcolC_3520,ACA79134.1,jgi:EcolC_3520,GI:169756435	AP009048,Y75_p0136,htrE,YP_488442.1,GI:388476258	CP002167,UM146_23500,ADN74019.1,rtl:UM146_23500,GI:307629715	AM946981,B21_00137,htrE,CAQ30654.2,GI:313848531	CP001846,G2583_0143,htrE,ADD54797.1,nkteda:G2583_0143,GI:290760836	FN649414,ETEC_0135,CBI99636.1,GI:309700348	CU928164,ECIAI39_0143,htrE,CAR16283.1,GI:218368546	AE005174,Z0150,htrE,AAG54443.1,GI:12512857	CP001164,ECH74115_0148,ACI35091.1,tigr:ECH74115_0148,GI:209157658	CP000970,EcSMS35_0150,htrE,ACB15508.1,tigr:EcSMS35_0150,GI:170517330	CP002967,WFL_00670,htrE,UF:WFL_00670,AFH09803.1,GI:383403560	CP001368,ECSP_0140,htrE,ACT70035.1,gcdmuw:ECSP_0140,GI:254590674	AP010960,ECO111_0141,htrE,BAI34140.1,GI:257762645	BA000007,ECs0143,BAB33566.1,GI:13359599	CU651637,LF82_1045,htrE,CAP74710.1,GI:222031972	U00096,b0139,htrE,AAC73250.1,GI:1786332	CP001509,ECD_00138,htrE,kribb:ECDb_00138,ACT42039.1,GI:253976369	AP012030,ECDH1ME8569_0133,htrE,BAJ41989.1,GI:315134830	CU928161,ECS88_0149,htrE,CAR01514.1,GI:218363851	FM180568,E2348C_0142,htrE,CAS07690.1,GI:215263372	CP000800,EcE24377A_0142,ABV17684.1,GI:157077976	
OID124	CP000802,EcHS_A0143,ABV04542.1,tigr:EcHS_A0143,GI:157065287	AE014075,c0171,ecpD,E.coli:c0171,AAN78665.1,GI:26106479	CP002185,ECW_m0137,ecpD,ADT73687.1,AIBN:ECW_m0137,GI:315059360	CP001665,ECBD_3479,ACT30478.1,jgi:ECBD_3479,GI:253325876	CP001509,ECD_00139,ecpD,kribb:ECDb_00139,ACT42040.1,GI:253976370	CU928145,EC55989_0134,ecpD,CAU96021.1,GI:218350338	CP001855,NRG857_00725,ADR25577.1,GI:312944750	AP010960,ECO111_0142,BAI34141.1,GI:257762646	AP010953,ECO26_0143,BAI23502.1,GI:257752000	CU928163,ECUMN_0137,CAR11359.1,GI:218430493	AP010958,ECO103_0140,BAI29018.1,GI:257757521	AM946981,B21_00138,ecpD,CAQ30655.1,GI:242375973	AE005174,Z0151,ecpD,AAG54444.1,GI:12512858	FN554766,EC042_0140,CBG32972.1,GI:284919917	CP002967,WFL_00675,ecpD,UF:WFL_00675,AFH09804.1,GI:383403561	CP001846,G2583_0144,ecpD,ADD54798.1,nkteda:G2583_0144,GI:290760837	BA000007,ECs0144,BAB33567.1,GI:13359600	CU651637,LF82_0545,ecpD,CAP74711.1,GI:222031973	CP000038,SSON_0152,ecpD,AAZ86945.1,mgcchina:SSO0152,GI:73854238	CP001637,EcDH1_3462,ACX41077.1,jgi:EcDH1_3462,GI:260450655	CU928162,ECED1_0145,ecpD,CAR06367.1,GI:218425581	CP000948,ECDH10B_0120,ecpD,ACB01319.1,ecoli:ECDH10B_0120,GI:169887612	CP002729,UMNK88_142,AEE54805.1,vbsumn:UMNK88_142,GI:332341471	CP000970,EcSMS35_0151,ACB16866.1,tigr:EcSMS35_0151,GI:170518688	CU928160,ECIAI1_0138,ecpD,CAQ97027.1,GI:218359489	FN649414,ETEC_0136,CBI99637.1,GI:309700349	CP001396,BWG_0133,ecpD,ACR64808.1,nktd:BWG_0133,GI:238862810	CU928161,ECS88_0150,ecpD,CAR01515.1,GI:218363852	CP000036,SBO_0126,ecpD,ABB64857.1,mgcchina:SBO0126,GI:81244149	CP000243,UTI89_C0154,ecpD,ABE05664.1,GI:91070783	CP000819,ECB_00139,ecpD,ACT37832.1,kribb:ECB_00139,GI:253972161	CP001969,ECOK1_0142,ADE90259.1,jcvi:ECOK1_0142,GI:294491503	CP001671,ECABU_c01550,ecpD,ADN44768.1,goetting:ECABU_c01550,GI:307551993	AP009048,Y75_p0137,ecpD,YP_488443.1,GI:388476259	CP001368,ECSP_0141,ACT70036.1,gcdmuw:ECSP_0141,GI:254590675	CP000946,EcolC_3519,ACA79133.1,jgi:EcolC_3519,GI:169756434	AP012030,ECDH1ME8569_0134,ecpD,BAJ41990.1,GI:315134831	CP000247,ECP_0150,ABG68190.1,goetting:ECP0150,GI:110341953	AP009378,ECSF_0153,BAI53693.1,GI:281177363	CP001164,ECH74115_0149,ACI35727.1,tigr:ECH74115_0149,GI:209158294	CP000800,EcE24377A_0143,ABV18484.1,GI:157078776	CP000468,APECO1_1845,ecpD,ABI99625.1,vmpmisu:APECO1_1845,GI:115511551	AP009240,ECSE_0140,BAG75664.1,GI:209910590	CP002167,UM146_23505,ADN74020.1,rtl:UM146_23505,GI:307629716	CP002516,EKO11_3776,ADX52349.1,jgi:EKO11_3776,GI:323380081	CP002797,ECNA114_0129,ecpD,AEG34951.1,pbluoh:ECNA114_0129,GI:333968146	U00096,b0140,yadV,AAC73251.1,GI:1786333	CU928164,ECIAI39_0144,ecpD,CAR16284.1,GI:218368547	
OID125	CP002797,ECNA114_0130,yadN,AEG34952.1,pbluoh:ECNA114_0130,GI:333968147	AP009378,ECSF_0154,BAI53694.1,GI:281177364	CP001063,SbBS512_E0132,ACD08865.1,tigr:SbBS512_E0132,GI:187429591	AE014075,c0172,yadN,E.coli:c0172,AAN78666.1,GI:26106480	CP001671,ECABU_c01560,yadN,ADN44769.1,goetting:ECABU_c01560,GI:307551994	CP002967,WFL_00680,yadN,UF:WFL_00680,AFH09805.1,GI:383403562	BA000007,ECs0145,BAB33568.1,GI:13359601	CP001665,ECBD_3478,ACT30477.1,jgi:ECBD_3478,GI:253325875	AP009048,Y75_p0138,yadN,YP_488444.1,GI:388476260	CP001637,EcDH1_3461,ACX41076.1,jgi:EcDH1_3461,GI:260450654	FN649414,ETEC_0137,CBI99638.1,GI:309700350	CP001969,ECOK1_0143,ADE88247.1,jcvi:ECOK1_0143,GI:294489491	CP001846,G2583_0145,yadN,ADD54799.1,nkteda:G2583_0145,GI:290760838	AM946981,B21_00139,yadN,CAQ30656.1,GI:242375974	CP001368,ECSP_0142,yadN,ACT70037.1,gcdmuw:ECSP_0142,GI:254590676	AP012030,ECDH1ME8569_0135,yadN,BAJ41991.1,GI:315134832	AP010960,ECO111_0143,yadN,BAI34142.1,GI:257762647	U00096,b0141,yadN,AAC73252.1,GI:1786334	CP000243,UTI89_C0155,yadN,ABE05665.1,GI:91070784	CP001509,ECD_00140,yadN,kribb:ECDb_00140,ACT42041.1,GI:253976371	CP000038,SSON_0153,yadN,AAZ86946.1,mgcchina:SSO0153,GI:73854239	FN554766,EC042_0141,CBG32973.1,GI:284919918	CU928161,ECS88_0151,yadN,CAR01516.1,GI:218363853	AP009240,ECSE_0141,BAG75665.1,GI:209910591	CP000946,EcolC_3518,ACA79132.1,jgi:EcolC_3518,GI:169756433	CU928145,EC55989_0135,yadN,CAU96022.1,GI:218350339	CP000800,EcE24377A_0145,ABV17082.1,GI:157077374	CP000247,ECP_0151,ABG68191.1,goetting:ECP0151,GI:110341954	CP002729,UMNK88_144,AEE54807.1,vbsumn:UMNK88_144,GI:332341473	CP002185,ECW_m0138,yadN,ADT73688.1,AIBN:ECW_m0138,GI:315059361	CP000970,EcSMS35_0152,ACB17278.1,tigr:EcSMS35_0152,GI:170519100	CP000948,ECDH10B_0121,yadN,ACB01320.1,ecoli:ECDH10B_0121,GI:169887613	CP001164,ECH74115_0150,ACI36268.1,tigr:ECH74115_0150,GI:209158835	CP000468,APECO1_1844,yadN,ABI99626.1,vmpmisu:APECO1_1844,GI:115511552	CU928162,ECED1_0146,yadN,CAR06368.1,GI:218425582	CP000819,ECB_00140,yadN,ACT37833.1,kribb:ECB_00140,GI:253972162	CP002516,EKO11_3775,ADX52348.1,jgi:EKO11_3775,GI:323380080	AP010958,ECO103_0141,yadN,BAI29019.1,GI:257757522	CU928163,ECUMN_0138,CAR11360.1,GI:218430494	CU928160,ECIAI1_0139,yadN,CAQ97028.1,GI:218359490	AE005174,Z0152,yadN,AAG54445.1,GI:12512859	CP001396,BWG_0134,yadN,ACR64388.1,nktd:BWG_0134,GI:238862390	CU928164,ECIAI39_0145,yadN,CAR16285.1,GI:218368548	FM180568,E2348C_0144,yadN,CAS07692.1,GI:215263373	CU651637,LF82_2483,yadN,CAP74712.1,GI:222031974	CP002167,UM146_23510,ADN74021.1,rtl:UM146_23510,GI:307629717	CP001855,NRG857_00730,ADR25578.1,GI:312944751	AP010953,ECO26_0144,yadN,BAI23503.1,GI:257752001	
OID126	AE005174,Z0153,folK,AAG54446.1,GI:12512860	CP001063,SbBS512_E0133,folK,ACD07258.1,tigr:SbBS512_E0133,GI:187427984	CP002797,ECNA114_0131,folK,AEG34953.1,pbluoh:ECNA114_0131,GI:333968148	CP000247,ECP_0152,ABG68192.1,goetting:ECP0152,GI:110341955	CP002729,UMNK88_146,folK,AEE54809.1,vbsumn:UMNK88_146,GI:332341475	AP010958,ECO103_0142,folK,BAI29020.1,GI:257757523	CU928145,EC55989_0136,folK,CAU96023.1,GI:218350340	CP002185,ECW_m0139,folK,ADT73689.1,AIBN:ECW_m0139,GI:315059362	CP000970,EcSMS35_0153,folK,ACB16457.1,tigr:EcSMS35_0153,GI:170518279	CP000034,SDY_0158,folK,ABB60392.1,mgcchina:SDY0158,GI:81239682	AP010960,ECO111_0144,folK,BAI34143.1,GI:257762648	AP012030,ECDH1ME8569_0136,folK,BAJ41992.1,GI:315134833	CP002967,WFL_00685,folK,UF:WFL_00685,AFH09806.1,GI:383403563	CP001368,ECSP_0143,folK,ACT70038.1,gcdmuw:ECSP_0143,GI:254590677	CP002167,UM146_23515,ADN74022.1,rtl:UM146_23515,GI:307629718	CP000948,ECDH10B_0122,folK,ACB01321.1,ecoli:ECDH10B_0122,GI:169887614	AE014075,c0175,folK,E.coli:c0175,AAN78669.1,GI:26106483	U00096,b0142,folK,AAC73253.1,GI:1786335	CP001383,SFxv_0141,folK,ADA72482.1,ChinaCDC:SFxv_0141,GI:281599498	CP002516,EKO11_3774,ADX52347.1,jgi:EKO11_3774,GI:323380079	CP001665,ECBD_3477,ACT30476.1,jgi:ECBD_3477,GI:253325874	BA000007,ECs0146,BAB33569.1,GI:13359602	AE014073,S0137,folK,ecoli:S0137,AAP15678.1,GI:30039944	CP001969,ECOK1_0144,folK,ADE88904.1,jcvi:ECOK1_0144,GI:294490148	CP000946,EcolC_3517,ACA79131.1,jgi:EcolC_3517,GI:169756432	AE005674,SF0134,folK,mgcchina:SF0000134,AAN41797.1,GI:24050343	CU651637,LF82_0726,folK,CAP74713.1,GI:222031975	CP000468,APECO1_1843,folK,ABI99627.1,vmpmisu:APECO1_1843,GI:115511553	CU928161,ECS88_0152,folK,CAR01517.1,GI:218363854	CP000266,SFV_0127,folK,ABF02412.1,mgcchina:SFV_0127,GI:110613745	CP001396,BWG_0135,folK,ACR61761.1,nktd:BWG_0135,GI:238859763	FN649414,ETEC_0138,CBI99639.1,GI:309700351	CP000800,EcE24377A_0146,folK,ABV20345.1,GI:157080637	CP000802,EcHS_A0145,folK,ABV04543.1,tigr:EcHS_A0145,GI:157065288	CU928163,ECUMN_0139,folK,CAR11361.1,GI:218430495	CP001509,ECD_00141,folK,kribb:ECDb_00141,ACT42042.1,GI:253976372	AM946981,B21_00140,folK,CAQ30657.1,GI:242375975	CP001637,EcDH1_3460,ACX41075.1,jgi:EcDH1_3460,GI:260450653	CU928162,ECED1_0147,folK,CAR06369.1,GI:218425583	CP000036,SBO_0131,folK,ABB64861.1,mgcchina:SBO0131,GI:81244153	FM180568,E2348C_0145,folK,CAS07693.1,GI:215263374	CP001671,ECABU_c01570,folK,ADN44770.1,goetting:ECABU_c01570,GI:307551995	AP009240,ECSE_0142,BAG75666.1,GI:209910592	FN554766,EC042_0142,folK,CBG32974.1,GI:284919919	AP010953,ECO26_0145,folK,BAI23504.1,GI:257752002	CP001846,G2583_0146,folK,ADD54800.1,nkteda:G2583_0146,GI:290760839	CP001164,ECH74115_0151,folK,ACI36913.1,tigr:ECH74115_0151,GI:209159480	CP000819,ECB_00141,folK,ACT37834.1,kribb:ECB_00141,GI:253972163	CU928164,ECIAI39_0146,folK,CAR16286.1,GI:218368549	CP000243,UTI89_C0156,folK,ABE05666.1,GI:91070785	CP001855,NRG857_00735,ADR25579.1,GI:312944752	AP009048,Y75_p0139,folK,YP_488445.1,GI:388476261	CU928160,ECIAI1_0140,folK,CAQ97029.1,GI:218359491	CP000038,SSON_0154,folK,AAZ86947.1,mgcchina:SSO0154,GI:73854240	AP009378,ECSF_0155,BAI53695.1,GI:281177365	
OID127	CP001383,SFxv_0142,pcnB,ADA72483.1,ChinaCDC:SFxv_0142,GI:281599499	AP010960,ECO111_0145,pcnB,BAI34144.1,GI:257762649	CP002516,EKO11_3773,ADX52346.1,jgi:EKO11_3773,GI:323380078	CP000266,SFV_0128,pcnB,ABF02413.1,mgcchina:SFV_0128,GI:110613746	CP000247,ECP_0153,ABG68193.1,goetting:ECP0153,GI:110341956	CP001396,BWG_0136,pcnB,ACR64070.1,nktd:BWG_0136,GI:238862072	CP002185,ECW_m0140,pcnB,ADT73690.1,AIBN:ECW_m0140,GI:315059363	BA000007,ECs0147,BAB33570.1,GI:13359603	CP002729,UMNK88_147,pcnB,AEE54810.1,vbsumn:UMNK88_147,GI:332341476	AE014075,c0176,pcnB,E.coli:c0176,AAN78670.1,GI:26106484	CP000243,UTI89_C0157,pcnB,ABE05667.1,GI:91070786	AP010953,ECO26_0146,pcnB,BAI23505.1,GI:257752003	AE014073,S0138,pcnB,ecoli:S0138,AAP15679.1,GI:30039945	AP009240,ECSE_0143,BAG75667.1,GI:209910593	CP000036,SBO_0132,pcnB,ABB64862.1,mgcchina:SBO0132,GI:81244154	FN554766,EC042_0143,pcnB,CBG32975.1,GI:284919920	CP001969,ECOK1_0145,pcnB,ADE89413.1,jcvi:ECOK1_0145,GI:294490657	CU928163,ECUMN_0140,pcnB,CAR11362.1,GI:218430496	CP001855,NRG857_00740,pcnB,ADR25580.1,GI:312944753	AP012030,ECDH1ME8569_0137,pcnB,BAJ41993.1,GI:315134834	CP000819,ECB_00142,pcnB,ACT37835.1,kribb:ECB_00142,GI:253972164	CP001637,EcDH1_3459,ACX41074.1,jgi:EcDH1_3459,GI:260450652	CP000038,SSON_0155,pcnB,AAZ86948.1,mgcchina:SSO0155,GI:73854241	AE005174,Z0154,pcnB,AAG54447.1,GI:12512861	CU928162,ECED1_0148,pcnB,CAR06370.1,GI:218425584	AP010958,ECO103_0143,pcnB,BAI29021.1,GI:257757524	CP001846,G2583_0147,pcnB,ADD54801.1,nkteda:G2583_0147,GI:290760840	CP001509,ECD_00142,pcnB,kribb:ECDb_00142,ACT42043.1,GI:253976373	CU928164,ECIAI39_0147,pcnB,CAR16287.1,GI:218368550	CU928145,EC55989_0137,pcnB,CAU96024.1,GI:218350341	CP000468,APECO1_1842,pcnB,ABI99628.1,vmpmisu:APECO1_1842,GI:115511554	CP001671,ECABU_c01580,pcnB,ADN44771.1,goetting:ECABU_c01580,GI:307551996	CP002797,ECNA114_0132,pcnB,AEG34954.1,pbluoh:ECNA114_0132,GI:333968149	CP002967,WFL_00690,pcnB,UF:WFL_00690,AFH09807.1,GI:383403564	FM180568,E2348C_0146,pcnB,CAS07694.1,GI:215263375	CP000948,ECDH10B_0123,pcnB,ACB01322.1,ecoli:ECDH10B_0123,GI:169887615	CP000034,SDY_0159,pcnB,ABB60393.1,mgcchina:SDY0159,GI:81239683	CP000970,EcSMS35_0154,pcnB,ACB16220.1,tigr:EcSMS35_0154,GI:170518042	U00096,b0143,pcnB,AAC73254.2,GI:87081691	AP009378,ECSF_0156,BAI53696.1,GI:281177366	CU928161,ECS88_0153,pcnB,CAR01518.1,GI:218363855	AM946981,B21_00141,pcnB,CAQ30658.1,GI:242375976	AE005674,SF0135,pcnB,mgcchina:SF0000135,AAN41798.2,GI:56383162	CP000802,EcHS_A0146,pcnB,ABV04544.1,tigr:EcHS_A0146,GI:157065289	CP002167,UM146_23520,pcnB,ADN74023.1,rtl:UM146_23520,GI:307629719	CP001164,ECH74115_0152,pcnB,ACI37370.1,tigr:ECH74115_0152,GI:209159937	CP001063,SbBS512_E0134,pcnB,ACD07489.1,tigr:SbBS512_E0134,GI:187428215	AP009048,Y75_p0140,pcnB,YP_488446.1,GI:388476262	CU651637,LF82_1603,pcnB,CAP74714.1,GI:222031976	CU928160,ECIAI1_0141,pcnB,CAQ97030.1,GI:218359492	CP000946,EcolC_3516,ACA79130.1,jgi:EcolC_3516,GI:169756431	CP001665,ECBD_3476,ACT30475.1,jgi:ECBD_3476,GI:253325873	CP000800,EcE24377A_0147,pcnB,ABV21113.1,GI:157081405	FN649414,ETEC_0139,CBI99640.1,GI:309700352	CP001368,ECSP_0144,pcnB,ACT70039.1,gcdmuw:ECSP_0144,GI:254590678	
OID128	CP000266,SFV_0129,yadB,ABF02414.1,mgcchina:SFV_0129,GI:110613747	CP000038,SSON_0156,yadB,AAZ86949.1,mgcchina:SSO0156,GI:73854242	CP002967,WFL_00695,yadB,UF:WFL_00695,AFH09808.1,GI:383403565	CP001164,ECH74115_0153,gluQ,ACI38012.1,tigr:ECH74115_0153,GI:209160579	CP001846,G2583_0148,yadB,ADD54802.1,nkteda:G2583_0148,GI:290760841	CP000468,APECO1_1841,yadB,ABI99629.1,vmpmisu:APECO1_1841,GI:115511555	AP012030,ECDH1ME8569_0138,yadB,BAJ41994.1,GI:315134835	FN649414,ETEC_0140,CBI99641.1,GI:309700353	CP001063,SbBS512_E0135,gluQ,ACD09552.1,tigr:SbBS512_E0135,GI:187430278	CP001637,EcDH1_3458,ACX41073.1,jgi:EcDH1_3458,GI:260450651	CP000948,ECDH10B_0124,yadB,ACB01323.1,ecoli:ECDH10B_0124,GI:169887616	CU651637,LF82_2473,yadB,CAP74715.1,GI:222031977	CP001383,SFxv_0143,yadB,ADA72484.1,ChinaCDC:SFxv_0143,GI:281599500	CP000946,EcolC_3515,ACA79129.1,jgi:EcolC_3515,GI:169756430	CP000243,UTI89_C0158,yadB,ABE05668.1,GI:91070787	CP001855,NRG857_00745,ADR25581.1,GI:312944754	CP002797,ECNA114_0133,yadB,AEG34955.1,pbluoh:ECNA114_0133,GI:333968150	CP000819,ECB_00143,yadB,ACT37836.1,kribb:ECB_00143,GI:253972165	CU928160,ECIAI1_0142,yadB,CAQ97031.1,GI:218359493	CP001671,ECABU_c01590,yadB,ADN44772.1,goetting:ECABU_c01590,GI:307551997	CU928163,ECUMN_0141,yadB,CAR11363.1,GI:218430497	CP002167,UM146_23525,ADN74024.1,rtl:UM146_23525,GI:307629720	CU928145,EC55989_0138,yadB,CAU96025.1,GI:218350342	AE014073,S0139,yadB,ecoli:S0139,AAP15680.1,GI:30039946	CP002516,EKO11_3772,ADX52345.1,jgi:EKO11_3772,GI:323380077	CU928164,ECIAI39_0148,yadB,CAR16288.1,GI:218368551	CP002729,UMNK88_148,AEE54811.1,vbsumn:UMNK88_148,GI:332341477	AP009240,ECSE_0144,BAG75668.1,GI:209910594	CP001396,BWG_0137,yadB,ACR63341.1,nktd:BWG_0137,GI:238861343	AP009378,ECSF_0157,BAI53697.1,GI:281177367	CP002185,ECW_m0141,yadB,ADT73691.1,AIBN:ECW_m0141,GI:315059364	FM180568,E2348C_0147,yadB,CAS07695.1,GI:215263376	AP010953,ECO26_0147,yadB,BAI23506.1,GI:257752004	U00096,b0144,gluQ,AAC73255.3,GI:226510925	AE005174,Z0155,yadB,AAG54448.1,GI:12512862	CP000247,ECP_0154,ABG68194.1,goetting:ECP0154,GI:110341957	CP001665,ECBD_3475,ACT30474.1,jgi:ECBD_3475,GI:253325872	CP001509,ECD_00143,yadB,kribb:ECDb_00143,ACT42044.1,GI:253976374	AP009048,Y75_p0141,yadB,YP_488447.1,GI:388476263	CU928162,ECED1_0149,yadB,CAR06371.1,GI:218425585	FN554766,EC042_0144,gluQ,CBG32976.1,GI:284919921	AM946981,B21_00142,yadB,CAQ30659.1,GI:242375977	CP000800,EcE24377A_0148,gluQ,ABV20791.1,GI:157081083	AE014075,c0177,yadB,E.coli:c0177,AAN78671.1,GI:26106485	AP010958,ECO103_0144,yadB,BAI29022.1,GI:257757525	CP000036,SBO_0133,yadB,ABB64863.1,mgcchina:SBO0133,GI:81244155	BA000007,ECs0148,BAB33571.1,GI:13359604	CP001368,ECSP_0145,yadB,ACT70040.1,gcdmuw:ECSP_0145,GI:254590679	AE005674,SF0136,yadB,mgcchina:SF0000136,AAN41799.1,GI:24050345	CP000034,SDY_0160,yadB,ABB60394.1,mgcchina:SDY0160,GI:81239684	CP001969,ECOK1_0146,gluQ,ADE90220.1,jcvi:ECOK1_0146,GI:294491464	CP000802,EcHS_A0147,gluQ,ABV04545.1,tigr:EcHS_A0147,GI:157065290	AP010960,ECO111_0146,yadB,BAI34145.1,GI:257762650	CP000970,EcSMS35_0155,gluQ,ACB19442.1,tigr:EcSMS35_0155,GI:170521264	CU928161,ECS88_0154,yadB,CAR01519.1,GI:218363856	
OID129	CP000802,EcHS_A0148,dksA,ABV04546.1,tigr:EcHS_A0148,GI:157065291	CU928160,ECIAI1_0143,dksA,CAQ97032.1,GI:218359494	CP002185,ECW_m0142,dksA,ADT73692.1,AIBN:ECW_m0142,GI:315059365	CP001383,SFxv_0144,dksA,ADA72485.1,ChinaCDC:SFxv_0144,GI:281599501	CU928164,ECIAI39_0149,dksA,CAR16289.1,GI:218368552	CP002729,UMNK88_149,dksA,AEE54812.1,vbsumn:UMNK88_149,GI:332341478	CP000038,SSON_0157,dksA,AAZ86950.1,mgcchina:SSO0157,GI:73854243	AM946981,B21_00143,dksA,CAQ30660.1,GI:242375978	AP010958,ECO103_0145,dksA,BAI29023.1,GI:257757526	CP000036,SBO_0134,dksA,ABB64864.1,mgcchina:SBO0134,GI:81244156	BA000007,ECs0149,BAB33572.1,GI:13359605	CP000243,UTI89_C0159,dksA,ABE05669.1,GI:91070788	CP000034,SDY_0161,dksA,ABB60395.1,mgcchina:SDY0161,GI:81239685	AE005174,Z0156,dksA,AAG54449.1,GI:12512863	CU928161,ECS88_0155,dksA,CAR01520.1,GI:218363857	CU928162,ECED1_0150,dksA,CAR06372.1,GI:218425586	AE014073,S0140,dksA,ecoli:S0140,AAP15681.1,GI:30039947	FN554766,EC042_0145,dksA,CBG32977.1,GI:284919922	CP000247,ECP_0155,ABG68195.1,goetting:ECP0155,GI:110341958	CP000819,ECB_00144,dksA,ACT37837.1,kribb:ECB_00144,GI:253972166	CP001969,ECOK1_0147,dksA,ADE88650.1,jcvi:ECOK1_0147,GI:294489894	CP001855,NRG857_00750,dksA,ADR25582.1,GI:312944755	AP010953,ECO26_0148,dksA,BAI23507.1,GI:257752005	CU651637,LF82_0495,dksA,CAP74716.1,GI:222031978	AE014075,c0178,dksA,E.coli:c0178,AAN78672.1,GI:26106486	CP000946,EcolC_3514,ACA79128.1,jgi:EcolC_3514,GI:169756429	CP001846,G2583_0149,dksA,ADD54803.1,nkteda:G2583_0149,GI:290760842	AP012030,ECDH1ME8569_0139,dksA,BAJ41995.1,GI:315134836	CP000800,EcE24377A_0149,dksA,ABV19947.1,GI:157080239	CP001368,ECSP_0146,dksA,ACT70041.1,gcdmuw:ECSP_0146,GI:254590680	CP000468,APECO1_1840,dksA,ABI99630.1,vmpmisu:APECO1_1840,GI:115511556	CP000948,ECDH10B_0125,dksA,ACB01324.1,ecoli:ECDH10B_0125,GI:169887617	CP001665,ECBD_3474,ACT30473.1,jgi:ECBD_3474,GI:253325871	CP000266,SFV_0130,dksA,ABF02415.1,mgcchina:SFV_0130,GI:110613748	CP002967,WFL_00700,dksA,UF:WFL_00700,AFH09809.1,GI:383403566	FN649414,ETEC_0141,CBI99642.1,GI:309700354	CP002797,ECNA114_0134,dksA,AEG34956.1,pbluoh:ECNA114_0134,GI:333968151	CP001164,ECH74115_0154,dksA,ACI38761.1,tigr:ECH74115_0154,GI:209161328	CP001396,BWG_0138,dksA,ACR62956.1,nktd:BWG_0138,GI:238860958	CU928145,EC55989_0139,dksA,CAU96026.1,GI:218350343	CP002167,UM146_23530,dksA,ADN74025.1,rtl:UM146_23530,GI:307629721	U00096,b0145,dksA,AAC73256.1,GI:1786338	CP000970,EcSMS35_0156,dksA,ACB15696.1,tigr:EcSMS35_0156,GI:170517518	FM180568,E2348C_0148,dksA,CAS07696.1,GI:215263377	CP001063,SbBS512_E0136,dksA,ACD10029.1,tigr:SbBS512_E0136,GI:187430755	AP010960,ECO111_0147,dksA,BAI34146.1,GI:257762651	CP001509,ECD_00144,dksA,kribb:ECDb_00144,ACT42045.1,GI:253976375	AP009378,ECSF_0158,BAI53698.1,GI:281177368	AP009048,Y75_p0142,dksA,YP_488448.1,GI:388476264	CP002516,EKO11_3771,ADX52344.1,jgi:EKO11_3771,GI:323380076	AE005674,SF0137,dksA,mgcchina:SF0000137,AAN41800.2,GI:56383163	CU928163,ECUMN_0142,dksA,CAR11364.1,GI:218430498	CP001671,ECABU_c01600,dksA,ADN44773.1,goetting:ECABU_c01600,GI:307551998	AP009240,ECSE_0145,BAG75669.1,GI:209910595	CP001637,EcDH1_3457,ACX41072.1,jgi:EcDH1_3457,GI:260450650	
OID130	AE014073,S0141,sfsA,ecoli:S0141,AAP15682.1,GI:30039948	AP009240,ECSE_0146,BAG75670.1,GI:209910596	BA000007,ECs0150,BAB33573.1,GI:13359606	CU928164,ECIAI39_0150,sfsA,CAR16290.1,GI:218368553	CP000036,SBO_0135,sfsA,ABB64865.1,mgcchina:SBO0135,GI:81244157	CP000034,SDY_0162,sfsA,ABB60396.1,mgcchina:SDY0162,GI:81239686	CU651637,LF82_2125,sfsA,CAP74717.1,GI:222031979	CP000948,ECDH10B_0126,sfsA,ACB01325.1,ecoli:ECDH10B_0126,GI:169887618	CP002185,ECW_m0143,sfsA,ADT73693.1,AIBN:ECW_m0143,GI:315059366	CP000802,EcHS_A0149,sfsA,ABV04547.1,tigr:EcHS_A0149,GI:157065292	CP000468,APECO1_1839,ABI99631.1,vmpmisu:APECO1_1839,GI:115511557	AP009378,ECSF_0159,BAI53699.1,GI:281177369	CU928160,ECIAI1_0144,sfsA,CAQ97033.1,GI:218359495	AE005174,Z0157,sfsA,AAG54450.1,GI:12512867	CP000819,ECB_00145,sfsA,ACT37838.1,kribb:ECB_00145,GI:253972167	CU928161,ECS88_0156,sfsA,CAR01521.1,GI:218363858	CP000247,ECP_0156,ABG68196.1,goetting:ECP0156,GI:110341959	CP002729,UMNK88_150,sfsA,AEE54813.1,vbsumn:UMNK88_150,GI:332341479	FN649414,ETEC_0142,CBI99643.1,GI:309700355	AP009048,Y75_p0143,sfsA,YP_488449.1,GI:388476265	AP010953,ECO26_0149,sfsA,BAI23508.1,GI:257752006	CP001509,ECD_00145,sfsA,kribb:ECDb_00145,ACT42046.1,GI:253976376	CP002967,WFL_00705,sfsA,UF:WFL_00705,AFH09810.1,GI:383403567	AP010958,ECO103_0146,sfsA,BAI29024.1,GI:257757527	FN554766,EC042_0146,sfsA,CBG32978.1,GI:284919923	AE014075,c0179,sfsA,E.coli:c0179,AAN78673.1,GI:26106487	CP001665,ECBD_3473,ACT30472.1,jgi:ECBD_3473,GI:253325870	CP000970,EcSMS35_0157,sfsA,ACB18142.1,tigr:EcSMS35_0157,GI:170519964	CP001969,ECOK1_0148,sfsA,ADE88814.1,jcvi:ECOK1_0148,GI:294490058	AP010960,ECO111_0148,sfsA,BAI34147.1,GI:257762652	CP001855,NRG857_00755,ADR25583.1,GI:312944756	CP002516,EKO11_3770,ADX52343.1,jgi:EKO11_3770,GI:323380075	CP001671,ECABU_c01610,sfsA,ADN44774.1,goetting:ECABU_c01610,GI:307551999	CP001637,EcDH1_3456,ACX41071.1,jgi:EcDH1_3456,GI:260450649	CP001383,SFxv_0145,sfsA,ADA72486.1,ChinaCDC:SFxv_0145,GI:281599502	CP001396,BWG_0139,sfsA,ACR64252.1,nktd:BWG_0139,GI:238862254	CP001063,SbBS512_E0137,sfsA,ACD09262.1,tigr:SbBS512_E0137,GI:187429988	CP000800,EcE24377A_0150,sfsA,ABV18365.1,GI:157078657	U00096,b0146,sfsA,AAC73257.1,GI:1786340	CP000243,UTI89_C0160,sfsA,ABE05670.1,GI:91070789	CP002167,UM146_23535,ADN74026.1,rtl:UM146_23535,GI:307629722	AP012030,ECDH1ME8569_0140,sfsA,BAJ41996.1,GI:315134837	CP001164,ECH74115_0155,sfsA,ACI39162.1,tigr:ECH74115_0155,GI:209161729	AM946981,B21_00144,sfsA,CAQ30661.1,GI:242375979	CP000946,EcolC_3513,ACA79127.1,jgi:EcolC_3513,GI:169756428	FM180568,E2348C_0149,sfsA,CAS07697.1,GI:215263378	CU928145,EC55989_0140,sfsA,CAU96027.1,GI:218350344	CP000266,SFV_0131,sfsA,ABF02416.1,mgcchina:SFV_0131,GI:110613749	AE005674,SF0138,sfsA,mgcchina:SF0000138,AAN41801.1,GI:24050349	CP000038,SSON_0158,sfsA,AAZ86951.1,mgcchina:SSO0158,GI:73854244	CP001846,G2583_0150,sfsA,ADD54804.1,nkteda:G2583_0150,GI:290760843	CP001368,ECSP_0147,sfsA,ACT70042.1,gcdmuw:ECSP_0147,GI:254590681	CP002797,ECNA114_0135,sfsA,AEG34957.1,pbluoh:ECNA114_0135,GI:333968152	CU928163,ECUMN_0143,sfsA,CAR11365.1,GI:218430499	CU928162,ECED1_0151,sfsA,CAR06373.1,GI:218425587	
OID131	CP002167,UM146_23540,ADN74027.1,rtl:UM146_23540,GI:307629723	CP001637,EcDH1_3455,ACX41070.1,jgi:EcDH1_3455,GI:260450648	AP012030,ECDH1ME8569_0141,ligT,BAJ41997.1,GI:315134838	CP000038,SSON_0159,yadP,AAZ86952.1,mgcchina:SSO0159,GI:73854245	CP001164,ECH74115_0156,ligT,ACI39168.1,tigr:ECH74115_0156,GI:209161735	CP000819,ECB_00146,ligT,ACT37839.1,kribb:ECB_00146,GI:253972168	CU928160,ECIAI1_0145,ligT,CAQ97034.1,GI:218359496	AP009048,Y75_p0144,ligT,YP_488450.1,GI:388476266	CP000036,SBO_0136,yadP,ABB64866.1,mgcchina:SBO0136,GI:81244158	CP001396,BWG_0140,ligT,ACR61760.1,nktd:BWG_0140,GI:238859762	CU928163,ECUMN_0144,ligT,CAR11366.1,GI:218430500	CP001846,G2583_0151,ligT,ADD54805.1,nkteda:G2583_0151,GI:290760844	CP001509,ECD_00146,ligT,kribb:ECDb_00146,ACT42047.1,GI:253976377	CU928162,ECED1_0152,ligT,CAR06374.1,GI:218425588	CP000243,UTI89_C0161,ligT,ABE05671.1,GI:91070790	CP002967,WFL_00710,ligT,UF:WFL_00710,AFH09811.1,GI:383403568	U00096,b0147,ligT,AAC73258.2,GI:87081692	CP001855,NRG857_00760,ADR25584.1,GI:312944757	CP001063,SbBS512_E0138,ligT,ACD08118.1,tigr:SbBS512_E0138,GI:187428844	CP002185,ECW_m0144,ligT,ADT73694.1,AIBN:ECW_m0144,GI:315059367	CP000468,APECO1_1838,yadP,ABI99632.1,vmpmisu:APECO1_1838,GI:115511558	CP001383,SFxv_0147,ligT,ADA72488.1,ChinaCDC:SFxv_0147,GI:281599504	CP002516,EKO11_3769,ADX52342.1,jgi:EKO11_3769,GI:323380074	AE014075,c0180,yadP,E.coli:c0180,AAN78674.1,GI:26106488	CP000948,ECDH10B_0127,ligT,ACB01326.1,ecoli:ECDH10B_0127,GI:169887619	AP009378,ECSF_0160,BAI53700.1,GI:281177370	CU928161,ECS88_0157,ligT,CAR01522.1,GI:218363859	CP001665,ECBD_3472,ACT30471.1,jgi:ECBD_3472,GI:253325869	AE005674,SF0139,yadP,mgcchina:SF0000139,AAN41802.1,GI:24050350	AP010953,ECO26_0150,ligT,BAI23509.1,GI:257752007	FN649414,ETEC_0143,CBI99644.1,GI:309700356	BA000007,ECs0151,BAB33574.1,GI:13359607	AM946981,B21_00145,ligT,CAQ30662.1,GI:242375980	CP002729,UMNK88_151,AEE54814.1,vbsumn:UMNK88_151,GI:332341480	CP000802,EcHS_A0150,ligT,ABV04548.1,tigr:EcHS_A0150,GI:157065293	CP000247,ECP_0157,ABG68197.1,goetting:ECP0157,GI:110341960	CP000034,SDY_0163,yadP,ABB60397.1,mgcchina:SDY0163,GI:81239687	AE005174,Z0158,yadP,AAG54451.1,GI:12512868	AP009240,ECSE_0147,BAG75671.1,GI:209910597	FM180568,E2348C_0150,ligT,CAS07698.1,GI:215263379	CP001969,ECOK1_0149,ligT,ADE92083.1,jcvi:ECOK1_0149,GI:294493327	CP000970,EcSMS35_0158,ligT,ACB20146.1,tigr:EcSMS35_0158,GI:170521968	CP000800,EcE24377A_0151,ligT,ABV16502.1,GI:157076794	CU928145,EC55989_0141,ligT,CAU96028.1,GI:218350345	AP010958,ECO103_0147,ligT,BAI29025.1,GI:257757528	CU651637,LF82_1198,ligT,CAP74718.1,GI:222031980	FN554766,EC042_0147,ligT,CBG32979.1,GI:284919924	CP002797,ECNA114_0136,yadP,AEG34958.1,pbluoh:ECNA114_0136,GI:333968153	AE014073,S0142,yadP,ecoli:S0142,AAP15683.1,GI:30039949	CP000946,EcolC_3512,ACA79126.1,jgi:EcolC_3512,GI:169756427	CP001368,ECSP_0148,ligT,ACT70043.1,gcdmuw:ECSP_0148,GI:254590682	AP010960,ECO111_0149,ligT,BAI34148.1,GI:257762653	CU928164,ECIAI39_0151,ligT,CAR16291.1,GI:218368554	CP000266,SFV_0133,yadP,ABF02418.1,mgcchina:SFV_0133,GI:110613751
[truncated: 13,857,833 more chars]
