# Supplementary material for: Supra-operonic clusters of functionally related genes (SOCs) are a source of horizontal gene co-transfers
Source: Sci Rep. 2017 Jan 9;7:40294. doi: 10.1038/srep40294 (PMC5220362; doi:10.1038/srep40294)
Supplement: Supplementary Tables [file srep40294-s2.zip › Supplementary_Table_S4_list_cogain_pairs.txt]

#ortholog1	ortholog2	association_score
OID5396	OID5395	-10.69857
	OID5396	CU928160,ECIAI1_1612,CAQ98469.1,GI:218360897	CU928145,EC55989_1040,CAU96902.1,GI:218351198	CP002729,UMNK88_1414,AEE56026.1,vbsumn:UMNK88_1414,GI:332342692	CP002729,UMNK88_2016,AEE56610.1,vbsumn:UMNK88_2016,GI:332343276	FN649414,ETEC_1203,CBJ00709.1,GI:309701406	CP001671,ECABU_c11500,ADN45716.1,goetting:ECABU_c11500,GI:307552941	CP002797,ECNA114_4766,AEG39615.1,pbluoh:ECNA114_4766,GI:333972810	CP002185,ECW_m1727,ADT75197.1,AIBN:ECW_m1727,GI:315060870	CP000970,EcSMS35_1169,ACB17195.1,tigr:EcSMS35_1169,GI:170519017	CU928162,ECED1_1416,CAR07615.1,GI:218426771	FN554766,EC042_1329,CBG34150.1,GI:284921085	CP002797,ECNA114_4755,AEG39604.1,pbluoh:ECNA114_4755,GI:333972799	AP010958,ECO103_2346,BAI31133.1,GI:257759636	CU928164,ECIAI39_1490,CAR17623.1,GI:218369850	FN554766,EC042_2192,CBG35018.1,GI:284921942	AP010953,ECO26_1187,BAI24499.1,GI:257752997	AE014075,c1417,E.coli:c1417,AAN79886.1,GI:26107687	
	OID5395	FN554766,EC042_2193,CBG35019.1,GI:284921943	CP002797,ECNA114_4767,AEG39616.1,pbluoh:ECNA114_4767,GI:333972811	CU928160,ECIAI1_1613,CAQ98470.1,GI:218360898	CP002729,UMNK88_1413,AEE56025.1,vbsumn:UMNK88_1413,GI:332342691	AP010953,ECO26_1186,BAI24498.1,GI:257752996	AP010958,ECO103_2347,BAI31134.1,GI:257759637	AE014075,c1416,E.coli:c1416,AAN79885.1,GI:26107686	FN554766,EC042_1328,CBG34149.1,GI:284921084	CP000970,EcSMS35_1168,ACB18701.1,tigr:EcSMS35_1168,GI:170520523	FN649414,ETEC_1202,CBJ00708.1,GI:309701405	CP002185,ECW_m1728,ADT75198.1,AIBN:ECW_m1728,GI:315060871	CU928145,EC55989_1039,CAU96901.1,GI:218351197	CP001671,ECABU_c11490,ADN45715.1,goetting:ECABU_c11490,GI:307552940	
OID9787	OID6245	-7.25682
	OID9787	CP000802,EcHS_A0919,ABV05273.1,tigr:EcHS_A0919,GI:157066018	CP000819,ECB_00826,ACT38508.1,kribb:ECB_00826,GI:253972837	FM180568,E2348C_0810,CAS08358.1,GI:215264017	CP001665,ECBD_2770,ACT29791.1,jgi:ECBD_2770,GI:253325189	CP002729,UMNK88_899,AEE55525.1,vbsumn:UMNK88_899,GI:332342191	CP000946,EcolC_2783,ACA78411.1,jgi:EcolC_2783,GI:169755712	CU651637,LF82_791,CBY17610.1,GI:312831430	CU928161,ECS88_2839,CAR04091.1,GI:218366340	CP001509,ECD_00826,kribb:ECDb_00826,ACT42721.1,GI:253977051	CP002185,ECW_m0917,ADT74424.1,AIBN:ECW_m0917,GI:315060097	CP002516,EKO11_3026,ADX51613.1,jgi:EKO11_3026,GI:323379345	CP002967,WFL_04465,UF:WFL_04465,AFH10557.1,GI:383404314	
	OID6245	CP000819,ECB_00827,ACT38509.1,kribb:ECB_00827,GI:253972838	CU928161,ECS88_2838,CAR04090.1,GI:218366339	CP000802,EcHS_A0920,ABV05274.1,tigr:EcHS_A0920,GI:157066019	CP001665,ECBD_2769,ACT29790.1,jgi:ECBD_2769,GI:253325188	CP001509,ECD_00827,kribb:ECDb_00827,ACT42722.1,GI:253977052	AM946981,B21_00836,ybl32,CAQ31353.1,GI:242376643	CP002729,UMNK88_901,AEE55526.1,vbsumn:UMNK88_901,GI:332342192	CU928162,ECED1_3094,CAR09260.2,GI:218428334	CP002185,ECW_m0918,ADT74425.1,AIBN:ECW_m0918,GI:315060098	CP002967,WFL_04470,UF:WFL_04470,AFH10558.1,GI:383404315	CU651637,LF82_406,CBY17609.1,GI:312831429	CP000946,EcolC_2782,ACA78410.1,jgi:EcolC_2782,GI:169755711	FM180568,E2348C_0811,CAS08359.1,GI:215264018	CP000036,SBO_0753,ABB65426.1,mgcchina:SBO0753,GI:81244718	AE014075,c0943,E.coli:c0943,AAN79416.1,GI:26107233	CP002516,EKO11_3025,ADX51612.1,jgi:EKO11_3025,GI:323379344	
OID6242	OID6241	-7.87574
	OID6242	CP002516,EKO11_3031,ADX51618.1,jgi:EKO11_3031,GI:323379350	CP000802,EcHS_A0914,ABV05268.1,tigr:EcHS_A0914,GI:157066013	CU928161,ECS88_2845,CAR04097.1,GI:218366346	CP000819,ECB_00821,ACT38503.1,kribb:ECB_00821,GI:253972832	CP000946,EcolC_2789,ACA78417.1,jgi:EcolC_2789,GI:169755718	FM180568,E2348C_0805,CAS08353.1,GI:215264012	AE014075,c0938,E.coli:c0938,AAN79411.1,GI:26107228	CU928162,ECED1_3105,CAR09271.2,GI:218428343	CP002185,ECW_m0912,ADT74419.1,AIBN:ECW_m0912,GI:315060092	CP002967,WFL_04440,UF:WFL_04440,AFH10552.1,GI:383404309	CP002729,UMNK88_893,AEE55519.1,vbsumn:UMNK88_893,GI:332342185	
	OID6241	FM180568,E2348C_0804,CAS08352.1,GI:215264011	CP002967,WFL_04430,UF:WFL_04430,AFH10550.1,GI:383404307	AE014075,c0937,E.coli:c0937,AAN79410.1,GI:26107227	CP002185,ECW_m0910,ADT74417.1,AIBN:ECW_m0910,GI:315060090	CU928161,ECS88_2847,fil,CAR04099.1,GI:218366348	CP002729,UMNK88_892,AEE55518.1,vbsumn:UMNK88_892,GI:332342184	CP000946,EcolC_2790,ACA78418.1,jgi:EcolC_2790,GI:169755719	CP002516,EKO11_3033,ADX51620.1,jgi:EKO11_3033,GI:323379352	CP000819,ECB_00820,ACT38502.1,kribb:ECB_00820,GI:253972831	CU651637,LF82_411,CAP77093.1,GI:222034352	
OID9454	OID9455	-8.33600
	OID9454	CP001368,ECSP_2879,ACT72668.1,gcdmuw:ECSP_2879,GI:254593307	CP002967,WFL_20600,UF:WFL_20600,AFH13762.1,GI:383407519	CP002516,EKO11_4439,ADX52994.1,jgi:EKO11_4439,GI:323380726	CP001164,ECH74115_3064,ACI37618.1,tigr:ECH74115_3064,GI:209160185	CP002797,ECNA114_4016,AEG38860.1,pbluoh:ECNA114_4016,GI:333972055	CP001969,ECOK1_0928,ADE89619.1,jcvi:ECOK1_0928,GI:294490863	CP002185,ECW_m2285,ADT75724.1,AIBN:ECW_m2285,GI:315061397	CP002185,ECW_m4226,ADT77536.1,AIBN:ECW_m4226,GI:315063209	CP000970,EcSMS35_4309,ACB17317.1,tigr:EcSMS35_4309,GI:170519139	CP002967,WFL_11180,UF:WFL_11180,AFH11894.1,GI:383405651	CU928161,ECS88_2225,CAR03511.1,GI:218365773	CP002516,EKO11_1670,ADX50292.1,jgi:EKO11_1670,GI:323378024	
	OID9455	CP002516,EKO11_1669,ADX50291.1,jgi:EKO11_1669,GI:323378023	CP000819,ECB_02010,ACT39668.1,kribb:ECB_02010,GI:253973997	CP002967,WFL_11185,UF:WFL_11185,AFH11895.1,GI:383405652	CP002185,ECW_m4225,cox1,ADT77535.1,AIBN:ECW_m4225,GI:315063208	CP002967,WFL_20595,UF:WFL_20595,AFH13761.1,GI:383407518	CP001969,ECOK1_2556,ADE91437.1,jcvi:ECOK1_2556,GI:294492681	CP002185,ECW_m2286,cox,ADT75725.1,AIBN:ECW_m2286,GI:315061398	CP001164,ECH74115_3065,ACI37645.1,tigr:ECH74115_3065,GI:209160212	CP002516,EKO11_4440,ADX52995.1,jgi:EKO11_4440,GI:323380727	CU928161,ECS88_2226,cox,CAR03512.1,GI:218365774	CP000970,EcSMS35_4308,cox,ACB15658.1,tigr:EcSMS35_4308,GI:170517480	CP002797,ECNA114_4015,AEG38859.1,pbluoh:ECNA114_4015,GI:333972054	CP001368,ECSP_2880,ACT72669.1,gcdmuw:ECSP_2880,GI:254593308	
OID6246	OID6247	-9.39196
	OID6246	CU651637,LF82_398,CAP77080.1,GI:222034339	CU928164,ECIAI39_1809,CAR17940.1,GI:218370150	CU928162,ECED1_3083,CAR09249.2,GI:218428323	CP002516,EKO11_3015,ADX51602.1,jgi:EKO11_3015,GI:323379334	FM180568,E2348C_0823,CAS08371.1,GI:215264030	AE014075,c0956,E.coli:c0956,AAN79429.1,GI:26107246	CU928161,ECS88_2829,CAR04081.1,GI:218366330	CP002967,WFL_04520,UF:WFL_04520,AFH10568.1,GI:383404325	CP000802,EcHS_A0930,ABV05284.1,tigr:EcHS_A0930,GI:157066029	CP002729,UMNK88_914,AEE55540.1,vbsumn:UMNK88_914,GI:332342206	CP000036,SBO_0764,nucE,ABB65437.1,mgcchina:SBO0764,GI:81244729	CP002185,ECW_m0928,ADT74435.1,AIBN:ECW_m0928,GI:315060108	CP000946,EcolC_2771,ACA78399.1,jgi:EcolC_2771,GI:169755700	
	OID6247	CP002185,ECW_m0929,ADT74436.1,AIBN:ECW_m0929,GI:315060109	CP002729,UMNK88_915,AEE55541.1,vbsumn:UMNK88_915,GI:332342207	AP010953,ECO26_3183,BAI26392.1,GI:257754890	CP000036,SBO_0765,ABB65438.1,mgcchina:SBO0765,GI:81244730	CP001846,G2583_0970,ybcS,ADD55574.1,nkteda:G2583_0970,GI:290761613	CP002967,WFL_04525,UF:WFL_04525,AFH10569.1,GI:383404326	FM180568,E2348C_0824,CAS08372.1,GI:215264031	CU928161,ECS88_2828,R,CAR04080.1,GI:218366329	CP000038,SSON_2437,AAZ89078.1,mgcchina:SSO2437,GI:73856371	CU928162,ECED1_3082,R,CAR09248.2,GI:218428322	AE014075,c0957,E.coli:c0957,AAN79430.1,GI:26107247	CP002516,EKO11_3014,ADX51601.1,jgi:EKO11_3014,GI:323379333	CU651637,LF82_397,CAP77079.1,GI:222034338	CP000946,EcolC_2770,ACA78398.1,jgi:EcolC_2770,GI:169755699	CU928164,ECIAI39_1808,R,CAR17939.1,GI:218370149	CP000802,EcHS_A0931,ABV05285.1,tigr:EcHS_A0931,GI:157066030	
OID5468	OID5467	-9.75769
	OID5468	FN554766,EC042_1753,CBG34582.1,GI:284921510	CU928164,ECIAI39_0513,CAR16650.1,GI:218368899	CP001969,ECOK1_0893,ADE88802.1,jcvi:ECOK1_0893,GI:294490046	AE014075,c1499,E.coli:c1499,AAN79968.1,GI:26107769	AP010958,ECO103_1248,BAI30084.1,GI:257758587	CP002167,UM146_13190,ADN72003.1,rtl:UM146_13190,GI:307627699	CP000036,SBO_2125,ABB66703.1,mgcchina:SBO2125,GI:81245995	CP001846,G2583_1400,ADD55993.1,nkteda:G2583_1400,GI:290762032	CP001164,ECH74115_1583,ACI35715.1,tigr:ECH74115_1583,GI:209158282	CP001368,ECSP_1503,ACT71344.1,gcdmuw:ECSP_1503,GI:254591983	AP010953,ECO26_1658,BAI24957.1,GI:257753455	CP001855,NRG857_05760,ADR26581.1,GI:312945754	CU928162,ECED1_2651,gp,CAR08832.2,GI:218427913	
	OID5467	CP001164,ECH74115_1582,ACI35121.1,tigr:ECH74115_1582,GI:209157688	CP001969,ECOK1_0892,ADE92352.1,jcvi:ECOK1_0892,GI:294493596	AE014075,c1498,E.coli:c1498,AAN79967.1,GI:26107768	CU928162,ECED1_2650,CAR08831.2,GI:218427912	FN554766,EC042_1754,CBG34583.1,GI:284921511	CP002167,UM146_13195,ADN72004.1,rtl:UM146_13195,GI:307627700	AP010958,ECO103_1247,BAI30083.1,GI:257758586	AP010953,ECO26_1657,BAI24956.1,GI:257753454	CP001368,ECSP_1502,ACT71343.1,gcdmuw:ECSP_1502,GI:254591982	CP001846,G2583_1399,ADD55992.1,nkteda:G2583_1399,GI:290762031	CP000036,SBO_2126,ABB66704.1,mgcchina:SBO2126,GI:81245996	
OID6241	OID6240	-9.75769
	OID6241	FM180568,E2348C_0804,CAS08352.1,GI:215264011	CP002967,WFL_04430,UF:WFL_04430,AFH10550.1,GI:383404307	AE014075,c0937,E.coli:c0937,AAN79410.1,GI:26107227	CP002185,ECW_m0910,ADT74417.1,AIBN:ECW_m0910,GI:315060090	CU928161,ECS88_2847,fil,CAR04099.1,GI:218366348	CP002729,UMNK88_892,AEE55518.1,vbsumn:UMNK88_892,GI:332342184	CP000946,EcolC_2790,ACA78418.1,jgi:EcolC_2790,GI:169755719	CP002516,EKO11_3033,ADX51620.1,jgi:EKO11_3033,GI:323379352	CP000819,ECB_00820,ACT38502.1,kribb:ECB_00820,GI:253972831	CU651637,LF82_411,CAP77093.1,GI:222034352	
	OID6240	CP000819,ECB_00819,ACT38501.1,kribb:ECB_00819,GI:253972830	CP000946,EcolC_2791,ACA78419.1,jgi:EcolC_2791,GI:169755720	FM180568,E2348C_0803,CAS08351.1,GI:215264010	CP002967,WFL_04425,UF:WFL_04425,AFH10549.1,GI:383404306	CP002729,UMNK88_891,AEE55517.1,vbsumn:UMNK88_891,GI:332342183	CU928161,ECS88_2848,cII,CAR04100.1,GI:218366349	AE014075,c0936,E.coli:c0936,AAN79409.1,GI:26107226	CU928162,ECED1_3106,cII,CAR09272.2,GI:218428344	CP002516,EKO11_3034,ADX51621.1,jgi:EKO11_3034,GI:323379353	CP000802,EcHS_A0913,ABV05267.1,tigr:EcHS_A0913,GI:157066012	CU651637,LF82_412,CAP77094.1,GI:222034353	CP002185,ECW_m0909,ADT74416.1,AIBN:ECW_m0909,GI:315060089	
OID4743	OID6244	-8.91923
	OID4743	CU928161,ECS88_2222,CAR03508.1,GI:218365770	CP002516,EKO11_4435,ADX52990.1,jgi:EKO11_4435,GI:323380722	CP001368,ECSP_2875,ACT72664.1,gcdmuw:ECSP_2875,GI:254593303	CP002967,WFL_11160,UF:WFL_11160,AFH11890.1,GI:383405647	CU928162,ECED1_3103,CAR09269.2,GI:218428341	CP002797,ECNA114_4021,AEG38865.1,pbluoh:ECNA114_4021,GI:333972060	CP000802,EcHS_A0916,ABV05270.1,tigr:EcHS_A0916,GI:157066015	AE014075,c0940,E.coli:c0940,AAN79413.1,GI:26107230	CP000970,EcSMS35_4313,ACB17328.1,tigr:EcSMS35_4313,GI:170519150	CP000800,EcE24377A_0986,ABV18539.1,GI:157078831	FM180568,E2348C_0807,CAS08355.1,GI:215264014	CP002516,EKO11_3029,ADX51616.1,jgi:EKO11_3029,GI:323379348	CU928161,ECS88_2843,CAR04095.1,GI:218366344	CP000946,EcolC_2787,ACA78415.1,jgi:EcolC_2787,GI:169755716	CP001164,ECH74115_3060,ACI39155.1,tigr:ECH74115_3060,GI:209161722	CP001969,ECOK1_0935,ADE89508.1,jcvi:ECOK1_0935,GI:294490752	CP002185,ECW_m0914,ADT74421.1,AIBN:ECW_m0914,GI:315060094	CP002967,WFL_20620,UF:WFL_20620,AFH13766.1,GI:383407523	CP002967,WFL_04450,UF:WFL_04450,AFH10554.1,GI:383404311	CP002729,UMNK88_895,AEE55521.1,vbsumn:UMNK88_895,GI:332342187	CP002516,EKO11_1674,ADX50296.1,jgi:EKO11_1674,GI:323378028	CP002185,ECW_m2281,gp82,ADT75720.1,AIBN:ECW_m2281,GI:315061393	CP000819,ECB_02006,ACT39664.1,kribb:ECB_02006,GI:253973993	CU651637,LF82_409,CAP77091.1,GI:222034350	CP002185,ECW_m4230,gp82',ADT77540.1,AIBN:ECW_m4230,GI:315063213	CP000819,ECB_00823,ACT38505.1,kribb:ECB_00823,GI:253972834	
	OID6244	CU651637,LF82_408,CAP77090.1,GI:222034349	FM180568,E2348C_0808,CAS08356.1,GI:215264015	CU928162,ECED1_3098,dam,CAR09264.2,GI:218428337	CP002967,WFL_04455,UF:WFL_04455,AFH10555.1,GI:383404312	CU928161,ECS88_2842,dam,CAR04094.1,GI:218366343	CP000802,EcHS_A0917,ABV05271.1,tigr:EcHS_A0917,GI:157066016	CP002185,ECW_m0915,ADT74422.1,AIBN:ECW_m0915,GI:315060095	CP000036,SBO_0751,ABB65424.1,mgcchina:SBO0751,GI:81244716	AE014075,c0941,E.coli:c0941,AAN79414.1,GI:26107231	CP000819,ECB_00824,ACT38506.1,kribb:ECB_00824,GI:253972835	CP002729,UMNK88_896,dam,AEE55522.1,vbsumn:UMNK88_896,GI:332342188	CP002516,EKO11_3028,ADX51615.1,jgi:EKO11_3028,GI:323379347	CP000946,EcolC_2786,ACA78414.1,jgi:EcolC_2786,GI:169755715	
OID9451	OID9452	-8.52498
	OID9451	CP000800,EcE24377A_0985,ABV19829.1,GI:157080121	CP002797,ECNA114_4020,AEG38864.1,pbluoh:ECNA114_4020,GI:333972059	CP002967,WFL_20615,UF:WFL_20615,AFH13765.1,GI:383407522	CP001969,ECOK1_0934,ADE91628.1,jcvi:ECOK1_0934,GI:294492872	CP002185,ECW_m2282,gp81,ADT75721.1,AIBN:ECW_m2282,GI:315061394	CP001368,ECSP_2876,ACT72665.1,gcdmuw:ECSP_2876,GI:254593304	CP002967,WFL_11165,UF:WFL_11165,AFH11891.1,GI:383405648	CP002516,EKO11_1673,ADX50295.1,jgi:EKO11_1673,GI:323378027	CP000970,EcSMS35_4312,ACB15694.1,tigr:EcSMS35_4312,GI:170517516	CP002185,ECW_m4229,gp81',ADT77539.1,AIBN:ECW_m4229,GI:315063212	CP001164,ECH74115_3061,ACI36361.1,tigr:ECH74115_3061,GI:209158928	CP000468,APECO1_4462,ABJ00287.1,vmpmisu:APECO1_4462,GI:115512212	CP000468,APECO1_1185,ABJ01490.1,vmpmisu:APECO1_1185,GI:115513415	CP002516,EKO11_4436,ADX52991.1,jgi:EKO11_4436,GI:323380723	CP000819,ECB_02007,ACT39665.1,kribb:ECB_02007,GI:253973994	
	OID9452	CU928161,ECS88_2223,CAR03509.1,GI:218365771	CP000819,ECB_02008,ACT39666.1,kribb:ECB_02008,GI:253973995	CP000970,EcSMS35_4311,ACB16339.1,tigr:EcSMS35_4311,GI:170518161	CP002516,EKO11_4437,ADX52992.1,jgi:EKO11_4437,GI:323380724	CP001164,ECH74115_3062,ACI36937.1,tigr:ECH74115_3062,GI:209159504	CP002185,ECW_m4228,gp80',ADT77538.1,AIBN:ECW_m4228,GI:315063211	CP001368,ECSP_2877,ACT72666.1,gcdmuw:ECSP_2877,GI:254593305	CP002967,WFL_20610,UF:WFL_20610,AFH13764.1,GI:383407521	CP002516,EKO11_1672,ADX50294.1,jgi:EKO11_1672,GI:323378026	CP002967,WFL_11170,UF:WFL_11170,AFH11892.1,GI:383405649	CP001969,ECOK1_0930,ADE92738.1,jcvi:ECOK1_0930,GI:294493982	CP000800,EcE24377A_0984,ABV19282.1,GI:157079574	CP002797,ECNA114_4018,AEG38862.1,pbluoh:ECNA114_4018,GI:333972057	CP002185,ECW_m2283,gp80,ADT75722.1,AIBN:ECW_m2283,GI:315061395	
OID6243	OID4743	-8.91923
	OID6243	CU651637,LF82_410,CAP77092.1,GI:222034351	FM180568,E2348C_0806,CAS08354.1,GI:215264013	CU928162,ECED1_3104,CAR09270.2,GI:218428342	CP002516,EKO11_3030,ADX51617.1,jgi:EKO11_3030,GI:323379349	CU928161,ECS88_2844,CAR04096.1,GI:218366345	CP000946,EcolC_2788,ACA78416.1,jgi:EcolC_2788,GI:169755717	CP000802,EcHS_A0915,ABV05269.1,tigr:EcHS_A0915,GI:157066014	CP002967,WFL_04445,UF:WFL_04445,AFH10553.1,GI:383404310	CU928163,ECUMN_0968,CAR12177.1,GI:218431299	CP000819,ECB_00822,ACT38504.1,kribb:ECB_00822,GI:253972833	CP002185,ECW_m0913,ADT74420.1,AIBN:ECW_m0913,GI:315060093	CP002729,UMNK88_894,AEE55520.1,vbsumn:UMNK88_894,GI:332342186	AE014075,c0939,E.coli:c0939,AAN79412.1,GI:26107229	
	OID4743	CU928161,ECS88_2222,CAR03508.1,GI:218365770	CP002516,EKO11_4435,ADX52990.1,jgi:EKO11_4435,GI:323380722	CP001368,ECSP_2875,ACT72664.1,gcdmuw:ECSP_2875,GI:254593303	CP002967,WFL_11160,UF:WFL_11160,AFH11890.1,GI:383405647	CU928162,ECED1_3103,CAR09269.2,GI:218428341	CP002797,ECNA114_4021,AEG38865.1,pbluoh:ECNA114_4021,GI:333972060	CP000802,EcHS_A0916,ABV05270.1,tigr:EcHS_A0916,GI:157066015	AE014075,c0940,E.coli:c0940,AAN79413.1,GI:26107230	CP000970,EcSMS35_4313,ACB17328.1,tigr:EcSMS35_4313,GI:170519150	CP000800,EcE24377A_0986,ABV18539.1,GI:157078831	FM180568,E2348C_0807,CAS08355.1,GI:215264014	CP002516,EKO11_3029,ADX51616.1,jgi:EKO11_3029,GI:323379348	CU928161,ECS88_2843,CAR04095.1,GI:218366344	CP000946,EcolC_2787,ACA78415.1,jgi:EcolC_2787,GI:169755716	CP001164,ECH74115_3060,ACI39155.1,tigr:ECH74115_3060,GI:209161722	CP001969,ECOK1_0935,ADE89508.1,jcvi:ECOK1_0935,GI:294490752	CP002185,ECW_m0914,ADT74421.1,AIBN:ECW_m0914,GI:315060094	CP002967,WFL_20620,UF:WFL_20620,AFH13766.1,GI:383407523	CP002967,WFL_04450,UF:WFL_04450,AFH10554.1,GI:383404311	CP002729,UMNK88_895,AEE55521.1,vbsumn:UMNK88_895,GI:332342187	CP002516,EKO11_1674,ADX50296.1,jgi:EKO11_1674,GI:323378028	CP002185,ECW_m2281,gp82,ADT75720.1,AIBN:ECW_m2281,GI:315061393	CP000819,ECB_02006,ACT39664.1,kribb:ECB_02006,GI:253973993	CU651637,LF82_409,CAP77091.1,GI:222034350	CP002185,ECW_m4230,gp82',ADT77540.1,AIBN:ECW_m4230,GI:315063213	CP000819,ECB_00823,ACT38505.1,kribb:ECB_00823,GI:253972834	
OID5466	OID5560	-9.42413
	OID5466	CU928162,ECED1_1784,CAR07977.2,GI:218427096	AE005174,Z1845,AAG55942.1,GI:12514764	CU928164,ECIAI39_2018,CAR18147.1,GI:218370344	FN554766,EC042_2161,CBG34987.1,GI:284921912	AP010958,ECO103_1244,BAI30080.1,GI:257758583	BA000007,ECs1587,BAB35010.1,GI:13361051	CP001969,ECOK1_0891,ADE92867.1,jcvi:ECOK1_0891,GI:294494111	CP000970,EcSMS35_0948,ACB19619.1,tigr:EcSMS35_0948,GI:170521441	AP010953,ECO26_1654,BAI24953.1,GI:257753451	CU928162,ECED1_2649,CAR08830.2,GI:218427911	CP001164,ECH74115_1579,ACI38671.1,tigr:ECH74115_1579,GI:209161238	CP001855,NRG857_05755,ADR26580.1,GI:312945753	CP000036,SBO_2128,ABB66706.1,mgcchina:SBO2128,GI:81245998	CP002167,UM146_13200,ADN72005.1,rtl:UM146_13200,GI:307627701	AE014075,c1497,E.coli:c1497,AAN79966.1,GI:26107767	FN554766,EC042_1757,CBG34586.1,GI:284921514	CP001846,G2583_1398,ADD55991.1,nkteda:G2583_1398,GI:290762030	CP000038,SSON_0876,AAZ87618.1,mgcchina:SSO0876,GI:73854911	CP001368,ECSP_1499,ACT71340.1,gcdmuw:ECSP_1499,GI:254591979	AP010953,ECO26_2319,BAI25567.1,GI:257754065	AP010958,ECO103_4526,BAI33223.1,GI:257761726	
	OID5560	FN554766,EC042_1758,CBG34587.1,GI:284921515	CP002167,UM146_13205,ADN72006.1,rtl:UM146_13205,GI:307627702	CP001368,ECSP_1498,ACT71339.1,gcdmuw:ECSP_1498,GI:254591978	BA000007,ECs1586,BAB35009.1,GI:13361050	CP001969,ECOK1_0890,ADE91652.1,jcvi:ECOK1_0890,GI:294492896	CP001855,NRG857_05750,ADR26579.1,GI:312945752	CP001383,SFxv_1293,ADA73534.1,ChinaCDC:SFxv_1293,GI:281600550	CP001164,ECH74115_1578,ACI39438.1,tigr:ECH74115_1578,GI:209162005	CP000970,EcSMS35_0947,ACB19084.1,tigr:EcSMS35_0947,GI:170520906	AE014073,S1216,ecoli:S1216,AAP16642.1,GI:30040912	AP010953,ECO26_2320,BAI25568.1,GI:257754066	CP000036,SBO_2129,ABB66707.1,mgcchina:SBO2129,GI:81245999	AP010953,ECO26_1653,BAI24952.1,GI:257753450	CU928162,ECED1_1785,CAR07978.2,GI:218427097	AE014075,c1496,E.coli:c1496,AAN79965.1,GI:26107766	CU928164,ECIAI39_0511,CAR16648.1,GI:218368897	AE005174,Z1844,AAG55941.1,GI:12514763	CU928164,ECIAI39_2019,CAR18148.1,GI:218370345	AE005674,SF1136,mgcchina:SF0001136,AAN42754.2,GI:56383383	CP001846,G2583_1397,ADD55990.1,nkteda:G2583_1397,GI:290762029	CP000038,SSON_0875,AAZ87617.1,mgcchina:SSO0875,GI:73854910	AP010958,ECO103_1243,BAI30079.1,GI:257758582	
OID5429	OID5430	-8.24804
	OID5429	FN554766,EC042_4522,CBG37344.1,GI:284924243	AP010960,ECO111_1279,BAI35219.1,GI:257763724	BA000007,ECs1378,BAB34801.1,GI:13360838	CP000243,UTI89_C4948,ABE10351.1,GI:91075470	CU928162,ECED1_3446,CAR09599.2,GI:218428669	AE005174,Z1196,AAG55341.1,GI:12514007	CU928145,EC55989_3343,CAU99397.1,GI:218353373	CP002167,UM146_21965,ADN73717.1,rtl:UM146_21965,GI:307629413	FN554766,EC042_3190,CBG36015.1,GI:284922925	FN649414,ETEC_3927,CBJ03434.1,GI:309704087	CP001164,ECH74115_1376,ACI35985.1,tigr:ECH74115_1376,GI:209158552	CP001368,ECSP_1302,ACT71147.1,gcdmuw:ECSP_1302,GI:254591786	AP010953,ECO26_1331,BAI24635.1,GI:257753133	AE005174,Z1636,AAG55751.1,GI:12514525	AE014075,c4521,E.coli:c4521,AAN82955.1,GI:26110771	CP002729,UMNK88_1253,AEE55869.1,vbsumn:UMNK88_1253,GI:332342535	CP000247,ECP_4583,ABG72519.1,goetting:ECP4583,GI:110346282	CU928161,ECS88_4687,CAR05837.1,GI:218368034	
	OID5430	FN554766,EC042_4523,CBG37345.1,GI:284924244	AP010960,ECO111_1280,BAI35220.1,GI:257763725	CP001164,ECH74115_1377,ACI35189.1,tigr:ECH74115_1377,GI:209157756	AE005174,Z1197,AAG55342.1,GI:12514008	CU928145,EC55989_3342,CAU99396.1,GI:218353372	CP001368,ECSP_1303,ACT71148.1,gcdmuw:ECSP_1303,GI:254591787	CU928161,ECS88_4688,CAR05838.1,GI:218368035	CP002729,UMNK88_1254,AEE55870.1,vbsumn:UMNK88_1254,GI:332342536	FN554766,EC042_3189,CBG36014.1,GI:284922924	AE005174,Z1637,AAG55752.1,GI:12514526	CU928162,ECED1_3445,CAV17909.1,GI:218428668	AE014075,c4520,E.coli:c4520,AAN82954.1,GI:26110770	AP010953,ECO26_1332,BAI24636.1,GI:257753134	
OID3662	OID3661	-11.41090
	OID3662	CP001383,SFxv_0736,ADA73034.1,ChinaCDC:SFxv_0736,GI:281600050	AE005674,SF0668,mgcchina:SF0000668,AAN42303.1,GI:24050915	CP001846,G2583_3118,ADD57646.1,nkteda:G2583_3118,GI:290763685	FN649414,ETEC_2748,Bcep43_14,CBJ02253.1,GI:309702922	CP000266,SFV_0712,ABF02951.1,mgcchina:SFV_0712,GI:110614284	AP010958,ECO103_3112,BAI31863.1,GI:257760366	CU928160,ECIAI1_2644,CAQ99482.1,GI:218361882	CP000034,SDY_2119,ABB62209.1,mgcchina:SDY2119,GI:81241499	FM180568,E2348C_2510,CAS10058.1,GI:215265655	CP000038,SSON_0738,AAZ87487.1,mgcchina:SSO0738,GI:73854780	AE014073,S0692,ecoli:S0692,AAP16175.1,GI:30040443	
	OID3661	FM180568,E2348C_2509,CAS10057.1,GI:215265654	AP010958,ECO103_3111,BAI31862.1,GI:257760365	CP000034,SDY_2117,ABB62207.1,mgcchina:SDY2117,GI:81241497	CU928160,ECIAI1_2643,CAQ99481.1,GI:218361881	AE014073,S0691,ecoli:S0691,AAP16174.1,GI:30040442	CP001383,SFxv_0735,ADA73033.1,ChinaCDC:SFxv_0735,GI:281600049	CP001846,G2583_3117,ADD57645.1,nkteda:G2583_3117,GI:290763684	CP000034,SDY_2118,ABB62208.1,mgcchina:SDY2118,GI:81241498	CP000038,SSON_0739,AAZ87488.1,mgcchina:SSO0739,GI:73854781	FN649414,ETEC_2747,CBJ02252.1,GI:309702921	AE005674,SF0667,mgcchina:SF0000667,AAN42302.1,GI:24050914	CP000266,SFV_0711,ABF02950.1,mgcchina:SFV_0711,GI:110614283	
OID7687	OID7810	-7.56479
	OID7687	CP001368,ECSP_2097,ACT71915.1,gcdmuw:ECSP_2097,GI:254592554	CU928162,ECED1_1453,CAR07651.2,GI:218426803	FM180568,E2348C_1431,CAS08979.1,GI:215264611	CP001969,ECOK1_2101,ADE91548.1,jcvi:ECOK1_2101,GI:294492792	CP001063,SbBS512_E1085,ACD07854.1,tigr:SbBS512_E1085,GI:187428580	CP001164,ECH74115_1548,ACI39050.1,tigr:ECH74115_1548,GI:209161617	CP000970,EcSMS35_1197,ACB18316.1,tigr:EcSMS35_1197,GI:170520138	AP010960,ECO111_2011,BAI35889.1,GI:257764394	CP001846,G2583_1578,ADD56160.1,nkteda:G2583_1578,GI:290762199	AP010953,ECO26_1511,BAI24812.1,GI:257753310	BA000007,ECs2241,BAB35664.1,GI:13361707	AP010958,ECO103_5222,BAI33897.1,GI:257762400	CP001671,ECABU_c11880,ADN45754.1,goetting:ECABU_c11880,GI:307552979	AE005174,Z1372,AAG55505.1,GI:12514216	CP001368,ECSP_2700,ACT72497.1,gcdmuw:ECSP_2700,GI:254593136	BA000007,ECs1551,BAB34974.1,GI:13361015	AP010958,ECO103_2305,BAI31094.1,GI:257759597	BA000007,ECs1982,BAB35405.1,GI:13361447	AE005174,Z1813,AAG55913.1,GI:12514729	AP010960,ECO111_1754,BAI35665.1,GI:257764170	CP001846,G2583_3218,ADD57740.1,nkteda:G2583_3218,GI:290763779	AP010953,ECO26_1626,BAI24925.1,GI:257753423	CP002797,ECNA114_1282,AEG36107.1,pbluoh:ECNA114_1282,GI:333969302	AE005174,Z6035,AAK16951.1,GI:13259581	CP002729,UMNK88_1440,AEE56048.1,vbsumn:UMNK88_1440,GI:332342714	AP010960,ECO111_1454,BAI35389.1,GI:257763894	AE005174,Z3319,AAG57207.1,GI:12516371	AP010953,ECO26_3675,BAI26872.1,GI:257755370	AP010960,ECO111_4906,BAI38645.1,GI:257767150	AP010953,ECO26_1227,BAI24539.1,GI:257753037	
	OID7810	CP000468,APECO1_6007,ABJ01319.1,vmpmisu:APECO1_6007,GI:115513244	AP010958,ECO103_2304,BAI31093.1,GI:257759596	CP001846,G2583_3217,ADD57739.1,nkteda:G2583_3217,GI:290763778	CP001164,ECH74115_2237,ACI36334.1,tigr:ECH74115_2237,GI:209158901	FM180568,E2348C_1432,CAS08980.1,GI:215264612	CU928162,ECED1_1692,CAR07887.2,GI:218427013	AP010960,ECO111_1755,BAI35666.1,GI:257764171	CP001164,ECH74115_2883,ACI39287.1,tigr:ECH74115_2883,GI:209161854	AP010953,ECO26_3674,BAI26871.1,GI:257755369	CP001368,ECSP_2096,ACT71914.1,gcdmuw:ECSP_2096,GI:254592553	CP001368,ECSP_2699,ACT72496.1,gcdmuw:ECSP_2699,GI:254593135	AP010960,ECO111_2402,BAI36266.1,GI:257764771	AP010958,ECO103_1220,BAI30056.1,GI:257758559	CP002797,ECNA114_1264,AEG36089.1,pbluoh:ECNA114_1264,GI:333969284	AP010958,ECO103_5223,BAI33898.1,GI:257762401	CP000970,EcSMS35_1198,ACB19983.1,tigr:EcSMS35_1198,GI:170521805	CP001368,ECSP_2043,ACT71864.1,gcdmuw:ECSP_2043,GI:254592503	CP002797,ECNA114_1283,AEG36108.1,pbluoh:ECNA114_1283,GI:333969303	CU928162,ECED1_2499,CAR08681.2,GI:218427770	AP010953,ECO26_1228,BAI24540.1,GI:257753038	CP001368,ECSP_1470,ACT71312.1,gcdmuw:ECSP_1470,GI:254591951	CP001164,ECH74115_1549,ACI39784.1,tigr:ECH74115_1549,GI:209162351	AP010960,ECO111_4907,BAI38646.1,GI:257767151	CP001671,ECABU_c11890,ADN45755.1,goetting:ECABU_c11890,GI:307552980	CP000036,SBO_1202,ABB65837.1,mgcchina:SBO1202,GI:81245129	AP010960,ECO111_1455,BAI35390.1,GI:257763895	BA000007,ECs2240,BAB35663.1,GI:13361706	FN554766,EC042_2139,CBG34965.1,GI:284921890	AE005174,Z6034,AAK16950.1,GI:13259580	AP010953,ECO26_1512,BAI24813.1,GI:257753311	AP010953,ECO26_1627,BAI24926.1,GI:257753424	CU928162,ECED1_1454,CAR07652.2,GI:218426804	CP001969,ECOK1_2100,ADE92166.1,jcvi:ECOK1_2100,GI:294493410	CP001164,ECH74115_2173,ACI36033.1,tigr:ECH74115_2173,GI:209158600	
OID7830	OID7829	-8.81157
	OID7830	CP002797,ECNA114_0921,AEG35744.1,pbluoh:ECNA114_0921,GI:333968939	AP010953,ECO26_2446,BAI25691.1,GI:257754189	CP000243,UTI89_C0960,ABE06445.1,GI:91071564	CP001969,ECOK1_2561,ADE89422.1,jcvi:ECOK1_2561,GI:294490666	AP010958,ECO103_1863,BAI30668.1,GI:257759171	CU928145,EC55989_2094,CAU97959.1,GI:218352213	FN649414,ETEC_1976,CBJ01479.1,GI:309702164	CU928162,ECED1_0916,CAR07118.1,GI:218426293	AP009240,ECSE_1842,BAG77366.1,GI:209912292	CP001368,ECSP_2489,ACT72300.1,gcdmuw:ECSP_2489,GI:254592939	CP000036,SBO_1414,ABB66037.1,mgcchina:SBO1414,GI:81245329	FM180568,E2348C_1802,CAS09350.1,GI:215264964	AP010953,ECO26_2766,BAI26005.1,GI:257754503	CP001164,ECH74115_2656,ACI35919.1,tigr:ECH74115_2656,GI:209158486	AP010960,ECO111_2184,BAI36054.1,GI:257764559	BA000007,ECs2625,BAB36048.1,GI:13362093	CP002729,UMNK88_1038,AEE55663.1,vbsumn:UMNK88_1038,GI:332342329	AE005174,Z2973,AAG56905.1,GI:12515982	CP001846,G2583_2115,ADD56682.1,nkteda:G2583_2115,GI:290762721	
	OID7829	AP009240,ECSE_1841,BAG77365.1,GI:209912291	CP001846,G2583_2114,ADD56681.1,nkteda:G2583_2114,GI:290762720	BA000007,ECs2624,BAB36047.1,GI:13362092	AP010958,ECO103_1862,BAI30667.1,GI:257759170	CP001969,ECOK1_2560,ADE88719.1,jcvi:ECOK1_2560,GI:294489963	AP010953,ECO26_2445,BAI25690.1,GI:257754188	CP002729,UMNK88_1039,AEE55664.1,vbsumn:UMNK88_1039,GI:332342330	AP010953,ECO26_2765,BAI26004.1,GI:257754502	CP001368,ECSP_2488,ACT72299.1,gcdmuw:ECSP_2488,GI:254592938	CP000243,UTI89_C0961,ABE06446.1,GI:91071565	CP001164,ECH74115_2655,ACI37848.1,tigr:ECH74115_2655,GI:209160415	AP010960,ECO111_2183,BAI36053.1,GI:257764558	CP001063,SbBS512_E1919,ACD06288.1,tigr:SbBS512_E1919,GI:187427014	FN649414,ETEC_1975,CBJ01478.1,GI:309702163	FM180568,E2348C_1801,CAS09349.1,GI:215264963	CP002797,ECNA114_0922,AEG35745.1,pbluoh:ECNA114_0922,GI:333968940	CU928145,EC55989_2093,CAU97958.1,GI:218352212	AE005174,Z2972,AAG56904.1,GI:12515981	
OID1352	OID1351	-7.96361
	OID1352	FM180568,E2348C_2652,CAS10200.1,GI:215265792	AP009240,ECSE_2073,BAG77597.1,GI:209912523	CP002185,ECW_m1471,ADT74950.1,AIBN:ECW_m1471,GI:315060623	CP002729,UMNK88_2468,AEE57049.1,vbsumn:UMNK88_2468,GI:332343715	CP002967,WFL_07175,UF:WFL_07175,AFH11100.1,GI:383404857	AP009240,ECSE_1669,BAG77193.1,GI:209912119	FN649414,ETEC_1213,CBJ00718.1,GI:309701414	CP002729,UMNK88_3306,AEE57856.1,vbsumn:UMNK88_3306,GI:332344522	CP002729,UMNK88_1424,AEE56032.1,vbsumn:UMNK88_1424,GI:332342698	CP002516,EKO11_2477,ADX51081.1,jgi:EKO11_2477,GI:323378813	CP000800,EcE24377A_1276,ABV17376.1,GI:157077668	
	OID1351	AP009240,ECSE_1668,BAG77192.1,GI:209912118	FM180568,E2348C_2653,CAS10201.1,GI:215265793	CP002967,WFL_07180,UF:WFL_07180,AFH11101.1,GI:383404858	CP002185,ECW_m1472,ADT74951.1,AIBN:ECW_m1472,GI:315060624	CP002729,UMNK88_2467,AEE57048.1,vbsumn:UMNK88_2467,GI:332343714	FN649414,ETEC_1214,CBJ00719.1,GI:309701415	CP002516,EKO11_2476,ADX51080.1,jgi:EKO11_2476,GI:323378812	CP000800,EcE24377A_1277,ABV20900.1,GI:157081192	AP009240,ECSE_2072,BAG77596.1,GI:209912522	CP002729,UMNK88_1425,AEE56033.1,vbsumn:UMNK88_1425,GI:332342699	CP002729,UMNK88_3305,AEE57855.1,vbsumn:UMNK88_3305,GI:332344521	FN649414,ETEC_4329,CBJ03835.1,GI:309704486	
OID6243	OID6242	-10.69857
	OID6243	CU651637,LF82_410,CAP77092.1,GI:222034351	FM180568,E2348C_0806,CAS08354.1,GI:215264013	CU928162,ECED1_3104,CAR09270.2,GI:218428342	CP002516,EKO11_3030,ADX51617.1,jgi:EKO11_3030,GI:323379349	CU928161,ECS88_2844,CAR04096.1,GI:218366345	CP000946,EcolC_2788,ACA78416.1,jgi:EcolC_2788,GI:169755717	CP000802,EcHS_A0915,ABV05269.1,tigr:EcHS_A0915,GI:157066014	CP002967,WFL_04445,UF:WFL_04445,AFH10553.1,GI:383404310	CU928163,ECUMN_0968,CAR12177.1,GI:218431299	CP000819,ECB_00822,ACT38504.1,kribb:ECB_00822,GI:253972833	CP002185,ECW_m0913,ADT74420.1,AIBN:ECW_m0913,GI:315060093	CP002729,UMNK88_894,AEE55520.1,vbsumn:UMNK88_894,GI:332342186	AE014075,c0939,E.coli:c0939,AAN79412.1,GI:26107229	
	OID6242	CP002516,EKO11_3031,ADX51618.1,jgi:EKO11_3031,GI:323379350	CP000802,EcHS_A0914,ABV05268.1,tigr:EcHS_A0914,GI:157066013	CU928161,ECS88_2845,CAR04097.1,GI:218366346	CP000819,ECB_00821,ACT38503.1,kribb:ECB_00821,GI:253972832	CP000946,EcolC_2789,ACA78417.1,jgi:EcolC_2789,GI:169755718	FM180568,E2348C_0805,CAS08353.1,GI:215264012	AE014075,c0938,E.coli:c0938,AAN79411.1,GI:26107228	CU928162,ECED1_3105,CAR09271.2,GI:218428343	CP002185,ECW_m0912,ADT74419.1,AIBN:ECW_m0912,GI:315060092	CP002967,WFL_04440,UF:WFL_04440,AFH10552.1,GI:383404309	CP002729,UMNK88_893,AEE55519.1,vbsumn:UMNK88_893,GI:332342185	
OID8203	OID8202	-9.18109
	OID8203	FN554766,EC042_0284,lafE,CBG33117.1,GI:284920060	AP010960,ECO111_0290,lafE,BAI34277.1,GI:257762782	CP002797,ECNA114_0248,AEG35070.1,pbluoh:ECNA114_0248,GI:333968265	CP000970,EcSMS35_0280,lafE,ACB18405.1,tigr:EcSMS35_0280,GI:170520227	AP010953,ECO26_0284,lafE,BAI23631.1,GI:257752129	CU928163,ECUMN_0289,lafE,CAR11504.1,GI:218430638	CP002967,WFL_01665,fliK2,UF:WFL_01665,AFH10003.1,GI:383403760	CP000946,EcolC_3354,ACA78973.1,jgi:EcolC_3354,GI:169756274	CP002516,EKO11_3579,ADX52153.1,jgi:EKO11_3579,GI:323379885	CP002185,ECW_m0342,lafE,ADT73883.1,AIBN:ECW_m0342,GI:315059556	
	OID8202	CP002185,ECW_m0341,lafD,ADT73882.1,AIBN:ECW_m0341,GI:315059555	AP010960,ECO111_0289,lafD,BAI34276.1,GI:257762781	CP000970,EcSMS35_0279,lafD,ACB17578.1,tigr:EcSMS35_0279,GI:170519400	CU928163,ECUMN_0288,lafD,CAR11503.1,GI:218430637	AP010953,ECO26_0283,lafD,BAI23630.1,GI:257752128	CP002797,ECNA114_0247,AEG35069.1,pbluoh:ECNA114_0247,GI:333968264	FN554766,EC042_0283,lafD,CBG33116.1,GI:284920059	CP000946,EcolC_3355,ACA78974.1,jgi:EcolC_3355,GI:169756275	CP002967,WFL_01660,UF:WFL_01660,AFH10002.1,GI:383403759	CP002516,EKO11_3580,ADX52154.1,jgi:EKO11_3580,GI:323379886	
OID10576	OID210	-7.96361
	OID10576	CP001637,EcDH1_3692,ACX41301.1,jgi:EcDH1_3692,GI:260450879	CP002797,ECNA114_4340,yjhQ,AEG39186.1,pbluoh:ECNA114_4340,GI:333972381	CP000948,ECDH10B_4509,yjhQ,ACB05284.1,ecoli:ECDH10B_4509,GI:169891577	CP001396,BWG_4005,yjhQ,ACR63596.1,nktd:BWG_4005,GI:238861598	AP009378,ECSF_4241,BAI57781.1,GI:281181451	CU928161,ECS88_4921,yjhQ,CAR06065.1,GI:218368249	AM946981,B21_04135,yjhQ,CAQ34652.1,GI:242379822	U00096,b4307,yjhQ,AAC77263.1,GI:1790761	CP000819,ECB_04173,yjhQ,ACT41801.1,kribb:ECB_04173,GI:253976130	CP001665,ECBD_3731,ACT30723.1,jgi:ECBD_3731,GI:253326121	AP009048,Y75_p4192,yjhQ,YP_492440.1,GI:388480245	AP012030,ECDH1ME8569_4165,yjhQ,BAJ46021.1,GI:315138862	CP001509,ECD_04173,yjhQ,kribb:ECDb_04173,ACT45956.1,GI:253980286	AP009240,ECSE_0269,BAG75793.1,GI:209910719	CU928163,ECUMN_4907,yjhQ,CAR16018.1,GI:218435065	
	OID210	CP000819,ECB_04174,ACT41802.1,kribb:ECB_04174,GI:253976131	CP001396,BWG_4006,yjhX,ACR62422.1,nktd:BWG_4006,GI:238860424	CU928161,ECS88_4922,yjhX,CAR06066.1,GI:218368250	CP001509,ECD_04174,kribb:ECDb_04174,ACT45957.1,GI:253980287	AP009048,Y75_p4193,yjhX,YP_492441.1,GI:388480246	AP009378,ECSF_4242,BAI57782.1,GI:281181452	CP001665,ECBD_3730,ACT30722.1,jgi:ECBD_3730,GI:253326120	CU928163,ECUMN_4908,yjhX,CAR16019.1,GI:218435066	CP001637,EcDH1_3691,ACX41300.1,jgi:EcDH1_3691,GI:260450878	U00096,b4566,yjhX,ABD18718.1,GI:87082418	AM946981,B21_04136,yjhX,CAQ34653.1,GI:242379823	CP000948,ECDH10B_4510,yjhX,ACB05285.1,ecoli:ECDH10B_4510,GI:169891578	CP002797,ECNA114_4341,AEG39187.1,pbluoh:ECNA114_4341,GI:333972382	AP012030,ECDH1ME8569_4166,yjhX,BAJ46022.1,GI:315138863	AP009240,ECSE_0270,BAG75794.1,GI:209910720	
OID8174	OID8173	-9.18109
	OID8174	AP010960,ECO111_0255,lfiQ,BAI34244.1,GI:257762749	CU928163,ECUMN_0253,lfiQ,CAR11468.1,GI:218430602	CP002967,WFL_01225,fliQ2,UF:WFL_01225,AFH09914.1,GI:383403671	CP002516,EKO11_3668,ADX52242.1,jgi:EKO11_3668,GI:323379974	CP000970,EcSMS35_0244,lfiQ,ACB19411.1,tigr:EcSMS35_0244,GI:170521233	CP000946,EcolC_3388,ACA79007.1,jgi:EcolC_3388,GI:169756308	FN554766,EC042_0248,lfiQ,CBG33081.1,GI:284920025	CP002185,ECW_m0253,lfiQ,ADT73795.1,AIBN:ECW_m0253,GI:315059468	CP002797,ECNA114_0212,AEG35034.1,pbluoh:ECNA114_0212,GI:333968229	AP010953,ECO26_0249,lfiQ,BAI23598.1,GI:257752096	
	OID8173	CU928163,ECUMN_0252,lfiR,CAR11467.1,GI:218430601	CP000970,EcSMS35_0243,lfiR,ACB19660.1,tigr:EcSMS35_0243,GI:170521482	CP000946,EcolC_3389,ACA79008.1,jgi:EcolC_3389,GI:169756309	CP002516,EKO11_3669,ADX52243.1,jgi:EKO11_3669,GI:323379975	CP002967,WFL_01220,fliR2,UF:WFL_01220,AFH09913.1,GI:383403670	FN554766,EC042_0247,lfiR,CBG33080.1,GI:284920024	AP010960,ECO111_0254,lfiR,BAI34243.1,GI:257762748	CP002185,ECW_m0252,lfiR,ADT73794.1,AIBN:ECW_m0252,GI:315059467	CP002797,ECNA114_0211,fliR,AEG35033.1,pbluoh:ECNA114_0211,GI:333968228	AP010953,ECO26_0248,lfiR,BAI23597.1,GI:257752095	
OID7684	OID7685	-12.19433
	OID7684	CP001164,ECH74115_2177,ACI39408.1,tigr:ECH74115_2177,GI:209161975	CP002729,UMNK88_3288,AEE57838.1,vbsumn:UMNK88_3288,GI:332344504	CU928162,ECED1_1697,CAR07892.2,GI:218427018	AP010953,ECO26_1623,BAI24922.1,GI:257753420	FM180568,E2348C_1428,CAS08976.1,GI:215264608	AP010960,ECO111_2014,BAI35892.1,GI:257764397	CP000468,APECO1_1018,ABJ01323.1,vmpmisu:APECO1_1018,GI:115513248	CP001846,G2583_3221,ADD57743.1,nkteda:G2583_3221,GI:290763782	CP001063,SbBS512_E0930,ACD07828.1,tigr:SbBS512_E0930,GI:187428554	AE005174,Z1369,AAG55502.1,GI:12514213	AP010958,ECO103_1216,BAI30052.1,GI:257758555	CP001368,ECSP_2100,ACT71918.1,gcdmuw:ECSP_2100,GI:254592557	AE005174,Z3323,AAG57210.1,GI:12516374	CP001368,ECSP_2047,ACT71868.1,gcdmuw:ECSP_2047,GI:254592507	CP001164,ECH74115_1545,ACI36444.1,tigr:ECH74115_1545,GI:209159011	CP001671,ECABU_c11850,ADN45751.1,goetting:ECABU_c11850,GI:307552976	CP001368,ECSP_1466,ACT71308.1,gcdmuw:ECSP_1466,GI:254591947	FN554766,EC042_2143,CBG34969.1,GI:284921894	AP010953,ECO26_1224,BAI24536.1,GI:257753034	AP010960,ECO111_1751,BAI35662.1,GI:257764167	CP001368,ECSP_2703,ACT72500.1,gcdmuw:ECSP_2703,GI:254593139	CU928162,ECED1_2504,CAR08686.2,GI:218427775	CP001969,ECOK1_2104,ADE88591.1,jcvi:ECOK1_2104,GI:294489835	AP010960,ECO111_2406,BAI36270.1,GI:257764775	AP010960,ECO111_4903,BAI38642.1,GI:257767147	CP001846,G2583_1575,ADD56157.1,nkteda:G2583_1575,GI:290762196	AE005174,Z1810,AAG55910.1,GI:12514726	BA000007,ECs1548,BAB34971.1,GI:13361012	BA000007,ECs1979,BAB35402.1,GI:13361444	CP000970,EcSMS35_1194,ACB19095.1,tigr:EcSMS35_1194,GI:170520917	AP010953,ECO26_3678,BAI26875.1,GI:257755373	AP010958,ECO103_5219,BAI33894.1,GI:257762397	BA000007,ECs1799,BAB35222.1,GI:13361264	CP002797,ECNA114_1260,AEG36085.1,pbluoh:ECNA114_1260,GI:333969280	CU928162,ECED1_1450,CAR07648.2,GI:218426800	AP010960,ECO111_1451,BAI35386.1,GI:257763891	BA000007,ECs2244,BAB35667.1,GI:13361710	CP001164,ECH74115_2241,ACI35176.1,tigr:ECH74115_2241,GI:209157743	CP001164,ECH74115_2887,ACI37078.1,tigr:ECH74115_2887,GI:209159645	AP010958,ECO103_2308,BAI31097.1,GI:257759600	AE005174,Z6038,AAK16954.1,GI:13259584	AP010953,ECO26_1508,BAI24809.1,GI:257753307	
	OID7685	BA000007,ECs2243,BAB35666.1,GI:13361709	AP010953,ECO26_3677,BAI26874.1,GI:257755372	AP010958,ECO103_5220,BAI33895.1,GI:257762398	AP010960,ECO111_1752,BAI35663.1,GI:257764168	CP001164,ECH74115_2176,ACI34668.1,tigr:ECH74115_2176,GI:209157235	CP000468,APECO1_1017,gp14,ABJ01322.1,vmpmisu:APECO1_1017,GI:115513247	AE005174,Z1811,AAG55911.1,GI:12514727	AE005174,Z1370,AAG55503.1,GI:12514214	CP001846,G2583_1576,ADD56158.1,nkteda:G2583_1576,GI:290762197	AP010958,ECO103_2307,BAI31096.1,GI:257759599	CU928162,ECED1_1451,CAR07649.2,GI:218426801	CP002797,ECNA114_1261,AEG36086.1,pbluoh:ECNA114_1261,GI:333969281	CP001368,ECSP_2702,ACT72499.1,gcdmuw:ECSP_2702,GI:254593138	AE005174,Z3322,AAG57209.1,GI:12516373	CP001164,ECH74115_2886,ACI36049.1,tigr:ECH74115_2886,GI:209158616	BA000007,ECs1800,BAB35223.1,GI:13361265	AP010960,ECO111_2013,BAI35891.1,GI:257764396	BA000007,ECs1549,BAB34972.1,GI:13361013	CU928162,ECED1_1696,CAR07891.2,GI:218427017	CP002797,ECNA114_1280,AEG36105.1,pbluoh:ECNA114_1280,GI:333969300	AP010953,ECO26_1624,BAI24923.1,GI:257753421	CP001969,ECOK1_2103,ADE89468.1,jcvi:ECOK1_2103,GI:294490712	AP010953,ECO26_1509,BAI24810.1,GI:257753308	CP001368,ECSP_2099,ACT71917.1,gcdmuw:ECSP_2099,GI:254592556	CU928162,ECED1_2503,CAR08685.2,GI:218427774	CP001368,ECSP_1467,ACT71309.1,gcdmuw:ECSP_1467,GI:254591948	AP010960,ECO111_1452,BAI35387.1,GI:257763892	CP001063,SbBS512_E1083,ACD06631.1,tigr:SbBS512_E1083,GI:187427357	CP001846,G2583_3220,ADD57742.1,nkteda:G2583_3220,GI:290763781	CP002729,UMNK88_1438,AEE56046.1,vbsumn:UMNK88_1438,GI:332342712	AP010960,ECO111_2405,BAI36269.1,GI:257764774	AE005174,Z6037,AAK16953.1,GI:13259583	CP001671,ECABU_c11860,ADN45752.1,goetting:ECABU_c11860,GI:307552977	CP000036,SBO_1206,ABB65841.1,mgcchina:SBO1206,GI:81245133	FM180568,E2348C_1429,CAS08977.1,GI:215264609	CP000970,EcSMS35_1195,ACB18633.1,tigr:EcSMS35_1195,GI:170520455	AP010958,ECO103_1217,BAI30053.1,GI:257758556	FN554766,EC042_2142,CBG34968.1,GI:284921893	
OID8174	OID4684	-9.18109
	OID8174	AP010960,ECO111_0255,lfiQ,BAI34244.1,GI:257762749	CU928163,ECUMN_0253,lfiQ,CAR11468.1,GI:218430602	CP002967,WFL_01225,fliQ2,UF:WFL_01225,AFH09914.1,GI:383403671	CP002516,EKO11_3668,ADX52242.1,jgi:EKO11_3668,GI:323379974	CP000970,EcSMS35_0244,lfiQ,ACB19411.1,tigr:EcSMS35_0244,GI:170521233	CP000946,EcolC_3388,ACA79007.1,jgi:EcolC_3388,GI:169756308	FN554766,EC042_0248,lfiQ,CBG33081.1,GI:284920025	CP002185,ECW_m0253,lfiQ,ADT73795.1,AIBN:ECW_m0253,GI:315059468	CP002797,ECNA114_0212,AEG35034.1,pbluoh:ECNA114_0212,GI:333968229	AP010953,ECO26_0249,lfiQ,BAI23598.1,GI:257752096	
	OID4684	CP002967,WFL_01230,fliP2,UF:WFL_01230,AFH09915.1,GI:383403672	FN554766,EC042_0249,lfiP,CBG33082.1,GI:284920026	AP010953,ECO26_0250,lfiP,BAI23599.1,GI:257752097	CP000946,EcolC_3387,ACA79006.1,jgi:EcolC_3387,GI:169756307	CU928163,ECUMN_0254,lfiP,CAR11469.1,GI:218430603	CP000970,EcSMS35_0245,lfiP,ACB20078.1,tigr:EcSMS35_0245,GI:170521900	CP002185,ECW_m0254,lfiP,ADT73796.1,AIBN:ECW_m0254,GI:315059469	CP002516,EKO11_3667,ADX52241.1,jgi:EKO11_3667,GI:323379973	CP002797,ECNA114_0213,fliP1,AEG35035.1,pbluoh:ECNA114_0213,GI:333968230	AP010960,ECO111_0256,lfiP,BAI34245.1,GI:257762750	
OID8325	OID7542	-7.18546
	OID8325	CP000970,EcSMS35_4008,ACB18356.1,tigr:EcSMS35_4008,GI:170520178	CP000946,EcolC_1056,ACA76723.1,jgi:EcolC_1056,GI:169754024	FN554766,EC042_3999,CBG36825.1,GI:284923728	CP001969,ECOK1_4796,ADE89888.1,jcvi:ECOK1_4796,GI:294491132	CP000946,EcolC_0046,ACA75732.1,jgi:EcolC_0046,GI:169753033	AP010953,ECO26_4932,BAI28088.1,GI:257756586	
	OID7542	FN554766,EC042_3998,CBG36824.1,GI:284923727	CP000946,EcolC_1057,ACA76724.1,jgi:EcolC_1057,GI:169754025	CP002797,ECNA114_2443,AEG37277.1,pbluoh:ECNA114_2443,GI:333970472	CP001969,ECOK1_4795,ADE90264.1,jcvi:ECOK1_4795,GI:294491508	AP010953,ECO26_4933,BAI28089.1,GI:257756587	AP010953,ECO26_5445,BAI28578.1,GI:257757076	CP000946,EcolC_0047,ACA75733.1,jgi:EcolC_0047,GI:169753034	AP009378,ECSF_2230,BAI55770.1,GI:281179440	CP000970,EcSMS35_4007,ACB19822.1,tigr:EcSMS35_4007,GI:170521644	
OID8326	OID8325	-7.18546
	OID8326	FN554766,EC042_4000,CBG36826.1,GI:284923729	CP000970,EcSMS35_4009,ACB20037.1,tigr:EcSMS35_4009,GI:170521859	CP000036,SBO_4167,ABB68594.1,mgcchina:SBO4167,GI:81247886	AP010953,ECO26_4931,BAI28087.1,GI:257756585	CP001969,ECOK1_4797,ADE90365.1,jcvi:ECOK1_4797,GI:294491609	CP000946,EcolC_1055,ACA76722.1,jgi:EcolC_1055,GI:169754023	CP000946,EcolC_0045,ACA75731.1,jgi:EcolC_0045,GI:169753032	
	OID8325	CP000970,EcSMS35_4008,ACB18356.1,tigr:EcSMS35_4008,GI:170520178	CP000946,EcolC_1056,ACA76723.1,jgi:EcolC_1056,GI:169754024	FN554766,EC042_3999,CBG36825.1,GI:284923728	CP001969,ECOK1_4796,ADE89888.1,jcvi:ECOK1_4796,GI:294491132	CP000946,EcolC_0046,ACA75732.1,jgi:EcolC_0046,GI:169753033	AP010953,ECO26_4932,BAI28088.1,GI:257756586	
OID9445	OID8392	-8.33600
	OID9445	CP000468,APECO1_4472,ABJ00297.1,vmpmisu:APECO1_4472,GI:115512222	CP002516,EKO11_4421,ADX52976.1,jgi:EKO11_4421,GI:323380708	CP001969,ECOK1_0949,ADE89152.1,jcvi:ECOK1_0949,GI:294490396	CP001164,ECH74115_3046,ACI34773.1,tigr:ECH74115_3046,GI:209157340	CP002797,ECNA114_4033,AEG38877.1,pbluoh:ECNA114_4033,GI:333972072	CP002185,ECW_m2268,gpY2,ADT75707.1,AIBN:ECW_m2268,GI:315061380	CP001368,ECSP_2861,ACT72650.1,gcdmuw:ECSP_2861,GI:254593289	CU928163,ECUMN_0984,CAR12193.1,GI:218431315	CP002967,WFL_11100,UF:WFL_11100,AFH11879.1,GI:383405636	CP000970,EcSMS35_4329,ACB15651.1,tigr:EcSMS35_4329,GI:170517473	CP002185,ECW_m4244,gpY1,ADT77552.1,AIBN:ECW_m4244,GI:315063225	CP002516,EKO11_1687,ADX50309.1,jgi:EKO11_1687,GI:323378041	CP002967,WFL_20695,UF:WFL_20695,AFH13781.1,GI:383407538	CU928161,ECS88_2208,CAR03494.1,GI:218365758	
	OID8392	CP000468,APECO1_4473,ABJ00298.1,vmpmisu:APECO1_4473,GI:115512223	CP002516,EKO11_4420,ADX52975.1,jgi:EKO11_4420,GI:323380707	CP001164,ECH74115_3045,ACI38938.1,tigr:ECH74115_3045,GI:209161505	CP001969,ECOK1_0950,ADE88479.1,jcvi:ECOK1_0950,GI:294489723	CP001368,ECSP_2860,ACT72649.1,gcdmuw:ECSP_2860,GI:254593288	CP002797,ECNA114_4034,AEG38878.1,pbluoh:ECNA114_4034,GI:333972073	CP000970,EcSMS35_4330,ACB17505.1,tigr:EcSMS35_4330,GI:170519327	CP002967,WFL_11095,gpK,UF:WFL_11095,AFH11878.1,GI:383405635	CP002516,EKO11_1688,ADX50310.1,jgi:EKO11_1688,GI:323378042	CU928161,ECS88_2207,CAR03493.1,GI:218365757	CP002185,ECW_m2267,gpK2,ADT75706.1,AIBN:ECW_m2267,GI:315061379	CP002967,WFL_20700,UF:WFL_20700,AFH13782.1,GI:383407539	
OID9452	OID9453	-8.52498
	OID9452	CU928161,ECS88_2223,CAR03509.1,GI:218365771	CP000819,ECB_02008,ACT39666.1,kribb:ECB_02008,GI:253973995	CP000970,EcSMS35_4311,ACB16339.1,tigr:EcSMS35_4311,GI:170518161	CP002516,EKO11_4437,ADX52992.1,jgi:EKO11_4437,GI:323380724	CP001164,ECH74115_3062,ACI36937.1,tigr:ECH74115_3062,GI:209159504	CP002185,ECW_m4228,gp80',ADT77538.1,AIBN:ECW_m4228,GI:315063211	CP001368,ECSP_2877,ACT72666.1,gcdmuw:ECSP_2877,GI:254593305	CP002967,WFL_20610,UF:WFL_20610,AFH13764.1,GI:383407521	CP002516,EKO11_1672,ADX50294.1,jgi:EKO11_1672,GI:323378026	CP002967,WFL_11170,UF:WFL_11170,AFH11892.1,GI:383405649	CP001969,ECOK1_0930,ADE92738.1,jcvi:ECOK1_0930,GI:294493982	CP000800,EcE24377A_0984,ABV19282.1,GI:157079574	CP002797,ECNA114_4018,AEG38862.1,pbluoh:ECNA114_4018,GI:333972057	CP002185,ECW_m2283,gp80,ADT75722.1,AIBN:ECW_m2283,GI:315061395	
	OID9453	CP002185,ECW_m4227,gpB1,ADT77537.1,AIBN:ECW_m4227,GI:315063210	CP002967,WFL_11175,gpB,UF:WFL_11175,AFH11893.1,GI:383405650	CP002797,ECNA114_4017,AEG38861.1,pbluoh:ECNA114_4017,GI:333972056	CP000800,EcE24377A_0983,ABV18858.1,GI:157079150	CP002516,EKO11_4438,ADX52993.1,jgi:EKO11_4438,GI:323380725	CP001368,ECSP_2878,ACT72667.1,gcdmuw:ECSP_2878,GI:254593306	CU928161,ECS88_2224,CAR03510.1,GI:218365772	CP000468,APECO1_4461,gpB,ABJ00286.1,vmpmisu:APECO1_4461,GI:115512211	CP002967,WFL_20605,UF:WFL_20605,AFH13763.1,GI:383407520	CP002185,ECW_m2284,gpB2,ADT75723.1,AIBN:ECW_m2284,GI:315061396	CP001969,ECOK1_0929,ADE92115.1,jcvi:ECOK1_0929,GI:294493359	CP000819,ECB_02009,ACT39667.1,kribb:ECB_02009,GI:253973996	CP002516,EKO11_1671,ADX50293.1,jgi:EKO11_1671,GI:323378025	CP000970,EcSMS35_4310,ACB16613.1,tigr:EcSMS35_4310,GI:170518435	CP001164,ECH74115_3063,ACI38196.1,tigr:ECH74115_3063,GI:209160763	CP000468,APECO1_1186,gpB,ABJ01491.1,vmpmisu:APECO1_1186,GI:115513416	
OID7829	OID7828	-11.43893
	OID7829	AP009240,ECSE_1841,BAG77365.1,GI:209912291	CP001846,G2583_2114,ADD56681.1,nkteda:G2583_2114,GI:290762720	BA000007,ECs2624,BAB36047.1,GI:13362092	AP010958,ECO103_1862,BAI30667.1,GI:257759170	CP001969,ECOK1_2560,ADE88719.1,jcvi:ECOK1_2560,GI:294489963	AP010953,ECO26_2445,BAI25690.1,GI:257754188	CP002729,UMNK88_1039,AEE55664.1,vbsumn:UMNK88_1039,GI:332342330	AP010953,ECO26_2765,BAI26004.1,GI:257754502	CP001368,ECSP_2488,ACT72299.1,gcdmuw:ECSP_2488,GI:254592938	CP000243,UTI89_C0961,ABE06446.1,GI:91071565	CP001164,ECH74115_2655,ACI37848.1,tigr:ECH74115_2655,GI:209160415	AP010960,ECO111_2183,BAI36053.1,GI:257764558	CP001063,SbBS512_E1919,ACD06288.1,tigr:SbBS512_E1919,GI:187427014	FN649414,ETEC_1975,CBJ01478.1,GI:309702163	FM180568,E2348C_1801,CAS09349.1,GI:215264963	CP002797,ECNA114_0922,AEG35745.1,pbluoh:ECNA114_0922,GI:333968940	CU928145,EC55989_2093,CAU97958.1,GI:218352212	AE005174,Z2972,AAG56904.1,GI:12515981	
	OID7828	FM180568,E2348C_1800,CAS09348.1,GI:215264962	CP001846,G2583_2113,ADD56680.1,nkteda:G2583_2113,GI:290762719	CP002797,ECNA114_0923,AEG35746.1,pbluoh:ECNA114_0923,GI:333968941	AP010958,ECO103_1861,BAI30666.1,GI:257759169	CP001164,ECH74115_2654,ACI36387.1,tigr:ECH74115_2654,GI:209158954	AP010953,ECO26_2444,BAI25689.1,GI:257754187	CP001969,ECOK1_2559,ADE91116.1,jcvi:ECOK1_2559,GI:294492360	FN649414,ETEC_1974,CBJ01477.1,GI:309702162	CP001063,SbBS512_E1918,ACD08788.1,tigr:SbBS512_E1918,GI:187429514	AP010953,ECO26_2764,BAI26003.1,GI:257754501	CP000243,UTI89_C0962,ABE06447.1,GI:91071566	CP001368,ECSP_2487,ACT72298.1,gcdmuw:ECSP_2487,GI:254592937	BA000007,ECs2623,BAB36046.1,GI:13362091	AE005174,Z2971,AAG56903.1,GI:12515980	CP002729,UMNK88_1040,AEE55665.1,vbsumn:UMNK88_1040,GI:332342331	AP009240,ECSE_1840,BAG77364.1,GI:209912290	
OID3684	OID5432	-9.18109
	OID3684	CU928161,ECS88_3285,CAR04519.1,GI:218366756	AE014075,c5206,E.coli:c5206,AAN83628.1,GI:26111446	AP010953,ECO26_1339,BAI24641.1,GI:257753139	CP001368,ECSP_1311,ACT71155.1,gcdmuw:ECSP_1311,GI:254591794	CP002729,UMNK88_1262,AEE55878.1,vbsumn:UMNK88_1262,GI:332342544	FN554766,EC042_4555,CBG37377.1,GI:284924276	CP000468,APECO1_3504,ABJ02423.1,vmpmisu:APECO1_3504,GI:115514348	CU928145,EC55989_3311,CAU99346.1,GI:218353343	BA000007,ECs1388,BAB34811.1,GI:13360848	FN554766,EC042_3181,CBG36007.1,GI:284922918	AP010960,ECO111_1287,BAI35225.1,GI:257763730	CP001164,ECH74115_1387,ACI35391.1,tigr:ECH74115_1387,GI:209157958	
	OID5432	CU928145,EC55989_3310,CAU99345.1,GI:218353342	CU928161,ECS88_3284,CAR04518.1,GI:218366755	CP001368,ECSP_1312,ACT71156.1,gcdmuw:ECSP_1312,GI:254591795	CP001164,ECH74115_1388,ACI35618.1,tigr:ECH74115_1388,GI:209158185	AE005174,Z1205,AAG55350.1,GI:12514019	AE014075,c5205,E.coli:c5205,AAN83627.1,GI:26111445	FN554766,EC042_3180,CBG36006.1,GI:284922917	AP010953,ECO26_1340,BAI24642.1,GI:257753140	BA000007,ECs1389,BAB34812.1,GI:13360849	AP010960,ECO111_1288,BAI35226.1,GI:257763731	CP000468,APECO1_3505,ABJ02422.1,vmpmisu:APECO1_3505,GI:115514347	CP002729,UMNK88_1263,AEE55879.1,vbsumn:UMNK88_1263,GI:332342545	FN554766,EC042_4556,CBG37378.1,GI:284924277	AE005174,Z1645,AAG55760.1,GI:12514537	
OID8185	OID8184	-9.18109
	OID8185	CP002516,EKO11_3598,ADX52172.1,jgi:EKO11_3598,GI:323379904	CP000946,EcolC_3373,ACA78992.1,jgi:EcolC_3373,GI:169756293	CP002185,ECW_m0323,lfgM,ADT73864.1,AIBN:ECW_m0323,GI:315059537	CP002967,WFL_01570,UF:WFL_01570,AFH09984.1,GI:383403741	FN554766,EC042_0263,lfgM,CBG33096.1,GI:284920040	CP000970,EcSMS35_0261,lfgM,ACB18760.1,tigr:EcSMS35_0261,GI:170520582	AP010960,ECO111_0270,lfgM,BAI34259.1,GI:257762764	CP002797,ECNA114_0228,lfgM,AEG35050.1,pbluoh:ECNA114_0228,GI:333968245	AP010953,ECO26_0265,lfgM,BAI23612.1,GI:257752110	CU928163,ECUMN_0268,lfgM,CAR11483.1,GI:218430617	
	OID8184	CP002797,ECNA114_0227,AEG35049.1,pbluoh:ECNA114_0227,GI:333968244	CU928163,ECUMN_0267,lfgN,CAR11482.1,GI:218430616	CP002967,WFL_01565,UF:WFL_01565,AFH09983.1,GI:383403740	FN554766,EC042_0262,lfgN,CBG33095.1,GI:284920039	CP000970,EcSMS35_0260,lfgN,ACB19760.1,tigr:EcSMS35_0260,GI:170521582	CP002516,EKO11_3599,ADX52173.1,jgi:EKO11_3599,GI:323379905	CP002185,ECW_m0322,lfgN,ADT73863.1,AIBN:ECW_m0322,GI:315059536	AP010960,ECO111_0269,lfgN,BAI34258.1,GI:257762763	AP010953,ECO26_0264,lfgN,BAI23611.1,GI:257752109	CP000946,EcolC_3374,ACA78993.1,jgi:EcolC_3374,GI:169756294	
OID9710	OID9709	-10.32722
	OID9710	CU928164,ECIAI39_2680,CAR18803.1,GI:218370976	CP002729,UMNK88_3130,AEE57688.1,vbsumn:UMNK88_3130,GI:332344354	FN649414,ETEC_2637,bbp21,CBJ02143.1,GI:309702812	CP002797,ECNA114_4806,AEG39655.1,pbluoh:ECNA114_4806,GI:333972850	CP001969,ECOK1_2827,ADE91366.1,jcvi:ECOK1_2827,GI:294492610	CP000468,APECO1_4041,ABJ01911.1,vmpmisu:APECO1_4041,GI:115513836	FM180568,E2348C_2755,CAS10303.1,GI:215265894	
	OID9709	CP000468,APECO1_4042,ABJ01910.1,vmpmisu:APECO1_4042,GI:115513835	FM180568,E2348C_2754,CAS10302.1,GI:215265893	CP002797,ECNA114_4805,AEG39654.1,pbluoh:ECNA114_4805,GI:333972849	CU928164,ECIAI39_2679,CAR18802.1,GI:218370975	FN649414,ETEC_2636,CBJ02142.1,GI:309702811	CP001969,ECOK1_2826,ADE90187.1,jcvi:ECOK1_2826,GI:294491431	CP002729,UMNK88_3129,AEE57687.1,vbsumn:UMNK88_3129,GI:332344353	
OID3423	OID3422	-9.75769
	OID3423	AE005174,Z1853,AAG55950.1,GI:12514775	FN649414,ETEC_0288,sb1,CBI99792.1,GI:309700498	CP002729,UMNK88_300,AEE54952.1,vbsumn:UMNK88_300,GI:332341618	CP000243,UTI89_C2986,ABE08442.1,GI:91073561	CP001383,SFxv_1305,ADA73543.1,ChinaCDC:SFxv_1305,GI:281600559	FN554766,EC042_0830,CBG33656.1,GI:284920594	CU928164,ECIAI39_2011,CAR18140.1,GI:218370337	CP001969,ECOK1_2997,ADE89722.1,jcvi:ECOK1_2997,GI:294490966	CP000266,SFV_1160,ABF03368.1,mgcchina:SFV_1160,GI:110614701	CU928161,ECS88_2888,CAR04138.1,GI:218366386	BA000007,ECs1597,BAB35020.1,GI:13361061	AP010953,ECO26_2309,BAI25557.1,GI:257754055	CP000468,APECO1_3889,ABJ02066.1,vmpmisu:APECO1_3889,GI:115513991	CP000038,SSON_2780,AAZ89397.1,mgcchina:SSO2780,GI:73856690	CU928162,ECED1_1774,CAR07967.2,GI:218427088	CU928163,ECUMN_0888,CAR12097.1,GI:218431220	FN649414,ETEC_4334,5,CBJ03840.1,GI:309704491	CP000970,EcSMS35_0956,ACB16225.1,tigr:EcSMS35_0956,GI:170518047	AE005674,SF1145,mgcchina:SF0001145,AAN42762.1,GI:24051440	AE014073,S1227,ecoli:S1227,AAP16651.1,GI:30040921	FN554766,EC042_2152,CBG34978.1,GI:284921903	
	OID3422	FN554766,EC042_0831,CBG33657.1,GI:284920595	CP001383,SFxv_1306,ADA73544.1,ChinaCDC:SFxv_1306,GI:281600560	CP002729,UMNK88_1429,AEE56037.1,vbsumn:UMNK88_1429,GI:332342703	BA000007,ECs1598,BAB35021.1,GI:13361062	AP010953,ECO26_2308,BAI25556.1,GI:257754054	CP001969,ECOK1_2996,ADE90400.1,jcvi:ECOK1_2996,GI:294491644	CP001969,ECOK1_2112,ADE92017.1,jcvi:ECOK1_2112,GI:294493261	CP000468,APECO1_3890,ABJ02065.1,vmpmisu:APECO1_3890,GI:115513990	CU928164,ECIAI39_2010,CAR18139.1,GI:218370336	FN649414,ETEC_4335,CBJ03841.1,GI:309704492	CP002167,UM146_03455,ADN70103.1,rtl:UM146_03455,GI:307625799	AE005674,SF1146,mgcchina:SF0001146,AAN42763.2,GI:56383387	CU928163,ECUMN_0889,CAR12098.1,GI:218431221	FN554766,EC042_2151,CBG34977.1,GI:284921902	CU928161,ECS88_2887,CAR04137.1,GI:218366385	FN649414,ETEC_0289,CBI99793.1,GI:309700499	CP002729,UMNK88_301,AEE54953.1,vbsumn:UMNK88_301,GI:332341619	CP000970,EcSMS35_0957,ACB19258.1,tigr:EcSMS35_0957,GI:170521080	CP002729,UMNK88_2463,AEE57044.1,vbsumn:UMNK88_2463,GI:332343710	AE005174,Z1854,AAG55951.1,GI:12514776	CU928162,ECED1_1773,CAR07966.2,GI:218427087	AE014073,S1228,ecoli:S1228,AAP16652.1,GI:30040922	CP000468,APECO1_1025,ABJ01330.1,vmpmisu:APECO1_1025,GI:115513255	AP009048,Y75_p1119,ymfN,YP_489417.1,GI:388477229	CP002797,ECNA114_1271,AEG36096.1,pbluoh:ECNA114_1271,GI:333969291	AP012030,ECDH1ME8569_1085,ymfN,BAJ42941.1,GI:315135782	CP000038,SSON_2779,ymfN,AAZ89396.1,mgcchina:SSO2779,GI:73856689	CP001637,EcDH1_2497,ACX40134.1,jgi:EcDH1_2497,GI:260449712	CP000266,SFV_1161,ABF03369.1,mgcchina:SFV_1161,GI:110614702	CP000243,UTI89_C2985,ABE08441.1,GI:91073560	CP000970,EcSMS35_1186,ACB20169.1,tigr:EcSMS35_1186,GI:170521991	
OID8195	OID8194	-9.18109
	OID8195	CP002797,ECNA114_0239,AEG35061.1,pbluoh:ECNA114_0239,GI:333968256	CU928163,ECUMN_0278,lfgJ,CAR11493.1,GI:218430627	CP000970,EcSMS35_0271,lfgJ,ACB15591.1,tigr:EcSMS35_0271,GI:170517413	AP010960,ECO111_0280,lfgJ,BAI34269.1,GI:257762774	CP002967,WFL_01620,UF:WFL_01620,AFH09994.1,GI:383403751	CP002185,ECW_m0333,lfgJ,ADT73874.1,AIBN:ECW_m0333,GI:315059547	AP010953,ECO26_0275,lfgJ,BAI23622.1,GI:257752120	FN554766,EC042_0273,lfgJ,CBG33106.1,GI:284920049	CP000946,EcolC_3363,ACA78982.1,jgi:EcolC_3363,GI:169756283	CP002516,EKO11_3588,ADX52162.1,jgi:EKO11_3588,GI:323379894	
	OID8194	CP002967,WFL_01615,flgI2,UF:WFL_01615,AFH09993.1,GI:383403750	CU928163,ECUMN_0277,lfgI,CAR11492.1,GI:218430626	CP000946,EcolC_3364,ACA78983.1,jgi:EcolC_3364,GI:169756284	AP010953,ECO26_0274,lfgI,BAI23621.1,GI:257752119	AP010960,ECO111_0279,lfgI,BAI34268.1,GI:257762773	CP002516,EKO11_3589,ADX52163.1,jgi:EKO11_3589,GI:323379895	FN554766,EC042_0272,lfgI,CBG33105.1,GI:284920048	CP002797,ECNA114_0238,flgI2,AEG35060.1,pbluoh:ECNA114_0238,GI:333968255	CP000970,EcSMS35_0270,lfgI,ACB19893.1,tigr:EcSMS35_0270,GI:170521715	CP002185,ECW_m0332,lfgI,ADT73873.1,AIBN:ECW_m0332,GI:315059546	
OID3649	OID3648	-7.96361
	OID3649	CP001846,G2583_3106,ADD57634.1,nkteda:G2583_3106,GI:290763673	AP010958,ECO103_3100,BAI31851.1,GI:257760354	FM180568,E2348C_2498,CAS10046.1,GI:215265643	FN649414,ETEC_2736,CBJ02241.1,GI:309702910	CU928160,ECIAI1_2632,CAQ99470.1,GI:218361870	
	OID3648	FM180568,E2348C_2497,CAS10045.1,GI:215265642	CP001846,G2583_3105,ADD57633.1,nkteda:G2583_3105,GI:290763672	CU928160,ECIAI1_2631,CAQ99469.1,GI:218361869	AP010958,ECO103_3099,BAI31850.1,GI:257760353	FN649414,ETEC_2735,CBJ02240.1,GI:309702909	
OID3252	OID3258	-9.42413
	OID3252	CP000800,EcE24377A_2279,pduA,ABV20059.1,GI:157080351	CU651637,LF82_778,CBY17595.1,GI:312831414	CP000243,UTI89_C4970,ABE10373.1,GI:91075492	CU928163,ECUMN_2334,CAR13522.1,GI:218432628	CP002167,UM146_22075,ADN73739.1,rtl:UM146_22075,GI:307629435	CP000038,SSON_2058,pduA,AAZ88714.1,mgcchina:SSO2058,GI:73856007	FM180568,E2348C_2130,pduA,CAS09678.1,GI:215265283	CP000247,ECP_4606,ABG72542.1,goetting:ECP4606,GI:110346305	CU928164,ECIAI39_4205,CAR20312.1,GI:218372438	CP001855,NRG857_10150,ADR27445.1,GI:312946618	
	OID3258	CP000243,UTI89_C4969,ABE10372.1,GI:91075491	CP000800,EcE24377A_2286,pduJ,ABV21183.1,GI:157081475	CU651637,LF82_337,CAP76508.1,GI:222033767	CP000247,ECP_4605,ABG72541.1,goetting:ECP4605,GI:110346304	FM180568,E2348C_2137,pduJ,CAS09685.1,GI:215265290	CU928164,ECIAI39_4206,CAR20313.1,GI:218372439	CP001855,NRG857_10185,ADR27452.1,GI:312946625	CP000038,SSON_2065,pduJ,AAZ88721.1,mgcchina:SSO2065,GI:73856014	CP002167,UM146_22070,ADN73738.1,rtl:UM146_22070,GI:307629434	
OID7686	OID7687	-9.10903
	OID7686	AP010953,ECO26_1510,BAI24811.1,GI:257753309	CP001671,ECABU_c11870,ADN45753.1,goetting:ECABU_c11870,GI:307552978	CP002797,ECNA114_1262,AEG36087.1,pbluoh:ECNA114_1262,GI:333969282	CP001846,G2583_1577,ADD56159.1,nkteda:G2583_1577,GI:290762198	AP010958,ECO103_5221,BAI33896.1,GI:257762399	CU928162,ECED1_2502,CAR08684.2,GI:218427773	AP010953,ECO26_1625,BAI24924.1,GI:257753422	AE005174,Z3320,AAG57208.1,GI:12516372	AE005174,Z6036,AAK16952.1,GI:13259582	AP010960,ECO111_1753,BAI35664.1,GI:257764169	AP010960,ECO111_1453,BAI35388.1,GI:257763893	CP000036,SBO_1205,ABB65840.1,mgcchina:SBO1205,GI:81245132	CP001164,ECH74115_2885,ACI38107.1,tigr:ECH74115_2885,GI:209160674	AP010953,ECO26_3676,BAI26873.1,GI:257755371	AE005174,Z1812,AAG55912.1,GI:12514728	CP001063,SbBS512_E1084,ACD07095.1,tigr:SbBS512_E1084,GI:187427821	CP001368,ECSP_2701,ACT72498.1,gcdmuw:ECSP_2701,GI:254593137	CP002797,ECNA114_1281,AEG36106.1,pbluoh:ECNA114_1281,GI:333969301	CP001368,ECSP_1468,ACT71310.1,gcdmuw:ECSP_1468,GI:254591949	BA000007,ECs1981,BAB35404.1,GI:13361446	CP001846,G2583_3219,ADD57741.1,nkteda:G2583_3219,GI:290763780	AP010960,ECO111_4905,BAI38644.1,GI:257767149	AP010958,ECO103_1218,BAI30054.1,GI:257758557	FN554766,EC042_2141,CBG34967.1,GI:284921892	CP000970,EcSMS35_1196,ACB16622.1,tigr:EcSMS35_1196,GI:170518444	BA000007,ECs1550,BAB34973.1,GI:13361014	AP010960,ECO111_2404,BAI36268.1,GI:257764773	CP001164,ECH74115_2239,ACI39377.1,tigr:ECH74115_2239,GI:209161944	FM180568,E2348C_1430,CAS08978.1,GI:215264610	CP002729,UMNK88_1439,AEE56047.1,vbsumn:UMNK88_1439,GI:332342713	BA000007,ECs2242,BAB35665.1,GI:13361708	CP000468,APECO1_1016,ABJ01321.1,vmpmisu:APECO1_1016,GI:115513246	AE005174,Z1371,AAG55504.1,GI:12514215	AP010953,ECO26_1226,BAI24538.1,GI:257753036	CP001368,ECSP_2098,ACT71916.1,gcdmuw:ECSP_2098,GI:254592555	CU928162,ECED1_1695,CAR07890.2,GI:218427016	AP010958,ECO103_2306,BAI31095.1,GI:257759598	CP001164,ECH74115_2175,ACI36393.1,tigr:ECH74115_2175,GI:209158960	BA000007,ECs1801,BAB35224.1,GI:13361266	CP001368,ECSP_2045,ACT71866.1,gcdmuw:ECSP_2045,GI:254592505	CU928162,ECED1_1452,CAR07650.2,GI:218426802	CP001164,ECH74115_1547,ACI37775.1,tigr:ECH74115_1547,GI:209160342	CP001969,ECOK1_2102,ADE90005.1,jcvi:ECOK1_2102,GI:294491249	AP010960,ECO111_2012,BAI35890.1,GI:257764395	
	OID7687	CP001368,ECSP_2097,ACT71915.1,gcdmuw:ECSP_2097,GI:254592554	CU928162,ECED1_1453,CAR07651.2,GI:218426803	FM180568,E2348C_1431,CAS08979.1,GI:215264611	CP001969,ECOK1_2101,ADE91548.1,jcvi:ECOK1_2101,GI:294492792	CP001063,SbBS512_E1085,ACD07854.1,tigr:SbBS512_E1085,GI:187428580	CP001164,ECH74115_1548,ACI39050.1,tigr:ECH74115_1548,GI:209161617	CP000970,EcSMS35_1197,ACB18316.1,tigr:EcSMS35_1197,GI:170520138	AP010960,ECO111_2011,BAI35889.1,GI:257764394	CP001846,G2583_1578,ADD56160.1,nkteda:G2583_1578,GI:290762199	AP010953,ECO26_1511,BAI24812.1,GI:257753310	BA000007,ECs2241,BAB35664.1,GI:13361707	AP010958,ECO103_5222,BAI33897.1,GI:257762400	CP001671,ECABU_c11880,ADN45754.1,goetting:ECABU_c11880,GI:307552979	AE005174,Z1372,AAG55505.1,GI:12514216	CP001368,ECSP_2700,ACT72497.1,gcdmuw:ECSP_2700,GI:254593136	BA000007,ECs1551,BAB34974.1,GI:13361015	AP010958,ECO103_2305,BAI31094.1,GI:257759597	BA000007,ECs1982,BAB35405.1,GI:13361447	AE005174,Z1813,AAG55913.1,GI:12514729	AP010960,ECO111_1754,BAI35665.1,GI:257764170	CP001846,G2583_3218,ADD57740.1,nkteda:G2583_3218,GI:290763779	AP010953,ECO26_1626,BAI24925.1,GI:257753423	CP002797,ECNA114_1282,AEG36107.1,pbluoh:ECNA114_1282,GI:333969302	AE005174,Z6035,AAK16951.1,GI:13259581	CP002729,UMNK88_1440,AEE56048.1,vbsumn:UMNK88_1440,GI:332342714	AP010960,ECO111_1454,BAI35389.1,GI:257763894	AE005174,Z3319,AAG57207.1,GI:12516371	AP010953,ECO26_3675,BAI26872.1,GI:257755370	AP010960,ECO111_4906,BAI38645.1,GI:257767150	AP010953,ECO26_1227,BAI24539.1,GI:257753037	
OID5715	OID5714	-9.75769
	OID5715	CP001969,ECOK1_0528,ADE92790.1,jcvi:ECOK1_0528,GI:294494034	CU928161,ECS88_5012,CAR06153.1,GI:218368334	FN649414,ETEC_4323,CBJ03829.1,GI:309704480	CU928161,ECS88_0550,CAR01895.1,GI:218364229	CP000468,APECO1_3880,ABJ02075.1,vmpmisu:APECO1_3880,GI:115514000	CP000468,APECO1_2038,ABJ03900.1,vmpmisu:APECO1_2038,GI:115515825	CP000243,UTI89_C2996,ABE08452.1,GI:91073571	CU928162,ECED1_2115,CAR08306.2,GI:218427409	CP002729,UMNK88_290,AEE54942.1,vbsumn:UMNK88_290,GI:332341608	FN649414,ETEC_0278,CBI99782.1,GI:309700488	CP001969,ECOK1_3007,ADE89530.1,jcvi:ECOK1_3007,GI:294490774	AE014075,c3189,E.coli:c3189,AAN81641.1,GI:26109438	CP001846,G2583_5192,ADD59603.1,nkteda:G2583_5192,GI:290765642	CP001063,SbBS512_E2155,rusA,ACD07613.1,tigr:SbBS512_E2155,GI:187428339	CP000243,UTI89_C5104,ABE10504.1,GI:91075623	CU928164,ECIAI39_4865,rusA,CAR20961.1,GI:218373069	AP010953,ECO26_3698,BAI26895.1,GI:257755393	CP001969,ECOK1_4902,ADE92808.1,jcvi:ECOK1_4902,GI:294494052	CP002167,UM146_03390,ADN70092.1,rtl:UM146_03390,GI:307625788	CU928163,ECUMN_0875,rusA,CAR12084.1,GI:218431207	FN649414,ETEC_4690,CBJ04199.1,GI:309704848	AP010958,ECO103_0524,BAI29391.1,GI:257757894	CU928161,ECS88_2899,rusA,CAR04149.1,GI:218366397	
	OID5714	CP000243,UTI89_C5105,ABE10505.1,GI:91075624	FN649414,ETEC_0279,CBI99783.1,GI:309700489	CU928161,ECS88_5013,CAR06154.1,GI:218368335	CP001063,SbBS512_E2154,ACD06845.1,tigr:SbBS512_E2154,GI:187427571	CP001969,ECOK1_0529,ADE88989.1,jcvi:ECOK1_0529,GI:294490233	CP001969,ECOK1_4903,ADE91085.1,jcvi:ECOK1_4903,GI:294492329	CU928164,ECIAI39_4866,CAR20962.1,GI:218373070	AP010953,ECO26_3697,BAI26894.1,GI:257755392	FN649414,ETEC_4324,CBJ03830.1,GI:309704481	CP002729,UMNK88_291,AEE54943.1,vbsumn:UMNK88_291,GI:332341609	CP000243,UTI89_C2995,ABE08451.1,GI:91073570	CP001969,ECOK1_3006,ADE89285.1,jcvi:ECOK1_3006,GI:294490529	CU928163,ECUMN_0876,CAR12085.1,GI:218431208	AP010958,ECO103_0525,BAI29392.1,GI:257757895	AE014075,c3188,E.coli:c3188,AAN81640.1,GI:26109437	CP002167,UM146_03395,ADN70093.1,rtl:UM146_03395,GI:307625789	CP000468,APECO1_3881,ABJ02074.1,vmpmisu:APECO1_3881,GI:115513999	CU928161,ECS88_2898,CAR04148.1,GI:218366396	
OID8223	OID3458	-7.73394
	OID8223	CU928145,EC55989_4714,yjeN,CAV01623.1,GI:218354641	AP010953,ECO26_5326,yjeN,BAI28464.1,GI:257756962	CP000946,EcolC_3853,ACA79457.1,jgi:EcolC_3853,GI:169756758	CP001637,EcDH1_3833,ACX41435.1,jgi:EcDH1_3833,GI:260451013	CP001396,BWG_3872,yjeN,ACR65031.1,nktd:BWG_3872,GI:238863033	CP000243,UTI89_C4757,yjeN,ABE10164.1,GI:91075283	FN649414,ETEC_4506,CBJ04015.1,GI:309704665	AP009048,Y75_p4046,yjeN,YP_492302.1,GI:388480107	CU928161,ECS88_4745,yjeN,CAR05895.1,GI:218368088	CP000948,ECDH10B_4352,yjeN,ACB05148.1,ecoli:ECDH10B_4352,GI:169891441	U00096,b4157,yjeN,AAC77117.1,GI:1790601	CP002516,EKO11_4152,ADX52715.1,jgi:EKO11_4152,GI:323380447	CP002167,UM146_21035,ADN73535.1,rtl:UM146_21035,GI:307629231	CP000468,APECO1_2232,yjeN,ABJ03705.1,vmpmisu:APECO1_2232,GI:115515630	AP012030,ECDH1ME8569_4017,yjeN,BAJ45873.1,GI:315138714	AP010960,ECO111_5054,yjeN,BAI38783.1,GI:257767288	CP000970,EcSMS35_4628,ACB19429.1,tigr:EcSMS35_4628,GI:170521251	CP001969,ECOK1_4671,ADE88456.1,jcvi:ECOK1_4671,GI:294489700	
	OID3458	CP000946,EcolC_3852,ACA79456.1,jgi:EcolC_3852,GI:169756757	CP000243,UTI89_C4758,yjeO,ABE10165.1,GI:91075284	CP001396,BWG_3873,yjeO,ACR62243.1,nktd:BWG_3873,GI:238860245	AP009378,ECSF_4047,BAI57587.1,GI:281181257	CP000468,APECO1_2231,yjeO,ABJ03706.1,vmpmisu:APECO1_2231,GI:115515631	FN554766,EC042_4633,CBG37459.1,GI:284924343	U00096,b4158,yjeO,AAC77118.1,GI:1790602	CP000970,EcSMS35_4629,ACB19973.1,tigr:EcSMS35_4629,GI:170521795	CP001969,ECOK1_4672,ADE88509.1,jcvi:ECOK1_4672,GI:294489753	AP010953,ECO26_5327,yjeO,BAI28465.1,GI:257756963	FN649414,ETEC_4507,CBJ04016.1,GI:309704666	CP001637,EcDH1_3832,ACX41434.1,jgi:EcDH1_3832,GI:260451012	CP002516,EKO11_4151,ADX52714.1,jgi:EKO11_4151,GI:323380446	CU928161,ECS88_4746,yjeO,CAR05896.1,GI:218368089	CP000948,ECDH10B_4353,yjeO,ACB05149.1,ecoli:ECDH10B_4353,GI:169891442	CP002167,UM146_21040,ADN73536.1,rtl:UM146_21040,GI:307629232	CP002797,ECNA114_4377,AEG39223.1,pbluoh:ECNA114_4377,GI:333972418	AP009048,Y75_p4047,yjeO,YP_492303.1,GI:388480108	AP012030,ECDH1ME8569_4018,yjeO,BAJ45874.1,GI:315138715	CU928145,EC55989_4715,yjeO,CAV01624.1,GI:218354642	AP010960,ECO111_5053,yjeO,BAI38782.1,GI:257767287	
OID8201	OID8202	-9.18109
	OID8201	FN554766,EC042_0282,lafC,CBG33115.1,GI:284920058	AP010960,ECO111_0288,lafC,BAI34275.1,GI:257762780	AP010953,ECO26_0282,lafC,BAI23629.1,GI:257752127	CP002797,ECNA114_0246,AEG35068.1,pbluoh:ECNA114_0246,GI:333968263	CU928163,ECUMN_0287,lafC,CAR11502.1,GI:218430636	CP000946,EcolC_3356,ACA78975.1,jgi:EcolC_3356,GI:169756276	CP002516,EKO11_3581,ADX52155.1,jgi:EKO11_3581,GI:323379887	CP002185,ECW_m0340,lafC,ADT73881.1,AIBN:ECW_m0340,GI:315059554	CP000970,EcSMS35_0278,lafC,ACB16737.1,tigr:EcSMS35_0278,GI:170518559	CP002967,WFL_01655,fliS2,UF:WFL_01655,AFH10001.1,GI:383403758	
	OID8202	CP002185,ECW_m0341,lafD,ADT73882.1,AIBN:ECW_m0341,GI:315059555	AP010960,ECO111_0289,lafD,BAI34276.1,GI:257762781	CP000970,EcSMS35_0279,lafD,ACB17578.1,tigr:EcSMS35_0279,GI:170519400	CU928163,ECUMN_0288,lafD,CAR11503.1,GI:218430637	AP010953,ECO26_0283,lafD,BAI23630.1,GI:257752128	CP002797,ECNA114_0247,AEG35069.1,pbluoh:ECNA114_0247,GI:333968264	FN554766,EC042_0283,lafD,CBG33116.1,GI:284920059	CP000946,EcolC_3355,ACA78974.1,jgi:EcolC_3355,GI:169756275	CP002967,WFL_01660,UF:WFL_01660,AFH10002.1,GI:383403759	CP002516,EKO11_3580,ADX52154.1,jgi:EKO11_3580,GI:323379886	
OID5715	OID5716	-11.43893
	OID5715	CP001969,ECOK1_0528,ADE92790.1,jcvi:ECOK1_0528,GI:294494034	CU928161,ECS88_5012,CAR06153.1,GI:218368334	FN649414,ETEC_4323,CBJ03829.1,GI:309704480	CU928161,ECS88_0550,CAR01895.1,GI:218364229	CP000468,APECO1_3880,ABJ02075.1,vmpmisu:APECO1_3880,GI:115514000	CP000468,APECO1_2038,ABJ03900.1,vmpmisu:APECO1_2038,GI:115515825	CP000243,UTI89_C2996,ABE08452.1,GI:91073571	CU928162,ECED1_2115,CAR08306.2,GI:218427409	CP002729,UMNK88_290,AEE54942.1,vbsumn:UMNK88_290,GI:332341608	FN649414,ETEC_0278,CBI99782.1,GI:309700488	CP001969,ECOK1_3007,ADE89530.1,jcvi:ECOK1_3007,GI:294490774	AE014075,c3189,E.coli:c3189,AAN81641.1,GI:26109438	CP001846,G2583_5192,ADD59603.1,nkteda:G2583_5192,GI:290765642	CP001063,SbBS512_E2155,rusA,ACD07613.1,tigr:SbBS512_E2155,GI:187428339	CP000243,UTI89_C5104,ABE10504.1,GI:91075623	CU928164,ECIAI39_4865,rusA,CAR20961.1,GI:218373069	AP010953,ECO26_3698,BAI26895.1,GI:257755393	CP001969,ECOK1_4902,ADE92808.1,jcvi:ECOK1_4902,GI:294494052	CP002167,UM146_03390,ADN70092.1,rtl:UM146_03390,GI:307625788	CU928163,ECUMN_0875,rusA,CAR12084.1,GI:218431207	FN649414,ETEC_4690,CBJ04199.1,GI:309704848	AP010958,ECO103_0524,BAI29391.1,GI:257757894	CU928161,ECS88_2899,rusA,CAR04149.1,GI:218366397	
	OID5716	CP000468,APECO1_2039,ABJ03899.1,vmpmisu:APECO1_2039,GI:115515824	CP000468,APECO1_3879,ABJ02076.1,vmpmisu:APECO1_3879,GI:115514001	AP010958,ECO103_0523,BAI29390.1,GI:257757893	CU928164,ECIAI39_4864,CAR20960.1,GI:218373068	FN649414,ETEC_4322,lexA,CBJ03828.1,GI:309704479	CP002729,UMNK88_289,AEE54941.1,vbsumn:UMNK88_289,GI:332341607	AP010953,ECO26_3699,BAI26896.1,GI:257755394	CP001969,ECOK1_3008,lexA,ADE92379.1,jcvi:ECOK1_3008,GI:294493623	CP000243,UTI89_C2997,ABE08453.1,GI:91073572	CP002167,UM146_03385,ADN70091.1,rtl:UM146_03385,GI:307625787	CU928161,ECS88_0549,CAR01894.1,GI:218364228	CU928163,ECUMN_0874,CAR12083.1,GI:218431206	CP000243,UTI89_C5103,ABE10503.1,GI:91075622	CU928161,ECS88_2900,CAR04150.1,GI:218366398	FN649414,ETEC_0277D,CBI99781.1,GI:309700487	CP001846,G2583_5191,ADD59602.1,nkteda:G2583_5191,GI:290765641	CP001969,ECOK1_0527,lexA,ADE92102.1,jcvi:ECOK1_0527,GI:294493346	CU928161,ECS88_5011,CAR06152.1,GI:218368333	CP001969,ECOK1_4901,lexA,ADE92155.1,jcvi:ECOK1_4901,GI:294493399	CU928162,ECED1_2116,CAR08307.2,GI:218427410	AE014075,c3190,E.coli:c3190,AAN81642.1,GI:26109439	
OID7683	OID7682	-12.45630
	OID7683	CP001063,SbBS512_E0931,ACD07102.1,tigr:SbBS512_E0931,GI:187427828	AP010960,ECO111_2015,BAI35893.1,GI:257764398	CU928162,ECED1_2505,CAR08687.2,GI:218427776	BA000007,ECs1547,BAB34970.1,GI:13361011	AE005174,Z6039,AAK16955.1,GI:13259585	CP001164,ECH74115_1544,ACI38231.1,tigr:ECH74115_1544,GI:209160798	AP010953,ECO26_1507,BAI24808.1,GI:257753306	CP001164,ECH74115_2242,ACI34987.1,tigr:ECH74115_2242,GI:209157554	AE005174,Z3325,AAG57211.1,GI:12516375	AP010953,ECO26_1622,BAI24921.1,GI:257753419	BA000007,ECs1798,BAB35221.1,GI:13361263	CU928162,ECED1_1449,CAR07647.2,GI:218426799	AP010960,ECO111_4902,BAI38641.1,GI:257767146	BA000007,ECs2245,BAB35668.1,GI:13361711	CP002797,ECNA114_1259,AEG36084.1,pbluoh:ECNA114_1259,GI:333969279	AP010953,ECO26_1223,BAI24535.1,GI:257753033	AE005174,Z1368,AAG55501.1,GI:12514212	AP010958,ECO103_5218,BAI33893.1,GI:257762396	CP001969,ECOK1_2105,ADE92546.1,jcvi:ECOK1_2105,GI:294493790	AP010960,ECO111_1750,BAI35661.1,GI:257764166	CP001671,ECABU_c11840,ADN45750.1,goetting:ECABU_c11840,GI:307552975	CP001368,ECSP_2704,ACT72501.1,gcdmuw:ECSP_2704,GI:254593140	AP010960,ECO111_2407,BAI36271.1,GI:257764776	FN554766,EC042_2144,CBG34970.1,GI:284921895	CP001846,G2583_3222,ADD57744.1,nkteda:G2583_3222,GI:290763783	CP001846,G2583_1574,ADD56156.1,nkteda:G2583_1574,GI:290762195	FM180568,E2348C_1427,CAS08975.1,GI:215264607	AE005174,Z1809,AAG55909.1,GI:12514725	AP010960,ECO111_1450,BAI35385.1,GI:257763890	CP002729,UMNK88_3289,AEE57839.1,vbsumn:UMNK88_3289,GI:332344505	CP001164,ECH74115_2888,ACI35016.1,tigr:ECH74115_2888,GI:209157583	CP000468,APECO1_1019,ABJ01324.1,vmpmisu:APECO1_1019,GI:115513249	CP001368,ECSP_1465,ACT71307.1,gcdmuw:ECSP_1465,GI:254591946	AP010958,ECO103_2309,BAI31098.1,GI:257759601	CP001368,ECSP_2101,ACT71919.1,gcdmuw:ECSP_2101,GI:254592558	CP001164,ECH74115_2178,ACI38031.1,tigr:ECH74115_2178,GI:209160598	AP010958,ECO103_1215,BAI30051.1,GI:257758554	BA000007,ECs1978,BAB35401.1,GI:13361443	CP001368,ECSP_2048,ACT71869.1,gcdmuw:ECSP_2048,GI:254592508	AP010953,ECO26_3679,BAI26876.1,GI:257755374	CU928162,ECED1_1698,CAR07893.2,GI:218427019	
	OID7682	BA000007,ECs2246,BAB35669.1,GI:13361712	BA000007,ECs1977,BAB35400.1,GI:13361442	AE005174,Z3326,AAG57212.1,GI:12516376	CP001164,ECH74115_2179,ACI37456.1,tigr:ECH74115_2179,GI:209160023	CU928162,ECED1_1448,CAR07646.2,GI:218426798	AP010958,ECO103_5217,BAI33892.1,GI:257762395	CU928162,ECED1_2506,CAR08688.2,GI:218427777	CP001383,SFxv_1301,ADA73539.1,ChinaCDC:SFxv_1301,GI:281600555	AP010953,ECO26_3680,BAI26877.1,GI:257755375	CU928162,ECED1_1699,CAR07894.2,GI:218427020	CP001969,ECOK1_2106,ADE92279.1,jcvi:ECOK1_2106,GI:294493523	AE014073,S1224,ecoli:S1224,AAP16648.1,GI:30040918	FM180568,E2348C_1426,CAS08974.1,GI:215264606	AP010958,ECO103_2310,BAI31099.1,GI:257759602	BA000007,ECs1797,BAB35220.1,GI:13361262	CP001846,G2583_3223,ADD57745.1,nkteda:G2583_3223,GI:290763784	AP010953,ECO26_2313,BAI25561.1,GI:257754059	AP010953,ECO26_1621,BAI24920.1,GI:257753418	CP000468,APECO1_1020,gp7,ABJ01325.1,vmpmisu:APECO1_1020,GI:115513250	CP002797,ECNA114_1258,AEG36083.1,pbluoh:ECNA114_1258,GI:333969278	AP010960,ECO111_1449,BAI35384.1,GI:257763889	CP002729,UMNK88_3290,AEE57840.1,vbsumn:UMNK88_3290,GI:332344506	AP010960,ECO111_4901,BAI38640.1,GI:257767145	CP001063,SbBS512_E0932,ACD07149.1,tigr:SbBS512_E0932,GI:187427875	CP001671,ECABU_c11830,ADN45749.1,goetting:ECABU_c11830,GI:307552974	AE005174,Z1902,AAG55995.1,GI:12514832	AP010958,ECO103_1214,BAI30050.1,GI:257758553	CP001368,ECSP_2705,ACT72502.1,gcdmuw:ECSP_2705,GI:254593141	CU928164,ECIAI39_2014,CAR18143.1,GI:218370340	FN554766,EC042_2145,CBG34971.1,GI:284921896	BA000007,ECs1593,BAB35016.1,GI:13361057	CP001164,ECH74115_1543,ACI35975.1,tigr:ECH74115_1543,GI:209158542	AP010960,ECO111_2016,BAI35894.1,GI:257764399	CP001164,ECH74115_2243,ACI37055.1,tigr:ECH74115_2243,GI:209159622	CP001164,ECH74115_2889,ACI38638.1,tigr:ECH74115_2889,GI:209161205	CP001368,ECSP_2102,ACT71920.1,gcdmuw:ECSP_2102,GI:254592559	CP001368,ECSP_2049,ACT71870.1,gcdmuw:ECSP_2049,GI:254592509	CP002729,UMNK88_1435,AEE56043.1,vbsumn:UMNK88_1435,GI:332342709	AP010960,ECO111_1749,BAI35660.1,GI:257764165	CP001368,ECSP_1464,ACT71306.1,gcdmuw:ECSP_1464,GI:254591945	AE005674,SF1141,mgcchina:SF0001141,AAN42758.1,GI:24051434	AP010960,ECO111_2408,BAI36272.1,GI:257764777	CP001846,G2583_1573,ADD56155.1,nkteda:G2583_1573,GI:290762194	AP010953,ECO26_1506,BAI24807.1,GI:257753305	AP010953,ECO26_1222,BAI24534.1,GI:257753032	BA000007,ECs1546,BAB34969.1,GI:13361010	
OID5392	OID5555	-7.18546
	OID5392	CP001368,ECSP_2592,ACT72398.1,gcdmuw:ECSP_2592,GI:254593037	AP010953,ECO26_1968,BAI25246.1,GI:257753744	CP001164,ECH74115_1196,ACI35990.1,tigr:ECH74115_1196,GI:209158557	CU928145,EC55989_1405,CAU97262.1,GI:218351550	CU928162,ECED1_2087,CAR08279.2,GI:218427382	BA000007,ECs1115,BAB34538.1,GI:13360575	CU928163,ECUMN_1357,CAR12566.1,GI:218431684	AP010953,ECO26_0881,BAI24200.1,GI:257752698	AP010958,ECO103_2378,BAI31163.1,GI:257759666	CP001368,ECSP_1129,ACT70979.1,gcdmuw:ECSP_1129,GI:254591618	AE005174,Z2141,AAG56207.1,GI:12515095	AE014075,c1461,E.coli:c1461,AAN79930.1,GI:26107731	CP001164,ECH74115_2767,ACI38221.1,tigr:ECH74115_2767,GI:209160788	CU928164,ECIAI39_1859,CAR17990.1,GI:218370195	BA000007,ECs2724,BAB36147.1,GI:13362192	AE005174,Z2353,AAG56399.1,GI:12515345	AP010960,ECO111_0818,BAI34778.1,GI:257763283	CP001846,G2583_2437,ADD56996.1,nkteda:G2583_2437,GI:290763035	
	OID5555	AP010953,ECO26_0882,BAI24201.1,GI:257752699	AP010953,ECO26_1969,BAI25247.1,GI:257753745	AP010958,ECO103_2377,BAI31162.1,GI:257759665	CP001846,G2583_2436,ADD56995.1,nkteda:G2583_2436,GI:290763034	CU928164,ECIAI39_1858,CAR17989.1,GI:218370194	AE005174,Z2352,AAG56398.1,GI:12515344	CP001164,ECH74115_2766,ACI37632.1,tigr:ECH74115_2766,GI:209160199	CU928163,ECUMN_1359,CAR12568.1,GI:218431686	AE005174,Z2142,AAG56208.1,GI:12515096	AP010960,ECO111_2006,BAI35886.1,GI:257764391	BA000007,ECs1116,BAB34539.1,GI:13360576	CP001368,ECSP_1130,ACT70980.1,gcdmuw:ECSP_1130,GI:254591619	CP001368,ECSP_2591,ACT72397.1,gcdmuw:ECSP_2591,GI:254593036	CU928145,EC55989_1406,CAU97263.1,GI:218351551	BA000007,ECs2723,BAB36146.1,GI:13362191	AE014075,c1462,E.coli:c1462,AAN79931.1,GI:26107732	CP001164,ECH74115_1197,ACI37728.1,tigr:ECH74115_1197,GI:209160295	
OID6929	OID7810	-7.87798
	OID6929	CP001368,ECSP_2095,ACT71913.1,gcdmuw:ECSP_2095,GI:254592552	CP002797,ECNA114_1265,AEG36090.1,pbluoh:ECNA114_1265,GI:333969285	BA000007,ECs1554,BAB34977.1,GI:13361018	AP010960,ECO111_1756,BAI35667.1,GI:257764172	CP002797,ECNA114_1284,AEG36109.1,pbluoh:ECNA114_1284,GI:333969304	BA000007,ECs2239,BAB35662.1,GI:13361705	CP001368,ECSP_2042,ACT71863.1,gcdmuw:ECSP_2042,GI:254592502	AP010958,ECO103_5224,BAI33899.1,GI:257762402	CP001164,ECH74115_2882,ACI35723.1,tigr:ECH74115_2882,GI:209158290	AP010960,ECO111_1456,BAI35391.1,GI:257763896	CP001063,SbBS512_E1089,ACD06651.1,tigr:SbBS512_E1089,GI:187427377	CU928164,ECIAI39_0877,CAR17014.1,GI:218369257	AP010953,ECO26_1229,BAI24541.1,GI:257753039	BA000007,ECs1804,BAB35227.1,GI:13361269	AP010958,ECO103_1221,BAI30057.1,GI:257758560	AP009240,ECSE_1449,BAG76973.1,GI:209911899	CP002729,UMNK88_1443,AEE56049.1,vbsumn:UMNK88_1443,GI:332342715	AP010953,ECO26_1513,BAI24814.1,GI:257753312	AP010958,ECO103_2303,BAI31092.1,GI:257759595	CU928162,ECED1_1455,CAR07653.2,GI:218426805	CP001846,G2583_1580,ADD56162.1,nkteda:G2583_1580,GI:290762201	CP001164,ECH74115_2172,ACI37747.1,tigr:ECH74115_2172,GI:209160314	CP001969,ECOK1_2099,ADE89026.1,jcvi:ECOK1_2099,GI:294490270	AP010953,ECO26_3673,BAI26870.1,GI:257755368	CP000468,APECO1_6006,ABJ01318.1,vmpmisu:APECO1_6006,GI:115513243	FM180568,E2348C_1433,CAS08981.1,GI:215264613	CP001164,ECH74115_1550,ACI36536.1,tigr:ECH74115_1550,GI:209159103	CP001846,G2583_3216,ADD57738.1,nkteda:G2583_3216,GI:290763777	AP010960,ECO111_2401,BAI36265.1,GI:257764770	CU928162,ECED1_1691,CAR07886.2,GI:218427012	AP010960,ECO111_2007,BAI35887.1,GI:257764392	CP001368,ECSP_2698,ACT72495.1,gcdmuw:ECSP_2698,GI:254593134	FN554766,EC042_2138A,CBG34964.1,GI:284921889	CP001368,ECSP_1471,ACT71313.1,gcdmuw:ECSP_1471,GI:254591952	BA000007,ECs1984,BAB35407.1,GI:13361449	AP010960,ECO111_4908,BAI38647.1,GI:257767152	AP010953,ECO26_1628,BAI24927.1,GI:257753425	FN649414,ETEC_0829,CBJ00339.1,GI:309701041	CU928162,ECED1_2498,CAR08680.2,GI:218427769	CP001164,ECH74115_2236,ACI36892.1,tigr:ECH74115_2236,GI:209159459	CP001671,ECABU_c11900,ADN45756.1,goetting:ECABU_c11900,GI:307552981	
	OID7810	CP000468,APECO1_6007,ABJ01319.1,vmpmisu:APECO1_6007,GI:115513244	AP010958,ECO103_2304,BAI31093.1,GI:257759596	CP001846,G2583_3217,ADD57739.1,nkteda:G2583_3217,GI:290763778	CP001164,ECH74115_2237,ACI36334.1,tigr:ECH74115_2237,GI:209158901	FM180568,E2348C_1432,CAS08980.1,GI:215264612	CU928162,ECED1_1692,CAR07887.2,GI:218427013	AP010960,ECO111_1755,BAI35666.1,GI:257764171	CP001164,ECH74115_2883,ACI39287.1,tigr:ECH74115_2883,GI:209161854	AP010953,ECO26_3674,BAI26871.1,GI:257755369	CP001368,ECSP_2096,ACT71914.1,gcdmuw:ECSP_2096,GI:254592553	CP001368,ECSP_2699,ACT72496.1,gcdmuw:ECSP_2699,GI:254593135	AP010960,ECO111_2402,BAI36266.1,GI:257764771	AP010958,ECO103_1220,BAI30056.1,GI:257758559	CP002797,ECNA114_1264,AEG36089.1,pbluoh:ECNA114_1264,GI:333969284	AP010958,ECO103_5223,BAI33898.1,GI:257762401	CP000970,EcSMS35_1198,ACB19983.1,tigr:EcSMS35_1198,GI:170521805	CP001368,ECSP_2043,ACT71864.1,gcdmuw:ECSP_2043,GI:254592503	CP002797,ECNA114_1283,AEG36108.1,pbluoh:ECNA114_1283,GI:333969303	CU928162,ECED1_2499,CAR08681.2,GI:218427770	AP010953,ECO26_1228,BAI24540.1,GI:257753038	CP001368,ECSP_1470,ACT71312.1,gcdmuw:ECSP_1470,GI:254591951	CP001164,ECH74115_1549,ACI39784.1,tigr:ECH74115_1549,GI:209162351	AP010960,ECO111_4907,BAI38646.1,GI:257767151	CP001671,ECABU_c11890,ADN45755.1,goetting:ECABU_c11890,GI:307552980	CP000036,SBO_1202,ABB65837.1,mgcchina:SBO1202,GI:81245129	AP010960,ECO111_1455,BAI35390.1,GI:257763895	BA000007,ECs2240,BAB35663.1,GI:13361706	FN554766,EC042_2139,CBG34965.1,GI:284921890	AE005174,Z6034,AAK16950.1,GI:13259580	AP010953,ECO26_1512,BAI24813.1,GI:257753311	AP010953,ECO26_1627,BAI24926.1,GI:257753424	CU928162,ECED1_1454,CAR07652.2,GI:218426804	CP001969,ECOK1_2100,ADE92166.1,jcvi:ECOK1_2100,GI:294493410	CP001164,ECH74115_2173,ACI36033.1,tigr:ECH74115_2173,GI:209158600	
OID6929	OID5713	-7.36767
	OID6929	CP001368,ECSP_2095,ACT71913.1,gcdmuw:ECSP_2095,GI:254592552	CP002797,ECNA114_1265,AEG36090.1,pbluoh:ECNA114_1265,GI:333969285	BA000007,ECs1554,BAB34977.1,GI:13361018	AP010960,ECO111_1756,BAI35667.1,GI:257764172	CP002797,ECNA114_1284,AEG36109.1,pbluoh:ECNA114_1284,GI:333969304	BA000007,ECs2239,BAB35662.1,GI:13361705	CP001368,ECSP_2042,ACT71863.1,gcdmuw:ECSP_2042,GI:254592502	AP010958,ECO103_5224,BAI33899.1,GI:257762402	CP001164,ECH74115_2882,ACI35723.1,tigr:ECH74115_2882,GI:209158290	AP010960,ECO111_1456,BAI35391.1,GI:257763896	CP001063,SbBS512_E1089,ACD06651.1,tigr:SbBS512_E1089,GI:187427377	CU928164,ECIAI39_0877,CAR17014.1,GI:218369257	AP010953,ECO26_1229,BAI24541.1,GI:257753039	BA000007,ECs1804,BAB35227.1,GI:13361269	AP010958,ECO103_1221,BAI30057.1,GI:257758560	AP009240,ECSE_1449,BAG76973.1,GI:209911899	CP002729,UMNK88_1443,AEE56049.1,vbsumn:UMNK88_1443,GI:332342715	AP010953,ECO26_1513,BAI24814.1,GI:257753312	AP010958,ECO103_2303,BAI31092.1,GI:257759595	CU928162,ECED1_1455,CAR07653.2,GI:218426805	CP001846,G2583_1580,ADD56162.1,nkteda:G2583_1580,GI:290762201	CP001164,ECH74115_2172,ACI37747.1,tigr:ECH74115_2172,GI:209160314	CP001969,ECOK1_2099,ADE89026.1,jcvi:ECOK1_2099,GI:294490270	AP010953,ECO26_3673,BAI26870.1,GI:257755368	CP000468,APECO1_6006,ABJ01318.1,vmpmisu:APECO1_6006,GI:115513243	FM180568,E2348C_1433,CAS08981.1,GI:215264613	CP001164,ECH74115_1550,ACI36536.1,tigr:ECH74115_1550,GI:209159103	CP001846,G2583_3216,ADD57738.1,nkteda:G2583_3216,GI:290763777	AP010960,ECO111_2401,BAI36265.1,GI:257764770	CU928162,ECED1_1691,CAR07886.2,GI:218427012	AP010960,ECO111_2007,BAI35887.1,GI:257764392	CP001368,ECSP_2698,ACT72495.1,gcdmuw:ECSP_2698,GI:254593134	FN554766,EC042_2138A,CBG34964.1,GI:284921889	CP001368,ECSP_1471,ACT71313.1,gcdmuw:ECSP_1471,GI:254591952	BA000007,ECs1984,BAB35407.1,GI:13361449	AP010960,ECO111_4908,BAI38647.1,GI:257767152	AP010953,ECO26_1628,BAI24927.1,GI:257753425	FN649414,ETEC_0829,CBJ00339.1,GI:309701041	CU928162,ECED1_2498,CAR08680.2,GI:218427769	CP001164,ECH74115_2236,ACI36892.1,tigr:ECH74115_2236,GI:209159459	CP001671,ECABU_c11900,ADN45756.1,goetting:ECABU_c11900,GI:307552981	
	OID5713	CP002797,ECNA114_1266,AEG36091.1,pbluoh:ECNA114_1266,GI:333969286	CU928162,ECED1_1689,CAR07884.2,GI:218427010	AP010958,ECO103_5225,BAI33900.1,GI:257762403	CP001846,G2583_1581,ADD56163.1,nkteda:G2583_1581,GI:290762202	CU928162,ECED1_2496,CAR08678.2,GI:218427767	AP010960,ECO111_2400,BAI36264.1,GI:257764769	AP010958,ECO103_2302,BAI31091.1,GI:257759594	CP001063,SbBS512_E1090,ACD10135.1,tigr:SbBS512_E1090,GI:187430861	CP001164,ECH74115_2171,ACI35699.1,tigr:ECH74115_2171,GI:209158266	CU928161,ECS88_0587,CAR01931.1,GI:218364262	CU928164,ECIAI39_0878,CAR17015.1,GI:218369258	FM180568,E2348C_1434,CAS08982.1,GI:215264614	AP010953,ECO26_1514,BAI24815.1,GI:257753313	AP010960,ECO111_1457,BAI35392.1,GI:257763897	AE005174,Z3315,AAG57204.1,GI:12516365	CP001164,ECH74115_1551,ACI37670.1,tigr:ECH74115_1551,GI:209160237	CU928162,ECED1_1457,CAR07655.2,GI:218426807	AP010960,ECO111_1757,BAI35668.1,GI:257764173	AP010958,ECO103_1222,BAI30058.1,GI:257758561	CP001846,G2583_3215,ADD57737.1,nkteda:G2583_3215,GI:290763776	BA000007,ECs1985,BAB35408.1,GI:13361450	AE005174,Z1815,AAG55915.1,GI:12514731	BA000007,ECs1555,BAB34978.1,GI:13361019	AE005174,Z6033,AAK16949.1,GI:13259578	CP001368,ECSP_1472,ACT71314.1,gcdmuw:ECSP_1472,GI:254591953	CP001671,ECABU_c11910,ADN45757.1,goetting:ECABU_c11910,GI:307552982	AP010953,ECO26_1230,BAI24542.1,GI:257753040	AP010953,ECO26_1629,BAI24928.1,GI:257753426	CP001368,ECSP_2041,ACT71862.1,gcdmuw:ECSP_2041,GI:254592501	BA000007,ECs2238,BAB35661.1,GI:13361704	AP010953,ECO26_3672,BAI26869.1,GI:257755367	AP010960,ECO111_4909,BAI38648.1,GI:257767153	
OID7683	OID7684	-13.26921
	OID7683	CP001063,SbBS512_E0931,ACD07102.1,tigr:SbBS512_E0931,GI:187427828	AP010960,ECO111_2015,BAI35893.1,GI:257764398	CU928162,ECED1_2505,CAR08687.2,GI:218427776	BA000007,ECs1547,BAB34970.1,GI:13361011	AE005174,Z6039,AAK16955.1,GI:13259585	CP001164,ECH74115_1544,ACI38231.1,tigr:ECH74115_1544,GI:209160798	AP010953,ECO26_1507,BAI24808.1,GI:257753306	CP001164,ECH74115_2242,ACI34987.1,tigr:ECH74115_2242,GI:209157554	AE005174,Z3325,AAG57211.1,GI:12516375	AP010953,ECO26_1622,BAI24921.1,GI:257753419	BA000007,ECs1798,BAB35221.1,GI:13361263	CU928162,ECED1_1449,CAR07647.2,GI:218426799	AP010960,ECO111_4902,BAI38641.1,GI:257767146	BA000007,ECs2245,BAB35668.1,GI:13361711	CP002797,ECNA114_1259,AEG36084.1,pbluoh:ECNA114_1259,GI:333969279	AP010953,ECO26_1223,BAI24535.1,GI:257753033	AE005174,Z1368,AAG55501.1,GI:12514212	AP010958,ECO103_5218,BAI33893.1,GI:257762396	CP001969,ECOK1_2105,ADE92546.1,jcvi:ECOK1_2105,GI:294493790	AP010960,ECO111_1750,BAI35661.1,GI:257764166	CP001671,ECABU_c11840,ADN45750.1,goetting:ECABU_c11840,GI:307552975	CP001368,ECSP_2704,ACT72501.1,gcdmuw:ECSP_2704,GI:254593140	AP010960,ECO111_2407,BAI36271.1,GI:257764776	FN554766,EC042_2144,CBG34970.1,GI:284921895	CP001846,G2583_3222,ADD57744.1,nkteda:G2583_3222,GI:290763783	CP001846,G2583_1574,ADD56156.1,nkteda:G2583_1574,GI:290762195	FM180568,E2348C_1427,CAS08975.1,GI:215264607	AE005174,Z1809,AAG55909.1,GI:12514725	AP010960,ECO111_1450,BAI35385.1,GI:257763890	CP002729,UMNK88_3289,AEE57839.1,vbsumn:UMNK88_3289,GI:332344505	CP001164,ECH74115_2888,ACI35016.1,tigr:ECH74115_2888,GI:209157583	CP000468,APECO1_1019,ABJ01324.1,vmpmisu:APECO1_1019,GI:115513249	CP001368,ECSP_1465,ACT71307.1,gcdmuw:ECSP_1465,GI:254591946	AP010958,ECO103_2309,BAI31098.1,GI:257759601	CP001368,ECSP_2101,ACT71919.1,gcdmuw:ECSP_2101,GI:254592558	CP001164,ECH74115_2178,ACI38031.1,tigr:ECH74115_2178,GI:209160598	AP010958,ECO103_1215,BAI30051.1,GI:257758554	BA000007,ECs1978,BAB35401.1,GI:13361443	CP001368,ECSP_2048,ACT71869.1,gcdmuw:ECSP_2048,GI:254592508	AP010953,ECO26_3679,BAI26876.1,GI:257755374	CU928162,ECED1_1698,CAR07893.2,GI:218427019	
	OID7684	CP001164,ECH74115_2177,ACI39408.1,tigr:ECH74115_2177,GI:209161975	CP002729,UMNK88_3288,AEE57838.1,vbsumn:UMNK88_3288,GI:332344504	CU928162,ECED1_1697,CAR07892.2,GI:218427018	AP010953,ECO26_1623,BAI24922.1,GI:257753420	FM180568,E2348C_1428,CAS08976.1,GI:215264608	AP010960,ECO111_2014,BAI35892.1,GI:257764397	CP000468,APECO1_1018,ABJ01323.1,vmpmisu:APECO1_1018,GI:115513248	CP001846,G2583_3221,ADD57743.1,nkteda:G2583_3221,GI:290763782	CP001063,SbBS512_E0930,ACD07828.1,tigr:SbBS512_E0930,GI:187428554	AE005174,Z1369,AAG55502.1,GI:12514213	AP010958,ECO103_1216,BAI30052.1,GI:257758555	CP001368,ECSP_2100,ACT71918.1,gcdmuw:ECSP_2100,GI:254592557	AE005174,Z3323,AAG57210.1,GI:12516374	CP001368,ECSP_2047,ACT71868.1,gcdmuw:ECSP_2047,GI:254592507	CP001164,ECH74115_1545,ACI36444.1,tigr:ECH74115_1545,GI:209159011	CP001671,ECABU_c11850,ADN45751.1,goetting:ECABU_c11850,GI:307552976	CP001368,ECSP_1466,ACT71308.1,gcdmuw:ECSP_1466,GI:254591947	FN554766,EC042_2143,CBG34969.1,GI:284921894	AP010953,ECO26_1224,BAI24536.1,GI:257753034	AP010960,ECO111_1751,BAI35662.1,GI:257764167	CP001368,ECSP_2703,ACT72500.1,gcdmuw:ECSP_2703,GI:254593139	CU928162,ECED1_2504,CAR08686.2,GI:218427775	CP001969,ECOK1_2104,ADE88591.1,jcvi:ECOK1_2104,GI:294489835	AP010960,ECO111_2406,BAI36270.1,GI:257764775	AP010960,ECO111_4903,BAI38642.1,GI:257767147	CP001846,G2583_1575,ADD56157.1,nkteda:G2583_1575,GI:290762196	AE005174,Z1810,AAG55910.1,GI:12514726	BA000007,ECs1548,BAB34971.1,GI:13361012	BA000007,ECs1979,BAB35402.1,GI:13361444	CP000970,EcSMS35_1194,ACB19095.1,tigr:EcSMS35_1194,GI:170520917	AP010953,ECO26_3678,BAI26875.1,GI:257755373	AP010958,ECO103_5219,BAI33894.1,GI:257762397	BA000007,ECs1799,BAB35222.1,GI:13361264	CP002797,ECNA114_1260,AEG36085.1,pbluoh:ECNA114_1260,GI:333969280	CU928162,ECED1_1450,CAR07648.2,GI:218426800	AP010960,ECO111_1451,BAI35386.1,GI:257763891	BA000007,ECs2244,BAB35667.1,GI:13361710	CP001164,ECH74115_2241,ACI35176.1,tigr:ECH74115_2241,GI:209157743	CP001164,ECH74115_2887,ACI37078.1,tigr:ECH74115_2887,GI:209159645	AP010958,ECO103_2308,BAI31097.1,GI:257759600	AE005174,Z6038,AAK16954.1,GI:13259584	AP010953,ECO26_1508,BAI24809.1,GI:257753307	
OID3646	OID3647	-7.96361
	OID3646	CU928160,ECIAI1_2629,CAQ99467.1,GI:218361867	FM180568,E2348C_2495,CAS10043.1,GI:215265640	CP001846,G2583_3103,ADD57631.1,nkteda:G2583_3103,GI:290763670	FN649414,ETEC_2733,CBJ02238.1,GI:309702907	AP010958,ECO103_3097,BAI31848.1,GI:257760351	
	OID3647	CU928160,ECIAI1_2630,CAQ99468.1,GI:218361868	AP010958,ECO103_3098,BAI31849.1,GI:257760352	CP001846,G2583_3104,ADD57632.1,nkteda:G2583_3104,GI:290763671	FM180568,E2348C_2496,CAS10044.1,GI:215265641	FN649414,ETEC_2734,CBJ02239.1,GI:309702908	
OID6558	OID6557	-8.52498
	OID6558	CP000468,APECO1_402,ABJ00701.1,vmpmisu:APECO1_402,GI:115512626	CU928162,ECED1_2095,CAR08287.2,GI:218427390	FN554766,EC042_1363,CBG34185.1,GI:284921119	CU928145,EC55989_1396,CAU97254.1,GI:218351542	CP000243,UTI89_C1503,ABE06981.1,GI:91072100	CP001969,ECOK1_1448,ADE91578.1,jcvi:ECOK1_1448,GI:294492822	CP001063,SbBS512_E0891,ACD08829.1,tigr:SbBS512_E0891,GI:187429555	CP001846,G2583_1931,ADD56503.1,nkteda:G2583_1931,GI:290762542	CU928164,ECIAI39_1867,CAR17998.1,GI:218370203	CP001063,SbBS512_E1292,ACD06988.1,tigr:SbBS512_E1292,GI:187427714	AP010958,ECO103_0785,BAI29639.1,GI:257758142	AP010958,ECO103_2079,BAI30876.1,GI:257759379	AE014075,c1452,E.coli:c1452,AAN79921.1,GI:26107722	AP010960,ECO111_2570,BAI36432.1,GI:257764937	CP001063,SbBS512_E1460,ACD09791.1,tigr:SbBS512_E1460,GI:187430517	CP002167,UM146_10595,ADN71492.1,rtl:UM146_10595,GI:307627188	CP001846,G2583_2445,ADD57004.1,nkteda:G2583_2445,GI:290763043	
	OID6557	CU928164,ECIAI39_1866,CAR17997.1,GI:218370202	CP001846,G2583_1930,ADD56502.1,nkteda:G2583_1930,GI:290762541	CP001063,SbBS512_E0890,ACD08151.1,tigr:SbBS512_E0890,GI:187428877	AP010960,ECO111_2569,BAI36431.1,GI:257764936	AP010958,ECO103_0786,BAI29640.1,GI:257758143	CU928145,EC55989_1397,CAU97255.1,GI:218351543	FN554766,EC042_1364,CBG34186.1,GI:284921120	CP001846,G2583_2444,ADD57003.1,nkteda:G2583_2444,GI:290763042	CP001969,ECOK1_1449,ADE90894.1,jcvi:ECOK1_1449,GI:294492138	AE014075,c1453,E.coli:c1453,AAN79922.1,GI:26107723	CU928162,ECED1_2094,CAR08286.2,GI:218427389	AP010958,ECO103_2078,BAI30875.1,GI:257759378	
OID9706	OID9707	-10.32722
	OID9706	CP001969,ECOK1_2822,ADE91226.1,jcvi:ECOK1_2822,GI:294492470	CP002797,ECNA114_4801,AEG39650.1,pbluoh:ECNA114_4801,GI:333972845	CU928164,ECIAI39_2675,CAR18798.1,GI:218370971	CP002729,UMNK88_3125,AEE57683.1,vbsumn:UMNK88_3125,GI:332344349	FN649414,ETEC_2632,CBJ02138.1,GI:309702807	CP000468,APECO1_4046,ABJ01906.1,vmpmisu:APECO1_4046,GI:115513831	FM180568,E2348C_2749,CAS10297.1,GI:215265888	
	OID9707	CP001969,ECOK1_2823,ADE88630.1,jcvi:ECOK1_2823,GI:294489874	FN649414,ETEC_2633,CBJ02139.1,GI:309702808	CU928164,ECIAI39_2676,CAR18799.1,GI:218370972	CP002729,UMNK88_3126,AEE57684.1,vbsumn:UMNK88_3126,GI:332344350	FM180568,E2348C_2750,CAS10298.1,GI:215265889	CP002797,ECNA114_4802,AEG39651.1,pbluoh:ECNA114_4802,GI:333972846	CP000468,APECO1_4045,ABJ01907.1,vmpmisu:APECO1_4045,GI:115513832	
OID8177	OID8178	-9.18109
	OID8177	AP010953,ECO26_0254,lfiE,BAI23603.1,GI:257752101	CP002797,ECNA114_0218,lfiE,AEG35040.1,pbluoh:ECNA114_0218,GI:333968235	CP000970,EcSMS35_0249,lfiE,ACB18028.1,tigr:EcSMS35_0249,GI:170519850	CP000946,EcolC_3383,ACA79002.1,jgi:EcolC_3383,GI:169756303	FN554766,EC042_0253,lfiE,CBG33086.1,GI:284920030	CP002967,WFL_01250,UF:WFL_01250,AFH09919.1,GI:383403676	CU928163,ECUMN_0258,lfiE,CAR11473.1,GI:218430607	CP002516,EKO11_3663,ADX52237.1,jgi:EKO11_3663,GI:323379969	AP010960,ECO111_0260,lfiE,BAI34249.1,GI:257762754	CP002185,ECW_m0258,lfiE,ADT73800.1,AIBN:ECW_m0258,GI:315059473	
	OID8178	CP000970,EcSMS35_0250,lfiF,ACB18368.1,tigr:EcSMS35_0250,GI:170520190	CP002967,WFL_01255,fliF2,UF:WFL_01255,AFH09920.1,GI:383403677	CP002797,ECNA114_0219,fliF1,AEG35041.1,pbluoh:ECNA114_0219,GI:333968236	FN554766,EC042_0254,lfiF,CBG33087.1,GI:284920031	AP010953,ECO26_0255,lfiF,BAI23604.1,GI:257752102	CP002516,EKO11_3662,ADX52236.1,jgi:EKO11_3662,GI:323379968	CU928163,ECUMN_0259,lfiF,CAR11474.1,GI:218430608	AP010960,ECO111_0261,lfiF,BAI34250.1,GI:257762755	CP000946,EcolC_3382,ACA79001.1,jgi:EcolC_3382,GI:169756302	CP002185,ECW_m0259,lfiF,ADT73801.1,AIBN:ECW_m0259,GI:315059474	
OID5469	OID5468	-12.37526
	OID5469	CP001855,NRG857_05765,ADR26582.1,GI:312945755	CP001969,ECOK1_0894,ADE88362.1,jcvi:ECOK1_0894,GI:294489606	CU928164,ECIAI39_0514,CAR16651.1,GI:218368900	CU928162,ECED1_2652,CAR08833.2,GI:218427914	CP001368,ECSP_1504,ACT71345.1,gcdmuw:ECSP_1504,GI:254591984	CP001164,ECH74115_1584,ACI39177.1,tigr:ECH74115_1584,GI:209161744	FN554766,EC042_1752,CBG34581.1,GI:284921509	CP000036,SBO_2124,ABB66702.1,mgcchina:SBO2124,GI:81245994	AP010958,ECO103_1249,BAI30085.1,GI:257758588	CP002797,ECNA114_1988,AEG36815.1,pbluoh:ECNA114_1988,GI:333970010	CP002167,UM146_13185,ADN72002.1,rtl:UM146_13185,GI:307627698	AE014075,c1500,E.coli:c1500,AAN79969.1,GI:26107770	AP010953,ECO26_1659,BAI24958.1,GI:257753456	AP009240,ECSE_2222,BAG77746.1,GI:209912672	CP001846,G2583_1401,ADD55994.1,nkteda:G2583_1401,GI:290762033	
	OID5468	FN554766,EC042_1753,CBG34582.1,GI:284921510	CU928164,ECIAI39_0513,CAR16650.1,GI:218368899	CP001969,ECOK1_0893,ADE88802.1,jcvi:ECOK1_0893,GI:294490046	AE014075,c1499,E.coli:c1499,AAN79968.1,GI:26107769	AP010958,ECO103_1248,BAI30084.1,GI:257758587	CP002167,UM146_13190,ADN72003.1,rtl:UM146_13190,GI:307627699	CP000036,SBO_2125,ABB66703.1,mgcchina:SBO2125,GI:81245995	CP001846,G2583_1400,ADD55993.1,nkteda:G2583_1400,GI:290762032	CP001164,ECH74115_1583,ACI35715.1,tigr:ECH74115_1583,GI:209158282	CP001368,ECSP_1503,ACT71344.1,gcdmuw:ECSP_1503,GI:254591983	AP010953,ECO26_1658,BAI24957.1,GI:257753455	CP001855,NRG857_05760,ADR26581.1,GI:312945754	CU928162,ECED1_2651,gp,CAR08832.2,GI:218427913	
OID5469	OID5470	-9.19342
	OID5469	CP001855,NRG857_05765,ADR26582.1,GI:312945755	CP001969,ECOK1_0894,ADE88362.1,jcvi:ECOK1_0894,GI:294489606	CU928164,ECIAI39_0514,CAR16651.1,GI:218368900	CU928162,ECED1_2652,CAR08833.2,GI:218427914	CP001368,ECSP_1504,ACT71345.1,gcdmuw:ECSP_1504,GI:254591984	CP001164,ECH74115_1584,ACI39177.1,tigr:ECH74115_1584,GI:209161744	FN554766,EC042_1752,CBG34581.1,GI:284921509	CP000036,SBO_2124,ABB66702.1,mgcchina:SBO2124,GI:81245994	AP010958,ECO103_1249,BAI30085.1,GI:257758588	CP002797,ECNA114_1988,AEG36815.1,pbluoh:ECNA114_1988,GI:333970010	CP002167,UM146_13185,ADN72002.1,rtl:UM146_13185,GI:307627698	AE014075,c1500,E.coli:c1500,AAN79969.1,GI:26107770	AP010953,ECO26_1659,BAI24958.1,GI:257753456	AP009240,ECSE_2222,BAG77746.1,GI:209912672	CP001846,G2583_1401,ADD55994.1,nkteda:G2583_1401,GI:290762033	
	OID5470	CP002167,UM146_13180,ADN72001.1,rtl:UM146_13180,GI:307627697	CP001969,ECOK1_0895,ADE91462.1,jcvi:ECOK1_0895,GI:294492706	CP001368,ECSP_1505,ACT71346.1,gcdmuw:ECSP_1505,GI:254591985	CP001164,ECH74115_1585,ACI34791.1,tigr:ECH74115_1585,GI:209157358	AE014075,c1501,E.coli:c1501,AAN79970.1,GI:26107771	CP001846,G2583_1402,ADD55995.1,nkteda:G2583_1402,GI:290762034	FN554766,EC042_1751,CBG34580.1,GI:284921508	AP010953,ECO26_1660,BAI24959.1,GI:257753457	CP000036,SBO_2123,ABB66701.1,mgcchina:SBO2123,GI:81245993	AP010958,ECO103_1250,BAI30086.1,GI:257758589	CU928162,ECED1_2653,CAR08834.2,GI:218427915	
OID9692	OID9691	-9.18109
	OID9692	CP002729,UMNK88_3146,AEE57702.1,vbsumn:UMNK88_3146,GI:332344368	FN649414,ETEC_2653,CBJ02159.1,GI:309702828	CP002797,ECNA114_4774,AEG39623.1,pbluoh:ECNA114_4774,GI:333972818	FM180568,E2348C_2770,CAS10318.1,GI:215265909	CP001969,ECOK1_2842,ADE89872.1,jcvi:ECOK1_2842,GI:294491116	CU928164,ECIAI39_2696,CAR18819.1,GI:218370992	
	OID9691	CP002729,UMNK88_3145,AEE57701.1,vbsumn:UMNK88_3145,GI:332344367	CP002797,ECNA114_4773,AEG39622.1,pbluoh:ECNA114_4773,GI:333972817	FM180568,E2348C_2769,CAS10317.1,GI:215265908	CP001969,ECOK1_2841,ADE90555.1,jcvi:ECOK1_2841,GI:294491799	CU928164,ECIAI39_2695,CAR18818.1,GI:218370991	FN649414,ETEC_2652,CBJ02158.1,GI:309702827	
OID3645	OID3644	-7.96361
	OID3645	FM180568,E2348C_2492,CAS10040.1,GI:215265637	FN649414,ETEC_2730,CBJ02235.1,GI:309702904	CP001846,G2583_3102,ADD57630.1,nkteda:G2583_3102,GI:290763669	CU928160,ECIAI1_2627,CAQ99465.1,GI:218361865	AP010958,ECO103_3094,BAI31845.1,GI:257760348	
	OID3644	CP001846,G2583_3101,ADD57629.1,nkteda:G2583_3101,GI:290763668	FM180568,E2348C_2491,CAS10039.1,GI:215265636	CU928160,ECIAI1_2626,CAQ99464.1,GI:218361864	FN649414,ETEC_2729,CBJ02234.1,GI:309702903	AP010958,ECO103_3093,BAI31844.1,GI:257760347	
OID1460	OID3268	-7.96361
	OID1460	FM180568,E2348C_2148,pduV,CAS09696.1,GI:215265301	CU928163,ECUMN_2352,CAR13540.1,GI:218432645	CP001855,NRG857_10240,ADR27463.1,GI:312946636	CP000800,EcE24377A_2297,pduV,ABV19006.1,GI:157079298	AP009240,ECSE_2279,BAG77803.1,GI:209912729	CU651637,LF82_348,CAP76519.1,GI:222033778	CP000038,SSON_2076,pduV,AAZ88732.1,mgcchina:SSO2076,GI:73856025	
	OID3268	CP000800,EcE24377A_2296,pduU,ABV18715.1,GI:157079007	CU928163,ECUMN_2351,CAR13539.1,GI:218432644	CP001855,NRG857_10235,ADR27462.1,GI:312946635	CU651637,LF82_347,CAP76518.1,GI:222033777	CP000038,SSON_2075,pduU,AAZ88731.1,mgcchina:SSO2075,GI:73856024	FM180568,E2348C_2147,pduU,CAS09695.1,GI:215265300	
OID8177	OID3736	-9.18109
	OID8177	AP010953,ECO26_0254,lfiE,BAI23603.1,GI:257752101	CP002797,ECNA114_0218,lfiE,AEG35040.1,pbluoh:ECNA114_0218,GI:333968235	CP000970,EcSMS35_0249,lfiE,ACB18028.1,tigr:EcSMS35_0249,GI:170519850	CP000946,EcolC_3383,ACA79002.1,jgi:EcolC_3383,GI:169756303	FN554766,EC042_0253,lfiE,CBG33086.1,GI:284920030	CP002967,WFL_01250,UF:WFL_01250,AFH09919.1,GI:383403676	CU928163,ECUMN_0258,lfiE,CAR11473.1,GI:218430607	CP002516,EKO11_3663,ADX52237.1,jgi:EKO11_3663,GI:323379969	AP010960,ECO111_0260,lfiE,BAI34249.1,GI:257762754	CP002185,ECW_m0258,lfiE,ADT73800.1,AIBN:ECW_m0258,GI:315059473	
	OID3736	CP000946,EcolC_3384,ACA79003.1,jgi:EcolC_3384,GI:169756304	CP002185,ECW_m0257,lafK,ADT73799.1,AIBN:ECW_m0257,GI:315059472	AP010960,ECO111_0259,lafK,BAI34248.1,GI:257762753	CU928163,ECUMN_0257,lafK,CAR11472.1,GI:218430606	CP002797,ECNA114_0217,AEG35039.1,pbluoh:ECNA114_0217,GI:333968234	AP010953,ECO26_0253,lafK,BAI23602.1,GI:257752100	CP002516,EKO11_3664,ADX52238.1,jgi:EKO11_3664,GI:323379970	CP002967,WFL_01245,UF:WFL_01245,AFH09918.1,GI:383403675	FN554766,EC042_0252,lafK,CBG33085.1,GI:284920029	CP000970,EcSMS35_0248,lafK,ACB17343.1,tigr:EcSMS35_0248,GI:170519165	
OID3411	OID1684	-7.25682
	OID3411	CP000243,UTI89_C2972,ABE08428.1,GI:91073547	AE014073,S2127,ecoli:S2127,AAP17398.1,GI:30041670	CP000266,SFV_0246,ABF02522.1,mgcchina:SFV_0246,GI:110613855	AE005674,SF2030,mgcchina:SF0002030,AAN43573.1,GI:24052372	CP001969,ECOK1_2984,ADE91916.1,jcvi:ECOK1_2984,GI:294493160	CU928163,ECUMN_0901,CAR12110.1,GI:218431233	CP001383,SFxv_2263,ADA74409.1,ChinaCDC:SFxv_2263,GI:281601425	FN649414,ETEC_4344,CBJ03850.1,GI:309704501	FN554766,EC042_0841,CBG33669.1,GI:284920607	CP002167,UM146_03515,ADN70115.1,rtl:UM146_03515,GI:307625811	CU928161,ECS88_2875,CAR04125.1,GI:218366373	CP000038,SSON_2727,AAZ89344.1,mgcchina:SSO2727,GI:73856637	CP002729,UMNK88_313,AEE54965.1,vbsumn:UMNK88_313,GI:332341631	FN649414,ETEC_0298,CBI99802.1,GI:309700508	CP000468,APECO1_3899,ABJ02056.1,vmpmisu:APECO1_3899,GI:115513981	
	OID1684	AE014073,S2128,ecoli:S2128,AAP17399.1,GI:30041671	FM180568,E2348C_2669,CAS10217.1,GI:215265809	CU928163,ECUMN_0900,CAR12109.1,GI:218431232	CP000038,SSON_2726,AAZ89343.1,mgcchina:SSO2726,GI:73856636	CP001969,ECOK1_2985,ADE92145.1,jcvi:ECOK1_2985,GI:294493389	CP000468,APECO1_3898,ABJ02057.1,vmpmisu:APECO1_3898,GI:115513982	CU928161,ECS88_2876,CAR04126.1,GI:218366374	AE005674,SF2031,mgcchina:SF0002031,AAN43574.1,GI:24052373	BA000007,ECs4979,BAB38402.1,GI:13364455	CP002167,UM146_03510,ADN70114.1,rtl:UM146_03510,GI:307625810	CP002185,ECW_m0281,gpL,ADT73823.1,AIBN:ECW_m0281,GI:315059496	FN554766,EC042_0840,CBG33668.1,GI:284920606	CP002729,UMNK88_312,AEE54964.1,vbsumn:UMNK88_312,GI:332341630	AP009240,ECSE_2579,BAG78103.1,GI:209913029	FN649414,ETEC_0297,CBI99801.1,GI:309700507	CP000243,UTI89_C2973,ABE08429.1,GI:91073548	CP001383,SFxv_2264,ADA74410.1,ChinaCDC:SFxv_2264,GI:281601426	CP000266,SFV_0245,ABF02521.1,mgcchina:SFV_0245,GI:110613854	FN649414,ETEC_4343,CBJ03849.1,GI:309704500	CP002516,EKO11_3640,ADX52214.1,jgi:EKO11_3640,GI:323379946	CP002967,WFL_01360,UF:WFL_01360,AFH09942.1,GI:383403699	
OID8185	OID8186	-9.18109
	OID8185	CP002516,EKO11_3598,ADX52172.1,jgi:EKO11_3598,GI:323379904	CP000946,EcolC_3373,ACA78992.1,jgi:EcolC_3373,GI:169756293	CP002185,ECW_m0323,lfgM,ADT73864.1,AIBN:ECW_m0323,GI:315059537	CP002967,WFL_01570,UF:WFL_01570,AFH09984.1,GI:383403741	FN554766,EC042_0263,lfgM,CBG33096.1,GI:284920040	CP000970,EcSMS35_0261,lfgM,ACB18760.1,tigr:EcSMS35_0261,GI:170520582	AP010960,ECO111_0270,lfgM,BAI34259.1,GI:257762764	CP002797,ECNA114_0228,lfgM,AEG35050.1,pbluoh:ECNA114_0228,GI:333968245	AP010953,ECO26_0265,lfgM,BAI23612.1,GI:257752110	CU928163,ECUMN_0268,lfgM,CAR11483.1,GI:218430617	
	OID8186	CU928163,ECUMN_0269,lfgA,CAR11484.1,GI:218430618	AP010953,ECO26_0266,lfgA,BAI23613.1,GI:257752111	AP010960,ECO111_0271,lfgA,BAI34260.1,GI:257762765	CP000970,EcSMS35_0262,lfgA,ACB18370.1,tigr:EcSMS35_0262,GI:170520192	CP002185,ECW_m0324,lfgA,ADT73865.1,AIBN:ECW_m0324,GI:315059538	CP002516,EKO11_3597,ADX52171.1,jgi:EKO11_3597,GI:323379903	CP002797,ECNA114_0229,AEG35051.1,pbluoh:ECNA114_0229,GI:333968246	CP000946,EcolC_3372,ACA78991.1,jgi:EcolC_3372,GI:169756292	FN554766,EC042_0264,lfgA,CBG33097.1,GI:284920041	CP002967,WFL_01575,UF:WFL_01575,AFH09985.1,GI:383403742	
OID8175	OID8176	-9.18109
	OID8175	CP000970,EcSMS35_0246,lfiN,ACB15689.1,tigr:EcSMS35_0246,GI:170517511	CP002967,WFL_01235,UF:WFL_01235,AFH09916.1,GI:383403673	AP010960,ECO111_0257,lfiN,BAI34246.1,GI:257762751	CU928163,ECUMN_0255,lfiN,CAR11470.1,GI:218430604	CP000946,EcolC_3386,ACA79005.1,jgi:EcolC_3386,GI:169756306	CP002797,ECNA114_0214,fliN,AEG35036.1,pbluoh:ECNA114_0214,GI:333968231	FN554766,EC042_0250,lfiN,CBG33083.1,GI:284920027	AP010953,ECO26_0251,lfiN,BAI23600.1,GI:257752098	CP002516,EKO11_3666,ADX52240.1,jgi:EKO11_3666,GI:323379972	CP002185,ECW_m0255,lfiN,ADT73797.1,AIBN:ECW_m0255,GI:315059470	
	OID8176	CU928163,ECUMN_0256,lfiM,CAR11471.1,GI:218430605	AP010960,ECO111_0258,lfiM,BAI34247.1,GI:257762752	CP000946,EcolC_3385,ACA79004.1,jgi:EcolC_3385,GI:169756305	AP010953,ECO26_0252,lfiM,BAI23601.1,GI:257752099	CP002797,ECNA114_0215,fliM1,AEG35037.1,pbluoh:ECNA114_0215,GI:333968232	CP002185,ECW_m0256,lfiM,ADT73798.1,AIBN:ECW_m0256,GI:315059471	CP002967,WFL_01240,UF:WFL_01240,AFH09917.1,GI:383403674	FN554766,EC042_0251,lfiM,CBG33084.1,GI:284920028	CP000970,EcSMS35_0247,lfiM,ACB16368.1,tigr:EcSMS35_0247,GI:170518190	CP002516,EKO11_3665,ADX52239.1,jgi:EKO11_3665,GI:323379971	
OID8175	OID4684	-9.18109
	OID8175	CP000970,EcSMS35_0246,lfiN,ACB15689.1,tigr:EcSMS35_0246,GI:170517511	CP002967,WFL_01235,UF:WFL_01235,AFH09916.1,GI:383403673	AP010960,ECO111_0257,lfiN,BAI34246.1,GI:257762751	CU928163,ECUMN_0255,lfiN,CAR11470.1,GI:218430604	CP000946,EcolC_3386,ACA79005.1,jgi:EcolC_3386,GI:169756306	CP002797,ECNA114_0214,fliN,AEG35036.1,pbluoh:ECNA114_0214,GI:333968231	FN554766,EC042_0250,lfiN,CBG33083.1,GI:284920027	AP010953,ECO26_0251,lfiN,BAI23600.1,GI:257752098	CP002516,EKO11_3666,ADX52240.1,jgi:EKO11_3666,GI:323379972	CP002185,ECW_m0255,lfiN,ADT73797.1,AIBN:ECW_m0255,GI:315059470	
	OID4684	CP002967,WFL_01230,fliP2,UF:WFL_01230,AFH09915.1,GI:383403672	FN554766,EC042_0249,lfiP,CBG33082.1,GI:284920026	AP010953,ECO26_0250,lfiP,BAI23599.1,GI:257752097	CP000946,EcolC_3387,ACA79006.1,jgi:EcolC_3387,GI:169756307	CU928163,ECUMN_0254,lfiP,CAR11469.1,GI:218430603	CP000970,EcSMS35_0245,lfiP,ACB20078.1,tigr:EcSMS35_0245,GI:170521900	CP002185,ECW_m0254,lfiP,ADT73796.1,AIBN:ECW_m0254,GI:315059469	CP002516,EKO11_3667,ADX52241.1,jgi:EKO11_3667,GI:323379973	CP002797,ECNA114_0213,fliP1,AEG35035.1,pbluoh:ECNA114_0213,GI:333968230	AP010960,ECO111_0256,lfiP,BAI34245.1,GI:257762750	
OID9696	OID5234	-12.43893
	OID9696	AE014073,S2723,ecoli:S2723,AAP17879.1,GI:30042153	CU928164,ECIAI39_2704,CAR18827.1,GI:218370999	CP001969,ECOK1_2851,ADE89157.1,jcvi:ECOK1_2851,GI:294490401	CP000802,EcHS_A2656,ABV06915.1,tigr:EcHS_A2656,GI:157067660	FM180568,E2348C_2781,CAS10329.1,GI:215265920	CP002797,ECNA114_4783,AEG39632.1,pbluoh:ECNA114_4783,GI:333972827	CP002729,UMNK88_3155,AEE57711.1,vbsumn:UMNK88_3155,GI:332344377	FN649414,ETEC_2663,CBJ02169.1,GI:309702838	CP000468,APECO1_4020,ABJ01932.1,vmpmisu:APECO1_4020,GI:115513857	
	OID5234	CP000468,APECO1_4024,ABJ01928.1,vmpmisu:APECO1_4024,GI:115513853	CP001969,ECOK1_2848,ADE91281.1,jcvi:ECOK1_2848,GI:294492525	CU928164,ECIAI39_2701,CAR18824.1,GI:218370996	FN649414,ETEC_2659,CBJ02165.1,GI:309702834	FM180568,E2348C_2777,CAS10325.1,GI:215265916	AE014073,S2722,ecoli:S2722,AAP17878.1,GI:30042152	CP002729,UMNK88_3152,AEE57708.1,vbsumn:UMNK88_3152,GI:332344374	CP000802,EcHS_A2652,ABV06911.1,tigr:EcHS_A2652,GI:157067656	CP002797,ECNA114_4780,AEG39629.1,pbluoh:ECNA114_4780,GI:333972824	
OID5450	OID3635	-10.45666
	OID5450	BA000007,ECs1502,BAB34925.1,GI:13360966	CP001164,ECH74115_1504,ACI39390.1,tigr:ECH74115_1504,GI:209161957	AP010958,ECO103_1171,BAI30010.1,GI:257758513	CP002729,UMNK88_1399,AEE56011.1,vbsumn:UMNK88_1399,GI:332342677	CP001368,ECSP_1426,xisN,ACT71268.1,gcdmuw:ECSP_1426,GI:254591907	AP010953,ECO26_1459,BAI24760.1,GI:257753258	AP010960,ECO111_1403,BAI35339.1,GI:257763844	AE014075,c1401,xisN,E.coli:c1401,AAN79870.1,GI:26107671	CP000036,SBO_1937,ABB66527.1,mgcchina:SBO1937,GI:81245819	FM180568,E2348C_1218,CAS08766.1,GI:215264409	CP000800,EcE24377A_1249,ABV17100.1,GI:157077392	CU928163,ECUMN_1304,CAR12513.1,GI:218431634	AE005174,Z1765,xisN,AAG55870.1,GI:12514677	
	OID3635	AP010958,ECO103_1170,BAI30009.1,GI:257758512	AE005174,Z1764,intN,AAG55869.1,GI:12514676	CP002729,UMNK88_1398,AEE56010.1,vbsumn:UMNK88_1398,GI:332342676	CP000800,EcE24377A_1248,ABV21126.1,GI:157081418	AE014075,c1400,E.coli:c1400,AAN79869.1,GI:26107670	CP001164,ECH74115_1503,ACI37457.1,tigr:ECH74115_1503,GI:209160024	CU928163,ECUMN_1303,int,CAR12512.1,GI:218431633	CP000036,SBO_1938,ABB66528.1,mgcchina:SBO1938,GI:81245820	AP010960,ECO111_1402,BAI35338.1,GI:257763843	BA000007,ECs1501,BAB34924.1,GI:13360965	AP010953,ECO26_1458,BAI24759.1,GI:257753257	FM180568,E2348C_1217,CAS08765.1,GI:215264408	CP001368,ECSP_1425,intN,ACT71267.1,gcdmuw:ECSP_1425,GI:254591906	FN649414,ETEC_1190,CBJ00697.1,GI:309701396	
OID9706	OID9705	-10.32722
	OID9706	CP001969,ECOK1_2822,ADE91226.1,jcvi:ECOK1_2822,GI:294492470	CP002797,ECNA114_4801,AEG39650.1,pbluoh:ECNA114_4801,GI:333972845	CU928164,ECIAI39_2675,CAR18798.1,GI:218370971	CP002729,UMNK88_3125,AEE57683.1,vbsumn:UMNK88_3125,GI:332344349	FN649414,ETEC_2632,CBJ02138.1,GI:309702807	CP000468,APECO1_4046,ABJ01906.1,vmpmisu:APECO1_4046,GI:115513831	FM180568,E2348C_2749,CAS10297.1,GI:215265888	
	OID9705	CP001969,ECOK1_2821,ADE90591.1,jcvi:ECOK1_2821,GI:294491835	FM180568,E2348C_2748,CAS10296.1,GI:215265887	CP002729,UMNK88_3124,AEE57682.1,vbsumn:UMNK88_3124,GI:332344348	FN649414,ETEC_2631,CBJ02137.1,GI:309702806	CU928164,ECIAI39_2674,CAR18797.1,GI:218370970	CP000468,APECO1_4047,ABJ01905.1,vmpmisu:APECO1_4047,GI:115513830	CP002797,ECNA114_4800,AEG39649.1,pbluoh:ECNA114_4800,GI:333972844	
OID6249	OID6248	-8.81157
	OID6249	CP000819,ECB_00836,ACT38518.1,kribb:ECB_00836,GI:253972847	CP002967,WFL_04535,UF:WFL_04535,AFH10571.1,GI:383404328	CP000946,EcolC_2769,ACA78397.1,jgi:EcolC_2769,GI:169755698	CP002516,EKO11_3012,ADX51599.1,jgi:EKO11_3012,GI:323379331	CP001509,ECD_00836,kribb:ECDb_00836,ACT42731.1,GI:253977061	AM946981,B21_00843,ybl39,CAQ31360.1,GI:242376649	CU928164,ECIAI39_1806,CAR17937.1,GI:218370147	CP001665,ECBD_2762,ACT29783.1,jgi:ECBD_2762,GI:253325181	CU928162,ECED1_3080,CAR09246.2,GI:218428320	CP000802,EcHS_A0933,ABV05287.1,tigr:EcHS_A0933,GI:157066032	CU651637,LF82_396,CAP77078.1,GI:222034337	CP002185,ECW_m0931,ADT74438.1,AIBN:ECW_m0931,GI:315060111	CP000036,SBO_0767,ABB65440.1,mgcchina:SBO0767,GI:81244732	CU928161,ECS88_2826,CAR04078.1,GI:218366327	AE014075,c0959,E.coli:c0959,AAN79432.1,GI:26107249	FM180568,E2348C_0826,CAS08374.1,GI:215264033	CP002729,UMNK88_917,AEE55543.1,vbsumn:UMNK88_917,GI:332342209	
	OID6248	CP000036,SBO_0766,ABB65439.1,mgcchina:SBO0766,GI:81244731	CP002185,ECW_m0930,ADT74437.1,AIBN:ECW_m0930,GI:315060110	CP002967,WFL_04530,UF:WFL_04530,AFH10570.1,GI:383404327	CU928161,ECS88_2827,CAR04079.1,GI:218366328	AE014075,c0958,E.coli:c0958,AAN79431.1,GI:26107248	CP002729,UMNK88_916,AEE55542.1,vbsumn:UMNK88_916,GI:332342208	CU928164,ECIAI39_1807,CAR17938.1,GI:218370148	CP000802,EcHS_A0932,ABV05286.1,tigr:EcHS_A0932,GI:157066031	FM180568,E2348C_0825,CAS08373.1,GI:215264032	CP002516,EKO11_3013,ADX51600.1,jgi:EKO11_3013,GI:323379332	CU928162,ECED1_3081,CAR09247.2,GI:218428321	
OID3656	OID3655	-7.96361
	OID3656	CU928160,ECIAI1_2639,CAQ99477.1,GI:218361877	FM180568,E2348C_2505,CAS10053.1,GI:215265650	FN649414,ETEC_2743,CBJ02248.1,GI:309702917	AP010958,ECO103_3107,BAI31858.1,GI:257760361	CP001846,G2583_3113,ADD57641.1,nkteda:G2583_3113,GI:290763680	
	OID3655	CU928160,ECIAI1_2638,CAQ99476.1,GI:218361876	AP010958,ECO103_3106,BAI31857.1,GI:257760360	CP001846,G2583_3112,ADD57640.1,nkteda:G2583_3112,GI:290763679	FN649414,ETEC_2742,CBJ02247.1,GI:309702916	FM180568,E2348C_2504,CAS10052.1,GI:215265649	
OID7686	OID7685	-15.23769
	OID7686	AP010953,ECO26_1510,BAI24811.1,GI:257753309	CP001671,ECABU_c11870,ADN45753.1,goetting:ECABU_c11870,GI:307552978	CP002797,ECNA114_1262,AEG36087.1,pbluoh:ECNA114_1262,GI:333969282	CP001846,G2583_1577,ADD56159.1,nkteda:G2583_1577,GI:290762198	AP010958,ECO103_5221,BAI33896.1,GI:257762399	CU928162,ECED1_2502,CAR08684.2,GI:218427773	AP010953,ECO26_1625,BAI24924.1,GI:257753422	AE005174,Z3320,AAG57208.1,GI:12516372	AE005174,Z6036,AAK16952.1,GI:13259582	AP010960,ECO111_1753,BAI35664.1,GI:257764169	AP010960,ECO111_1453,BAI35388.1,GI:257763893	CP000036,SBO_1205,ABB65840.1,mgcchina:SBO1205,GI:81245132	CP001164,ECH74115_2885,ACI38107.1,tigr:ECH74115_2885,GI:209160674	AP010953,ECO26_3676,BAI26873.1,GI:257755371	AE005174,Z1812,AAG55912.1,GI:12514728	CP001063,SbBS512_E1084,ACD07095.1,tigr:SbBS512_E1084,GI:187427821	CP001368,ECSP_2701,ACT72498.1,gcdmuw:ECSP_2701,GI:254593137	CP002797,ECNA114_1281,AEG36106.1,pbluoh:ECNA114_1281,GI:333969301	CP001368,ECSP_1468,ACT71310.1,gcdmuw:ECSP_1468,GI:254591949	BA000007,ECs1981,BAB35404.1,GI:13361446	CP001846,G2583_3219,ADD57741.1,nkteda:G2583_3219,GI:290763780	AP010960,ECO111_4905,BAI38644.1,GI:257767149	AP010958,ECO103_1218,BAI30054.1,GI:257758557	FN554766,EC042_2141,CBG34967.1,GI:284921892	CP000970,EcSMS35_1196,ACB16622.1,tigr:EcSMS35_1196,GI:170518444	BA000007,ECs1550,BAB34973.1,GI:13361014	AP010960,ECO111_2404,BAI36268.1,GI:257764773	CP001164,ECH74115_2239,ACI39377.1,tigr:ECH74115_2239,GI:209161944	FM180568,E2348C_1430,CAS08978.1,GI:215264610	CP002729,UMNK88_1439,AEE56047.1,vbsumn:UMNK88_1439,GI:332342713	BA000007,ECs2242,BAB35665.1,GI:13361708	CP000468,APECO1_1016,ABJ01321.1,vmpmisu:APECO1_1016,GI:115513246	AE005174,Z1371,AAG55504.1,GI:12514215	AP010953,ECO26_1226,BAI24538.1,GI:257753036	CP001368,ECSP_2098,ACT71916.1,gcdmuw:ECSP_2098,GI:254592555	CU928162,ECED1_1695,CAR07890.2,GI:218427016	AP010958,ECO103_2306,BAI31095.1,GI:257759598	CP001164,ECH74115_2175,ACI36393.1,tigr:ECH74115_2175,GI:209158960	BA000007,ECs1801,BAB35224.1,GI:13361266	CP001368,ECSP_2045,ACT71866.1,gcdmuw:ECSP_2045,GI:254592505	CU928162,ECED1_1452,CAR07650.2,GI:218426802	CP001164,ECH74115_1547,ACI37775.1,tigr:ECH74115_1547,GI:209160342	CP001969,ECOK1_2102,ADE90005.1,jcvi:ECOK1_2102,GI:294491249	AP010960,ECO111_2012,BAI35890.1,GI:257764395	
	OID7685	BA000007,ECs2243,BAB35666.1,GI:13361709	AP010953,ECO26_3677,BAI26874.1,GI:257755372	AP010958,ECO103_5220,BAI33895.1,GI:257762398	AP010960,ECO111_1752,BAI35663.1,GI:257764168	CP001164,ECH74115_2176,ACI34668.1,tigr:ECH74115_2176,GI:209157235	CP000468,APECO1_1017,gp14,ABJ01322.1,vmpmisu:APECO1_1017,GI:115513247	AE005174,Z1811,AAG55911.1,GI:12514727	AE005174,Z1370,AAG55503.1,GI:12514214	CP001846,G2583_1576,ADD56158.1,nkteda:G2583_1576,GI:290762197	AP010958,ECO103_2307,BAI31096.1,GI:257759599	CU928162,ECED1_1451,CAR07649.2,GI:218426801	CP002797,ECNA114_1261,AEG36086.1,pbluoh:ECNA114_1261,GI:333969281	CP001368,ECSP_2702,ACT72499.1,gcdmuw:ECSP_2702,GI:254593138	AE005174,Z3322,AAG57209.1,GI:12516373	CP001164,ECH74115_2886,ACI36049.1,tigr:ECH74115_2886,GI:209158616	BA000007,ECs1800,BAB35223.1,GI:13361265	AP010960,ECO111_2013,BAI35891.1,GI:257764396	BA000007,ECs1549,BAB34972.1,GI:13361013	CU928162,ECED1_1696,CAR07891.2,GI:218427017	CP002797,ECNA114_1280,AEG36105.1,pbluoh:ECNA114_1280,GI:333969300	AP010953,ECO26_1624,BAI24923.1,GI:257753421	CP001969,ECOK1_2103,ADE89468.1,jcvi:ECOK1_2103,GI:294490712	AP010953,ECO26_1509,BAI24810.1,GI:257753308	CP001368,ECSP_2099,ACT71917.1,gcdmuw:ECSP_2099,GI:254592556	CU928162,ECED1_2503,CAR08685.2,GI:218427774	CP001368,ECSP_1467,ACT71309.1,gcdmuw:ECSP_1467,GI:254591948	AP010960,ECO111_1452,BAI35387.1,GI:257763892	CP001063,SbBS512_E1083,ACD06631.1,tigr:SbBS512_E1083,GI:187427357	CP001846,G2583_3220,ADD57742.1,nkteda:G2583_3220,GI:290763781	CP002729,UMNK88_1438,AEE56046.1,vbsumn:UMNK88_1438,GI:332342712	AP010960,ECO111_2405,BAI36269.1,GI:257764774	AE005174,Z6037,AAK16953.1,GI:13259583	CP001671,ECABU_c11860,ADN45752.1,goetting:ECABU_c11860,GI:307552977	CP000036,SBO_1206,ABB65841.1,mgcchina:SBO1206,GI:81245133	FM180568,E2348C_1429,CAS08977.1,GI:215264609	CP000970,EcSMS35_1195,ACB18633.1,tigr:EcSMS35_1195,GI:170520455	AP010958,ECO103_1217,BAI30053.1,GI:257758556	FN554766,EC042_2142,CBG34968.1,GI:284921893	
OID3414	OID3415	-7.96361
	OID3414	CP002729,UMNK88_309,AEE54961.1,vbsumn:UMNK88_309,GI:332341627	CP000468,APECO1_3896,ABJ02059.1,vmpmisu:APECO1_3896,GI:115513984	CP000266,SFV_0243,ABF02519.1,mgcchina:SFV_0243,GI:110613852	CP001969,ECOK1_2988,ADE92659.1,jcvi:ECOK1_2988,GI:294493903	FN649414,ETEC_0295,CBI99799.1,GI:309700505	CP002167,UM146_03495,ADN70111.1,rtl:UM146_03495,GI:307625807	CP000243,UTI89_C2976,ABE08432.1,GI:91073551	CU928163,ECUMN_0897,CAR12106.1,GI:218431229	FN554766,EC042_0837A,CBG33665.1,GI:284920603	CU928161,ECS88_2879,CAR04129.1,GI:218366377	
	OID3415	CP002729,UMNK88_308,AEE54960.1,vbsumn:UMNK88_308,GI:332341626	FN649414,ETEC_0294,CBI99798.1,GI:309700504	CU928161,ECS88_2880,CAR04130.1,GI:218366378	FN649414,ETEC_4340,CBJ03846.1,GI:309704497	CP000243,UTI89_C2977,ABE08433.1,GI:91073552	CP000266,SFV_0242,ABF02518.1,mgcchina:SFV_0242,GI:110613851	CP001969,ECOK1_2989,ADE92528.1,jcvi:ECOK1_2989,GI:294493772	CP002167,UM146_03490,ADN70110.1,rtl:UM146_03490,GI:307625806	CU928163,ECUMN_0896,CAR12105.1,GI:218431228	FN554766,EC042_0837,CBG33664.1,GI:284920602	CP000468,APECO1_3895,ABJ02060.1,vmpmisu:APECO1_3895,GI:115513985	
OID9692	OID9693	-8.33600
	OID9692	CP002729,UMNK88_3146,AEE57702.1,vbsumn:UMNK88_3146,GI:332344368	FN649414,ETEC_2653,CBJ02159.1,GI:309702828	CP002797,ECNA114_4774,AEG39623.1,pbluoh:ECNA114_4774,GI:333972818	FM180568,E2348C_2770,CAS10318.1,GI:215265909	CP001969,ECOK1_2842,ADE89872.1,jcvi:ECOK1_2842,GI:294491116	CU928164,ECIAI39_2696,CAR18819.1,GI:218370992	
	OID9693	FN649414,ETEC_2654,CBJ02160.1,GI:309702829	CU928164,ECIAI39_2697,CAR18820.1,GI:218370993	CP002797,ECNA114_4775,AEG39624.1,pbluoh:ECNA114_4775,GI:333972819	CP001969,ECOK1_2843,ADE92039.1,jcvi:ECOK1_2843,GI:294493283	FM180568,E2348C_2771,CAS10319.1,GI:215265910	CP000468,APECO1_4028,ABJ01924.1,vmpmisu:APECO1_4028,GI:115513849	CP002729,UMNK88_3147,AEE57703.1,vbsumn:UMNK88_3147,GI:332344369	
OID7239	OID5715	-8.24804
	OID7239	CU928164,ECIAI39_4863,CAR20959.1,GI:218373067	CP001063,SbBS512_E2156,ACD08314.1,tigr:SbBS512_E2156,GI:187429040	CU928162,ECED1_2117,CAR08308.2,GI:218427411	CP000243,UTI89_C2998,ABE08454.1,GI:91073573	CP001969,ECOK1_4900,ADE89062.1,jcvi:ECOK1_4900,GI:294490306	CP000243,UTI89_C5102,ABE10502.1,GI:91075621	CU928161,ECS88_0548,CAR01893.1,GI:218364227	CP001969,ECOK1_3009,ADE88454.1,jcvi:ECOK1_3009,GI:294489698	CU928161,ECS88_2901,dam,CAR04151.2,GI:218366399	CP001846,G2583_5190,yfdM,ADD59601.1,nkteda:G2583_5190,GI:290765640	AP010953,ECO26_3700,BAI26897.1,GI:257755395	AP010958,ECO103_0522,BAI29389.1,GI:257757892	FN649414,ETEC_4689,CBJ04198.1,GI:309704847	CP000468,APECO1_3878,ABJ02077.1,vmpmisu:APECO1_3878,GI:115514002	CP002167,UM146_03380,ADN70090.1,rtl:UM146_03380,GI:307625786	FN649414,ETEC_0277C,dam,CBI99780.1,GI:309700486	FN649414,ETEC_4321,CBJ03827.1,GI:309704478	
	OID5715	CP001969,ECOK1_0528,ADE92790.1,jcvi:ECOK1_0528,GI:294494034	CU928161,ECS88_5012,CAR06153.1,GI:218368334	FN649414,ETEC_4323,CBJ03829.1,GI:309704480	CU928161,ECS88_0550,CAR01895.1,GI:218364229	CP000468,APECO1_3880,ABJ02075.1,vmpmisu:APECO1_3880,GI:115514000	CP000468,APECO1_2038,ABJ03900.1,vmpmisu:APECO1_2038,GI:115515825	CP000243,UTI89_C2996,ABE08452.1,GI:91073571	CU928162,ECED1_2115,CAR08306.2,GI:218427409	CP002729,UMNK88_290,AEE54942.1,vbsumn:UMNK88_290,GI:332341608	FN649414,ETEC_0278,CBI99782.1,GI:309700488	CP001969,ECOK1_3007,ADE89530.1,jcvi:ECOK1_3007,GI:294490774	AE014075,c3189,E.coli:c3189,AAN81641.1,GI:26109438	CP001846,G2583_5192,ADD59603.1,nkteda:G2583_5192,GI:290765642	CP001063,SbBS512_E2155,rusA,ACD07613.1,tigr:SbBS512_E2155,GI:187428339	CP000243,UTI89_C5104,ABE10504.1,GI:91075623	CU928164,ECIAI39_4865,rusA,CAR20961.1,GI:218373069	AP010953,ECO26_3698,BAI26895.1,GI:257755393	CP001969,ECOK1_4902,ADE92808.1,jcvi:ECOK1_4902,GI:294494052	CP002167,UM146_03390,ADN70092.1,rtl:UM146_03390,GI:307625788	CU928163,ECUMN_0875,rusA,CAR12084.1,GI:218431207	FN649414,ETEC_4690,CBJ04199.1,GI:309704848	AP010958,ECO103_0524,BAI29391.1,GI:257757894	CU928161,ECS88_2899,rusA,CAR04149.1,GI:218366397	
OID1680	OID1681	-12.45630
	OID1680	FN649414,ETEC_4352,CBJ03858.1,GI:309704509	CP000800,EcE24377A_1044,ABV17334.1,GI:157077626	FN649414,ETEC_0306,CBI99810.1,GI:309700516	FN554766,EC042_0849,CBG33677.1,GI:284920615	CU928161,ECS88_2867,CAR04118.1,GI:218366366	CP001637,EcDH1_2494,ACX40131.1,jgi:EcDH1_2494,GI:260449709	FM180568,E2348C_2677,CAS10225.1,GI:215265817	CP002167,UM146_03545,ADN70121.1,rtl:UM146_03545,GI:307625817	BA000007,ECs4987,BAB38410.1,GI:13364463	CP002729,UMNK88_322,AEE54974.1,vbsumn:UMNK88_322,GI:332341640	CP000802,EcHS_A2084,ABV06386.1,tigr:EcHS_A2084,GI:157067131	CP000243,UTI89_C2965,ABE08421.1,GI:91073540	CP002967,WFL_01320,UF:WFL_01320,AFH09934.1,GI:383403691	AP009240,ECSE_2571,BAG78095.1,GI:209913021	AP012030,ECDH1ME8569_1088,ymfP,BAJ42944.1,GI:315135785	CP001969,ECOK1_2976,ADE92440.1,jcvi:ECOK1_2976,GI:294493684	CP002516,EKO11_3648,ADX52222.1,jgi:EKO11_3648,GI:323379954	CP000038,SSON_2735,AAZ89352.1,mgcchina:SSO2735,GI:73856645	CU928164,ECIAI39_2831,CAR18953.1,GI:218371125	CP002185,ECW_m0273,gp47,ADT73815.1,AIBN:ECW_m0273,GI:315059488	CP000266,SFV_0253,ABF02529.1,mgcchina:SFV_0253,GI:110613862	CU928163,ECUMN_0908,CAR12117.1,GI:218431240	CP000468,APECO1_3906,ABJ02049.1,vmpmisu:APECO1_3906,GI:115513974	
	OID1681	CU928163,ECUMN_0907,CAR12116.1,GI:218431239	CP002729,UMNK88_321,AEE54973.1,vbsumn:UMNK88_321,GI:332341639	BA000007,ECs4986,BAB38409.1,GI:13364462	FN554766,EC042_0848,CBG33676.1,GI:284920614	CU928164,ECIAI39_2832,CAR18954.1,GI:218371126	CP002516,EKO11_3647,ADX52221.1,jgi:EKO11_3647,GI:323379953	CP002167,UM146_03540,ADN70120.1,rtl:UM146_03540,GI:307625816	CP000802,EcHS_A2085,ABV06387.1,tigr:EcHS_A2085,GI:157067132	CP000266,SFV_0252,ABF02528.1,mgcchina:SFV_0252,GI:110613861	CP002967,WFL_01325,UF:WFL_01325,AFH09935.1,GI:383403692	CP000468,APECO1_3905,ABJ02050.1,vmpmisu:APECO1_3905,GI:115513975	CP000243,UTI89_C2966,ABE08422.1,GI:91073541	CU928161,ECS88_2868,CAR04119.1,GI:218366367	AP009240,ECSE_2572,BAG78096.1,GI:209913022	CP002185,ECW_m0274,gp46,ADT73816.1,AIBN:ECW_m0274,GI:315059489	FN649414,ETEC_4351,CBJ03857.1,GI:309704508	CP000800,EcE24377A_1045,ABV16996.1,GI:157077288	CP001969,ECOK1_2977,ADE91782.1,jcvi:ECOK1_2977,GI:294493026	CP000038,SSON_2734,AAZ89351.1,mgcchina:SSO2734,GI:73856644	FN649414,ETEC_0305,sb20,CBI99809.1,GI:309700515	
OID9444	OID6286	-9.18109
	OID9444	CP000468,APECO1_4474,ABJ00299.1,vmpmisu:APECO1_4474,GI:115512224	CU928161,ECS88_2206,CAR03492.1,GI:218365756	CP001969,ECOK1_0951,ADE90545.1,jcvi:ECOK1_0951,GI:294491789	CP002967,WFL_11090,lysA-phage,UF:WFL_11090,AFH11877.1,GI:383405634	CP002516,EKO11_1689,ADX50311.1,jgi:EKO11_1689,GI:323378043	CP002967,WFL_20705,UF:WFL_20705,AFH13783.1,GI:383407540	CP001164,ECH74115_3044,ACI35499.1,tigr:ECH74115_3044,GI:209158066	CP002797,ECNA114_4035,AEG38879.1,pbluoh:ECNA114_4035,GI:333972074	CP002185,ECW_m4247,lysA1,ADT77553.1,AIBN:ECW_m4247,GI:315063226	CP000970,EcSMS35_4331,ACB16706.1,tigr:EcSMS35_4331,GI:170518528	CP002516,EKO11_4419,ADX52974.1,jgi:EKO11_4419,GI:323380706	CP002185,ECW_m2266,lysA2,ADT75705.1,AIBN:ECW_m2266,GI:315061378	CP001368,ECSP_2859,ACT72648.1,gcdmuw:ECSP_2859,GI:254593287	
	OID6286	CU928161,ECS88_2205,CAR03491.1,GI:218365755	CP002516,EKO11_1690,ADX50312.1,jgi:EKO11_1690,GI:323378044	CP002185,ECW_m2265,lysB2,ADT75704.1,AIBN:ECW_m2265,GI:315061377	CP002797,ECNA114_4036,AEG38880.1,pbluoh:ECNA114_4036,GI:333972075	CP001969,ECOK1_0952,ADE90110.1,jcvi:ECOK1_0952,GI:294491354	CP002516,EKO11_4418,ADX52973.1,jgi:EKO11_4418,GI:323380705	CP001164,ECH74115_3043,ACI34725.1,tigr:ECH74115_3043,GI:209157292	CP002185,ECW_m4248,lysB1,ADT77554.1,AIBN:ECW_m4248,GI:315063227	CP000468,APECO1_4475,ABJ00300.1,vmpmisu:APECO1_4475,GI:115512225	CP002967,WFL_11085,lysB,UF:WFL_11085,AFH11876.1,GI:383405633	CP001368,ECSP_2858,ACT72647.1,gcdmuw:ECSP_2858,GI:254593286	CP000970,EcSMS35_4332,ACB18518.1,tigr:EcSMS35_4332,GI:170520340	CP002967,WFL_20710,UF:WFL_20710,AFH13784.1,GI:383407541	
OID8201	OID4683	-9.18109
	OID8201	FN554766,EC042_0282,lafC,CBG33115.1,GI:284920058	AP010960,ECO111_0288,lafC,BAI34275.1,GI:257762780	AP010953,ECO26_0282,lafC,BAI23629.1,GI:257752127	CP002797,ECNA114_0246,AEG35068.1,pbluoh:ECNA114_0246,GI:333968263	CU928163,ECUMN_0287,lafC,CAR11502.1,GI:218430636	CP000946,EcolC_3356,ACA78975.1,jgi:EcolC_3356,GI:169756276	CP002516,EKO11_3581,ADX52155.1,jgi:EKO11_3581,GI:323379887	CP002185,ECW_m0340,lafC,ADT73881.1,AIBN:ECW_m0340,GI:315059554	CP000970,EcSMS35_0278,lafC,ACB16737.1,tigr:EcSMS35_0278,GI:170518559	CP002967,WFL_01655,fliS2,UF:WFL_01655,AFH10001.1,GI:383403758	
	OID4683	CU928163,ECUMN_0286,lafB,CAR11501.1,GI:218430635	AP010960,ECO111_0287,lafB,BAI34274.1,GI:257762779	CP000946,EcolC_3357,ACA78976.1,jgi:EcolC_3357,GI:169756277	CP002516,EKO11_3582,ADX52156.1,jgi:EKO11_3582,GI:323379888	FN554766,EC042_0281,lafB,CBG33114.1,GI:284920057	CP002797,ECNA114_0245,fliD1,AEG35067.1,pbluoh:ECNA114_0245,GI:333968262	CP002185,ECW_m0339,lafB,ADT73880.1,AIBN:ECW_m0339,GI:315059553	AP010953,ECO26_0281,lafB,BAI23628.1,GI:257752126	CP000970,EcSMS35_0277,lafB,ACB16541.1,tigr:EcSMS35_0277,GI:170518363	CP002967,WFL_01650,UF:WFL_01650,AFH10000.1,GI:383403757	
OID8187	OID8186	-9.18109
	OID8187	CP002967,WFL_01580,UF:WFL_01580,AFH09986.1,GI:383403743	CP000946,EcolC_3371,ACA78990.1,jgi:EcolC_3371,GI:169756291	FN554766,EC042_0265,lfgB,CBG33098.1,GI:284920042	CP002797,ECNA114_0230,AEG35052.1,pbluoh:ECNA114_0230,GI:333968247	CP002516,EKO11_3596,ADX52170.1,jgi:EKO11_3596,GI:323379902	AP010953,ECO26_0267,lfgB,BAI23614.1,GI:257752112	AP010960,ECO111_0272,lfgB,BAI34261.1,GI:257762766	CU928163,ECUMN_0270,lfgB,CAR11485.1,GI:218430619	CP000970,EcSMS35_0263,lfgB,ACB17188.1,tigr:EcSMS35_0263,GI:170519010	CP002185,ECW_m0325,lfgB,ADT73866.1,AIBN:ECW_m0325,GI:315059539	
	OID8186	CU928163,ECUMN_0269,lfgA,CAR11484.1,GI:218430618	AP010953,ECO26_0266,lfgA,BAI23613.1,GI:257752111	AP010960,ECO111_0271,lfgA,BAI34260.1,GI:257762765	CP000970,EcSMS35_0262,lfgA,ACB18370.1,tigr:EcSMS35_0262,GI:170520192	CP002185,ECW_m0324,lfgA,ADT73865.1,AIBN:ECW_m0324,GI:315059538	CP002516,EKO11_3597,ADX52171.1,jgi:EKO11_3597,GI:323379903	CP002797,ECNA114_0229,AEG35051.1,pbluoh:ECNA114_0229,GI:333968246	CP000946,EcolC_3372,ACA78991.1,jgi:EcolC_3372,GI:169756292	FN554766,EC042_0264,lfgA,CBG33097.1,GI:284920041	CP002967,WFL_01575,UF:WFL_01575,AFH09985.1,GI:383403742	
OID1681	OID1682	-13.26921
	OID1681	CU928163,ECUMN_0907,CAR12116.1,GI:218431239	CP002729,UMNK88_321,AEE54973.1,vbsumn:UMNK88_321,GI:332341639	BA000007,ECs4986,BAB38409.1,GI:13364462	FN554766,EC042_0848,CBG33676.1,GI:284920614	CU928164,ECIAI39_2832,CAR18954.1,GI:218371126	CP002516,EKO11_3647,ADX52221.1,jgi:EKO11_3647,GI:323379953	CP002167,UM146_03540,ADN70120.1,rtl:UM146_03540,GI:307625816	CP000802,EcHS_A2085,ABV06387.1,tigr:EcHS_A2085,GI:157067132	CP000266,SFV_0252,ABF02528.1,mgcchina:SFV_0252,GI:110613861	CP002967,WFL_01325,UF:WFL_01325,AFH09935.1,GI:383403692	CP000468,APECO1_3905,ABJ02050.1,vmpmisu:APECO1_3905,GI:115513975	CP000243,UTI89_C2966,ABE08422.1,GI:91073541	CU928161,ECS88_2868,CAR04119.1,GI:218366367	AP009240,ECSE_2572,BAG78096.1,GI:209913022	CP002185,ECW_m0274,gp46,ADT73816.1,AIBN:ECW_m0274,GI:315059489	FN649414,ETEC_4351,CBJ03857.1,GI:309704508	CP000800,EcE24377A_1045,ABV16996.1,GI:157077288	CP001969,ECOK1_2977,ADE91782.1,jcvi:ECOK1_2977,GI:294493026	CP000038,SSON_2734,AAZ89351.1,mgcchina:SSO2734,GI:73856644	FN649414,ETEC_0305,sb20,CBI99809.1,GI:309700515	
	OID1682	FM180568,E2348C_2675,CAS10223.1,GI:215265815	CP001969,ECOK1_2978,ADE91349.1,jcvi:ECOK1_2978,GI:294492593	CP002167,UM146_03535,ADN70119.1,rtl:UM146_03535,GI:307625815	CP000802,EcHS_A2086,ABV06388.1,tigr:EcHS_A2086,GI:157067133	CP000038,SSON_2733,AAZ89350.1,mgcchina:SSO2733,GI:73856643	CU928163,ECUMN_0906,CAR12115.1,GI:218431238	CP000468,APECO1_3904,ABJ02051.1,vmpmisu:APECO1_3904,GI:115513976	CU928161,ECS88_2869,CAR04120.1,GI:218366368	CP002516,EKO11_3646,ADX52220.1,jgi:EKO11_3646,GI:323379952	CP000800,EcE24377A_1046,ABV17543.1,GI:157077835	FN649414,ETEC_0304,sb19,CBI99808.1,GI:309700514	CP002967,WFL_01330,UF:WFL_01330,AFH09936.1,GI:383403693	FN649414,ETEC_4350,CBJ03856.1,GI:309704507	BA000007,ECs4985,BAB38408.1,GI:13364461	FN554766,EC042_0847,CBG33675.1,GI:284920613	CP002729,UMNK88_320,AEE54972.1,vbsumn:UMNK88_320,GI:332341638	CU928164,ECIAI39_2833,CAR18955.1,GI:218371127	CP002185,ECW_m0275,gp45,ADT73817.1,AIBN:ECW_m0275,GI:315059490	CP000266,SFV_0251,ABF02527.1,mgcchina:SFV_0251,GI:110613860	AP009240,ECSE_2573,BAG78097.1,GI:209913023	CP000243,UTI89_C2967,ABE08423.1,GI:91073542	
OID5720	OID5719	-11.41090
	OID5720	CP000468,APECO1_3869,yfdQ,ABJ02086.1,vmpmisu:APECO1_3869,GI:115514011	CP000468,APECO1_2047,yfdQ,ABJ03891.1,vmpmisu:APECO1_2047,GI:115515816	AP010960,ECO111_4880,BAI38620.1,GI:257767125	CP001637,EcDH1_1298,ACX38972.1,jgi:EcDH1_1298,GI:260448550	FN649414,ETEC_4680,CBJ04189.1,GI:309704838	AP010953,ECO26_3709,BAI26906.1,GI:257755404	AP012030,ECDH1ME8569_2297,yfdQ,BAJ44153.1,GI:315136994	AE014075,c3201,yfdQ,E.coli:c3201,AAN81653.1,GI:26109450	AP010958,ECO103_0513,BAI29380.1,GI:257757883	CP000243,UTI89_C3006,yfdQ1,ABE08462.1,GI:91073581	CP001396,BWG_2127,yfdQ,ACR62659.1,nktd:BWG_2127,GI:238860661	FN649414,ETEC_4313,sb36,CBJ03819.1,GI:309704470	CU928163,ECUMN_0862,yfdQ,CAR12071.1,GI:218431195	CP000948,ECDH10B_2523,yfdQ,ACB03516.1,ecoli:ECDH10B_2523,GI:169889809	CP001969,ECOK1_3017,ADE90402.1,jcvi:ECOK1_3017,GI:294491646	CU928161,ECS88_0536,yfdQ,CAR01881.1,GI:218364216	CP001969,ECOK1_0519,ADE88365.1,jcvi:ECOK1_0519,GI:294489609	U00096,b2360,yfdQ,AAC75419.1,GI:1788702	CP002167,UM146_03335,ADN70083.1,rtl:UM146_03335,GI:307625779	CP001969,ECOK1_4891,ADE92121.1,jcvi:ECOK1_4891,GI:294493365	CU928161,ECS88_2912,yfdQ,CAR04161.1,GI:218366409	CP000243,UTI89_C5092,yfdQ2,ABE10492.1,GI:91075611	CP001846,G2583_5181,yfdQ,ADD59592.1,nkteda:G2583_5181,GI:290765631	CU928161,ECS88_5001,yfdQ,CAR06143.1,GI:218368324	CU928164,ECIAI39_4851,yfdQ,CAR20948.1,GI:218373058	AP009048,Y75_p2325,yfdQ,YP_490600.1,GI:388478408	
	OID5719	CP000243,UTI89_C5093,ABE10493.1,GI:91075612	AE014075,c3200,E.coli:c3200,AAN81652.1,GI:26109449	FN649414,ETEC_4681,CBJ04190.1,GI:309704839	AP012030,ECDH1ME8569_2296,yfdP,BAJ44152.1,GI:315136993	CU928163,ECUMN_0863,yfdP,CAR12072.1,GI:218431196	CU928161,ECS88_0537,CAR01882.1,GI:218364217	FN649414,ETEC_0272,CBI99772.1,GI:309700478	CP001969,ECOK1_0520,ADE92161.1,jcvi:ECOK1_0520,GI:294493405	FN649414,ETEC_4314,CBJ03820.1,GI:309704471	U00096,b2359,yfdP,AAC75418.2,GI:145693164	AP009048,Y75_p2324,yfdP,YP_490599.1,GI:388478407	CP000468,APECO1_3870,ABJ02085.1,vmpmisu:APECO1_3870,GI:115514010	CU928161,ECS88_2911,CAR04160.1,GI:218366408	CP001846,G2583_5182,yfdP,ADD59593.1,nkteda:G2583_5182,GI:290765632	CP001396,BWG_2126,yfdP,ACR62658.1,nktd:BWG_2126,GI:238860660	CP000468,APECO1_2046,ABJ03892.1,vmpmisu:APECO1_2046,GI:115515817	CU928164,ECIAI39_4852,CAR20949.1,GI:218373059	CU928161,ECS88_5002,CAR06144.1,GI:218368325	CP000948,ECDH10B_2522,yfdP,ACB03515.1,ecoli:ECDH10B_2522,GI:169889808	AP010953,ECO26_3708,BAI26905.1,GI:257755403	AP010958,ECO103_0514,BAI29381.1,GI:257757884	CP001969,ECOK1_4892,ADE91966.1,jcvi:ECOK1_4892,GI:294493210	CP001969,ECOK1_3016,ADE90161.1,jcvi:ECOK1_3016,GI:294491405	AP010960,ECO111_4881,BAI38621.1,GI:257767126	CP001637,EcDH1_1299,ACX38973.1,jgi:EcDH1_1299,GI:260448551	
OID5952	OID5291	-7.96361
	OID5952	AP009378,ECSF_2625,BAI56165.1,GI:281179835	AE014075,c3402,E.coli:c3402,AAN81847.1,GI:26109644	CP000243,UTI89_C3209,ABE08658.1,GI:91073777	CP001855,NRG857_13880,ADR28188.1,GI:312947361	CP000247,ECP_2822,ABG70806.1,goetting:ECP2822,GI:110344569	FN554766,EC042_4545,CBG37367.1,GI:284924266	CP002967,WFL_14925,UF:WFL_14925,AFH12635.1,GI:383406392	CU651637,LF82_445,CAP77266.1,GI:222034524	CP002167,UM146_02385,ADN69900.1,rtl:UM146_02385,GI:307625596	CP002797,ECNA114_2872,AEG37709.1,pbluoh:ECNA114_2872,GI:333970904	CP001969,ECOK1_3213,ADE90934.1,jcvi:ECOK1_3213,GI:294492178	CP000800,EcE24377A_3134,ABV20512.1,GI:157080804	CP001671,ECABU_c31060,ADN47578.1,goetting:ECABU_c31060,GI:307554803	CP000468,APECO1_3695,ABJ02262.1,vmpmisu:APECO1_3695,GI:115514187	CU928161,ECS88_3105,CAR04345.1,GI:218366591	CP002516,EKO11_0927,ADX49568.1,jgi:EKO11_0927,GI:323377300	AP010958,ECO103_3374,BAI32121.1,GI:257760624	CP002185,ECW_m3056,ADT76447.1,AIBN:ECW_m3056,GI:315062120	CU928145,EC55989_3319,CAU99360.1,GI:218353351	
	OID5291	CP002516,EKO11_0926,ADX49567.1,jgi:EKO11_0926,GI:323377299	CP002167,UM146_02380,ADN69899.1,rtl:UM146_02380,GI:307625595	AP009378,ECSF_2626,BAI56166.1,GI:281179836	CP000800,EcE24377A_3135,ABV18435.1,GI:157078727	CP002797,ECNA114_2873,AEG37710.1,pbluoh:ECNA114_2873,GI:333970905	CP001855,NRG857_13885,ADR28189.1,GI:312947362	CU651637,LF82_446,CAP77267.1,GI:222034525	CP002967,WFL_14930,UF:WFL_14930,AFH12636.1,GI:383406393	CP001671,ECABU_c31070,ADN47579.1,goetting:ECABU_c31070,GI:307554804	CP000468,APECO1_3694,ABJ02263.1,vmpmisu:APECO1_3694,GI:115514188	CP000243,UTI89_C3210,ABE08659.1,GI:91073778	CP000247,ECP_2823,ABG70807.1,goetting:ECP2823,GI:110344570	FN554766,EC042_4550,CBG37372.1,GI:284924271	AE014075,c3403,E.coli:c3403,AAN81848.1,GI:26109645	CU928145,EC55989_3315,CAU99353.1,GI:218353347	AP010958,ECO103_3375,BAI32122.1,GI:257760625	CP002185,ECW_m3057,ADT76448.1,AIBN:ECW_m3057,GI:315062121	CU928161,ECS88_3106,CAR04346.1,GI:218366592	CP001969,ECOK1_3214,ADE88881.1,jcvi:ECOK1_3214,GI:294490125	
OID8181	OID8182	-9.18109
	OID8181	CP002185,ECW_m0262,lfiI,ADT73804.1,AIBN:ECW_m0262,GI:315059477	CP002797,ECNA114_0222,fliI,AEG35044.1,pbluoh:ECNA114_0222,GI:333968239	AP010953,ECO26_0258,lfiI,BAI23607.1,GI:257752105	CP000970,EcSMS35_0253,lfiI,ACB17995.1,tigr:EcSMS35_0253,GI:170519817	AP010960,ECO111_0264,lfiI,BAI34253.1,GI:257762758	FN554766,EC042_0257,lfiI,CBG33090.1,GI:284920034	CP000946,EcolC_3379,ACA78998.1,jgi:EcolC_3379,GI:169756299	CP002516,EKO11_3659,ADX52233.1,jgi:EKO11_3659,GI:323379965	CU928163,ECUMN_0262,lgiI,CAR11477.1,GI:218430611	CP002967,WFL_01270,UF:WFL_01270,AFH09923.1,GI:383403680	
	OID8182	CP002967,WFL_01275,fliJ2,UF:WFL_01275,AFH09924.1,GI:383403681	CU928163,ECUMN_0263,lfiJ,CAR11478.1,GI:218430612	CP000970,EcSMS35_0254,lfiJ,ACB15712.1,tigr:EcSMS35_0254,GI:170517534	AP010953,ECO26_0259,lfiJ,BAI23608.1,GI:257752106	CP002797,ECNA114_0223,AEG35045.1,pbluoh:ECNA114_0223,GI:333968240	CP002516,EKO11_3658,ADX52232.1,jgi:EKO11_3658,GI:323379964	CP000946,EcolC_3378,ACA78997.1,jgi:EcolC_3378,GI:169756298	FN554766,EC042_0258,lfiJ,CBG33091.1,GI:284920035	AP010960,ECO111_0265,lfiJ,BAI34254.1,GI:257762759	CP002185,ECW_m0263,lfiJ,ADT73805.1,AIBN:ECW_m0263,GI:315059478	
OID7830	OID7831	-8.12079
	OID7830	CP002797,ECNA114_0921,AEG35744.1,pbluoh:ECNA114_0921,GI:333968939	AP010953,ECO26_2446,BAI25691.1,GI:257754189	CP000243,UTI89_C0960,ABE06445.1,GI:91071564	CP001969,ECOK1_2561,ADE89422.1,jcvi:ECOK1_2561,GI:294490666	AP010958,ECO103_1863,BAI30668.1,GI:257759171	CU928145,EC55989_2094,CAU97959.1,GI:218352213	FN649414,ETEC_1976,CBJ01479.1,GI:309702164	CU928162,ECED1_0916,CAR07118.1,GI:218426293	AP009240,ECSE_1842,BAG77366.1,GI:209912292	CP001368,ECSP_2489,ACT72300.1,gcdmuw:ECSP_2489,GI:254592939	CP000036,SBO_1414,ABB66037.1,mgcchina:SBO1414,GI:81245329	FM180568,E2348C_1802,CAS09350.1,GI:215264964	AP010953,ECO26_2766,BAI26005.1,GI:257754503	CP001164,ECH74115_2656,ACI35919.1,tigr:ECH74115_2656,GI:209158486	AP010960,ECO111_2184,BAI36054.1,GI:257764559	BA000007,ECs2625,BAB36048.1,GI:13362093	CP002729,UMNK88_1038,AEE55663.1,vbsumn:UMNK88_1038,GI:332342329	AE005174,Z2973,AAG56905.1,GI:12515982	CP001846,G2583_2115,ADD56682.1,nkteda:G2583_2115,GI:290762721	
	OID7831	CP001164,ECH74115_2659,ACI39140.1,tigr:ECH74115_2659,GI:209161707	CP002797,ECNA114_0918,AEG35741.1,pbluoh:ECNA114_0918,GI:333968936	BA000007,ECs2627,BAB36050.1,GI:13362095	CU928162,ECED1_0910,CAR07112.1,GI:218426287	CP001969,ECOK1_2563,ADE88383.1,jcvi:ECOK1_2563,GI:294489627	CU928145,EC55989_2095,CAU97960.1,GI:218352214	FM180568,E2348C_1803,CAS09351.1,GI:215264965	CP001846,G2583_2117,ADD56684.1,nkteda:G2583_2117,GI:290762723	CP000243,UTI89_C0958,ABE06443.1,GI:91071562	AP010958,ECO103_1865,BAI30670.1,GI:257759173	AP009240,ECSE_1843,BAG77367.1,GI:209912293	AP010953,ECO26_2768,BAI26007.1,GI:257754505	FN649414,ETEC_1977,CBJ01480.1,GI:309702165	AP010953,ECO26_2447,BAI25692.1,GI:257754190	
OID9444	OID8392	-9.18109
	OID9444	CP000468,APECO1_4474,ABJ00299.1,vmpmisu:APECO1_4474,GI:115512224	CU928161,ECS88_2206,CAR03492.1,GI:218365756	CP001969,ECOK1_0951,ADE90545.1,jcvi:ECOK1_0951,GI:294491789	CP002967,WFL_11090,lysA-phage,UF:WFL_11090,AFH11877.1,GI:383405634	CP002516,EKO11_1689,ADX50311.1,jgi:EKO11_1689,GI:323378043	CP002967,WFL_20705,UF:WFL_20705,AFH13783.1,GI:383407540	CP001164,ECH74115_3044,ACI35499.1,tigr:ECH74115_3044,GI:209158066	CP002797,ECNA114_4035,AEG38879.1,pbluoh:ECNA114_4035,GI:333972074	CP002185,ECW_m4247,lysA1,ADT77553.1,AIBN:ECW_m4247,GI:315063226	CP000970,EcSMS35_4331,ACB16706.1,tigr:EcSMS35_4331,GI:170518528	CP002516,EKO11_4419,ADX52974.1,jgi:EKO11_4419,GI:323380706	CP002185,ECW_m2266,lysA2,ADT75705.1,AIBN:ECW_m2266,GI:315061378	CP001368,ECSP_2859,ACT72648.1,gcdmuw:ECSP_2859,GI:254593287	
	OID8392	CP000468,APECO1_4473,ABJ00298.1,vmpmisu:APECO1_4473,GI:115512223	CP002516,EKO11_4420,ADX52975.1,jgi:EKO11_4420,GI:323380707	CP001164,ECH74115_3045,ACI38938.1,tigr:ECH74115_3045,GI:209161505	CP001969,ECOK1_0950,ADE88479.1,jcvi:ECOK1_0950,GI:294489723	CP001368,ECSP_2860,ACT72649.1,gcdmuw:ECSP_2860,GI:254593288	CP002797,ECNA114_4034,AEG38878.1,pbluoh:ECNA114_4034,GI:333972073	CP000970,EcSMS35_4330,ACB17505.1,tigr:EcSMS35_4330,GI:170519327	CP002967,WFL_11095,gpK,UF:WFL_11095,AFH11878.1,GI:383405635	CP002516,EKO11_1688,ADX50310.1,jgi:EKO11_1688,GI:323378042	CU928161,ECS88_2207,CAR03493.1,GI:218365757	CP002185,ECW_m2267,gpK2,ADT75706.1,AIBN:ECW_m2267,GI:315061379	CP002967,WFL_20700,UF:WFL_20700,AFH13782.1,GI:383407539	
OID3533	OID3534	-7.96361
	OID3533	CP001509,ECD_04166,sgcE,kribb:ECDb_04166,ACT45949.1,GI:253980279	CU928163,ECUMN_4900,sgcE,CAR16011.1,GI:218435058	CP001637,EcDH1_3699,ACX41308.1,jgi:EcDH1_3699,GI:260450886	U00096,b4301,sgcE,AAC77257.1,GI:1790754	CP001396,BWG_3998,sgcE,ACR63602.1,nktd:BWG_3998,GI:238861604	CU928161,ECS88_4912,sgcE,CAR06058.1,GI:218368242	CP000948,ECDH10B_4502,sgcE,ACB05277.1,ecoli:ECDH10B_4502,GI:169891570	CP001665,ECBD_3738,ACT30730.1,jgi:ECBD_3738,GI:253326128	AP009048,Y75_p4185,sgcE,YP_492433.1,GI:388480238	CP000819,ECB_04166,sgcE,ACT41794.1,kribb:ECB_04166,GI:253976123	AP012030,ECDH1ME8569_4158,sgcE,BAJ46014.1,GI:315138855	AP009378,ECSF_4233,BAI57773.1,GI:281181443	CP002797,ECNA114_4332,sgcE,AEG39178.1,pbluoh:ECNA114_4332,GI:333972373	AM946981,B21_04128,sgcE,CAQ34645.1,GI:242379815	
	OID3534	AP012030,ECDH1ME8569_4159,sgcA,BAJ46015.1,GI:315138856	CU928161,ECS88_4913,sgcA,CAR06059.1,GI:218368243	CP002797,ECNA114_4333,sgcA,AEG39179.1,pbluoh:ECNA114_4333,GI:333972374	CP001637,EcDH1_3698,ACX41307.1,jgi:EcDH1_3698,GI:260450885	CU928163,ECUMN_4901,sgcA,CAR16012.1,GI:218435059	AP009048,Y75_p4186,sgcA,YP_492434.1,GI:388480239	AP009378,ECSF_4234,BAI57774.1,GI:281181444	AM946981,B21_04129,sgcA,CAQ34646.1,GI:242379816	CP000819,ECB_04167,sgcA,ACT41795.1,kribb:ECB_04167,GI:253976124	CP001509,ECD_04167,sgcA,kribb:ECDb_04167,ACT45950.1,GI:253980280	CP000948,ECDH10B_4503,sgcA,ACB05278.1,ecoli:ECDH10B_4503,GI:169891571	CP001665,ECBD_3737,ACT30729.1,jgi:ECBD_3737,GI:253326127	CP001396,BWG_3999,sgcA,ACR63607.1,nktd:BWG_3999,GI:238861609	U00096,b4302,sgcA,AAC77258.1,GI:1790755	
OID3652	OID3653	-7.96361
	OID3652	FM180568,E2348C_2501,CAS10049.1,GI:215265646	CU928160,ECIAI1_2635,CAQ99473.1,GI:218361873	CP001846,G2583_3109,ADD57637.1,nkteda:G2583_3109,GI:290763676	AP010958,ECO103_3103,BAI31854.1,GI:257760357	FN649414,ETEC_2739,CBJ02244.1,GI:309702913	
	OID3653	AP010958,ECO103_3104,BAI31855.1,GI:257760358	CU928160,ECIAI1_2636,CAQ99474.1,GI:218361874	FM180568,E2348C_2502,CAS10050.1,GI:215265647	FN649414,ETEC_2740,CBJ02245.1,GI:309702914	CP001846,G2583_3110,ADD57638.1,nkteda:G2583_3110,GI:290763677	
OID8023	OID8115	-9.42413
	OID8023	CP001383,SFxv_0235,ADA72569.1,ChinaCDC:SFxv_0235,GI:281599585	AE005174,Z3617,AAG57480.1,GI:12516719	CP002516,EKO11_1409,ADX50038.1,jgi:EKO11_1409,GI:323377770	CP000468,APECO1_4207,ABJ01747.1,vmpmisu:APECO1_4207,GI:115513672	CP001855,NRG857_04760,ADR26379.1,GI:312945552	CP001368,ECSP_3303,ACT73078.1,gcdmuw:ECSP_3303,GI:254593717	CP002167,UM146_05015,ADN70408.1,rtl:UM146_05015,GI:307626104	CP002967,WFL_12465,UF:WFL_12465,AFH12152.1,GI:383405909	CU928161,ECS88_2510,CAR03786.2,GI:218366041	CU651637,LF82_133,CAP75488.1,GI:222032749	CP000266,SFV_0226,ABF02502.1,mgcchina:SFV_0226,GI:110613835	BA000007,ECs3235,BAB36658.1,GI:13362705	CP001383,SFxv_0346,ADA72685.1,ChinaCDC:SFxv_0346,GI:281599701	CP001969,ECOK1_2642,ADE88474.1,jcvi:ECOK1_2642,GI:294489718	CP001164,ECH74115_3586,ACI35628.1,tigr:ECH74115_3586,GI:209158195	CP002729,UMNK88_2915,AEE57479.1,vbsumn:UMNK88_2915,GI:332344145	CU928145,EC55989_2607,GP,CAU98475.1,GI:218352693	AP010960,ECO111_2672,BAI36523.1,GI:257765028	AE014073,S0244,ecoli:S0244,AAP15772.1,GI:30040038	AP010953,ECO26_3344,BAI26551.1,GI:257755049	CP002185,ECW_m2545,ADT75975.1,AIBN:ECW_m2545,GI:315061648	CP001846,G2583_2889,ADD57427.1,nkteda:G2583_2889,GI:290763466	CP000802,EcHS_A0316,ABV04705.1,tigr:EcHS_A0316,GI:157065450	CP000243,UTI89_C2647,ABE08113.1,GI:91073232	AE005674,SF0222,mgcchina:SF0000222,AAN41884.1,GI:24050442	
	OID8115	AE014073,S0245,ecoli:S0245,AAP15773.1,GI:30040039	CP001383,SFxv_0236,ADA72570.1,ChinaCDC:SFxv_0236,GI:281599586	CP002729,UMNK88_2914,AEE57478.1,vbsumn:UMNK88_2914,GI:332344144	CU651637,LF82_134,CAP75489.1,GI:222032750	CU928161,ECS88_2509,CAR03785.1,GI:218366040	AP010960,ECO111_2671,BAI36522.1,GI:257765027	CP000266,SFV_0227,ABF02503.1,mgcchina:SFV_0227,GI:110613836	CP001855,NRG857_04765,ADR26380.1,GI:312945553	CP002185,ECW_m2544,ADT75974.1,AIBN:ECW_m2544,GI:315061647	CP000243,UTI89_C2646,ABE08112.1,GI:91073231	CP002967,WFL_12460,UF:WFL_12460,AFH12151.1,GI:383405908	CP000802,EcHS_A0317,ABV04706.1,tigr:EcHS_A0317,GI:157065451	CP001969,ECOK1_2641,ADE89466.1,jcvi:ECOK1_2641,GI:294490710	CP002516,EKO11_1410,ADX50039.1,jgi:EKO11_1410,GI:323377771	CP002167,UM146_05020,ADN70409.1,rtl:UM146_05020,GI:307626105	CP000468,APECO1_4208,ABJ01746.1,vmpmisu:APECO1_4208,GI:115513671	AE005674,SF0223,mgcchina:SF0000223,AAN41885.2,GI:56383182	AP010953,ECO26_3343,BAI26550.1,GI:257755048	CU928145,EC55989_2606,CAU98474.1,GI:218352692	CP001383,SFxv_0347,ADA72686.1,ChinaCDC:SFxv_0347,GI:281599702	
OID8326	OID3471	-8.33600
	OID8326	FN554766,EC042_4000,CBG36826.1,GI:284923729	CP000970,EcSMS35_4009,ACB20037.1,tigr:EcSMS35_4009,GI:170521859	CP000036,SBO_4167,ABB68594.1,mgcchina:SBO4167,GI:81247886	AP010953,ECO26_4931,BAI28087.1,GI:257756585	CP001969,ECOK1_4797,ADE90365.1,jcvi:ECOK1_4797,GI:294491609	CP000946,EcolC_1055,ACA76722.1,jgi:EcolC_1055,GI:169754023	CP000946,EcolC_0045,ACA75731.1,jgi:EcolC_0045,GI:169753032	
	OID3471	AP010953,ECO26_5447,BAI28580.1,GI:257757078	AP010953,ECO26_4927,BAI28083.1,GI:257756581	CP000946,EcolC_0044,ACA75730.1,jgi:EcolC_0044,GI:169753031	CP001846,G2583_0365,ADD55001.1,nkteda:G2583_0365,GI:290761040	CP000036,SBO_4166,ABB68593.1,mgcchina:SBO4166,GI:81247885	AE005174,Z0338,AAG54597.1,GI:12513052	CP000970,EcSMS35_4010,ACB19113.1,tigr:EcSMS35_4010,GI:170520935	CP001164,ECH74115_0319,ACI35630.1,tigr:ECH74115_0319,GI:209158197	CP001368,ECSP_0310,ACT70193.1,gcdmuw:ECSP_0310,GI:254590832	FN554766,EC042_4001,CBG36827.1,GI:284923730	CP000946,EcolC_1054,ACA76721.1,jgi:EcolC_1054,GI:169754022	CP001969,ECOK1_4798,ADE90595.1,jcvi:ECOK1_4798,GI:294491839	BA000007,ECs0302,BAB33725.1,GI:13359759	
OID3652	OID3651	-7.96361
	OID3652	FM180568,E2348C_2501,CAS10049.1,GI:215265646	CU928160,ECIAI1_2635,CAQ99473.1,GI:218361873	CP001846,G2583_3109,ADD57637.1,nkteda:G2583_3109,GI:290763676	AP010958,ECO103_3103,BAI31854.1,GI:257760357	FN649414,ETEC_2739,CBJ02244.1,GI:309702913	
	OID3651	AP010958,ECO103_3102,BAI31853.1,GI:257760356	CU928160,ECIAI1_2634,CAQ99472.1,GI:218361872	FN649414,ETEC_2738,CBJ02243.1,GI:309702912	CP001846,G2583_3108,ADD57636.1,nkteda:G2583_3108,GI:290763675	FM180568,E2348C_2500,CAS10048.1,GI:215265645	
OID6243	OID6244	-11.33809
	OID6243	CU651637,LF82_410,CAP77092.1,GI:222034351	FM180568,E2348C_0806,CAS08354.1,GI:215264013	CU928162,ECED1_3104,CAR09270.2,GI:218428342	CP002516,EKO11_3030,ADX51617.1,jgi:EKO11_3030,GI:323379349	CU928161,ECS88_2844,CAR04096.1,GI:218366345	CP000946,EcolC_2788,ACA78416.1,jgi:EcolC_2788,GI:169755717	CP000802,EcHS_A0915,ABV05269.1,tigr:EcHS_A0915,GI:157066014	CP002967,WFL_04445,UF:WFL_04445,AFH10553.1,GI:383404310	CU928163,ECUMN_0968,CAR12177.1,GI:218431299	CP000819,ECB_00822,ACT38504.1,kribb:ECB_00822,GI:253972833	CP002185,ECW_m0913,ADT74420.1,AIBN:ECW_m0913,GI:315060093	CP002729,UMNK88_894,AEE55520.1,vbsumn:UMNK88_894,GI:332342186	AE014075,c0939,E.coli:c0939,AAN79412.1,GI:26107229	
	OID6244	CU651637,LF82_408,CAP77090.1,GI:222034349	FM180568,E2348C_0808,CAS08356.1,GI:215264015	CU928162,ECED1_3098,dam,CAR09264.2,GI:218428337	CP002967,WFL_04455,UF:WFL_04455,AFH10555.1,GI:383404312	CU928161,ECS88_2842,dam,CAR04094.1,GI:218366343	CP000802,EcHS_A0917,ABV05271.1,tigr:EcHS_A0917,GI:157066016	CP002185,ECW_m0915,ADT74422.1,AIBN:ECW_m0915,GI:315060095	CP000036,SBO_0751,ABB65424.1,mgcchina:SBO0751,GI:81244716	AE014075,c0941,E.coli:c0941,AAN79414.1,GI:26107231	CP000819,ECB_00824,ACT38506.1,kribb:ECB_00824,GI:253972835	CP002729,UMNK88_896,dam,AEE55522.1,vbsumn:UMNK88_896,GI:332342188	CP002516,EKO11_3028,ADX51615.1,jgi:EKO11_3028,GI:323379347	CP000946,EcolC_2786,ACA78414.1,jgi:EcolC_2786,GI:169755715	
OID7872	OID8115	-8.24804
	OID7872	CU928161,ECS88_2508,CAR03784.1,GI:218366039	CP001969,ECOK1_2640,ADE90106.1,jcvi:ECOK1_2640,GI:294491350	CP001671,ECABU_c03600,ADN44964.1,goetting:ECABU_c03600,GI:307552189	AE005174,Z3615,AAG57478.1,GI:12516717	AP010960,ECO111_2670,BAI36521.1,GI:257765026	CP000266,SFV_0228,ABF02504.1,mgcchina:SFV_0228,GI:110613837	CP001368,ECSP_3301,ACT73076.1,gcdmuw:ECSP_3301,GI:254593715	CP002167,UM146_05025,ADN70410.1,rtl:UM146_05025,GI:307626106	CP001383,SFxv_0347a,ADA72687.1,ChinaCDC:SFxv_0347a,GI:281599703	CP000243,UTI89_C2645,ABE08111.1,GI:91073230	FN554766,EC042_3967,CBG36792.1,GI:284923695	CP000802,EcHS_A0318,ABV04707.1,tigr:EcHS_A0318,GI:157065452	CU651637,LF82_135,CAP75490.1,GI:222032751	AE014073,S0246,ecoli:S0246,AAP15774.1,GI:30040040	AE005674,SF0224,mgcchina:SF0000224,AAN41886.1,GI:24050444	CP000468,APECO1_4209,ABJ01745.1,vmpmisu:APECO1_4209,GI:115513670	AP010953,ECO26_3342,BAI26549.1,GI:257755047	CP001855,NRG857_04770,ADR26381.1,GI:312945554	CP002185,ECW_m2543,ADT75973.1,AIBN:ECW_m2543,GI:315061646	CP002516,EKO11_1411,ADX50040.1,jgi:EKO11_1411,GI:323377772	CP001164,ECH74115_3584,ACI34671.1,tigr:ECH74115_3584,GI:209157238	CP002967,WFL_12455,UF:WFL_12455,AFH12150.1,GI:383405907	CP001846,G2583_2887,ADD57424.1,nkteda:G2583_2887,GI:290763463	CP002729,UMNK88_2913,AEE57477.1,vbsumn:UMNK88_2913,GI:332344143	CU928145,EC55989_2605,CAU98473.1,GI:218352691	BA000007,ECs3233,BAB36656.1,GI:13362703	
	OID8115	AE014073,S0245,ecoli:S0245,AAP15773.1,GI:30040039	CP001383,SFxv_0236,ADA72570.1,ChinaCDC:SFxv_0236,GI:281599586	CP002729,UMNK88_2914,AEE57478.1,vbsumn:UMNK88_2914,GI:332344144	CU651637,LF82_134,CAP75489.1,GI:222032750	CU928161,ECS88_2509,CAR03785.1,GI:218366040	AP010960,ECO111_2671,BAI36522.1,GI:257765027	CP000266,SFV_0227,ABF02503.1,mgcchina:SFV_0227,GI:110613836	CP001855,NRG857_04765,ADR26380.1,GI:312945553	CP002185,ECW_m2544,ADT75974.1,AIBN:ECW_m2544,GI:315061647	CP000243,UTI89_C2646,ABE08112.1,GI:91073231	CP002967,WFL_12460,UF:WFL_12460,AFH12151.1,GI:383405908	CP000802,EcHS_A0317,ABV04706.1,tigr:EcHS_A0317,GI:157065451	CP001969,ECOK1_2641,ADE89466.1,jcvi:ECOK1_2641,GI:294490710	CP002516,EKO11_1410,ADX50039.1,jgi:EKO11_1410,GI:323377771	CP002167,UM146_05020,ADN70409.1,rtl:UM146_05020,GI:307626105	CP000468,APECO1_4208,ABJ01746.1,vmpmisu:APECO1_4208,GI:115513671	AE005674,SF0223,mgcchina:SF0000223,AAN41885.2,GI:56383182	AP010953,ECO26_3343,BAI26550.1,GI:257755048	CU928145,EC55989_2606,CAU98474.1,GI:218352692	CP001383,SFxv_0347,ADA72686.1,ChinaCDC:SFxv_0347,GI:281599702	
OID9080	OID9057	-9.18109
	OID9080	CP001671,ECABU_c18370,ADN46383.1,goetting:ECABU_c18370,GI:307553608	FM180568,E2348C_2661,CAS10209.1,GI:215265801	BA000007,ECs4972,BAB38395.1,GI:13364448	CU928164,ECIAI39_1954,CAR18084.1,GI:218370285	CP002516,EKO11_3633,ADX52207.1,jgi:EKO11_3633,GI:323379939	CP002185,ECW_m0289,gpG,ADT73830.1,AIBN:ECW_m0289,GI:315059503	CP002967,WFL_01395,UF:WFL_01395,AFH09949.1,GI:383403706	AP009240,ECSE_2586,BAG78110.1,GI:209913036	CP002797,ECNA114_0963,AEG35786.1,pbluoh:ECNA114_0963,GI:333968981	
	OID9057	CP002967,WFL_01400,UF:WFL_01400,AFH09950.1,GI:383403707	FM180568,E2348C_2660,CAS10208.1,GI:215265800	CP001671,ECABU_c18360,ADN46382.1,goetting:ECABU_c18360,GI:307553607	CU928164,ECIAI39_1953,CAR18083.1,GI:218370284	BA000007,ECs4971,BAB38394.1,GI:13364447	CP002797,ECNA114_0964,AEG35787.1,pbluoh:ECNA114_0964,GI:333968982	CP002185,ECW_m0290,gpF2,ADT73831.1,AIBN:ECW_m0290,GI:315059504	AP009240,ECSE_2587,BAG78111.1,GI:209913037	CP002516,EKO11_3632,ADX52206.1,jgi:EKO11_3632,GI:323379938	
OID9702	OID9703	-10.32722
	OID9702	CP000468,APECO1_4050,ABJ01902.1,vmpmisu:APECO1_4050,GI:115513827	CU928164,ECIAI39_2671,CAR18794.1,GI:218370967	FM180568,E2348C_2745,CAS10293.1,GI:215265884	CP002729,UMNK88_3121,AEE57679.1,vbsumn:UMNK88_3121,GI:332344345	FN649414,ETEC_2628,CBJ02134.1,GI:309702803	CP001969,ECOK1_2817,ADE91980.1,jcvi:ECOK1_2817,GI:294493224	CP002797,ECNA114_4797,AEG39646.1,pbluoh:ECNA114_4797,GI:333972841	
	OID9703	FN649414,ETEC_2629,CBJ02135.1,GI:309702804	CU928164,ECIAI39_2672,CAR18795.1,GI:218370968	CP002729,UMNK88_3122,AEE57680.1,vbsumn:UMNK88_3122,GI:332344346	CP000468,APECO1_4049,ABJ01903.1,vmpmisu:APECO1_4049,GI:115513828	FM180568,E2348C_2746,CAS10294.1,GI:215265885	CP002797,ECNA114_4798,AEG39647.1,pbluoh:ECNA114_4798,GI:333972842	CP001969,ECOK1_2819,ADE91947.1,jcvi:ECOK1_2819,GI:294493191	
OID8116	OID8117	-10.32722
	OID8116	CP002729,UMNK88_2916,AEE57480.1,vbsumn:UMNK88_2916,GI:332344146	CP001383,SFxv_0345,ADA72684.1,ChinaCDC:SFxv_0345,GI:281599700	CP002167,UM146_05010,ADN70407.1,rtl:UM146_05010,GI:307626103	CP001969,ECOK1_2643,ADE88410.1,jcvi:ECOK1_2643,GI:294489654	AE014073,S0243,ecoli:S0243,AAP15771.1,GI:30040037	CP002967,WFL_12470,UF:WFL_12470,AFH12153.1,GI:383405910	CP002516,EKO11_1408,ADX50037.1,jgi:EKO11_1408,GI:323377769	CP000468,APECO1_4206,ABJ01748.1,vmpmisu:APECO1_4206,GI:115513673	CP000802,EcHS_A0315,ABV04704.1,tigr:EcHS_A0315,GI:157065449	AP010953,ECO26_3345,BAI26552.1,GI:257755050	CP001855,NRG857_04755,ADR26378.1,GI:312945551	CP002185,ECW_m2546,ADT75976.1,AIBN:ECW_m2546,GI:315061649	CP001383,SFxv_0234,ADA72568.1,ChinaCDC:SFxv_0234,GI:281599584	CP000243,UTI89_C2648,ABE08114.1,GI:91073233	CU928145,EC55989_2608,CAU98476.1,GI:218352694	CU651637,LF82_132,CAP75487.1,GI:222032748	AP010960,ECO111_2674,BAI36525.1,GI:257765030	CU928161,ECS88_2511,CAR03787.1,GI:218366042	AE005674,SF0221,mgcchina:SF0000221,AAN41883.1,GI:24050441	CP000266,SFV_0225,ABF02501.1,mgcchina:SFV_0225,GI:110613834	
	OID8117	CU928161,ECS88_2512,CAR03788.1,GI:218366043	CP000802,EcHS_A0314,ABV04703.1,tigr:EcHS_A0314,GI:157065448	CP000243,UTI89_C2649,ABE08115.1,GI:91073234	AE014073,S0242,ecoli:S0242,AAP15770.1,GI:30040036	CP001855,NRG857_04750,ADR26377.1,GI:312945550	CP002967,WFL_12475,UF:WFL_12475,AFH12154.1,GI:383405911	CP001969,ECOK1_2644,ADE92224.1,jcvi:ECOK1_2644,GI:294493468	CP002729,UMNK88_2917,AEE57481.1,vbsumn:UMNK88_2917,GI:332344147	CP001383,SFxv_0233,ADA72567.1,ChinaCDC:SFxv_0233,GI:281599583	CP001383,SFxv_0344,ADA72683.1,ChinaCDC:SFxv_0344,GI:281599699	AP010960,ECO111_2675,BAI36526.1,GI:257765031	CP000266,SFV_0224,ABF02500.1,mgcchina:SFV_0224,GI:110613833	AP010953,ECO26_3346,BAI26553.1,GI:257755051	CU651637,LF82_131,CAP75486.1,GI:222032747	AE005674,SF0220,mgcchina:SF0000220,AAN41882.1,GI:24050440	CP000468,APECO1_4205,ABJ01749.1,vmpmisu:APECO1_4205,GI:115513674	CP002167,UM146_05005,ADN70406.1,rtl:UM146_05005,GI:307626102	CP002516,EKO11_1407,ADX50036.1,jgi:EKO11_1407,GI:323377768	CP002185,ECW_m2547,ADT75977.1,AIBN:ECW_m2547,GI:315061650	CU928145,EC55989_2609,CAU98477.1,GI:218352695	
OID8203	OID8204	-9.18109
	OID8203	FN554766,EC042_0284,lafE,CBG33117.1,GI:284920060	AP010960,ECO111_0290,lafE,BAI34277.1,GI:257762782	CP002797,ECNA114_0248,AEG35070.1,pbluoh:ECNA114_0248,GI:333968265	CP000970,EcSMS35_0280,lafE,ACB18405.1,tigr:EcSMS35_0280,GI:170520227	AP010953,ECO26_0284,lafE,BAI23631.1,GI:257752129	CU928163,ECUMN_0289,lafE,CAR11504.1,GI:218430638	CP002967,WFL_01665,fliK2,UF:WFL_01665,AFH10003.1,GI:383403760	CP000946,EcolC_3354,ACA78973.1,jgi:EcolC_3354,GI:169756274	CP002516,EKO11_3579,ADX52153.1,jgi:EKO11_3579,GI:323379885	CP002185,ECW_m0342,lafE,ADT73883.1,AIBN:ECW_m0342,GI:315059556	
	OID8204	CP002516,EKO11_3578,ADX52152.1,jgi:EKO11_3578,GI:323379884	FN554766,EC042_0285,lafF,CBG33118.1,GI:284920061	CP000946,EcolC_3353,ACA78972.1,jgi:EcolC_3353,GI:169756273	CP002797,ECNA114_0249,AEG35071.1,pbluoh:ECNA114_0249,GI:333968266	AP010953,ECO26_0285,lafF,BAI23632.1,GI:257752130	CP000970,EcSMS35_0281,lafF,ACB18820.1,tigr:EcSMS35_0281,GI:170520642	CP002967,WFL_01670,UF:WFL_01670,AFH10004.1,GI:383403761	CU928163,ECUMN_0290,lafF,CAR11505.1,GI:218430639	CP002185,ECW_m0343,lafF,ADT73884.1,AIBN:ECW_m0343,GI:315059557	AP010960,ECO111_0291,lafF,BAI34278.1,GI:257762783	
OID3399	OID3400	-10.32722
	OID3399	CP002729,UMNK88_3107,AEE57665.1,vbsumn:UMNK88_3107,GI:332344331	FN649414,ETEC_2612,CBJ02116.1,GI:309702785	CU928164,ECIAI39_2654,CAR18777.1,GI:218370952	CP001969,ECOK1_2804,ADE92665.1,jcvi:ECOK1_2804,GI:294493909	CP000468,APECO1_4062,ABJ01890.1,vmpmisu:APECO1_4062,GI:115513815	FM180568,E2348C_2732,CAS10280.1,GI:215265871	CP002797,ECNA114_4784,AEG39633.1,pbluoh:ECNA114_4784,GI:333972828	
	OID3400	CP000468,APECO1_4061,ABJ01891.1,vmpmisu:APECO1_4061,GI:115513816	CU928164,ECIAI39_2655,CAR18778.1,GI:218370953	CP002797,ECNA114_4785,AEG39634.1,pbluoh:ECNA114_4785,GI:333972829	CP001969,ECOK1_2805,ADE91382.1,jcvi:ECOK1_2805,GI:294492626	CP002729,UMNK88_3304,AEE57854.1,vbsumn:UMNK88_3304,GI:332344520	CP002729,UMNK88_3108,AEE57666.1,vbsumn:UMNK88_3108,GI:332344332	FN649414,ETEC_2613,CBJ02117.1,GI:309702786	FM180568,E2348C_2734,CAS10282.1,GI:215265873	
OID8205	OID8204	-9.18109
	OID8205	CP002967,WFL_01675,UF:WFL_01675,AFH10005.1,GI:383403762	CP002797,ECNA114_0250,AEG35072.1,pbluoh:ECNA114_0250,GI:333968267	CP002516,EKO11_3577,ADX52151.1,jgi:EKO11_3577,GI:323379883	CP000946,EcolC_3352,ACA78971.1,jgi:EcolC_3352,GI:169756272	CP002185,ECW_m0344,lafS,ADT73885.1,AIBN:ECW_m0344,GI:315059558	CP000970,EcSMS35_0282,lafS,ACB18808.1,tigr:EcSMS35_0282,GI:170520630	CU928163,ECUMN_0291,CAR11506.1,GI:218430640	AP010953,ECO26_0286,lafS,BAI23633.1,GI:257752131	AP010960,ECO111_0292,lafS,BAI34279.1,GI:257762784	FN554766,EC042_0286,lafS,CBG33119.1,GI:284920062	
	OID8204	CP002516,EKO11_3578,ADX52152.1,jgi:EKO11_3578,GI:323379884	FN554766,EC042_0285,lafF,CBG33118.1,GI:284920061	CP000946,EcolC_3353,ACA78972.1,jgi:EcolC_3353,GI:169756273	CP002797,ECNA114_0249,AEG35071.1,pbluoh:ECNA114_0249,GI:333968266	AP010953,ECO26_0285,lafF,BAI23632.1,GI:257752130	CP000970,EcSMS35_0281,lafF,ACB18820.1,tigr:EcSMS35_0281,GI:170520642	CP002967,WFL_01670,UF:WFL_01670,AFH10004.1,GI:383403761	CU928163,ECUMN_0290,lafF,CAR11505.1,GI:218430639	CP002185,ECW_m0343,lafF,ADT73884.1,AIBN:ECW_m0343,GI:315059557	AP010960,ECO111_0291,lafF,BAI34278.1,GI:257762783	
OID9707	OID9708	-10.32722
	OID9707	CP001969,ECOK1_2823,ADE88630.1,jcvi:ECOK1_2823,GI:294489874	FN649414,ETEC_2633,CBJ02139.1,GI:309702808	CU928164,ECIAI39_2676,CAR18799.1,GI:218370972	CP002729,UMNK88_3126,AEE57684.1,vbsumn:UMNK88_3126,GI:332344350	FM180568,E2348C_2750,CAS10298.1,GI:215265889	CP002797,ECNA114_4802,AEG39651.1,pbluoh:ECNA114_4802,GI:333972846	CP000468,APECO1_4045,ABJ01907.1,vmpmisu:APECO1_4045,GI:115513832	
	OID9708	CP000468,APECO1_4044,ABJ01908.1,vmpmisu:APECO1_4044,GI:115513833	CU928164,ECIAI39_2677,CAR18800.1,GI:218370973	FN649414,ETEC_2634,CBJ02140.1,GI:309702809	CP002797,ECNA114_4803,AEG39652.1,pbluoh:ECNA114_4803,GI:333972847	FM180568,E2348C_2751,CAS10299.1,GI:215265890	CP002729,UMNK88_3127,AEE57685.1,vbsumn:UMNK88_3127,GI:332344351	CP001969,ECOK1_2824,ADE88866.1,jcvi:ECOK1_2824,GI:294490110	
OID9451	OID9450	-8.52498
	OID9451	CP000800,EcE24377A_0985,ABV19829.1,GI:157080121	CP002797,ECNA114_4020,AEG38864.1,pbluoh:ECNA114_4020,GI:333972059	CP002967,WFL_20615,UF:WFL_20615,AFH13765.1,GI:383407522	CP001969,ECOK1_0934,ADE91628.1,jcvi:ECOK1_0934,GI:294492872	CP002185,ECW_m2282,gp81,ADT75721.1,AIBN:ECW_m2282,GI:315061394	CP001368,ECSP_2876,ACT72665.1,gcdmuw:ECSP_2876,GI:254593304	CP002967,WFL_11165,UF:WFL_11165,AFH11891.1,GI:383405648	CP002516,EKO11_1673,ADX50295.1,jgi:EKO11_1673,GI:323378027	CP000970,EcSMS35_4312,ACB15694.1,tigr:EcSMS35_4312,GI:170517516	CP002185,ECW_m4229,gp81',ADT77539.1,AIBN:ECW_m4229,GI:315063212	CP001164,ECH74115_3061,ACI36361.1,tigr:ECH74115_3061,GI:209158928	CP000468,APECO1_4462,ABJ00287.1,vmpmisu:APECO1_4462,GI:115512212	CP000468,APECO1_1185,ABJ01490.1,vmpmisu:APECO1_1185,GI:115513415	CP002516,EKO11_4436,ADX52991.1,jgi:EKO11_4436,GI:323380723	CP000819,ECB_02007,ACT39665.1,kribb:ECB_02007,GI:253973994	
	OID9450	CP002967,WFL_20625,UF:WFL_20625,AFH13767.1,GI:383407524	CP002185,ECW_m4231,gp83',ADT77541.1,AIBN:ECW_m4231,GI:315063214	CP000800,EcE24377A_0987,ABV17171.1,GI:157077463	CP002516,EKO11_1675,ADX50297.1,jgi:EKO11_1675,GI:323378029	CU928161,ECS88_2221,CAR03507.1,GI:218365769	CP001969,ECOK1_0936,ADE91254.1,jcvi:ECOK1_0936,GI:294492498	CP001164,ECH74115_3059,ACI39680.1,tigr:ECH74115_3059,GI:209162247	CP002185,ECW_m2280,gp83,ADT75719.1,AIBN:ECW_m2280,GI:315061392	CP002516,EKO11_4434,ADX52989.1,jgi:EKO11_4434,GI:323380721	CP000468,APECO1_4463,ABJ00288.1,vmpmisu:APECO1_4463,GI:115512213	CP000819,ECB_02005,ACT39663.1,kribb:ECB_02005,GI:253973992	CP000970,EcSMS35_4314,ACB16714.1,tigr:EcSMS35_4314,GI:170518536	CP001368,ECSP_2874,ACT72663.1,gcdmuw:ECSP_2874,GI:254593302	CP002797,ECNA114_4022,AEG38866.1,pbluoh:ECNA114_4022,GI:333972061	CP002967,WFL_11155,UF:WFL_11155,AFH11889.1,GI:383405646	
OID3414	OID3413	-7.96361
	OID3414	CP002729,UMNK88_309,AEE54961.1,vbsumn:UMNK88_309,GI:332341627	CP000468,APECO1_3896,ABJ02059.1,vmpmisu:APECO1_3896,GI:115513984	CP000266,SFV_0243,ABF02519.1,mgcchina:SFV_0243,GI:110613852	CP001969,ECOK1_2988,ADE92659.1,jcvi:ECOK1_2988,GI:294493903	FN649414,ETEC_0295,CBI99799.1,GI:309700505	CP002167,UM146_03495,ADN70111.1,rtl:UM146_03495,GI:307625807	CP000243,UTI89_C2976,ABE08432.1,GI:91073551	CU928163,ECUMN_0897,CAR12106.1,GI:218431229	FN554766,EC042_0837A,CBG33665.1,GI:284920603	CU928161,ECS88_2879,CAR04129.1,GI:218366377	
	OID3413	FN649414,ETEC_4342,CBJ03848.1,GI:309704499	CU928161,ECS88_2878,CAR04128.1,GI:218366376	CP002167,UM146_03500,ADN70112.1,rtl:UM146_03500,GI:307625808	CP000468,APECO1_3897,ABJ02058.1,vmpmisu:APECO1_3897,GI:115513983	FN554766,EC042_0838,CBG33666.1,GI:284920604	CU928163,ECUMN_0898,CAR12107.1,GI:218431230	CP002729,UMNK88_310,AEE54962.1,vbsumn:UMNK88_310,GI:332341628	CP000243,UTI89_C2975,ABE08431.1,GI:91073550	CP001969,ECOK1_2987,ADE88846.1,jcvi:ECOK1_2987,GI:294490090	FN649414,ETEC_0296,CBI99800.1,GI:309700506	CP000266,SFV_0244,ABF02520.1,mgcchina:SFV_0244,GI:110613853	
OID7658	OID7656	-7.18546
	OID7658	CU928162,ECED1_5038,CAR10993.1,GI:218430135	CP001383,SFxv_4035,ADA76011.1,ChinaCDC:SFxv_4035,GI:281603027	AE005174,Z1625,AAG55740.1,GI:12514514	AE005674,SF3707,mgcchina:SF0003707,AAN45153.1,GI:24054181	CP001368,ECSP_1291,ACT71136.1,gcdmuw:ECSP_1291,GI:254591775	AE005174,Z1186,AAG55331.1,GI:12513994	AP010960,ECO111_1269,BAI35210.1,GI:257763715	BA000007,ECs1366,BAB34789.1,GI:13360826	AP010953,ECO26_1322,BAI24627.1,GI:257753125	
	OID7656	AE005174,Z1624,AAG55739.1,GI:12514513	CP002729,UMNK88_1240,AEE55856.1,vbsumn:UMNK88_1240,GI:332342522	CP001164,ECH74115_1362,ACI38073.1,tigr:ECH74115_1362,GI:209160640	CP001368,ECSP_1290,ACT71135.1,gcdmuw:ECSP_1290,GI:254591774	AP010953,ECO26_1320,BAI24625.1,GI:257753123	CU928162,ECED1_5036,CAR11138.2,GI:218430133	AP010960,ECO111_1267,BAI35208.1,GI:257763713	CP001383,SFxv_4040,ADA76015.1,ChinaCDC:SFxv_4040,GI:281603031	BA000007,ECs1364,BAB34787.1,GI:13360824	AE005174,Z1185,AAG55330.1,GI:12513993	AE005674,SF3710,mgcchina:SF0003710,AAN45156.1,GI:24054184	
OID6242	OID6240	-11.43893
	OID6242	CP002516,EKO11_3031,ADX51618.1,jgi:EKO11_3031,GI:323379350	CP000802,EcHS_A0914,ABV05268.1,tigr:EcHS_A0914,GI:157066013	CU928161,ECS88_2845,CAR04097.1,GI:218366346	CP000819,ECB_00821,ACT38503.1,kribb:ECB_00821,GI:253972832	CP000946,EcolC_2789,ACA78417.1,jgi:EcolC_2789,GI:169755718	FM180568,E2348C_0805,CAS08353.1,GI:215264012	AE014075,c0938,E.coli:c0938,AAN79411.1,GI:26107228	CU928162,ECED1_3105,CAR09271.2,GI:218428343	CP002185,ECW_m0912,ADT74419.1,AIBN:ECW_m0912,GI:315060092	CP002967,WFL_04440,UF:WFL_04440,AFH10552.1,GI:383404309	CP002729,UMNK88_893,AEE55519.1,vbsumn:UMNK88_893,GI:332342185	
	OID6240	CP000819,ECB_00819,ACT38501.1,kribb:ECB_00819,GI:253972830	CP000946,EcolC_2791,ACA78419.1,jgi:EcolC_2791,GI:169755720	FM180568,E2348C_0803,CAS08351.1,GI:215264010	CP002967,WFL_04425,UF:WFL_04425,AFH10549.1,GI:383404306	CP002729,UMNK88_891,AEE55517.1,vbsumn:UMNK88_891,GI:332342183	CU928161,ECS88_2848,cII,CAR04100.1,GI:218366349	AE014075,c0936,E.coli:c0936,AAN79409.1,GI:26107226	CU928162,ECED1_3106,cII,CAR09272.2,GI:218428344	CP002516,EKO11_3034,ADX51621.1,jgi:EKO11_3034,GI:323379353	CP000802,EcHS_A0913,ABV05267.1,tigr:EcHS_A0913,GI:157066012	CU651637,LF82_412,CAP77094.1,GI:222034353	CP002185,ECW_m0909,ADT74416.1,AIBN:ECW_m0909,GI:315060089	
OID6242	OID4743	-8.73953
	OID6242	CP002516,EKO11_3031,ADX51618.1,jgi:EKO11_3031,GI:323379350	CP000802,EcHS_A0914,ABV05268.1,tigr:EcHS_A0914,GI:157066013	CU928161,ECS88_2845,CAR04097.1,GI:218366346	CP000819,ECB_00821,ACT38503.1,kribb:ECB_00821,GI:253972832	CP000946,EcolC_2789,ACA78417.1,jgi:EcolC_2789,GI:169755718	FM180568,E2348C_0805,CAS08353.1,GI:215264012	AE014075,c0938,E.coli:c0938,AAN79411.1,GI:26107228	CU928162,ECED1_3105,CAR09271.2,GI:218428343	CP002185,ECW_m0912,ADT74419.1,AIBN:ECW_m0912,GI:315060092	CP002967,WFL_04440,UF:WFL_04440,AFH10552.1,GI:383404309	CP002729,UMNK88_893,AEE55519.1,vbsumn:UMNK88_893,GI:332342185	
	OID4743	CU928161,ECS88_2222,CAR03508.1,GI:218365770	CP002516,EKO11_4435,ADX52990.1,jgi:EKO11_4435,GI:323380722	CP001368,ECSP_2875,ACT72664.1,gcdmuw:ECSP_2875,GI:254593303	CP002967,WFL_11160,UF:WFL_11160,AFH11890.1,GI:383405647	CU928162,ECED1_3103,CAR09269.2,GI:218428341	CP002797,ECNA114_4021,AEG38865.1,pbluoh:ECNA114_4021,GI:333972060	CP000802,EcHS_A0916,ABV05270.1,tigr:EcHS_A0916,GI:157066015	AE014075,c0940,E.coli:c0940,AAN79413.1,GI:26107230	CP000970,EcSMS35_4313,ACB17328.1,tigr:EcSMS35_4313,GI:170519150	CP000800,EcE24377A_0986,ABV18539.1,GI:157078831	FM180568,E2348C_0807,CAS08355.1,GI:215264014	CP002516,EKO11_3029,ADX51616.1,jgi:EKO11_3029,GI:323379348	CU928161,ECS88_2843,CAR04095.1,GI:218366344	CP000946,EcolC_2787,ACA78415.1,jgi:EcolC_2787,GI:169755716	CP001164,ECH74115_3060,ACI39155.1,tigr:ECH74115_3060,GI:209161722	CP001969,ECOK1_0935,ADE89508.1,jcvi:ECOK1_0935,GI:294490752	CP002185,ECW_m0914,ADT74421.1,AIBN:ECW_m0914,GI:315060094	CP002967,WFL_20620,UF:WFL_20620,AFH13766.1,GI:383407523	CP002967,WFL_04450,UF:WFL_04450,AFH10554.1,GI:383404311	CP002729,UMNK88_895,AEE55521.1,vbsumn:UMNK88_895,GI:332342187	CP002516,EKO11_1674,ADX50296.1,jgi:EKO11_1674,GI:323378028	CP002185,ECW_m2281,gp82,ADT75720.1,AIBN:ECW_m2281,GI:315061393	CP000819,ECB_02006,ACT39664.1,kribb:ECB_02006,GI:253973993	CU651637,LF82_409,CAP77091.1,GI:222034350	CP002185,ECW_m4230,gp82',ADT77540.1,AIBN:ECW_m4230,GI:315063213	CP000819,ECB_00823,ACT38505.1,kribb:ECB_00823,GI:253972834	
OID8147	OID8148	-12.37526
	OID8147	FN554766,EC042_4781,fecR,CBG37603.1,GI:284924473	CP001665,ECBD_3746,ACT30736.1,jgi:ECBD_3746,GI:253326134	CP001637,EcDH1_3708,ACX41316.1,jgi:EcDH1_3708,GI:260450894	AP009048,Y75_p4175,fecR,YP_492424.1,GI:388480229	CP001396,BWG_3989,fecR,ACR63613.1,nktd:BWG_3989,GI:238861615	CP000946,EcolC_0744,ACA76417.1,jgi:EcolC_0744,GI:169753718	CP002797,ECNA114_2543,AEG37378.1,pbluoh:ECNA114_2543,GI:333970573	CU928161,ECS88_4865,fecR,CAR06013.1,GI:218368204	CU928164,ECIAI39_4770,fecR,CAR20867.1,GI:218372984	CP000819,ECB_04158,fecR,ACT41787.1,kribb:ECB_04158,GI:253976116	CU928162,ECED1_5157,fecR,CAV18109.1,GI:218430246	CP002729,UMNK88_5231,AEE59697.1,vbsumn:UMNK88_5231,GI:332346363	CP000800,EcE24377A_4869,fecR,ABV18149.1,GI:157078441	AP012030,ECDH1ME8569_4147,fecR,BAJ46003.1,GI:315138844	AP010953,ECO26_5460,BAI28591.1,GI:257757089	CP000948,ECDH10B_4490,fecR,ACB05268.1,ecoli:ECDH10B_4490,GI:169891561	CP000038,SSON_4464,fecR,AAZ90941.1,mgcchina:SSO4464,GI:73858234	CU928163,ECUMN_4861,fecR,CAR15973.1,GI:218435022	CP001509,ECD_04158,fecR,kribb:ECDb_04158,ACT45942.1,GI:253980272	CP001671,ECABU_c49040,fecR,ADN49282.1,goetting:ECABU_c49040,GI:307556507	FN649414,ETEC_3161,CBJ02661.1,GI:309703325	U00096,b4292,fecR,AAC77248.1,GI:1790745	CU928145,EC55989_4965,fecR,CAV02049.1,GI:218354877	AM946981,B21_04121,fecR,CAQ34638.1,GI:242379809	
	OID8148	CP001509,ECD_04159,fecI,kribb:ECDb_04159,ACT45943.1,GI:253980273	CP000819,ECB_04159,fecI,ACT41788.1,kribb:ECB_04159,GI:253976117	AP009048,Y75_p4176,fecI,YP_492425.1,GI:388480230	FN554766,EC042_4782,fecI,CBG37604.1,GI:284924474	CP000800,EcE24377A_4870,fecI,ABV17711.1,GI:157078003	CP000038,SSON_4465,fecI,AAZ90942.1,mgcchina:SSO4465,GI:73858235	CP001396,BWG_3990,fecI,ACR63612.1,nktd:BWG_3990,GI:238861614	CP001665,ECBD_3745,ACT30735.1,jgi:ECBD_3745,GI:253326133	CP002797,ECNA114_2542,AEG37377.1,pbluoh:ECNA114_2542,GI:333970572	CU928162,ECED1_5158,fecI,CAR11111.1,GI:218430247	CU928145,EC55989_4966,fecI,CAV02051.1,GI:218354878	U00096,b4293,fecI,AAC77249.1,GI:1790746	CP001671,ECABU_c49050,fecI,ADN49283.1,goetting:ECABU_c49050,GI:307556508	CU928161,ECS88_4866,fecI,CAR06014.1,GI:218368205	CP000948,ECDH10B_4491,fecI,ACB05269.1,ecoli:ECDH10B_4491,GI:169891562	CP000034,SDY_4299,fecI,ABB64195.1,mgcchina:SDY4299,GI:81243485	AP012030,ECDH1ME8569_4148,fecI,BAJ46004.1,GI:315138845	CU928163,ECUMN_4862,fecI,CAR15974.1,GI:218435023	AM946981,B21_04122,fecI,CAQ34639.1,GI:242379810	CU928164,ECIAI39_4771,fecI,CAR20868.1,GI:218372985	CP001637,EcDH1_3707,ACX41315.1,jgi:EcDH1_3707,GI:260450893	FN649414,ETEC_3160,CBJ02660.1,GI:309703324	CP000946,EcolC_0745,ACA76418.1,jgi:EcolC_0745,GI:169753719	CP002729,UMNK88_5232,AEE59698.1,vbsumn:UMNK88_5232,GI:332346364	AP010953,ECO26_5461,BAI28592.1,GI:257757090	
OID4743	OID9452	-7.60236
	OID4743	CU928161,ECS88_2222,CAR03508.1,GI:218365770	CP002516,EKO11_4435,ADX52990.1,jgi:EKO11_4435,GI:323380722	CP001368,ECSP_2875,ACT72664.1,gcdmuw:ECSP_2875,GI:254593303	CP002967,WFL_11160,UF:WFL_11160,AFH11890.1,GI:383405647	CU928162,ECED1_3103,CAR09269.2,GI:218428341	CP002797,ECNA114_4021,AEG38865.1,pbluoh:ECNA114_4021,GI:333972060	CP000802,EcHS_A0916,ABV05270.1,tigr:EcHS_A0916,GI:157066015	AE014075,c0940,E.coli:c0940,AAN79413.1,GI:26107230	CP000970,EcSMS35_4313,ACB17328.1,tigr:EcSMS35_4313,GI:170519150	CP000800,EcE24377A_0986,ABV18539.1,GI:157078831	FM180568,E2348C_0807,CAS08355.1,GI:215264014	CP002516,EKO11_3029,ADX51616.1,jgi:EKO11_3029,GI:323379348	CU928161,ECS88_2843,CAR04095.1,GI:218366344	CP000946,EcolC_2787,ACA78415.1,jgi:EcolC_2787,GI:169755716	CP001164,ECH74115_3060,ACI39155.1,tigr:ECH74115_3060,GI:209161722	CP001969,ECOK1_0935,ADE89508.1,jcvi:ECOK1_0935,GI:294490752	CP002185,ECW_m0914,ADT74421.1,AIBN:ECW_m0914,GI:315060094	CP002967,WFL_20620,UF:WFL_20620,AFH13766.1,GI:383407523	CP002967,WFL_04450,UF:WFL_04450,AFH10554.1,GI:383404311	CP002729,UMNK88_895,AEE55521.1,vbsumn:UMNK88_895,GI:332342187	CP002516,EKO11_1674,ADX50296.1,jgi:EKO11_1674,GI:323378028	CP002185,ECW_m2281,gp82,ADT75720.1,AIBN:ECW_m2281,GI:315061393	CP000819,ECB_02006,ACT39664.1,kribb:ECB_02006,GI:253973993	CU651637,LF82_409,CAP77091.1,GI:222034350	CP002185,ECW_m4230,gp82',ADT77540.1,AIBN:ECW_m4230,GI:315063213	CP000819,ECB_00823,ACT38505.1,kribb:ECB_00823,GI:253972834	
	OID9452	CU928161,ECS88_2223,CAR03509.1,GI:218365771	CP000819,ECB_02008,ACT39666.1,kribb:ECB_02008,GI:253973995	CP000970,EcSMS35_4311,ACB16339.1,tigr:EcSMS35_4311,GI:170518161	CP002516,EKO11_4437,ADX52992.1,jgi:EKO11_4437,GI:323380724	CP001164,ECH74115_3062,ACI36937.1,tigr:ECH74115_3062,GI:209159504	CP002185,ECW_m4228,gp80',ADT77538.1,AIBN:ECW_m4228,GI:315063211	CP001368,ECSP_2877,ACT72666.1,gcdmuw:ECSP_2877,GI:254593305	CP002967,WFL_20610,UF:WFL_20610,AFH13764.1,GI:383407521	CP002516,EKO11_1672,ADX50294.1,jgi:EKO11_1672,GI:323378026	CP002967,WFL_11170,UF:WFL_11170,AFH11892.1,GI:383405649	CP001969,ECOK1_0930,ADE92738.1,jcvi:ECOK1_0930,GI:294493982	CP000800,EcE24377A_0984,ABV19282.1,GI:157079574	CP002797,ECNA114_4018,AEG38862.1,pbluoh:ECNA114_4018,GI:333972057	CP002185,ECW_m2283,gp80,ADT75722.1,AIBN:ECW_m2283,GI:315061395	
OID3257	OID3256	-7.96361
	OID3257	CP000038,SSON_2063,pduG,AAZ88719.1,mgcchina:SSO2063,GI:73856012	FM180568,E2348C_2135,pduG,CAS09683.1,GI:215265288	CP000800,EcE24377A_2284,pduG,ABV18299.1,GI:157078591	CU928163,ECUMN_2339,CAR13527.1,GI:218432633	CU651637,LF82_335,CAP76506.1,GI:222033765	CP001855,NRG857_10175,ADR27450.1,GI:312946623	
	OID3256	CP000800,EcE24377A_2283,pduE,ABV17792.1,GI:157078084	FM180568,E2348C_2134,pduE,CAS09682.1,GI:215265287	CP001855,NRG857_10170,ADR27449.1,GI:312946622	CP000038,SSON_2062,pduE,AAZ88718.1,mgcchina:SSO2062,GI:73856011	CU928163,ECUMN_2338,pduE,CAR13526.1,GI:218432632	CU651637,LF82_334,CAP76505.1,GI:222033764	
OID3267	OID3268	-7.96361
	OID3267	CU651637,LF82_346,CAP76517.1,GI:222033776	CP001855,NRG857_10230,ADR27461.1,GI:312946634	CP000800,EcE24377A_2295,pduT,ABV18251.1,GI:157078543	CU928163,ECUMN_2350,CAR13538.1,GI:218432643	FM180568,E2348C_2146,pduT,CAS09694.1,GI:215265299	CP000038,SSON_2074,pduT,AAZ88730.1,mgcchina:SSO2074,GI:73856023	
	OID3268	CP000800,EcE24377A_2296,pduU,ABV18715.1,GI:157079007	CU928163,ECUMN_2351,CAR13539.1,GI:218432644	CP001855,NRG857_10235,ADR27462.1,GI:312946635	CU651637,LF82_347,CAP76518.1,GI:222033777	CP000038,SSON_2075,pduU,AAZ88731.1,mgcchina:SSO2075,GI:73856024	FM180568,E2348C_2147,pduU,CAS09695.1,GI:215265300	
OID5631	OID5932	-7.87574
	OID5631	AP010953,ECO26_2902,BAI26127.1,GI:257754625	CP000819,ECB_02801,yeeR,ACT40452.1,kribb:ECB_02801,GI:253974781	CU928145,EC55989_3358,CAU99421.1,GI:218353386	AE014073,S3196,ecoli:S3196,AAP18290.1,GI:30042566	CP001671,ECABU_c12310,ADN45797.1,goetting:ECABU_c12310,GI:307553022	FN649414,ETEC_3218A,CBJ02717.1,GI:309703378	CP001396,BWG_1792,yeeR,ACR62615.1,nktd:BWG_1792,GI:238860617	CU928163,ECUMN_3401,CAR14560.1,GI:218433646	CP001637,EcDH1_1656,ACX39320.1,jgi:EcDH1_1656,GI:260448898	AE014075,c3664,E.coli:c3664,AAN82112.1,GI:26109907	CP001383,SFxv_3287,ADA75325.1,ChinaCDC:SFxv_3287,GI:281602341	CP000948,ECDH10B_2147,yeeR,ACB03172.1,ecoli:ECDH10B_2147,GI:169889465	FN649414,ETEC_4461,yeeR,CBJ03970.1,GI:309704620	AP012030,ECDH1ME8569_1936,yeeR,BAJ43792.1,GI:315136633	FN554766,EC042_2243,CBG35075.1,GI:284921997	AE005674,SF2992,mgcchina:SF0002992,AAN44473.2,GI:56383779	U00096,b2001,yeeR,AAC75062.2,GI:87082020	AP009048,Y75_p1962,yeeR,YP_490242.1,GI:388478054	CU928162,ECED1_4884,CAR10987.2,GI:218430006	AE014075,c1274,E.coli:c1274,AAN79748.1,GI:26107549	FN554766,EC042_4510,CBG37332.1,GI:284924232	CU928162,ECED1_5178,CAV18133.1,GI:218430264	
	OID5932	FN554766,EC042_4509,CBG37331.1,GI:284924231	CP002797,ECNA114_4690,AEG39539.1,pbluoh:ECNA114_4690,GI:333972734	AE005674,SF2993,mgcchina:SF0002993,AAN44474.1,GI:24053411	CP001383,SFxv_3288,ADA75326.1,ChinaCDC:SFxv_3288,GI:281602342	CP001671,ECABU_c12320,ADN45798.1,goetting:ECABU_c12320,GI:307553023	AP009240,ECSE_0293,BAG75817.1,GI:209910743	CP001671,ECABU_c33250,ADN47793.1,goetting:ECABU_c33250,GI:307555018	CU928162,ECED1_4996,CAR11098.2,GI:218430103	CP000946,EcolC_3439,ACA79054.1,jgi:EcolC_3439,GI:169756355	CU928145,EC55989_3359,CAU99423.1,GI:218353387	CP000819,ECB_02802,ACT40453.1,kribb:ECB_02802,GI:253974782	CU928162,ECED1_5179,CAV18135.1,GI:218430265	AE014073,S3197,ecoli:S3197,AAP18291.1,GI:30042567	FN554766,EC042_2244,CBG35076.1,GI:284921998	CU928162,ECED1_4883,CAR10986.2,GI:218430005	CU928163,ECUMN_3402,CAR14561.1,GI:218433647	AE014075,c1275,E.coli:c1275,AAN79749.1,GI:26107550	FN649414,ETEC_4460,CBJ03969.1,GI:309704619	FN649414,ETEC_3219,CBJ02718.1,GI:309703379	AP010953,ECO26_5490,BAI28614.1,GI:257757112	AE014075,c3665,E.coli:c3665,AAN82113.1,GI:26109908	
OID5826	OID5825	-7.96361
	OID5826	CU928162,ECED1_4089,CAR10079.1,GI:218429268	CP001855,NRG857_16970,ADR28803.1,GI:312947976	CP000034,SDY_3646,ABB63614.1,mgcchina:SDY3646,GI:81242904	AE014075,c4206,E.coli:c4206,AAN82644.1,GI:26110459	CP000243,UTI89_C3929,aufG,ABE09358.1,GI:91074477	CP002185,ECW_m3686,ADT77033.1,AIBN:ECW_m3686,GI:315062706	AP010958,ECO103_4147,BAI32855.1,GI:257761358	CP000038,SSON_3665,AAZ90212.1,mgcchina:SSO3665,GI:73857505	CU928145,EC55989_3836,CAV00209.1,GI:218353843	CP000247,ECP_3514,ABG71490.1,goetting:ECP3514,GI:110345253	AP009240,ECSE_3695,BAG79219.1,GI:209914145	CU928160,ECIAI1_3572,CAR00371.1,GI:218362745	CP001671,ECABU_c38490,ADN48289.1,goetting:ECABU_c38490,GI:307555514	AP010960,ECO111_4237,BAI38005.1,GI:257766510	AP010953,ECO26_4516,BAI27686.1,GI:257756184	CP002967,WFL_18010,UF:WFL_18010,AFH13243.1,GI:383407000	CU928161,ECS88_3818,CAR05030.1,GI:218367254	CP002729,UMNK88_4196,AEE58715.1,vbsumn:UMNK88_4196,GI:332345381	CP000800,EcE24377A_3905,ABV20311.1,GI:157080603	CU651637,LF82_526,CAP77874.1,GI:222035129	CP000468,APECO1_3038,aufG,ABJ02892.1,vmpmisu:APECO1_3038,GI:115514817	CP000036,SBO_3419,ABB67906.1,mgcchina:SBO3419,GI:81247198	CP001063,SbBS512_E3811,ACD06296.1,tigr:SbBS512_E3811,GI:187427022	CP002167,UM146_17200,ADN72794.1,rtl:UM146_17200,GI:307628490	CP002516,EKO11_0315,ADX48975.1,jgi:EKO11_0315,GI:323376707	CP001969,ECOK1_3845,ADE89640.1,jcvi:ECOK1_3845,GI:294490884	
	OID5825	CP000800,EcE24377A_3904,ABV20614.1,GI:157080906	CP001671,ECABU_c38480,ADN48288.1,goetting:ECABU_c38480,GI:307555513	AP010960,ECO111_4236,BAI38004.1,GI:257766509	CP002729,UMNK88_4195,AEE58714.1,vbsumn:UMNK88_4195,GI:332345380	CP002167,UM146_17195,ADN72793.1,rtl:UM146_17195,GI:307628489	CP002797,ECNA114_3535,AEG38374.1,pbluoh:ECNA114_3535,GI:333971569	FM180568,E2348C_3672,CAS11220.1,GI:215266780	CP000036,SBO_3418,ABB67905.1,mgcchina:SBO3418,GI:81247197	CU928162,ECED1_4088,CAR10078.1,GI:218429267	CP001969,ECOK1_3843,ADE89298.1,jcvi:ECOK1_3843,GI:294490542	CP000247,ECP_3513,ABG71489.1,goetting:ECP3513,GI:110345252	AP010953,ECO26_4515,BAI27685.1,GI:257756183	CP001063,SbBS512_E3810,ACD06880.1,tigr:SbBS512_E3810,GI:187427606	CP002185,ECW_m3685,ADT77032.1,AIBN:ECW_m3685,GI:315062705	AE014075,c4205,E.coli:c4205,AAN82643.1,GI:26110458	CP000243,UTI89_C3928,ABE09357.1,GI:91074476	CU651637,LF82_525,CAP77873.1,GI:222035128	CP000034,SDY_3647,ABB63615.1,mgcchina:SDY3647,GI:81242905	AP009378,ECSF_3247,BAI56787.1,GI:281180457	CP002516,EKO11_0316,ADX48976.1,jgi:EKO11_0316,GI:323376708	CU928145,EC55989_3835,CAV00208.1,GI:218353842	CP000468,APECO1_3039,ABJ02891.1,vmpmisu:APECO1_3039,GI:115514816	CP001855,NRG857_16965,ADR28802.1,GI:312947975	AP009240,ECSE_3694,BAG79218.1,GI:209914144	AP010958,ECO103_4146,BAI32854.1,GI:257761357	CP002967,WFL_18005,UF:WFL_18005,AFH13242.1,GI:383406999	CP000038,SSON_3664,AAZ90211.1,mgcchina:SSO3664,GI:73857504	CU928160,ECIAI1_3571,CAR00370.1,GI:218362744	CU928161,ECS88_3817,CAR05029.1,GI:218367253	
OID3655	OID3654	-7.96361
	OID3655	CU928160,ECIAI1_2638,CAQ99476.1,GI:218361876	AP010958,ECO103_3106,BAI31857.1,GI:257760360	CP001846,G2583_3112,ADD57640.1,nkteda:G2583_3112,GI:290763679	FN649414,ETEC_2742,CBJ02247.1,GI:309702916	FM180568,E2348C_2504,CAS10052.1,GI:215265649	
	OID3654	FN649414,ETEC_2741,CBJ02246.1,GI:309702915	AP010958,ECO103_3105,BAI31856.1,GI:257760359	FM180568,E2348C_2503,CAS10051.1,GI:215265648	CU928160,ECIAI1_2637,CAQ99475.1,GI:218361875	CP001846,G2583_3111,ADD57639.1,nkteda:G2583_3111,GI:290763678	
OID9702	OID9701	-10.32722
	OID9702	CP000468,APECO1_4050,ABJ01902.1,vmpmisu:APECO1_4050,GI:115513827	CU928164,ECIAI39_2671,CAR18794.1,GI:218370967	FM180568,E2348C_2745,CAS10293.1,GI:215265884	CP002729,UMNK88_3121,AEE57679.1,vbsumn:UMNK88_3121,GI:332344345	FN649414,ETEC_2628,CBJ02134.1,GI:309702803	CP001969,ECOK1_2817,ADE91980.1,jcvi:ECOK1_2817,GI:294493224	CP002797,ECNA114_4797,AEG39646.1,pbluoh:ECNA114_4797,GI:333972841	
	OID9701	CP000468,APECO1_4051,ABJ01901.1,vmpmisu:APECO1_4051,GI:115513826	CU928164,ECIAI39_2670,CAR18793.1,GI:218370966	FM180568,E2348C_2744,CAS10292.1,GI:215265883	CP002797,ECNA114_4796,AEG39645.1,pbluoh:ECNA114_4796,GI:333972840	CP001969,ECOK1_2816,ADE89233.1,jcvi:ECOK1_2816,GI:294490477	FN649414,ETEC_2627,CBJ02133.1,GI:309702802	CP002729,UMNK88_3120,AEE57678.1,vbsumn:UMNK88_3120,GI:332344344	
OID7830	OID7828	-8.12079
	OID7830	CP002797,ECNA114_0921,AEG35744.1,pbluoh:ECNA114_0921,GI:333968939	AP010953,ECO26_2446,BAI25691.1,GI:257754189	CP000243,UTI89_C0960,ABE06445.1,GI:91071564	CP001969,ECOK1_2561,ADE89422.1,jcvi:ECOK1_2561,GI:294490666	AP010958,ECO103_1863,BAI30668.1,GI:257759171	CU928145,EC55989_2094,CAU97959.1,GI:218352213	FN649414,ETEC_1976,CBJ01479.1,GI:309702164	CU928162,ECED1_0916,CAR07118.1,GI:218426293	AP009240,ECSE_1842,BAG77366.1,GI:209912292	CP001368,ECSP_2489,ACT72300.1,gcdmuw:ECSP_2489,GI:254592939	CP000036,SBO_1414,ABB66037.1,mgcchina:SBO1414,GI:81245329	FM180568,E2348C_1802,CAS09350.1,GI:215264964	AP010953,ECO26_2766,BAI26005.1,GI:257754503	CP001164,ECH74115_2656,ACI35919.1,tigr:ECH74115_2656,GI:209158486	AP010960,ECO111_2184,BAI36054.1,GI:257764559	BA000007,ECs2625,BAB36048.1,GI:13362093	CP002729,UMNK88_1038,AEE55663.1,vbsumn:UMNK88_1038,GI:332342329	AE005174,Z2973,AAG56905.1,GI:12515982	CP001846,G2583_2115,ADD56682.1,nkteda:G2583_2115,GI:290762721	
	OID7828	FM180568,E2348C_1800,CAS09348.1,GI:215264962	CP001846,G2583_2113,ADD56680.1,nkteda:G2583_2113,GI:290762719	CP002797,ECNA114_0923,AEG35746.1,pbluoh:ECNA114_0923,GI:333968941	AP010958,ECO103_1861,BAI30666.1,GI:257759169	CP001164,ECH74115_2654,ACI36387.1,tigr:ECH74115_2654,GI:209158954	AP010953,ECO26_2444,BAI25689.1,GI:257754187	CP001969,ECOK1_2559,ADE91116.1,jcvi:ECOK1_2559,GI:294492360	FN649414,ETEC_1974,CBJ01477.1,GI:309702162	CP001063,SbBS512_E1918,ACD08788.1,tigr:SbBS512_E1918,GI:187429514	AP010953,ECO26_2764,BAI26003.1,GI:257754501	CP000243,UTI89_C0962,ABE06447.1,GI:91071566	CP001368,ECSP_2487,ACT72298.1,gcdmuw:ECSP_2487,GI:254592937	BA000007,ECs2623,BAB36046.1,GI:13362091	AE005174,Z2971,AAG56903.1,GI:12515980	CP002729,UMNK88_1040,AEE55665.1,vbsumn:UMNK88_1040,GI:332342331	AP009240,ECSE_1840,BAG77364.1,GI:209912290	
OID1683	OID1682	-15.23769
	OID1683	CP001969,ECOK1_2979,ADE90745.1,jcvi:ECOK1_2979,GI:294491989	CP002729,UMNK88_319,AEE54971.1,vbsumn:UMNK88_319,GI:332341637	CP000468,APECO1_3903,ABJ02052.1,vmpmisu:APECO1_3903,GI:115513977	CP002967,WFL_01335,UF:WFL_01335,AFH09937.1,GI:383403694	CP000038,SSON_2732,AAZ89349.1,mgcchina:SSO2732,GI:73856642	CP000266,SFV_0250,ABF02526.1,mgcchina:SFV_0250,GI:110613859	CP000802,EcHS_A2087,ABV06389.1,tigr:EcHS_A2087,GI:157067134	CP002185,ECW_m0276,gpP',ADT73818.1,AIBN:ECW_m0276,GI:315059491	CP000243,UTI89_C2968,ABE08424.1,GI:91073543	FN649414,ETEC_0303,sb18,CBI99807.1,GI:309700513	CP002516,EKO11_3645,ADX52219.1,jgi:EKO11_3645,GI:323379951	CU928163,ECUMN_0905,CAR12114.1,GI:218431237	CP002167,UM146_03530,ADN70118.1,rtl:UM146_03530,GI:307625814	BA000007,ECs4984,BAB38407.1,GI:13364460	CU928161,ECS88_2870,CAR04121.1,GI:218366369	CP000800,EcE24377A_1047,ABV20335.1,GI:157080627	CU928164,ECIAI39_2834,CAR18956.1,GI:218371128	FN649414,ETEC_4349,sb18,CBJ03855.1,GI:309704506	FM180568,E2348C_2674,CAS10222.1,GI:215265814	FN554766,EC042_0846,CBG33674.1,GI:284920612	AP009240,ECSE_2574,BAG78098.1,GI:209913024	
	OID1682	FM180568,E2348C_2675,CAS10223.1,GI:215265815	CP001969,ECOK1_2978,ADE91349.1,jcvi:ECOK1_2978,GI:294492593	CP002167,UM146_03535,ADN70119.1,rtl:UM146_03535,GI:307625815	CP000802,EcHS_A2086,ABV06388.1,tigr:EcHS_A2086,GI:157067133	CP000038,SSON_2733,AAZ89350.1,mgcchina:SSO2733,GI:73856643	CU928163,ECUMN_0906,CAR12115.1,GI:218431238	CP000468,APECO1_3904,ABJ02051.1,vmpmisu:APECO1_3904,GI:115513976	CU928161,ECS88_2869,CAR04120.1,GI:218366368	CP002516,EKO11_3646,ADX52220.1,jgi:EKO11_3646,GI:323379952	CP000800,EcE24377A_1046,ABV17543.1,GI:157077835	FN649414,ETEC_0304,sb19,CBI99808.1,GI:309700514	CP002967,WFL_01330,UF:WFL_01330,AFH09936.1,GI:383403693	FN649414,ETEC_4350,CBJ03856.1,GI:309704507	BA000007,ECs4985,BAB38408.1,GI:13364461	FN554766,EC042_0847,CBG33675.1,GI:284920613	CP002729,UMNK88_320,AEE54972.1,vbsumn:UMNK88_320,GI:332341638	CU928164,ECIAI39_2833,CAR18955.1,GI:218371127	CP002185,ECW_m0275,gp45,ADT73817.1,AIBN:ECW_m0275,GI:315059490	CP000266,SFV_0251,ABF02527.1,mgcchina:SFV_0251,GI:110613860	AP009240,ECSE_2573,BAG78097.1,GI:209913023	CP000243,UTI89_C2967,ABE08423.1,GI:91073542	
OID3294	OID6396	-7.96361
	OID3294	CP000800,EcE24377A_3128,ABV19203.1,GI:157079495	CP001671,ECABU_c30930,ADN47566.1,goetting:ECABU_c30930,GI:307554791	CU928145,EC55989_3335,CAU99385.1,GI:218353366	CU928161,ECS88_3088,CAR04329.1,GI:218366576	CP002797,ECNA114_2858,AEG37694.1,pbluoh:ECNA114_2858,GI:333970889	CP002516,EKO11_0949,ADX49586.1,jgi:EKO11_0949,GI:323377318	CP002185,ECW_m3033,ADT76427.1,AIBN:ECW_m3033,GI:315062100	CP002167,UM146_02470,ADN69915.1,rtl:UM146_02470,GI:307625611	CP000243,UTI89_C3196,ABE08645.1,GI:91073764	AP010958,ECO103_3362,BAI32109.1,GI:257760612	CU651637,LF82_431,CAP77252.1,GI:222034510	CP000468,APECO1_3713,ABJ02245.1,vmpmisu:APECO1_3713,GI:115514170	FN554766,EC042_4529,CBG37351.1,GI:284924250	AE014075,c3391,E.coli:c3391,AAN81836.1,GI:26109633	CP001855,NRG857_13810,ADR28174.1,GI:312947347	CP000247,ECP_2805,ABG70789.1,goetting:ECP2805,GI:110344552	AP009378,ECSF_2610,BAI56150.1,GI:281179820	CP002967,WFL_14800,UF:WFL_14800,AFH12610.1,GI:383406367	CP001969,ECOK1_3198,ADE90300.1,jcvi:ECOK1_3198,GI:294491544	
	OID6396	FN554766,EC042_4528,CBG37350.1,GI:284924249	CP000247,ECP_2804,ABG70788.1,goetting:ECP2804,GI:110344551	CP001855,NRG857_13805,ADR28173.1,GI:312947346	CU928145,EC55989_3336,CAU99387.1,GI:218353367	CP002797,ECNA114_2857,AEG37693.1,pbluoh:ECNA114_2857,GI:333970888	CP001671,ECABU_c30920,ADN47565.1,goetting:ECABU_c30920,GI:307554790	AP010958,ECO103_3361,BAI32108.1,GI:257760611	CU928161,ECS88_3087,CAR04328.1,GI:218366575	AP009378,ECSF_2609,BAI56149.1,GI:281179819	CP000468,APECO1_3714,ABJ02244.1,vmpmisu:APECO1_3714,GI:115514169	CP000243,UTI89_C3194,ABE08643.1,GI:91073762	CP001969,ECOK1_3197,ADE92636.1,jcvi:ECOK1_3197,GI:294493880	CU651637,LF82_430,CAP77251.1,GI:222034509	AE014075,c3389,E.coli:c3389,AAN81834.1,GI:26109631	CP002516,EKO11_0950,ADX49587.1,jgi:EKO11_0950,GI:323377319	CP002167,UM146_02475,ADN69916.1,rtl:UM146_02475,GI:307625612	CP002967,WFL_14795,UF:WFL_14795,AFH12609.1,GI:383406366	CP002185,ECW_m3032,ADT76426.1,AIBN:ECW_m3032,GI:315062099	CP000800,EcE24377A_3127,ABV18571.1,GI:157078863	
OID3656	OID3657	-7.18546
	OID3656	CU928160,ECIAI1_2639,CAQ99477.1,GI:218361877	FM180568,E2348C_2505,CAS10053.1,GI:215265650	FN649414,ETEC_2743,CBJ02248.1,GI:309702917	AP010958,ECO103_3107,BAI31858.1,GI:257760361	CP001846,G2583_3113,ADD57641.1,nkteda:G2583_3113,GI:290763680	
	OID3657	CU928160,ECIAI1_2640,CAQ99478.1,GI:218361878	AP010958,ECO103_3108,BAI31859.1,GI:257760362	CP001846,G2583_3114,ADD57642.1,nkteda:G2583_3114,GI:290763681	FM180568,E2348C_2506,CAS10054.1,GI:215265651	CP000034,SDY_2115,ABB62205.1,mgcchina:SDY2115,GI:81241495	FN649414,ETEC_2744,CBJ02249.1,GI:309702918	
OID8183	OID8184	-9.18109
	OID8183	CP002185,ECW_m0321,lafV,ADT73862.1,AIBN:ECW_m0321,GI:315059535	CP000946,EcolC_3375,ACA78994.1,jgi:EcolC_3375,GI:169756295	AP010960,ECO111_0268,lafV,BAI34257.1,GI:257762762	CU928163,ECUMN_0266,lafV,CAR11481.1,GI:218430615	FN554766,EC042_0261,lafV,CBG33094.1,GI:284920038	CP002797,ECNA114_0226,AEG35048.1,pbluoh:ECNA114_0226,GI:333968243	AP010953,ECO26_0263,lafV,BAI23610.1,GI:257752108	CP000970,EcSMS35_0259,lafV,ACB19242.1,tigr:EcSMS35_0259,GI:170521064	CP002967,WFL_01560,UF:WFL_01560,AFH09982.1,GI:383403739	CP002516,EKO11_3600,ADX52174.1,jgi:EKO11_3600,GI:323379906	
	OID8184	CP002797,ECNA114_0227,AEG35049.1,pbluoh:ECNA114_0227,GI:333968244	CU928163,ECUMN_0267,lfgN,CAR11482.1,GI:218430616	CP002967,WFL_01565,UF:WFL_01565,AFH09983.1,GI:383403740	FN554766,EC042_0262,lfgN,CBG33095.1,GI:284920039	CP000970,EcSMS35_0260,lfgN,ACB19760.1,tigr:EcSMS35_0260,GI:170521582	CP002516,EKO11_3599,ADX52173.1,jgi:EKO11_3599,GI:323379905	CP002185,ECW_m0322,lfgN,ADT73863.1,AIBN:ECW_m0322,GI:315059536	AP010960,ECO111_0269,lfgN,BAI34258.1,GI:257762763	AP010953,ECO26_0264,lfgN,BAI23611.1,GI:257752109	CP000946,EcolC_3374,ACA78993.1,jgi:EcolC_3374,GI:169756294	
OID7676	OID7677	-8.33600
	OID7676	AE005174,Z6046,AAK16962.1,GI:13259592	FM180568,E2348C_1420,CAS08968.1,GI:215264600	CP001368,ECSP_2107,ACT71925.1,gcdmuw:ECSP_2107,GI:254592564	AP010958,ECO103_1206,BAI30044.1,GI:257758547	BA000007,ECs1791,BAB35214.1,GI:13361256	CP001846,G2583_3230,ADD57752.1,nkteda:G2583_3230,GI:290763791	AP010953,ECO26_1499,BAI24800.1,GI:257753298	CP001164,ECH74115_1537,ACI39470.1,tigr:ECH74115_1537,GI:209162037	CP001671,ECABU_c11770,ADN45743.1,goetting:ECABU_c11770,GI:307552968	AE005174,Z1802,AAG55902.1,GI:12514715	CP001164,ECH74115_2248,ACI37319.1,tigr:ECH74115_2248,GI:209159886	AP010953,ECO26_1614,BAI24913.1,GI:257753411	BA000007,ECs1541,BAB34964.1,GI:13361005	AE005174,Z1357,AAG55490.1,GI:12514198	CP002797,ECNA114_1253,AEG36077.1,pbluoh:ECNA114_1253,GI:333969272	AP010953,ECO26_3687,BAI26884.1,GI:257755382	AP010960,ECO111_1743,BAI35654.1,GI:257764159	CU928162,ECED1_1441,CAR07639.2,GI:218426791	BA000007,ECs1970,BAB35393.1,GI:13361435	AP010960,ECO111_1442,BAI35377.1,GI:257763882	AP010958,ECO103_5210,BAI33885.1,GI:257762388	CP001063,SbBS512_E0939,ACD08107.1,tigr:SbBS512_E0939,GI:187428833	AP010958,ECO103_2318,BAI31105.1,GI:257759608	CP001368,ECSP_2710,terS,ACT72507.1,gcdmuw:ECSP_2710,GI:254593146	CP001164,ECH74115_2894,ACI38736.1,tigr:ECH74115_2894,GI:209161303	AE005174,Z3333,AAG57218.2,GI:169822938	CP001368,ECSP_1459,ACT71301.1,gcdmuw:ECSP_1459,GI:254591940	AP010960,ECO111_2023,BAI35901.1,GI:257764406	BA000007,ECs2252,BAB35675.1,GI:13361718	AP010960,ECO111_2415,BAI36279.1,GI:257764784	
	OID7677	CU928162,ECED1_2512,CAR08694.2,GI:218427783	AP010953,ECO26_1216,BAI24528.1,GI:257753026	CP001164,ECH74115_2247,ACI37167.1,tigr:ECH74115_2247,GI:209159734	CP001164,ECH74115_1538,ACI39772.1,tigr:ECH74115_1538,GI:209162339	AE005174,Z6045,AAK16961.1,GI:13259591	CP001671,ECABU_c11780,ADN45744.1,goetting:ECABU_c11780,GI:307552969	BA000007,ECs1792,BAB35215.1,GI:13361257	CP001368,ECSP_1460,ACT71302.1,gcdmuw:ECSP_1460,GI:254591941	CP001164,ECH74115_2893,ACI39429.1,tigr:ECH74115_2893,GI:209161996	AP010960,ECO111_1744,BAI35655.1,GI:257764160	CP001846,G2583_3229,ADD57751.1,nkteda:G2583_3229,GI:290763790	FM180568,E2348C_1421,CAS08969.1,GI:215264601	CP001368,ECSP_2106,ACT71924.1,gcdmuw:ECSP_2106,GI:254592563	BA000007,ECs1971,BAB35394.1,GI:13361436	AP010958,ECO103_5211,BAI33886.1,GI:257762389	AE005174,Z1803,AAG55903.1,GI:12514716	AP010960,ECO111_2022,BAI35900.1,GI:257764405	AP010960,ECO111_1443,BAI35378.1,GI:257763883	AP010953,ECO26_3686,BAI26883.1,GI:257755381	CP001368,ECSP_2709,terL,ACT72506.1,gcdmuw:ECSP_2709,GI:254593145	AP010958,ECO103_1207,BAI30045.1,GI:257758548	BA000007,ECs2251,BAB35674.1,GI:13361717	AP010960,ECO111_2414,BAI36278.1,GI:257764783	CU928162,ECED1_1705,CAR07900.2,GI:218427026	AP010958,ECO103_2317,BAI31104.1,GI:257759607	CU928162,ECED1_1442,CAR07640.2,GI:218426792	CP001063,SbBS512_E0938,ACD07374.1,tigr:SbBS512_E0938,GI:187428100	BA000007,ECs1542,BAB34965.1,GI:13361006	AP010953,ECO26_1500,BAI24801.1,GI:257753299	AE005174,Z3332,AAG57217.1,GI:12516381	AP010953,ECO26_1615,BAI24914.1,GI:257753412	
OID3535	OID3534	-7.96361
	OID3535	CP000819,ECB_04168,sgcQ,ACT41796.1,kribb:ECB_04168,GI:253976125	CU928163,ECUMN_4902,sgcQ,CAR16013.1,GI:218435060	CP001665,ECBD_3736,ACT30728.1,jgi:ECBD_3736,GI:253326126	CP002797,ECNA114_4334,sgcQ,AEG39180.1,pbluoh:ECNA114_4334,GI:333972375	CP001637,EcDH1_3697,ACX41306.1,jgi:EcDH1_3697,GI:260450884	CU928161,ECS88_4914,sgcQ,CAR06060.1,GI:218368244	AP012030,ECDH1ME8569_4160,sgcQ,BAJ46016.1,GI:315138857	AP009378,ECSF_4235,BAI57775.1,GI:281181445	CP001396,BWG_4000,sgcQ,ACR63605.1,nktd:BWG_4000,GI:238861607	AP009048,Y75_p4187,sgcQ,YP_492435.1,GI:388480240	CP000948,ECDH10B_4504,sgcQ,ACB05279.1,ecoli:ECDH10B_4504,GI:169891572	CP001509,ECD_04168,sgcQ,kribb:ECDb_04168,ACT45951.1,GI:253980281	AM946981,B21_04130,sgcQ,CAQ34647.1,GI:242379817	U00096,b4303,sgcQ,AAC77259.1,GI:1790757	
	OID3534	AP012030,ECDH1ME8569_4159,sgcA,BAJ46015.1,GI:315138856	CU928161,ECS88_4913,sgcA,CAR06059.1,GI:218368243	CP002797,ECNA114_4333,sgcA,AEG39179.1,pbluoh:ECNA114_4333,GI:333972374	CP001637,EcDH1_3698,ACX41307.1,jgi:EcDH1_3698,GI:260450885	CU928163,ECUMN_4901,sgcA,CAR16012.1,GI:218435059	AP009048,Y75_p4186,sgcA,YP_492434.1,GI:388480239	AP009378,ECSF_4234,BAI57774.1,GI:281181444	AM946981,B21_04129,sgcA,CAQ34646.1,GI:242379816	CP000819,ECB_04167,sgcA,ACT41795.1,kribb:ECB_04167,GI:253976124	CP001509,ECD_04167,sgcA,kribb:ECDb_04167,ACT45950.1,GI:253980280	CP000948,ECDH10B_4503,sgcA,ACB05278.1,ecoli:ECDH10B_4503,GI:169891571	CP001665,ECBD_3737,ACT30729.1,jgi:ECBD_3737,GI:253326127	CP001396,BWG_3999,sgcA,ACR63607.1,nktd:BWG_3999,GI:238861609	U00096,b4302,sgcA,AAC77258.1,GI:1790755	
OID6243	OID6241	-9.19342
	OID6243	CU651637,LF82_410,CAP77092.1,GI:222034351	FM180568,E2348C_0806,CAS08354.1,GI:215264013	CU928162,ECED1_3104,CAR09270.2,GI:218428342	CP002516,EKO11_3030,ADX51617.1,jgi:EKO11_3030,GI:323379349	CU928161,ECS88_2844,CAR04096.1,GI:218366345	CP000946,EcolC_2788,ACA78416.1,jgi:EcolC_2788,GI:169755717	CP000802,EcHS_A0915,ABV05269.1,tigr:EcHS_A0915,GI:157066014	CP002967,WFL_04445,UF:WFL_04445,AFH10553.1,GI:383404310	CU928163,ECUMN_0968,CAR12177.1,GI:218431299	CP000819,ECB_00822,ACT38504.1,kribb:ECB_00822,GI:253972833	CP002185,ECW_m0913,ADT74420.1,AIBN:ECW_m0913,GI:315060093	CP002729,UMNK88_894,AEE55520.1,vbsumn:UMNK88_894,GI:332342186	AE014075,c0939,E.coli:c0939,AAN79412.1,GI:26107229	
	OID6241	FM180568,E2348C_0804,CAS08352.1,GI:215264011	CP002967,WFL_04430,UF:WFL_04430,AFH10550.1,GI:383404307	AE014075,c0937,E.coli:c0937,AAN79410.1,GI:26107227	CP002185,ECW_m0910,ADT74417.1,AIBN:ECW_m0910,GI:315060090	CU928161,ECS88_2847,fil,CAR04099.1,GI:218366348	CP002729,UMNK88_892,AEE55518.1,vbsumn:UMNK88_892,GI:332342184	CP000946,EcolC_2790,ACA78418.1,jgi:EcolC_2790,GI:169755719	CP002516,EKO11_3033,ADX51620.1,jgi:EKO11_3033,GI:323379352	CP000819,ECB_00820,ACT38502.1,kribb:ECB_00820,GI:253972831	CU651637,LF82_411,CAP77093.1,GI:222034352	
OID9451	OID9453	-8.52498
	OID9451	CP000800,EcE24377A_0985,ABV19829.1,GI:157080121	CP002797,ECNA114_4020,AEG38864.1,pbluoh:ECNA114_4020,GI:333972059	CP002967,WFL_20615,UF:WFL_20615,AFH13765.1,GI:383407522	CP001969,ECOK1_0934,ADE91628.1,jcvi:ECOK1_0934,GI:294492872	CP002185,ECW_m2282,gp81,ADT75721.1,AIBN:ECW_m2282,GI:315061394	CP001368,ECSP_2876,ACT72665.1,gcdmuw:ECSP_2876,GI:254593304	CP002967,WFL_11165,UF:WFL_11165,AFH11891.1,GI:383405648	CP002516,EKO11_1673,ADX50295.1,jgi:EKO11_1673,GI:323378027	CP000970,EcSMS35_4312,ACB15694.1,tigr:EcSMS35_4312,GI:170517516	CP002185,ECW_m4229,gp81',ADT77539.1,AIBN:ECW_m4229,GI:315063212	CP001164,ECH74115_3061,ACI36361.1,tigr:ECH74115_3061,GI:209158928	CP000468,APECO1_4462,ABJ00287.1,vmpmisu:APECO1_4462,GI:115512212	CP000468,APECO1_1185,ABJ01490.1,vmpmisu:APECO1_1185,GI:115513415	CP002516,EKO11_4436,ADX52991.1,jgi:EKO11_4436,GI:323380723	CP000819,ECB_02007,ACT39665.1,kribb:ECB_02007,GI:253973994	
	OID9453	CP002185,ECW_m4227,gpB1,ADT77537.1,AIBN:ECW_m4227,GI:315063210	CP002967,WFL_11175,gpB,UF:WFL_11175,AFH11893.1,GI:383405650	CP002797,ECNA114_4017,AEG38861.1,pbluoh:ECNA114_4017,GI:333972056	CP000800,EcE24377A_0983,ABV18858.1,GI:157079150	CP002516,EKO11_4438,ADX52993.1,jgi:EKO11_4438,GI:323380725	CP001368,ECSP_2878,ACT72667.1,gcdmuw:ECSP_2878,GI:254593306	CU928161,ECS88_2224,CAR03510.1,GI:218365772	CP000468,APECO1_4461,gpB,ABJ00286.1,vmpmisu:APECO1_4461,GI:115512211	CP002967,WFL_20605,UF:WFL_20605,AFH13763.1,GI:383407520	CP002185,ECW_m2284,gpB2,ADT75723.1,AIBN:ECW_m2284,GI:315061396	CP001969,ECOK1_0929,ADE92115.1,jcvi:ECOK1_0929,GI:294493359	CP000819,ECB_02009,ACT39667.1,kribb:ECB_02009,GI:253973996	CP002516,EKO11_1671,ADX50293.1,jgi:EKO11_1671,GI:323378025	CP000970,EcSMS35_4310,ACB16613.1,tigr:EcSMS35_4310,GI:170518435	CP001164,ECH74115_3063,ACI38196.1,tigr:ECH74115_3063,GI:209160763	CP000468,APECO1_1186,gpB,ABJ01491.1,vmpmisu:APECO1_1186,GI:115513416	
OID3649	OID3650	-7.96361
	OID3649	CP001846,G2583_3106,ADD57634.1,nkteda:G2583_3106,GI:290763673	AP010958,ECO103_3100,BAI31851.1,GI:257760354	FM180568,E2348C_2498,CAS10046.1,GI:215265643	FN649414,ETEC_2736,CBJ02241.1,GI:309702910	CU928160,ECIAI1_2632,CAQ99470.1,GI:218361870	
	OID3650	CP001846,G2583_3107,ADD57635.1,nkteda:G2583_3107,GI:290763674	CU928160,ECIAI1_2633,CAQ99471.1,GI:218361871	AP010958,ECO103_3101,BAI31852.1,GI:257760355	FM180568,E2348C_2499,CAS10047.1,GI:215265644	FN649414,ETEC_2737,CBJ02242.1,GI:309702911	
OID5428	OID5427	-9.50646
	OID5428	CP000243,UTI89_C4949,ABE10352.1,GI:91075471	AE005174,Z1635,AAG55750.1,GI:12514524	CP002729,UMNK88_1252,AEE55868.1,vbsumn:UMNK88_1252,GI:332342534	AE014075,c0340,E.coli:c0340,AAN78828.1,GI:26106643	CP000247,ECP_4584,ABG72520.1,goetting:ECP4584,GI:110346283	AP010960,ECO111_1278,BAI35218.1,GI:257763723	CP001164,ECH74115_1375,ACI36748.1,tigr:ECH74115_1375,GI:209159315	FN649414,ETEC_3928,CBJ03435.1,GI:309704088	FN554766,EC042_4521,CBG37343.1,GI:284924242	BA000007,ECs1377,BAB34800.1,GI:13360837	CU928145,EC55989_3344,CAU99399.1,GI:218353374	CP002167,UM146_21970,ADN73718.1,rtl:UM146_21970,GI:307629414	AE005174,Z1195,AAG55340.1,GI:12514006	CP001368,ECSP_1301,ACT71146.1,gcdmuw:ECSP_1301,GI:254591785	FN554766,EC042_3191,CBG36016.1,GI:284922926	CP001671,ECABU_c03020,ADN44907.1,goetting:ECABU_c03020,GI:307552132	CP000970,EcSMS35_4770,ACB15713.1,tigr:EcSMS35_4770,GI:170517535	AP010953,ECO26_1330,BAI24634.1,GI:257753132	
	OID5427	CP001671,ECABU_c11210,ADN45689.1,goetting:ECABU_c11210,GI:307552914	CP001368,ECSP_1300,ACT71145.1,gcdmuw:ECSP_1300,GI:254591784	AP010953,ECO26_1329,BAI24633.1,GI:257753131	CP000243,UTI89_C4950,ABE10353.1,GI:91075472	CP000970,EcSMS35_3195,ACB18827.1,tigr:EcSMS35_3195,GI:170520649	FN554766,EC042_3192,CBG36017.1,GI:284922927	CP000243,UTI89_C1104,ABE06588.1,GI:91071707	CP001671,ECABU_c49150,ADN49293.1,goetting:ECABU_c49150,GI:307556518	AE005174,Z1634,AAG55749.1,GI:12514523	CP000247,ECP_0289,ABG68324.1,goetting:ECP0289,GI:110342087	AE014075,c1235,E.coli:c1235,AAN79692.1,GI:26107509	CP000247,ECP_4585,ABG72521.1,goetting:ECP4585,GI:110346284	CU928145,EC55989_4845,CAV01850.1,GI:218354767	CP000800,EcE24377A_3389,ABV18450.1,GI:157078742	FN649414,ETEC_3933,CBJ03440.1,GI:309704093	CP000970,EcSMS35_4780,ACB16056.1,tigr:EcSMS35_4780,GI:170517878	BA000007,ECs1376,BAB34799.1,GI:13360836	AE005174,Z1194,AAG55339.1,GI:12514005	CP002167,UM146_21975,ADN73719.1,rtl:UM146_21975,GI:307629415	AP010960,ECO111_1277,BAI35217.1,GI:257763722	
OID10575	OID10576	-7.96361
	OID10575	CP001665,ECBD_3732,ACT30724.1,jgi:ECBD_3732,GI:253326122	CP002797,ECNA114_4339,yjhP,AEG39185.1,pbluoh:ECNA114_4339,GI:333972380	CU928163,ECUMN_4906,yjhP,CAR16017.1,GI:218435064	AP009378,ECSF_4240,BAI57780.1,GI:281181450	CP000819,ECB_04172,yjhP,ACT41800.1,kribb:ECB_04172,GI:253976129	AP012030,ECDH1ME8569_4164,yjhP,BAJ46020.1,GI:315138861	AM946981,B21_04134,yjhP,CAQ34651.1,GI:242379821	AP009048,Y75_p4191,yjhP,YP_492439.1,GI:388480244	CP001637,EcDH1_3693,ACX41302.1,jgi:EcDH1_3693,GI:260450880	CP001396,BWG_4004,yjhP,ACR63604.1,nktd:BWG_4004,GI:238861606	CU928161,ECS88_4920,yjhP,CAR06064.1,GI:218368248	U00096,b4306,yjhP,AAC77262.1,GI:1790760	CP000948,ECDH10B_4508,yjhP,ACB05283.1,ecoli:ECDH10B_4508,GI:169891576	AP009240,ECSE_0268,BAG75792.1,GI:209910718	CP001509,ECD_04172,yjhP,kribb:ECDb_04172,ACT45955.1,GI:253980285	
	OID10576	CP001637,EcDH1_3692,ACX41301.1,jgi:EcDH1_3692,GI:260450879	CP002797,ECNA114_4340,yjhQ,AEG39186.1,pbluoh:ECNA114_4340,GI:333972381	CP000948,ECDH10B_4509,yjhQ,ACB05284.1,ecoli:ECDH10B_4509,GI:169891577	CP001396,BWG_4005,yjhQ,ACR63596.1,nktd:BWG_4005,GI:238861598	AP009378,ECSF_4241,BAI57781.1,GI:281181451	CU928161,ECS88_4921,yjhQ,CAR06065.1,GI:218368249	AM946981,B21_04135,yjhQ,CAQ34652.1,GI:242379822	U00096,b4307,yjhQ,AAC77263.1,GI:1790761	CP000819,ECB_04173,yjhQ,ACT41801.1,kribb:ECB_04173,GI:253976130	CP001665,ECBD_3731,ACT30723.1,jgi:ECBD_3731,GI:253326121	AP009048,Y75_p4192,yjhQ,YP_492440.1,GI:388480245	AP012030,ECDH1ME8569_4165,yjhQ,BAJ46021.1,GI:315138862	CP001509,ECD_04173,yjhQ,kribb:ECDb_04173,ACT45956.1,GI:253980286	AP009240,ECSE_0269,BAG75793.1,GI:209910719	CU928163,ECUMN_4907,yjhQ,CAR16018.1,GI:218435065	
OID9704	OID9705	-10.32722
	OID9704	FM180568,E2348C_2747,CAS10295.1,GI:215265886	CU928164,ECIAI39_2673,CAR18796.1,GI:218370969	CP002729,UMNK88_3123,AEE57681.1,vbsumn:UMNK88_3123,GI:332344347	FN649414,ETEC_2630,CBJ02136.1,GI:309702805	CP001969,ECOK1_2820,ADE92609.1,jcvi:ECOK1_2820,GI:294493853	CP002797,ECNA114_4799,AEG39648.1,pbluoh:ECNA114_4799,GI:333972843	CP000468,APECO1_4048,ABJ01904.1,vmpmisu:APECO1_4048,GI:115513829	
	OID9705	CP001969,ECOK1_2821,ADE90591.1,jcvi:ECOK1_2821,GI:294491835	FM180568,E2348C_2748,CAS10296.1,GI:215265887	CP002729,UMNK88_3124,AEE57682.1,vbsumn:UMNK88_3124,GI:332344348	FN649414,ETEC_2631,CBJ02137.1,GI:309702806	CU928164,ECIAI39_2674,CAR18797.1,GI:218370970	CP000468,APECO1_4047,ABJ01905.1,vmpmisu:APECO1_4047,GI:115513830	CP002797,ECNA114_4800,AEG39649.1,pbluoh:ECNA114_4800,GI:333972844	
OID6438	OID6439	-7.96361
	OID6438	CP002185,ECW_m4241,gpM1,ADT77549.1,AIBN:ECW_m4241,GI:315063222	CP001969,ECOK1_0946,ADE92802.1,jcvi:ECOK1_0946,GI:294494046	CP002185,ECW_m2271,gpM2,ADT75710.1,AIBN:ECW_m2271,GI:315061383	CP002967,WFL_11115,gpM,UF:WFL_11115,AFH11882.1,GI:383405639	CP002797,ECNA114_4030,AEG38874.1,pbluoh:ECNA114_4030,GI:333972069	CU928161,ECS88_2211,CAR03497.1,GI:218365761	CP002516,EKO11_1684,ADX50306.1,jgi:EKO11_1684,GI:323378038	CP000970,EcSMS35_4326,ACB15868.1,tigr:EcSMS35_4326,GI:170517690	CP002967,WFL_20680,UF:WFL_20680,AFH13778.1,GI:383407535	CP002516,EKO11_4424,ADX52979.1,jgi:EKO11_4424,GI:323380711	
	OID6439	CP000970,EcSMS35_4327,ACB19896.1,tigr:EcSMS35_4327,GI:170521718	CU928161,ECS88_2210,CAR03496.1,GI:218365760	CP002967,WFL_11110,gpL,UF:WFL_11110,AFH11881.1,GI:383405638	CP002516,EKO11_4423,ADX52978.1,jgi:EKO11_4423,GI:323380710	CP002967,WFL_20685,UF:WFL_20685,AFH13779.1,GI:383407536	CP002185,ECW_m2270,gpL2,ADT75709.1,AIBN:ECW_m2270,GI:315061382	CP002797,ECNA114_4031,AEG38875.1,pbluoh:ECNA114_4031,GI:333972070	CP001969,ECOK1_0947,ADE89931.1,jcvi:ECOK1_0947,GI:294491175	CP002516,EKO11_1685,ADX50307.1,jgi:EKO11_1685,GI:323378039	CP002185,ECW_m4242,gpL1,ADT77550.1,AIBN:ECW_m4242,GI:315063223	
OID3660	OID3657	-8.33600
	OID3660	FM180568,E2348C_2508,CAS10056.1,GI:215265653	AE014073,S0689,ecoli:S0689,AAP16172.1,GI:30040440	FN649414,ETEC_2746,CBJ02251.1,GI:309702920	CP000034,SDY_2116,ABB62206.1,mgcchina:SDY2116,GI:81241496	AE005674,SF0666,mgcchina:SF0000666,AAN42301.1,GI:24050913	AP010958,ECO103_3110,BAI31861.1,GI:257760364	CP001383,SFxv_0734,ADA73032.1,ChinaCDC:SFxv_0734,GI:281600048	CP001846,G2583_3116,ADD57644.1,nkteda:G2583_3116,GI:290763683	CP000266,SFV_0710,ABF02949.1,mgcchina:SFV_0710,GI:110614282	CU928160,ECIAI1_2642,CAQ99480.1,GI:218361880	
	OID3657	CU928160,ECIAI1_2640,CAQ99478.1,GI:218361878	AP010958,ECO103_3108,BAI31859.1,GI:257760362	CP001846,G2583_3114,ADD57642.1,nkteda:G2583_3114,GI:290763681	FM180568,E2348C_2506,CAS10054.1,GI:215265651	CP000034,SDY_2115,ABB62205.1,mgcchina:SDY2115,GI:81241495	FN649414,ETEC_2744,CBJ02249.1,GI:309702918	
OID3533	OID3532	-7.96361
	OID3533	CP001509,ECD_04166,sgcE,kribb:ECDb_04166,ACT45949.1,GI:253980279	CU928163,ECUMN_4900,sgcE,CAR16011.1,GI:218435058	CP001637,EcDH1_3699,ACX41308.1,jgi:EcDH1_3699,GI:260450886	U00096,b4301,sgcE,AAC77257.1,GI:1790754	CP001396,BWG_3998,sgcE,ACR63602.1,nktd:BWG_3998,GI:238861604	CU928161,ECS88_4912,sgcE,CAR06058.1,GI:218368242	CP000948,ECDH10B_4502,sgcE,ACB05277.1,ecoli:ECDH10B_4502,GI:169891570	CP001665,ECBD_3738,ACT30730.1,jgi:ECBD_3738,GI:253326128	AP009048,Y75_p4185,sgcE,YP_492433.1,GI:388480238	CP000819,ECB_04166,sgcE,ACT41794.1,kribb:ECB_04166,GI:253976123	AP012030,ECDH1ME8569_4158,sgcE,BAJ46014.1,GI:315138855	AP009378,ECSF_4233,BAI57773.1,GI:281181443	CP002797,ECNA114_4332,sgcE,AEG39178.1,pbluoh:ECNA114_4332,GI:333972373	AM946981,B21_04128,sgcE,CAQ34645.1,GI:242379815	
	OID3532	CU928161,ECS88_4911,sgcR,CAR06057.1,GI:218368241	CP001396,BWG_3997,sgcR,ACR63600.1,nktd:BWG_3997,GI:238861602	AM946981,B21_04127,sgcR,CAQ34644.1,GI:242379814	CP000819,ECB_04165,sgcR,ACT41793.1,kribb:ECB_04165,GI:253976122	CP001665,ECBD_3739,ACT30731.1,jgi:ECBD_3739,GI:253326129	CU928163,ECUMN_4899,sgcR,CAR16010.1,GI:218435057	CP002797,ECNA114_4331,sgcR,AEG39177.1,pbluoh:ECNA114_4331,GI:333972372	AP009378,ECSF_4232,BAI57772.1,GI:281181442	U00096,b4300,sgcR,AAC77256.1,GI:1790753	CP001509,ECD_04165,sgcR,kribb:ECDb_04165,ACT45948.1,GI:253980278	AP012030,ECDH1ME8569_4157,sgcR,BAJ46013.1,GI:315138854	CP000948,ECDH10B_4501,sgcR,ACB05276.1,ecoli:ECDH10B_4501,GI:169891569	CP001637,EcDH1_3700,ACX41309.1,jgi:EcDH1_3700,GI:260450887	AP009048,Y75_p4184,sgcR,YP_492432.1,GI:388480237	
OID8138	OID7872	-11.43893
	OID8138	CU651637,LF82_136,CAP75491.1,GI:222032752	CP002729,UMNK88_4444,AEE58962.1,vbsumn:UMNK88_4444,GI:332345628	AE005674,SF0225,mgcchina:SF0000225,AAN41887.1,GI:24050445	CP000243,UTI89_C2644,ABE08110.1,GI:91073229	CP000802,EcHS_A0319,ABV04708.1,tigr:EcHS_A0319,GI:157065453	CP000266,SFV_0229,ABF02505.1,mgcchina:SFV_0229,GI:110613838	CP002167,UM146_05030,ADN70411.1,rtl:UM146_05030,GI:307626107	CP001383,SFxv_0237,ADA72571.1,ChinaCDC:SFxv_0237,GI:281599587	CP002185,ECW_m2542,ADT75972.1,AIBN:ECW_m2542,GI:315061645	CU928145,EC55989_2604,gp,CAU98472.1,GI:218352690	CP001855,NRG857_04775,ADR26382.1,GI:312945555	AE014073,S0247,ecoli:S0247,AAP15775.1,GI:30040041	CP002516,EKO11_1412,ADX50041.1,jgi:EKO11_1412,GI:323377773	CP001383,SFxv_0348,ADA72688.1,ChinaCDC:SFxv_0348,GI:281599704	FN554766,EC042_3968,CBG36793.1,GI:284923696	AP010960,ECO111_2669,BAI36520.1,GI:257765025	CU928161,ECS88_2507,CAR03783.1,GI:218366038	CP000468,APECO1_4210,ABJ01744.1,vmpmisu:APECO1_4210,GI:115513669	CP002967,WFL_12450,UF:WFL_12450,AFH12149.1,GI:383405906	CP001671,ECABU_c03610,ADN44965.1,goetting:ECABU_c03610,GI:307552190	AP010953,ECO26_3341,BAI26548.1,GI:257755046	CP002729,UMNK88_2912,AEE57476.1,vbsumn:UMNK88_2912,GI:332344142	CP001969,ECOK1_2639,ADE91022.1,jcvi:ECOK1_2639,GI:294492266	
	OID7872	CU928161,ECS88_2508,CAR03784.1,GI:218366039	CP001969,ECOK1_2640,ADE90106.1,jcvi:ECOK1_2640,GI:294491350	CP001671,ECABU_c03600,ADN44964.1,goetting:ECABU_c03600,GI:307552189	AE005174,Z3615,AAG57478.1,GI:12516717	AP010960,ECO111_2670,BAI36521.1,GI:257765026	CP000266,SFV_0228,ABF02504.1,mgcchina:SFV_0228,GI:110613837	CP001368,ECSP_3301,ACT73076.1,gcdmuw:ECSP_3301,GI:254593715	CP002167,UM146_05025,ADN70410.1,rtl:UM146_05025,GI:307626106	CP001383,SFxv_0347a,ADA72687.1,ChinaCDC:SFxv_0347a,GI:281599703	CP000243,UTI89_C2645,ABE08111.1,GI:91073230	FN554766,EC042_3967,CBG36792.1,GI:284923695	CP000802,EcHS_A0318,ABV04707.1,tigr:EcHS_A0318,GI:157065452	CU651637,LF82_135,CAP75490.1,GI:222032751	AE014073,S0246,ecoli:S0246,AAP15774.1,GI:30040040	AE005674,SF0224,mgcchina:SF0000224,AAN41886.1,GI:24050444	CP000468,APECO1_4209,ABJ01745.1,vmpmisu:APECO1_4209,GI:115513670	AP010953,ECO26_3342,BAI26549.1,GI:257755047	CP001855,NRG857_04770,ADR26381.1,GI:312945554	CP002185,ECW_m2543,ADT75973.1,AIBN:ECW_m2543,GI:315061646	CP002516,EKO11_1411,ADX50040.1,jgi:EKO11_1411,GI:323377772	CP001164,ECH74115_3584,ACI34671.1,tigr:ECH74115_3584,GI:209157238	CP002967,WFL_12455,UF:WFL_12455,AFH12150.1,GI:383405907	CP001846,G2583_2887,ADD57424.1,nkteda:G2583_2887,GI:290763463	CP002729,UMNK88_2913,AEE57477.1,vbsumn:UMNK88_2913,GI:332344143	CU928145,EC55989_2605,CAU98473.1,GI:218352691	BA000007,ECs3233,BAB36656.1,GI:13362703	
OID8205	OID8206	-8.33600
	OID8205	CP002967,WFL_01675,UF:WFL_01675,AFH10005.1,GI:383403762	CP002797,ECNA114_0250,AEG35072.1,pbluoh:ECNA114_0250,GI:333968267	CP002516,EKO11_3577,ADX52151.1,jgi:EKO11_3577,GI:323379883	CP000946,EcolC_3352,ACA78971.1,jgi:EcolC_3352,GI:169756272	CP002185,ECW_m0344,lafS,ADT73885.1,AIBN:ECW_m0344,GI:315059558	CP000970,EcSMS35_0282,lafS,ACB18808.1,tigr:EcSMS35_0282,GI:170520630	CU928163,ECUMN_0291,CAR11506.1,GI:218430640	AP010953,ECO26_0286,lafS,BAI23633.1,GI:257752131	AP010960,ECO111_0292,lafS,BAI34279.1,GI:257762784	FN554766,EC042_0286,lafS,CBG33119.1,GI:284920062	
	OID8206	CU928163,ECUMN_0292,lafT,CAR11507.1,GI:218430641	CP000970,EcSMS35_0283,lafT,ACB16944.1,tigr:EcSMS35_0283,GI:170518766	CP000946,EcolC_3351,ACA78970.1,jgi:EcolC_3351,GI:169756271	CP002797,ECNA114_0251,lafT,AEG35073.1,pbluoh:ECNA114_0251,GI:333968268	AP010960,ECO111_0293,lafT,BAI34280.1,GI:257762785	FN554766,EC042_0287,lafT,CBG33120.1,GI:284920063	CP002967,WFL_01680,motA2,UF:WFL_01680,AFH10006.1,GI:383403763	AP010953,ECO26_0287,lafT,BAI23634.1,GI:257752132	CP000034,SDY_0485,ABB60692.1,mgcchina:SDY0485,GI:81239982	CP002185,ECW_m0345,lafT,ADT73886.1,AIBN:ECW_m0345,GI:315059559	CP002516,EKO11_3576,ADX52150.1,jgi:EKO11_3576,GI:323379882	
OID6395	OID6396	-7.96361
	OID6395	CP002967,WFL_14790,UF:WFL_14790,AFH12608.1,GI:383406365	CP002516,EKO11_0951,ADX49588.1,jgi:EKO11_0951,GI:323377320	CP002167,UM146_02480,ADN69917.1,rtl:UM146_02480,GI:307625613	CP000468,APECO1_3715,ABJ02243.1,vmpmisu:APECO1_3715,GI:115514168	CP000800,EcE24377A_3126,ABV18118.1,GI:157078410	CU651637,LF82_429,CAP77250.1,GI:222034508	AE014075,c3388,E.coli:c3388,AAN81833.1,GI:26109630	CP001671,ECABU_c30910,ADN47564.1,goetting:ECABU_c30910,GI:307554789	CP001969,ECOK1_3196,ADE92028.1,jcvi:ECOK1_3196,GI:294493272	CP000243,UTI89_C3193,ABE08642.1,GI:91073761	CP002185,ECW_m3031,ADT76425.1,AIBN:ECW_m3031,GI:315062098	CP002797,ECNA114_28561,AEG37692.1,pbluoh:ECNA114_28561,GI:333970887	AP009378,ECSF_2608,BAI56148.1,GI:281179818	AP010958,ECO103_3360,BAI32107.1,GI:257760610	CP000247,ECP_2803,ABG70787.1,goetting:ECP2803,GI:110344550	CP001855,NRG857_13800,ADR28172.1,GI:312947345	FN554766,EC042_4527,CBG37349.1,GI:284924248	CU928145,EC55989_3337,CAU99389.1,GI:218353368	CU928161,ECS88_3086,CAR04327.1,GI:218366574	
	OID6396	FN554766,EC042_4528,CBG37350.1,GI:284924249	CP000247,ECP_2804,ABG70788.1,goetting:ECP2804,GI:110344551	CP001855,NRG857_13805,ADR28173.1,GI:312947346	CU928145,EC55989_3336,CAU99387.1,GI:218353367	CP002797,ECNA114_2857,AEG37693.1,pbluoh:ECNA114_2857,GI:333970888	CP001671,ECABU_c30920,ADN47565.1,goetting:ECABU_c30920,GI:307554790	AP010958,ECO103_3361,BAI32108.1,GI:257760611	CU928161,ECS88_3087,CAR04328.1,GI:218366575	AP009378,ECSF_2609,BAI56149.1,GI:281179819	CP000468,APECO1_3714,ABJ02244.1,vmpmisu:APECO1_3714,GI:115514169	CP000243,UTI89_C3194,ABE08643.1,GI:91073762	CP001969,ECOK1_3197,ADE92636.1,jcvi:ECOK1_3197,GI:294493880	CU651637,LF82_430,CAP77251.1,GI:222034509	AE014075,c3389,E.coli:c3389,AAN81834.1,GI:26109631	CP002516,EKO11_0950,ADX49587.1,jgi:EKO11_0950,GI:323377319	CP002167,UM146_02475,ADN69916.1,rtl:UM146_02475,GI:307625612	CP002967,WFL_14795,UF:WFL_14795,AFH12609.1,GI:383406366	CP002185,ECW_m3032,ADT76426.1,AIBN:ECW_m3032,GI:315062099	CP000800,EcE24377A_3127,ABV18571.1,GI:157078863	
OID3346	OID235	-10.32722
	OID3346	BA000007,ECs0374,BAB33797.1,GI:13359831	AE005174,Z0415,AAG54669.1,GI:12513145	CP000243,UTI89_C0355,ABE05856.1,GI:91070975	CU928163,ECUMN_0364,CAR11579.1,GI:218430707	CU928164,ECIAI39_0360,CAR16500.1,GI:218368756	CP001969,ECOK1_0319,ADE91445.1,jcvi:ECOK1_0319,GI:294492689	CU928145,EC55989_0328,CAU96205.1,GI:218350517	AP010953,ECO26_0360,BAI23704.1,GI:257752202	CP001368,ECSP_0383,ACT70262.1,gcdmuw:ECSP_0383,GI:254590901	CU928161,ECS88_0334,CAR01685.1,GI:218364020	CU928162,ECED1_0355,CAR06566.1,GI:218425762	CP001846,G2583_0431,ADD55062.1,nkteda:G2583_0431,GI:290761101	AP010960,ECO111_0360,BAI34345.1,GI:257762850	CP002185,ECW_m0400,ADT73936.1,AIBN:ECW_m0400,GI:315059609	CP002167,UM146_15675,ADN72494.1,rtl:UM146_15675,GI:307628190	AP009240,ECSE_0346,BAG75870.1,GI:209910796	AP010958,ECO103_0303,BAI29173.1,GI:257757676	CP001164,ECH74115_0392,ACI37688.1,tigr:ECH74115_0392,GI:209160255	CU928160,ECIAI1_0323,CAQ97197.1,GI:218359656	CP000802,EcHS_A0386,ABV04774.1,tigr:EcHS_A0386,GI:157065519	CP002967,WFL_01965,UF:WFL_01965,AFH10064.1,GI:383403821	CP000468,APECO1_1665,ABI99804.1,vmpmisu:APECO1_1665,GI:115511730	CP000800,EcE24377A_0345,ABV18289.1,GI:157078581	CP002516,EKO11_3519,ADX52095.1,jgi:EKO11_3519,GI:323379827	
	OID235	CP001164,ECH74115_0390,ACI38846.1,tigr:ECH74115_0390,GI:209161413	CP001969,ECOK1_0318,ADE90632.1,jcvi:ECOK1_0318,GI:294491876	AP010953,ECO26_0359,BAI23703.1,GI:257752201	CP000243,UTI89_C0354,ABE05855.1,GI:91070974	CU928164,ECIAI39_0362,CAR16502.1,GI:218368758	CP002185,ECW_m0399,ADT73935.1,AIBN:ECW_m0399,GI:315059608	CP001368,ECSP_0381,ACT70260.1,gcdmuw:ECSP_0381,GI:254590899	CP000468,APECO1_1666,ABI99803.1,vmpmisu:APECO1_1666,GI:115511729	AP009240,ECSE_0345,BAG75869.1,GI:209910795	CP000802,EcHS_A0385,ABV04773.1,tigr:EcHS_A0385,GI:157065518	AP010958,ECO103_0302,BAI29172.1,GI:257757675	AE005174,Z0414,AAG54668.1,GI:12513144	AP010960,ECO111_0359,BAI34344.1,GI:257762849	CP002967,WFL_01960,UF:WFL_01960,AFH10063.1,GI:383403820	CU928162,ECED1_0354,CAR06565.1,GI:218425761	CP001846,G2583_0430,ADD55061.1,nkteda:G2583_0430,GI:290761100	CP002516,EKO11_3520,ADX52096.1,jgi:EKO11_3520,GI:323379828	CP000800,EcE24377A_0343,ABV19152.1,GI:157079444	CU928160,ECIAI1_0322,CAQ97196.1,GI:218359655	CU928145,EC55989_0327,CAU96204.1,GI:218350516	CP002167,UM146_15680,ADN72495.1,rtl:UM146_15680,GI:307628191	CU928163,ECUMN_0363,CAR11578.1,GI:218430706	CU928161,ECS88_0333,CAR01684.1,GI:218364019	
OID7683	OID7681	-7.80871
	OID7683	CP001063,SbBS512_E0931,ACD07102.1,tigr:SbBS512_E0931,GI:187427828	AP010960,ECO111_2015,BAI35893.1,GI:257764398	CU928162,ECED1_2505,CAR08687.2,GI:218427776	BA000007,ECs1547,BAB34970.1,GI:13361011	AE005174,Z6039,AAK16955.1,GI:13259585	CP001164,ECH74115_1544,ACI38231.1,tigr:ECH74115_1544,GI:209160798	AP010953,ECO26_1507,BAI24808.1,GI:257753306	CP001164,ECH74115_2242,ACI34987.1,tigr:ECH74115_2242,GI:209157554	AE005174,Z3325,AAG57211.1,GI:12516375	AP010953,ECO26_1622,BAI24921.1,GI:257753419	BA000007,ECs1798,BAB35221.1,GI:13361263	CU928162,ECED1_1449,CAR07647.2,GI:218426799	AP010960,ECO111_4902,BAI38641.1,GI:257767146	BA000007,ECs2245,BAB35668.1,GI:13361711	CP002797,ECNA114_1259,AEG36084.1,pbluoh:ECNA114_1259,GI:333969279	AP010953,ECO26_1223,BAI24535.1,GI:257753033	AE005174,Z1368,AAG55501.1,GI:12514212	AP010958,ECO103_5218,BAI33893.1,GI:257762396	CP001969,ECOK1_2105,ADE92546.1,jcvi:ECOK1_2105,GI:294493790	AP010960,ECO111_1750,BAI35661.1,GI:257764166	CP001671,ECABU_c11840,ADN45750.1,goetting:ECABU_c11840,GI:307552975	CP001368,ECSP_2704,ACT72501.1,gcdmuw:ECSP_2704,GI:254593140	AP010960,ECO111_2407,BAI36271.1,GI:257764776	FN554766,EC042_2144,CBG34970.1,GI:284921895	CP001846,G2583_3222,ADD57744.1,nkteda:G2583_3222,GI:290763783	CP001846,G2583_1574,ADD56156.1,nkteda:G2583_1574,GI:290762195	FM180568,E2348C_1427,CAS08975.1,GI:215264607	AE005174,Z1809,AAG55909.1,GI:12514725	AP010960,ECO111_1450,BAI35385.1,GI:257763890	CP002729,UMNK88_3289,AEE57839.1,vbsumn:UMNK88_3289,GI:332344505	CP001164,ECH74115_2888,ACI35016.1,tigr:ECH74115_2888,GI:209157583	CP000468,APECO1_1019,ABJ01324.1,vmpmisu:APECO1_1019,GI:115513249	CP001368,ECSP_1465,ACT71307.1,gcdmuw:ECSP_1465,GI:254591946	AP010958,ECO103_2309,BAI31098.1,GI:257759601	CP001368,ECSP_2101,ACT71919.1,gcdmuw:ECSP_2101,GI:254592558	CP001164,ECH74115_2178,ACI38031.1,tigr:ECH74115_2178,GI:209160598	AP010958,ECO103_1215,BAI30051.1,GI:257758554	BA000007,ECs1978,BAB35401.1,GI:13361443	CP001368,ECSP_2048,ACT71869.1,gcdmuw:ECSP_2048,GI:254592508	AP010953,ECO26_3679,BAI26876.1,GI:257755374	CU928162,ECED1_1698,CAR07893.2,GI:218427019	
	OID7681	CP001164,ECH74115_1542,ACI37937.1,tigr:ECH74115_1542,GI:209160504	CU928162,ECED1_2507,CAR08689.2,GI:218427778	CP001164,ECH74115_2180,ACI37553.1,tigr:ECH74115_2180,GI:209160120	CU928162,ECED1_1700,CAR07895.2,GI:218427021	CP001368,ECSP_2706,ACT72503.1,gcdmuw:ECSP_2706,GI:254593142	AP010960,ECO111_2409,BAI36273.1,GI:257764778	CP001063,SbBS512_E0933,ACD06552.1,tigr:SbBS512_E0933,GI:187427278	CU928162,ECED1_1447,CAR07645.2,GI:218426797	CP001846,G2583_3224,ADD57746.1,nkteda:G2583_3224,GI:290763785	AP010958,ECO103_5216,BAI33891.1,GI:257762394	AP010953,ECO26_1221,BAI24533.1,GI:257753031	BA000007,ECs1976,BAB35399.1,GI:13361441	CP001368,ECSP_2103,ACT71921.1,gcdmuw:ECSP_2103,GI:254592560	AP010960,ECO111_2017,BAI35895.1,GI:257764400	BA000007,ECs1545,BAB34968.1,GI:13361009	AE005174,Z1901,AAG55994.1,GI:12514831	BA000007,ECs2247,BAB35670.1,GI:13361713	AP010960,ECO111_4900,BAI38639.1,GI:257767144	AE005174,Z3327,AAG57213.1,GI:12516377	CP001164,ECH74115_2890,ACI37387.1,tigr:ECH74115_2890,GI:209159954	CP001368,ECSP_1463,ACT71305.1,gcdmuw:ECSP_1463,GI:254591944	CP001368,ECSP_2050,ACT71871.1,gcdmuw:ECSP_2050,GI:254592510	AE005174,Z1366,AAG55499.1,GI:12514207	FM180568,E2348C_1425,CAS08973.1,GI:215264605	BA000007,ECs1796,BAB35219.1,GI:13361261	AE005174,Z6041,AAK16957.1,GI:13259587	AP010960,ECO111_1748,BAI35659.1,GI:257764164	AP010953,ECO26_1620,BAI24919.1,GI:257753417	AP010953,ECO26_3681,BAI26878.1,GI:257755376	AP010960,ECO111_1448,BAI35383.1,GI:257763888	AE005174,Z1807,AAG55907.1,GI:12514720	CP002797,ECNA114_1257,AEG36082.1,pbluoh:ECNA114_1257,GI:333969277	CP001671,ECABU_c11820,ADN45748.1,goetting:ECABU_c11820,GI:307552973	CP001846,G2583_1572,ADD56154.1,nkteda:G2583_1572,GI:290762193	CP001164,ECH74115_2244,ACI38074.1,tigr:ECH74115_2244,GI:209160641	AP010958,ECO103_2311,BAI31100.1,GI:257759603	AP010953,ECO26_1505,BAI24806.1,GI:257753304	AP010958,ECO103_1213,BAI30049.1,GI:257758552	
OID5714	OID5716	-7.87574
	OID5714	CP000243,UTI89_C5105,ABE10505.1,GI:91075624	FN649414,ETEC_0279,CBI99783.1,GI:309700489	CU928161,ECS88_5013,CAR06154.1,GI:218368335	CP001063,SbBS512_E2154,ACD06845.1,tigr:SbBS512_E2154,GI:187427571	CP001969,ECOK1_0529,ADE88989.1,jcvi:ECOK1_0529,GI:294490233	CP001969,ECOK1_4903,ADE91085.1,jcvi:ECOK1_4903,GI:294492329	CU928164,ECIAI39_4866,CAR20962.1,GI:218373070	AP010953,ECO26_3697,BAI26894.1,GI:257755392	FN649414,ETEC_4324,CBJ03830.1,GI:309704481	CP002729,UMNK88_291,AEE54943.1,vbsumn:UMNK88_291,GI:332341609	CP000243,UTI89_C2995,ABE08451.1,GI:91073570	CP001969,ECOK1_3006,ADE89285.1,jcvi:ECOK1_3006,GI:294490529	CU928163,ECUMN_0876,CAR12085.1,GI:218431208	AP010958,ECO103_0525,BAI29392.1,GI:257757895	AE014075,c3188,E.coli:c3188,AAN81640.1,GI:26109437	CP002167,UM146_03395,ADN70093.1,rtl:UM146_03395,GI:307625789	CP000468,APECO1_3881,ABJ02074.1,vmpmisu:APECO1_3881,GI:115513999	CU928161,ECS88_2898,CAR04148.1,GI:218366396	
	OID5716	CP000468,APECO1_2039,ABJ03899.1,vmpmisu:APECO1_2039,GI:115515824	CP000468,APECO1_3879,ABJ02076.1,vmpmisu:APECO1_3879,GI:115514001	AP010958,ECO103_0523,BAI29390.1,GI:257757893	CU928164,ECIAI39_4864,CAR20960.1,GI:218373068	FN649414,ETEC_4322,lexA,CBJ03828.1,GI:309704479	CP002729,UMNK88_289,AEE54941.1,vbsumn:UMNK88_289,GI:332341607	AP010953,ECO26_3699,BAI26896.1,GI:257755394	CP001969,ECOK1_3008,lexA,ADE92379.1,jcvi:ECOK1_3008,GI:294493623	CP000243,UTI89_C2997,ABE08453.1,GI:91073572	CP002167,UM146_03385,ADN70091.1,rtl:UM146_03385,GI:307625787	CU928161,ECS88_0549,CAR01894.1,GI:218364228	CU928163,ECUMN_0874,CAR12083.1,GI:218431206	CP000243,UTI89_C5103,ABE10503.1,GI:91075622	CU928161,ECS88_2900,CAR04150.1,GI:218366398	FN649414,ETEC_0277D,CBI99781.1,GI:309700487	CP001846,G2583_5191,ADD59602.1,nkteda:G2583_5191,GI:290765641	CP001969,ECOK1_0527,lexA,ADE92102.1,jcvi:ECOK1_0527,GI:294493346	CU928161,ECS88_5011,CAR06152.1,GI:218368333	CP001969,ECOK1_4901,lexA,ADE92155.1,jcvi:ECOK1_4901,GI:294493399	CU928162,ECED1_2116,CAR08307.2,GI:218427410	AE014075,c3190,E.coli:c3190,AAN81642.1,GI:26109439	
OID8193	OID8194	-9.18109
	OID8193	CU928163,ECUMN_0276,lfgH,CAR11491.1,GI:218430625	CP000970,EcSMS35_0269,lfgH,ACB18365.1,tigr:EcSMS35_0269,GI:170520187	AP010953,ECO26_0273,lfgH,BAI23620.1,GI:257752118	CP002967,WFL_01610,flgH2,UF:WFL_01610,AFH09992.1,GI:383403749	FN554766,EC042_0271,lfgH,CBG33104.1,GI:284920047	CP002797,ECNA114_0237,flgH1,AEG35059.1,pbluoh:ECNA114_0237,GI:333968254	AP010960,ECO111_0278,lfgH,BAI34267.1,GI:257762772	CP002185,ECW_m0331,lfgH,ADT73872.1,AIBN:ECW_m0331,GI:315059545	CP000946,EcolC_3365,ACA78984.1,jgi:EcolC_3365,GI:169756285	CP002516,EKO11_3590,ADX52164.1,jgi:EKO11_3590,GI:323379896	
	OID8194	CP002967,WFL_01615,flgI2,UF:WFL_01615,AFH09993.1,GI:383403750	CU928163,ECUMN_0277,lfgI,CAR11492.1,GI:218430626	CP000946,EcolC_3364,ACA78983.1,jgi:EcolC_3364,GI:169756284	AP010953,ECO26_0274,lfgI,BAI23621.1,GI:257752119	AP010960,ECO111_0279,lfgI,BAI34268.1,GI:257762773	CP002516,EKO11_3589,ADX52163.1,jgi:EKO11_3589,GI:323379895	FN554766,EC042_0272,lfgI,CBG33105.1,GI:284920048	CP002797,ECNA114_0238,flgI2,AEG35060.1,pbluoh:ECNA114_0238,GI:333968255	CP000970,EcSMS35_0270,lfgI,ACB19893.1,tigr:EcSMS35_0270,GI:170521715	CP002185,ECW_m0332,lfgI,ADT73873.1,AIBN:ECW_m0332,GI:315059546	
OID7671	OID7675	-7.18546
	OID7671	CP001164,ECH74115_1533,ACI34528.1,tigr:ECH74115_1533,GI:209157095	FM180568,E2348C_1417,CAS08965.1,GI:215264597	BA000007,ECs1536,BAB34959.1,GI:13361000	AP010958,ECO103_1202,BAI30040.1,GI:257758543	CP001671,ECABU_c11740,ADN45740.1,goetting:ECABU_c11740,GI:307552965	CU928162,ECED1_2104,CAR08296.2,GI:218427399	CP002797,ECNA114_1251,AEG36075.1,pbluoh:ECNA114_1251,GI:333969270	AP010953,ECO26_1493,BAI24794.1,GI:257753292	CU928162,ECED1_1435,CAR07634.1,GI:218426786	CP001368,ECSP_1455,ACT71297.1,gcdmuw:ECSP_1455,GI:254591936	CU928162,ECED1_1032,CAR07234.1,GI:218426408	CP001846,G2583_2454,ADD57013.1,nkteda:G2583_2454,GI:290763052	
	OID7675	CP001368,ECSP_2108,ACT71926.1,gcdmuw:ECSP_2108,GI:254592565	AP010953,ECO26_1613,BAI24912.1,GI:257753410	AP010960,ECO111_2416,BAI36280.1,GI:257764785	AP010958,ECO103_5209,BAI33884.1,GI:257762387	CP001368,ECSP_2712,ACT72509.1,gcdmuw:ECSP_2712,GI:254593148	CP001164,ECH74115_2249,ACI39086.1,tigr:ECH74115_2249,GI:209161653	AP010953,ECO26_1497,BAI24798.1,GI:257753296	AP010960,ECO111_1441,BAI35376.1,GI:257763881	BA000007,ECs1540,BAB34963.1,GI:13361004	BA000007,ECs1968,BAB35391.1,GI:13361433	CP001164,ECH74115_2895,ACI35603.1,tigr:ECH74115_2895,GI:209158170	CP001671,ECABU_c11760,ADN45742.1,goetting:ECABU_c11760,GI:307552967	CU928162,ECED1_2514,CAR08696.2,GI:218427785	AP010958,ECO103_2319,BAI31106.1,GI:257759609	AP010953,ECO26_3688,BAI26885.1,GI:257755383	FM180568,E2348C_1419,CAS08967.1,GI:215264599	CU928162,ECED1_1440,CAR07638.2,GI:218426790	CU928162,ECED1_1707,CAR07902.2,GI:218427028	AP010953,ECO26_1214,BAI24526.1,GI:257753024	CP001846,G2583_3231,ADD57753.1,nkteda:G2583_3231,GI:290763792	AE005174,Z1800,AAG55901.1,GI:12514714	AP010958,ECO103_1205,BAI30043.1,GI:257758546	BA000007,ECs2254,BAB35677.1,GI:13361720	BA000007,ECs1789,BAB35212.1,GI:13361254	AP010960,ECO111_1742,BAI35653.1,GI:257764158	
OID6246	OID6248	-10.69857
	OID6246	CU651637,LF82_398,CAP77080.1,GI:222034339	CU928164,ECIAI39_1809,CAR17940.1,GI:218370150	CU928162,ECED1_3083,CAR09249.2,GI:218428323	CP002516,EKO11_3015,ADX51602.1,jgi:EKO11_3015,GI:323379334	FM180568,E2348C_0823,CAS08371.1,GI:215264030	AE014075,c0956,E.coli:c0956,AAN79429.1,GI:26107246	CU928161,ECS88_2829,CAR04081.1,GI:218366330	CP002967,WFL_04520,UF:WFL_04520,AFH10568.1,GI:383404325	CP000802,EcHS_A0930,ABV05284.1,tigr:EcHS_A0930,GI:157066029	CP002729,UMNK88_914,AEE55540.1,vbsumn:UMNK88_914,GI:332342206	CP000036,SBO_0764,nucE,ABB65437.1,mgcchina:SBO0764,GI:81244729	CP002185,ECW_m0928,ADT74435.1,AIBN:ECW_m0928,GI:315060108	CP000946,EcolC_2771,ACA78399.1,jgi:EcolC_2771,GI:169755700	
	OID6248	CP000036,SBO_0766,ABB65439.1,mgcchina:SBO0766,GI:81244731	CP002185,ECW_m0930,ADT74437.1,AIBN:ECW_m0930,GI:315060110	CP002967,WFL_04530,UF:WFL_04530,AFH10570.1,GI:383404327	CU928161,ECS88_2827,CAR04079.1,GI:218366328	AE014075,c0958,E.coli:c0958,AAN79431.1,GI:26107248	CP002729,UMNK88_916,AEE55542.1,vbsumn:UMNK88_916,GI:332342208	CU928164,ECIAI39_1807,CAR17938.1,GI:218370148	CP000802,EcHS_A0932,ABV05286.1,tigr:EcHS_A0932,GI:157066031	FM180568,E2348C_0825,CAS08373.1,GI:215264032	CP002516,EKO11_3013,ADX51600.1,jgi:EKO11_3013,GI:323379332	CU928162,ECED1_3081,CAR09247.2,GI:218428321	
OID3643	OID3642	-7.96361
	OID3643	CU928160,ECIAI1_2625,CAQ99463.1,GI:218361863	FM180568,E2348C_2490,CAS10038.1,GI:215265635	AP010958,ECO103_3092,BAI31843.1,GI:257760346	CP001846,G2583_3100,ADD57628.1,nkteda:G2583_3100,GI:290763667	FN649414,ETEC_2728,CBJ02233.1,GI:309702902	
	OID3642	FM180568,E2348C_2489,CAS10037.1,GI:215265634	CU928160,ECIAI1_2624,CAQ99462.1,GI:218361862	CP001846,G2583_3099,ADD57627.1,nkteda:G2583_3099,GI:290763666	FN649414,ETEC_2727,CBJ02232.1,GI:309702901	AP010958,ECO103_3091,BAI31842.1,GI:257760345	
OID3255	OID3256	-7.96361
	OID3255	CU651637,LF82_333,CAP76504.1,GI:222033763	CU928163,ECUMN_2337,PduD,CAR13525.1,GI:218432631	FM180568,E2348C_2133,pduD,CAS09681.1,GI:215265286	CP000800,EcE24377A_2282,pduD,ABV17223.1,GI:157077515	CP001855,NRG857_10165,ADR27448.1,GI:312946621	CP000038,SSON_2061,pduD,AAZ88717.1,mgcchina:SSO2061,GI:73856010	
	OID3256	CP000800,EcE24377A_2283,pduE,ABV17792.1,GI:157078084	FM180568,E2348C_2134,pduE,CAS09682.1,GI:215265287	CP001855,NRG857_10170,ADR27449.1,GI:312946622	CP000038,SSON_2062,pduE,AAZ88718.1,mgcchina:SSO2062,GI:73856011	CU928163,ECUMN_2338,pduE,CAR13526.1,GI:218432632	CU651637,LF82_334,CAP76505.1,GI:222033764	
OID7687	OID7685	-9.10903
	OID7687	CP001368,ECSP_2097,ACT71915.1,gcdmuw:ECSP_2097,GI:254592554	CU928162,ECED1_1453,CAR07651.2,GI:218426803	FM180568,E2348C_1431,CAS08979.1,GI:215264611	CP001969,ECOK1_2101,ADE91548.1,jcvi:ECOK1_2101,GI:294492792	CP001063,SbBS512_E1085,ACD07854.1,tigr:SbBS512_E1085,GI:187428580	CP001164,ECH74115_1548,ACI39050.1,tigr:ECH74115_1548,GI:209161617	CP000970,EcSMS35_1197,ACB18316.1,tigr:EcSMS35_1197,GI:170520138	AP010960,ECO111_2011,BAI35889.1,GI:257764394	CP001846,G2583_1578,ADD56160.1,nkteda:G2583_1578,GI:290762199	AP010953,ECO26_1511,BAI24812.1,GI:257753310	BA000007,ECs2241,BAB35664.1,GI:13361707	AP010958,ECO103_5222,BAI33897.1,GI:257762400	CP001671,ECABU_c11880,ADN45754.1,goetting:ECABU_c11880,GI:307552979	AE005174,Z1372,AAG55505.1,GI:12514216	CP001368,ECSP_2700,ACT72497.1,gcdmuw:ECSP_2700,GI:254593136	BA000007,ECs1551,BAB34974.1,GI:13361015	AP010958,ECO103_2305,BAI31094.1,GI:257759597	BA000007,ECs1982,BAB35405.1,GI:13361447	AE005174,Z1813,AAG55913.1,GI:12514729	AP010960,ECO111_1754,BAI35665.1,GI:257764170	CP001846,G2583_3218,ADD57740.1,nkteda:G2583_3218,GI:290763779	AP010953,ECO26_1626,BAI24925.1,GI:257753423	CP002797,ECNA114_1282,AEG36107.1,pbluoh:ECNA114_1282,GI:333969302	AE005174,Z6035,AAK16951.1,GI:13259581	CP002729,UMNK88_1440,AEE56048.1,vbsumn:UMNK88_1440,GI:332342714	AP010960,ECO111_1454,BAI35389.1,GI:257763894	AE005174,Z3319,AAG57207.1,GI:12516371	AP010953,ECO26_3675,BAI26872.1,GI:257755370	AP010960,ECO111_4906,BAI38645.1,GI:257767150	AP010953,ECO26_1227,BAI24539.1,GI:257753037	
	OID7685	BA000007,ECs2243,BAB35666.1,GI:13361709	AP010953,ECO26_3677,BAI26874.1,GI:257755372	AP010958,ECO103_5220,BAI33895.1,GI:257762398	AP010960,ECO111_1752,BAI35663.1,GI:257764168	CP001164,ECH74115_2176,ACI34668.1,tigr:ECH74115_2176,GI:209157235	CP000468,APECO1_1017,gp14,ABJ01322.1,vmpmisu:APECO1_1017,GI:115513247	AE005174,Z1811,AAG55911.1,GI:12514727	AE005174,Z1370,AAG55503.1,GI:12514214	CP001846,G2583_1576,ADD56158.1,nkteda:G2583_1576,GI:290762197	AP010958,ECO103_2307,BAI31096.1,GI:257759599	CU928162,ECED1_1451,CAR07649.2,GI:218426801	CP002797,ECNA114_1261,AEG36086.1,pbluoh:ECNA114_1261,GI:333969281	CP001368,ECSP_2702,ACT72499.1,gcdmuw:ECSP_2702,GI:254593138	AE005174,Z3322,AAG57209.1,GI:12516373	CP001164,ECH74115_2886,ACI36049.1,tigr:ECH74115_2886,GI:209158616	BA000007,ECs1800,BAB35223.1,GI:13361265	AP010960,ECO111_2013,BAI35891.1,GI:257764396	BA000007,ECs1549,BAB34972.1,GI:13361013	CU928162,ECED1_1696,CAR07891.2,GI:218427017	CP002797,ECNA114_1280,AEG36105.1,pbluoh:ECNA114_1280,GI:333969300	AP010953,ECO26_1624,BAI24923.1,GI:257753421	CP001969,ECOK1_2103,ADE89468.1,jcvi:ECOK1_2103,GI:294490712	AP010953,ECO26_1509,BAI24810.1,GI:257753308	CP001368,ECSP_2099,ACT71917.1,gcdmuw:ECSP_2099,GI:254592556	CU928162,ECED1_2503,CAR08685.2,GI:218427774	CP001368,ECSP_1467,ACT71309.1,gcdmuw:ECSP_1467,GI:254591948	AP010960,ECO111_1452,BAI35387.1,GI:257763892	CP001063,SbBS512_E1083,ACD06631.1,tigr:SbBS512_E1083,GI:187427357	CP001846,G2583_3220,ADD57742.1,nkteda:G2583_3220,GI:290763781	CP002729,UMNK88_1438,AEE56046.1,vbsumn:UMNK88_1438,GI:332342712	AP010960,ECO111_2405,BAI36269.1,GI:257764774	AE005174,Z6037,AAK16953.1,GI:13259583	CP001671,ECABU_c11860,ADN45752.1,goetting:ECABU_c11860,GI:307552977	CP000036,SBO_1206,ABB65841.1,mgcchina:SBO1206,GI:81245133	FM180568,E2348C_1429,CAS08977.1,GI:215264609	CP000970,EcSMS35_1195,ACB18633.1,tigr:EcSMS35_1195,GI:170520455	AP010958,ECO103_1217,BAI30053.1,GI:257758556	FN554766,EC042_2142,CBG34968.1,GI:284921893	
OID4990	OID9709	-10.32722
	OID4990	FM180568,E2348C_2752,CAS10300.1,GI:215265891	CP002797,ECNA114_4804,AEG39653.1,pbluoh:ECNA114_4804,GI:333972848	CP002729,UMNK88_3128,AEE57686.1,vbsumn:UMNK88_3128,GI:332344352	CP001969,ECOK1_2825,ADE89684.1,jcvi:ECOK1_2825,GI:294490928	CU928164,ECIAI39_2678,CAR18801.1,GI:218370974	CP000468,APECO1_4043,ABJ01909.1,vmpmisu:APECO1_4043,GI:115513834	FN649414,ETEC_2635,CBJ02141.1,GI:309702810	
	OID9709	CP000468,APECO1_4042,ABJ01910.1,vmpmisu:APECO1_4042,GI:115513835	FM180568,E2348C_2754,CAS10302.1,GI:215265893	CP002797,ECNA114_4805,AEG39654.1,pbluoh:ECNA114_4805,GI:333972849	CU928164,ECIAI39_2679,CAR18802.1,GI:218370975	FN649414,ETEC_2636,CBJ02142.1,GI:309702811	CP001969,ECOK1_2826,ADE90187.1,jcvi:ECOK1_2826,GI:294491431	CP002729,UMNK88_3129,AEE57687.1,vbsumn:UMNK88_3129,GI:332344353	
OID8143	OID8213	-9.19342
	OID8143	CP000038,SSON_4459,fecE,AAZ90936.1,mgcchina:SSO4459,GI:73858229	CP001671,ECABU_c48990,fecE,ADN49277.1,goetting:ECABU_c48990,GI:307556502	AP009048,Y75_p4170,fecE,YP_492419.1,GI:388480224	FN554766,EC042_4776,fecE,CBG37598.1,GI:284924468	CP002729,UMNK88_5225,AEE59691.1,vbsumn:UMNK88_5225,GI:332346357	CP001396,BWG_3984,fecE,ACR63572.1,nktd:BWG_3984,GI:238861574	CU928164,ECIAI39_4765,fecE,CAR20862.1,GI:218372979	AP010953,ECO26_5455,BAI28586.1,GI:257757084	CP000800,EcE24377A_4864,fecE,ABV17843.1,GI:157078135	CP000948,ECDH10B_4485,fecE,ACB05263.1,ecoli:ECDH10B_4485,GI:169891556	CU928163,ECUMN_4855,fecE,CAR15967.1,GI:218435016	CP000946,EcolC_0739,ACA76412.1,jgi:EcolC_0739,GI:169753713	AP012030,ECDH1ME8569_4142,fecE,BAJ45998.1,GI:315138839	CU928145,EC55989_4959,fecE,CAV02039.1,GI:218354871	FN649414,ETEC_3166,CBJ02666.1,GI:309703330	CP000819,ECB_04153,fecE,ACT41782.1,kribb:ECB_04153,GI:253976111	CP001509,ECD_04153,fecE,kribb:ECDb_04153,ACT45937.1,GI:253980267	U00096,b4287,fecE,AAC77243.1,GI:1790739	CP002797,ECNA114_2549,fecE,AEG37384.1,pbluoh:ECNA114_2549,GI:333970579	CU928162,ECED1_5151,fecE,CAV18101.1,GI:218430240	CP000034,SDY_4293,fecE,ABB64191.1,mgcchina:SDY4293,GI:81243481	CP001637,EcDH1_3713,ACX41321.1,jgi:EcDH1_3713,GI:260450899	CP001665,ECBD_3751,ACT30741.1,jgi:ECBD_3751,GI:253326139	CU928161,ECS88_4860,fecE,CAR06008.1,GI:218368199	AM946981,B21_04116,fecE,CAQ34633.1,GI:242379804	
	OID8213	AP012030,ECDH1ME8569_4141,yjhV,BAJ45997.1,GI:315138838	CP000948,ECDH10B_4484,yjhV,ACB05262.1,ecoli:ECDH10B_4484,GI:169891555	AM946981,B21_04115,yjhV,CAQ34632.1,GI:242379803	FN554766,EC042_4775,CBG37597.1,GI:284924467	CU928164,ECIAI39_4764,yjhV,CAR20861.1,GI:218372978	AP010953,ECO26_5454,BAI28585.1,GI:257757083	CP001509,ECD_04152,kribb:ECDb_04152,ACT45936.1,GI:253980266	CP000800,EcE24377A_4863,ABV17142.1,GI:157077434	CP001665,ECBD_3752,ACT30742.1,jgi:ECBD_3752,GI:253326140	CP002729,UMNK88_5224,AEE59690.1,vbsumn:UMNK88_5224,GI:332346356	CU928145,EC55989_4958,yjhV,CAV02037.1,GI:218354870	AP009048,Y75_p4169,yjhV,YP_492418.1,GI:388480223	CP000819,ECB_04152,ACT41781.1,kribb:ECB_04152,GI:253976110	CU928163,ECUMN_4854,yjhV,CAR15966.1,GI:218435015	CU928162,ECED1_5150,yjhV,CAR11104.1,GI:218430239	CP000946,EcolC_0738,ACA76411.1,jgi:EcolC_0738,GI:169753712	CU928161,ECS88_4859,yjhV,CAR06007.2,GI:218368198	CP002797,ECNA114_2550,AEG37385.1,pbluoh:ECNA114_2550,GI:333970580	
OID8023	OID8116	-9.42413
	OID8023	CP001383,SFxv_0235,ADA72569.1,ChinaCDC:SFxv_0235,GI:281599585	AE005174,Z3617,AAG57480.1,GI:12516719	CP002516,EKO11_1409,ADX50038.1,jgi:EKO11_1409,GI:323377770	CP000468,APECO1_4207,ABJ01747.1,vmpmisu:APECO1_4207,GI:115513672	CP001855,NRG857_04760,ADR26379.1,GI:312945552	CP001368,ECSP_3303,ACT73078.1,gcdmuw:ECSP_3303,GI:254593717	CP002167,UM146_05015,ADN70408.1,rtl:UM146_05015,GI:307626104	CP002967,WFL_12465,UF:WFL_12465,AFH12152.1,GI:383405909	CU928161,ECS88_2510,CAR03786.2,GI:218366041	CU651637,LF82_133,CAP75488.1,GI:222032749	CP000266,SFV_0226,ABF02502.1,mgcchina:SFV_0226,GI:110613835	BA000007,ECs3235,BAB36658.1,GI:13362705	CP001383,SFxv_0346,ADA72685.1,ChinaCDC:SFxv_0346,GI:281599701	CP001969,ECOK1_2642,ADE88474.1,jcvi:ECOK1_2642,GI:294489718	CP001164,ECH74115_3586,ACI35628.1,tigr:ECH74115_3586,GI:209158195	CP002729,UMNK88_2915,AEE57479.1,vbsumn:UMNK88_2915,GI:332344145	CU928145,EC55989_2607,GP,CAU98475.1,GI:218352693	AP010960,ECO111_2672,BAI36523.1,GI:257765028	AE014073,S0244,ecoli:S0244,AAP15772.1,GI:30040038	AP010953,ECO26_3344,BAI26551.1,GI:257755049	CP002185,ECW_m2545,ADT75975.1,AIBN:ECW_m2545,GI:315061648	CP001846,G2583_2889,ADD57427.1,nkteda:G2583_2889,GI:290763466	CP000802,EcHS_A0316,ABV04705.1,tigr:EcHS_A0316,GI:157065450	CP000243,UTI89_C2647,ABE08113.1,GI:91073232	AE005674,SF0222,mgcchina:SF0000222,AAN41884.1,GI:24050442	
	OID8116	CP002729,UMNK88_2916,AEE57480.1,vbsumn:UMNK88_2916,GI:332344146	CP001383,SFxv_0345,ADA72684.1,ChinaCDC:SFxv_0345,GI:281599700	CP002167,UM146_05010,ADN70407.1,rtl:UM146_05010,GI:307626103	CP001969,ECOK1_2643,ADE88410.1,jcvi:ECOK1_2643,GI:294489654	AE014073,S0243,ecoli:S0243,AAP15771.1,GI:30040037	CP002967,WFL_12470,UF:WFL_12470,AFH12153.1,GI:383405910	CP002516,EKO11_1408,ADX50037.1,jgi:EKO11_1408,GI:323377769	CP000468,APECO1_4206,ABJ01748.1,vmpmisu:APECO1_4206,GI:115513673	CP000802,EcHS_A0315,ABV04704.1,tigr:EcHS_A0315,GI:157065449	AP010953,ECO26_3345,BAI26552.1,GI:257755050	CP001855,NRG857_04755,ADR26378.1,GI:312945551	CP002185,ECW_m2546,ADT75976.1,AIBN:ECW_m2546,GI:315061649	CP001383,SFxv_0234,ADA72568.1,ChinaCDC:SFxv_0234,GI:281599584	CP000243,UTI89_C2648,ABE08114.1,GI:91073233	CU928145,EC55989_2608,CAU98476.1,GI:218352694	CU651637,LF82_132,CAP75487.1,GI:222032748	AP010960,ECO111_2674,BAI36525.1,GI:257765030	CU928161,ECS88_2511,CAR03787.1,GI:218366042	AE005674,SF0221,mgcchina:SF0000221,AAN41883.1,GI:24050441	CP000266,SFV_0225,ABF02501.1,mgcchina:SFV_0225,GI:110613834	
OID8181	OID8180	-9.18109
	OID8181	CP002185,ECW_m0262,lfiI,ADT73804.1,AIBN:ECW_m0262,GI:315059477	CP002797,ECNA114_0222,fliI,AEG35044.1,pbluoh:ECNA114_0222,GI:333968239	AP010953,ECO26_0258,lfiI,BAI23607.1,GI:257752105	CP000970,EcSMS35_0253,lfiI,ACB17995.1,tigr:EcSMS35_0253,GI:170519817	AP010960,ECO111_0264,lfiI,BAI34253.1,GI:257762758	FN554766,EC042_0257,lfiI,CBG33090.1,GI:284920034	CP000946,EcolC_3379,ACA78998.1,jgi:EcolC_3379,GI:169756299	CP002516,EKO11_3659,ADX52233.1,jgi:EKO11_3659,GI:323379965	CU928163,ECUMN_0262,lgiI,CAR11477.1,GI:218430611	CP002967,WFL_01270,UF:WFL_01270,AFH09923.1,GI:383403680	
	OID8180	CP002516,EKO11_3660,ADX52234.1,jgi:EKO11_3660,GI:323379966	AP010960,ECO111_0263,lfiH,BAI34252.1,GI:257762757	CP000946,EcolC_3380,ACA78999.1,jgi:EcolC_3380,GI:169756300	CP002185,ECW_m0261,lfiH,ADT73803.1,AIBN:ECW_m0261,GI:315059476	FN554766,EC042_0256,lfiH,CBG33089.1,GI:284920033	CP002797,ECNA114_0221,fliH,AEG35043.1,pbluoh:ECNA114_0221,GI:333968238	AP010953,ECO26_0257,lfiH,BAI23606.1,GI:257752104	CU928163,ECUMN_0261,lfiH,CAR11476.1,GI:218430610	CP002967,WFL_01265,fliH2,UF:WFL_01265,AFH09922.1,GI:383403679	CP000970,EcSMS35_0252,lfiH,ACB18636.1,tigr:EcSMS35_0252,GI:170520458	
OID8203	OID8201	-9.18109
	OID8203	FN554766,EC042_0284,lafE,CBG33117.1,GI:284920060	AP010960,ECO111_0290,lafE,BAI34277.1,GI:257762782	CP002797,ECNA114_0248,AEG35070.1,pbluoh:ECNA114_0248,GI:333968265	CP000970,EcSMS35_0280,lafE,ACB18405.1,tigr:EcSMS35_0280,GI:170520227	AP010953,ECO26_0284,lafE,BAI23631.1,GI:257752129	CU928163,ECUMN_0289,lafE,CAR11504.1,GI:218430638	CP002967,WFL_01665,fliK2,UF:WFL_01665,AFH10003.1,GI:383403760	CP000946,EcolC_3354,ACA78973.1,jgi:EcolC_3354,GI:169756274	CP002516,EKO11_3579,ADX52153.1,jgi:EKO11_3579,GI:323379885	CP002185,ECW_m0342,lafE,ADT73883.1,AIBN:ECW_m0342,GI:315059556	
	OID8201	FN554766,EC042_0282,lafC,CBG33115.1,GI:284920058	AP010960,ECO111_0288,lafC,BAI34275.1,GI:257762780	AP010953,ECO26_0282,lafC,BAI23629.1,GI:257752127	CP002797,ECNA114_0246,AEG35068.1,pbluoh:ECNA114_0246,GI:333968263	CU928163,ECUMN_0287,lafC,CAR11502.1,GI:218430636	CP000946,EcolC_3356,ACA78975.1,jgi:EcolC_3356,GI:169756276	CP002516,EKO11_3581,ADX52155.1,jgi:EKO11_3581,GI:323379887	CP002185,ECW_m0340,lafC,ADT73881.1,AIBN:ECW_m0340,GI:315059554	CP000970,EcSMS35_0278,lafC,ACB16737.1,tigr:EcSMS35_0278,GI:170518559	CP002967,WFL_01655,fliS2,UF:WFL_01655,AFH10001.1,GI:383403758	
OID8078	OID8076	-8.24804
	OID8078	CP002729,UMNK88_1020,AEE55645.1,vbsumn:UMNK88_1020,GI:332342311	AP009240,ECSE_1858,BAG77382.1,GI:209912308	FM180568,E2348C_1818,CAS09366.1,GI:215264980	AP010958,ECO103_1881,BAI30686.1,GI:257759189	CP001846,G2583_2134,ADD56701.1,nkteda:G2583_2134,GI:290762740	AP010960,ECO111_2200,BAI36069.1,GI:257764574	CU928145,EC55989_2111,CAU97979.1,GI:218352229	FN649414,ETEC_1996,CBJ01499.1,GI:309702184	CP001969,ECOK1_2580,ADE89678.1,jcvi:ECOK1_2580,GI:294490922	CP000243,UTI89_C0933,ABE06418.1,GI:91071537	
	OID8076	CP002797,ECNA114_0867,AEG35690.1,pbluoh:ECNA114_0867,GI:333968885	CP000243,UTI89_C0931,ABE06416.1,GI:91071535	FN649414,ETEC_1998,CBJ01501.1,GI:309702186	AP010953,ECO26_2784,BAI26023.1,GI:257754521	CU928145,EC55989_2113,CAU97984.1,GI:218352232	CU928162,ECED1_0887,CAR07089.1,GI:218426264	CP000036,SBO_1401,ABB66024.1,mgcchina:SBO1401,GI:81245316	AP010960,ECO111_2202,BAI36071.1,GI:257764576	CP002729,UMNK88_1018,AEE55643.1,vbsumn:UMNK88_1018,GI:332342309	AP010953,ECO26_2463,BAI25708.1,GI:257754206	CP001063,SbBS512_E1934,ACD10348.1,tigr:SbBS512_E1934,GI:187431074	AP009240,ECSE_1860,BAG77384.1,GI:209912310	AP010958,ECO103_1883,BAI30688.1,GI:257759191	FM180568,E2348C_1820,CAS09368.1,GI:215264982	CP001846,G2583_2136,ADD56703.1,nkteda:G2583_2136,GI:290762742	CP001969,ECOK1_2582,ADE88291.1,jcvi:ECOK1_2582,GI:294489535	
OID8180	OID8179	-9.18109
	OID8180	CP002516,EKO11_3660,ADX52234.1,jgi:EKO11_3660,GI:323379966	AP010960,ECO111_0263,lfiH,BAI34252.1,GI:257762757	CP000946,EcolC_3380,ACA78999.1,jgi:EcolC_3380,GI:169756300	CP002185,ECW_m0261,lfiH,ADT73803.1,AIBN:ECW_m0261,GI:315059476	FN554766,EC042_0256,lfiH,CBG33089.1,GI:284920033	CP002797,ECNA114_0221,fliH,AEG35043.1,pbluoh:ECNA114_0221,GI:333968238	AP010953,ECO26_0257,lfiH,BAI23606.1,GI:257752104	CU928163,ECUMN_0261,lfiH,CAR11476.1,GI:218430610	CP002967,WFL_01265,fliH2,UF:WFL_01265,AFH09922.1,GI:383403679	CP000970,EcSMS35_0252,lfiH,ACB18636.1,tigr:EcSMS35_0252,GI:170520458	
	OID8179	CU928163,ECUMN_0260,lfiG,CAR11475.1,GI:218430609	CP002797,ECNA114_0220,fliG,AEG35042.1,pbluoh:ECNA114_0220,GI:333968237	AP010953,ECO26_0256,lfiG,BAI23605.1,GI:257752103	CP002967,WFL_01260,fliG2,UF:WFL_01260,AFH09921.1,GI:383403678	CP002185,ECW_m0260,lfiG,ADT73802.1,AIBN:ECW_m0260,GI:315059475	CP000946,EcolC_3381,ACA79000.1,jgi:EcolC_3381,GI:169756301	FN554766,EC042_0255,lfiG,CBG33088.1,GI:284920032	AP010960,ECO111_0262,lfiG,BAI34251.1,GI:257762756	CP000970,EcSMS35_0251,lfiG,ACB19025.1,tigr:EcSMS35_0251,GI:170520847	CP002516,EKO11_3661,ADX52235.1,jgi:EKO11_3661,GI:323379967	
OID7683	OID7685	-10.56420
	OID7683	CP001063,SbBS512_E0931,ACD07102.1,tigr:SbBS512_E0931,GI:187427828	AP010960,ECO111_2015,BAI35893.1,GI:257764398	CU928162,ECED1_2505,CAR08687.2,GI:218427776	BA000007,ECs1547,BAB34970.1,GI:13361011	AE005174,Z6039,AAK16955.1,GI:13259585	CP001164,ECH74115_1544,ACI38231.1,tigr:ECH74115_1544,GI:209160798	AP010953,ECO26_1507,BAI24808.1,GI:257753306	CP001164,ECH74115_2242,ACI34987.1,tigr:ECH74115_2242,GI:209157554	AE005174,Z3325,AAG57211.1,GI:12516375	AP010953,ECO26_1622,BAI24921.1,GI:257753419	BA000007,ECs1798,BAB35221.1,GI:13361263	CU928162,ECED1_1449,CAR07647.2,GI:218426799	AP010960,ECO111_4902,BAI38641.1,GI:257767146	BA000007,ECs2245,BAB35668.1,GI:13361711	CP002797,ECNA114_1259,AEG36084.1,pbluoh:ECNA114_1259,GI:333969279	AP010953,ECO26_1223,BAI24535.1,GI:257753033	AE005174,Z1368,AAG55501.1,GI:12514212	AP010958,ECO103_5218,BAI33893.1,GI:257762396	CP001969,ECOK1_2105,ADE92546.1,jcvi:ECOK1_2105,GI:294493790	AP010960,ECO111_1750,BAI35661.1,GI:257764166	CP001671,ECABU_c11840,ADN45750.1,goetting:ECABU_c11840,GI:307552975	CP001368,ECSP_2704,ACT72501.1,gcdmuw:ECSP_2704,GI:254593140	AP010960,ECO111_2407,BAI36271.1,GI:257764776	FN554766,EC042_2144,CBG34970.1,GI:284921895	CP001846,G2583_3222,ADD57744.1,nkteda:G2583_3222,GI:290763783	CP001846,G2583_1574,ADD56156.1,nkteda:G2583_1574,GI:290762195	FM180568,E2348C_1427,CAS08975.1,GI:215264607	AE005174,Z1809,AAG55909.1,GI:12514725	AP010960,ECO111_1450,BAI35385.1,GI:257763890	CP002729,UMNK88_3289,AEE57839.1,vbsumn:UMNK88_3289,GI:332344505	CP001164,ECH74115_2888,ACI35016.1,tigr:ECH74115_2888,GI:209157583	CP000468,APECO1_1019,ABJ01324.1,vmpmisu:APECO1_1019,GI:115513249	CP001368,ECSP_1465,ACT71307.1,gcdmuw:ECSP_1465,GI:254591946	AP010958,ECO103_2309,BAI31098.1,GI:257759601	CP001368,ECSP_2101,ACT71919.1,gcdmuw:ECSP_2101,GI:254592558	CP001164,ECH74115_2178,ACI38031.1,tigr:ECH74115_2178,GI:209160598	AP010958,ECO103_1215,BAI30051.1,GI:257758554	BA000007,ECs1978,BAB35401.1,GI:13361443	CP001368,ECSP_2048,ACT71869.1,gcdmuw:ECSP_2048,GI:254592508	AP010953,ECO26_3679,BAI26876.1,GI:257755374	CU928162,ECED1_1698,CAR07893.2,GI:218427019	
	OID7685	BA000007,ECs2243,BAB35666.1,GI:13361709	AP010953,ECO26_3677,BAI26874.1,GI:257755372	AP010958,ECO103_5220,BAI33895.1,GI:257762398	AP010960,ECO111_1752,BAI35663.1,GI:257764168	CP001164,ECH74115_2176,ACI34668.1,tigr:ECH74115_2176,GI:209157235	CP000468,APECO1_1017,gp14,ABJ01322.1,vmpmisu:APECO1_1017,GI:115513247	AE005174,Z1811,AAG55911.1,GI:12514727	AE005174,Z1370,AAG55503.1,GI:12514214	CP001846,G2583_1576,ADD56158.1,nkteda:G2583_1576,GI:290762197	AP010958,ECO103_2307,BAI31096.1,GI:257759599	CU928162,ECED1_1451,CAR07649.2,GI:218426801	CP002797,ECNA114_1261,AEG36086.1,pbluoh:ECNA114_1261,GI:333969281	CP001368,ECSP_2702,ACT72499.1,gcdmuw:ECSP_2702,GI:254593138	AE005174,Z3322,AAG57209.1,GI:12516373	CP001164,ECH74115_2886,ACI36049.1,tigr:ECH74115_2886,GI:209158616	BA000007,ECs1800,BAB35223.1,GI:13361265	AP010960,ECO111_2013,BAI35891.1,GI:257764396	BA000007,ECs1549,BAB34972.1,GI:13361013	CU928162,ECED1_1696,CAR07891.2,GI:218427017	CP002797,ECNA114_1280,AEG36105.1,pbluoh:ECNA114_1280,GI:333969300	AP010953,ECO26_1624,BAI24923.1,GI:257753421	CP001969,ECOK1_2103,ADE89468.1,jcvi:ECOK1_2103,GI:294490712	AP010953,ECO26_1509,BAI24810.1,GI:257753308	CP001368,ECSP_2099,ACT71917.1,gcdmuw:ECSP_2099,GI:254592556	CU928162,ECED1_2503,CAR08685.2,GI:218427774	CP001368,ECSP_1467,ACT71309.1,gcdmuw:ECSP_1467,GI:254591948	AP010960,ECO111_1452,BAI35387.1,GI:257763892	CP001063,SbBS512_E1083,ACD06631.1,tigr:SbBS512_E1083,GI:187427357	CP001846,G2583_3220,ADD57742.1,nkteda:G2583_3220,GI:290763781	CP002729,UMNK88_1438,AEE56046.1,vbsumn:UMNK88_1438,GI:332342712	AP010960,ECO111_2405,BAI36269.1,GI:257764774	AE005174,Z6037,AAK16953.1,GI:13259583	CP001671,ECABU_c11860,ADN45752.1,goetting:ECABU_c11860,GI:307552977	CP000036,SBO_1206,ABB65841.1,mgcchina:SBO1206,GI:81245133	FM180568,E2348C_1429,CAS08977.1,GI:215264609	CP000970,EcSMS35_1195,ACB18633.1,tigr:EcSMS35_1195,GI:170520455	AP010958,ECO103_1217,BAI30053.1,GI:257758556	FN554766,EC042_2142,CBG34968.1,GI:284921893	
OID7686	OID7810	-10.56420
	OID7686	AP010953,ECO26_1510,BAI24811.1,GI:257753309	CP001671,ECABU_c11870,ADN45753.1,goetting:ECABU_c11870,GI:307552978	CP002797,ECNA114_1262,AEG36087.1,pbluoh:ECNA114_1262,GI:333969282	CP001846,G2583_1577,ADD56159.1,nkteda:G2583_1577,GI:290762198	AP010958,ECO103_5221,BAI33896.1,GI:257762399	CU928162,ECED1_2502,CAR08684.2,GI:218427773	AP010953,ECO26_1625,BAI24924.1,GI:257753422	AE005174,Z3320,AAG57208.1,GI:12516372	AE005174,Z6036,AAK16952.1,GI:13259582	AP010960,ECO111_1753,BAI35664.1,GI:257764169	AP010960,ECO111_1453,BAI35388.1,GI:257763893	CP000036,SBO_1205,ABB65840.1,mgcchina:SBO1205,GI:81245132	CP001164,ECH74115_2885,ACI38107.1,tigr:ECH74115_2885,GI:209160674	AP010953,ECO26_3676,BAI26873.1,GI:257755371	AE005174,Z1812,AAG55912.1,GI:12514728	CP001063,SbBS512_E1084,ACD07095.1,tigr:SbBS512_E1084,GI:187427821	CP001368,ECSP_2701,ACT72498.1,gcdmuw:ECSP_2701,GI:254593137	CP002797,ECNA114_1281,AEG36106.1,pbluoh:ECNA114_1281,GI:333969301	CP001368,ECSP_1468,ACT71310.1,gcdmuw:ECSP_1468,GI:254591949	BA000007,ECs1981,BAB35404.1,GI:13361446	CP001846,G2583_3219,ADD57741.1,nkteda:G2583_3219,GI:290763780	AP010960,ECO111_4905,BAI38644.1,GI:257767149	AP010958,ECO103_1218,BAI30054.1,GI:257758557	FN554766,EC042_2141,CBG34967.1,GI:284921892	CP000970,EcSMS35_1196,ACB16622.1,tigr:EcSMS35_1196,GI:170518444	BA000007,ECs1550,BAB34973.1,GI:13361014	AP010960,ECO111_2404,BAI36268.1,GI:257764773	CP001164,ECH74115_2239,ACI39377.1,tigr:ECH74115_2239,GI:209161944	FM180568,E2348C_1430,CAS08978.1,GI:215264610	CP002729,UMNK88_1439,AEE56047.1,vbsumn:UMNK88_1439,GI:332342713	BA000007,ECs2242,BAB35665.1,GI:13361708	CP000468,APECO1_1016,ABJ01321.1,vmpmisu:APECO1_1016,GI:115513246	AE005174,Z1371,AAG55504.1,GI:12514215	AP010953,ECO26_1226,BAI24538.1,GI:257753036	CP001368,ECSP_2098,ACT71916.1,gcdmuw:ECSP_2098,GI:254592555	CU928162,ECED1_1695,CAR07890.2,GI:218427016	AP010958,ECO103_2306,BAI31095.1,GI:257759598	CP001164,ECH74115_2175,ACI36393.1,tigr:ECH74115_2175,GI:209158960	BA000007,ECs1801,BAB35224.1,GI:13361266	CP001368,ECSP_2045,ACT71866.1,gcdmuw:ECSP_2045,GI:254592505	CU928162,ECED1_1452,CAR07650.2,GI:218426802	CP001164,ECH74115_1547,ACI37775.1,tigr:ECH74115_1547,GI:209160342	CP001969,ECOK1_2102,ADE90005.1,jcvi:ECOK1_2102,GI:294491249	AP010960,ECO111_2012,BAI35890.1,GI:257764395	
	OID7810	CP000468,APECO1_6007,ABJ01319.1,vmpmisu:APECO1_6007,GI:115513244	AP010958,ECO103_2304,BAI31093.1,GI:257759596	CP001846,G2583_3217,ADD57739.1,nkteda:G2583_3217,GI:290763778	CP001164,ECH74115_2237,ACI36334.1,tigr:ECH74115_2237,GI:209158901	FM180568,E2348C_1432,CAS08980.1,GI:215264612	CU928162,ECED1_1692,CAR07887.2,GI:218427013	AP010960,ECO111_1755,BAI35666.1,GI:257764171	CP001164,ECH74115_2883,ACI39287.1,tigr:ECH74115_2883,GI:209161854	AP010953,ECO26_3674,BAI26871.1,GI:257755369	CP001368,ECSP_2096,ACT71914.1,gcdmuw:ECSP_2096,GI:254592553	CP001368,ECSP_2699,ACT72496.1,gcdmuw:ECSP_2699,GI:254593135	AP010960,ECO111_2402,BAI36266.1,GI:257764771	AP010958,ECO103_1220,BAI30056.1,GI:257758559	CP002797,ECNA114_1264,AEG36089.1,pbluoh:ECNA114_1264,GI:333969284	AP010958,ECO103_5223,BAI33898.1,GI:257762401	CP000970,EcSMS35_1198,ACB19983.1,tigr:EcSMS35_1198,GI:170521805	CP001368,ECSP_2043,ACT71864.1,gcdmuw:ECSP_2043,GI:254592503	CP002797,ECNA114_1283,AEG36108.1,pbluoh:ECNA114_1283,GI:333969303	CU928162,ECED1_2499,CAR08681.2,GI:218427770	AP010953,ECO26_1228,BAI24540.1,GI:257753038	CP001368,ECSP_1470,ACT71312.1,gcdmuw:ECSP_1470,GI:254591951	CP001164,ECH74115_1549,ACI39784.1,tigr:ECH74115_1549,GI:209162351	AP010960,ECO111_4907,BAI38646.1,GI:257767151	CP001671,ECABU_c11890,ADN45755.1,goetting:ECABU_c11890,GI:307552980	CP000036,SBO_1202,ABB65837.1,mgcchina:SBO1202,GI:81245129	AP010960,ECO111_1455,BAI35390.1,GI:257763895	BA000007,ECs2240,BAB35663.1,GI:13361706	FN554766,EC042_2139,CBG34965.1,GI:284921890	AE005174,Z6034,AAK16950.1,GI:13259580	AP010953,ECO26_1512,BAI24813.1,GI:257753311	AP010953,ECO26_1627,BAI24926.1,GI:257753424	CU928162,ECED1_1454,CAR07652.2,GI:218426804	CP001969,ECOK1_2100,ADE92166.1,jcvi:ECOK1_2100,GI:294493410	CP001164,ECH74115_2173,ACI36033.1,tigr:ECH74115_2173,GI:209158600	
OID9707	OID9705	-10.32722
	OID9707	CP001969,ECOK1_2823,ADE88630.1,jcvi:ECOK1_2823,GI:294489874	FN649414,ETEC_2633,CBJ02139.1,GI:309702808	CU928164,ECIAI39_2676,CAR18799.1,GI:218370972	CP002729,UMNK88_3126,AEE57684.1,vbsumn:UMNK88_3126,GI:332344350	FM180568,E2348C_2750,CAS10298.1,GI:215265889	CP002797,ECNA114_4802,AEG39651.1,pbluoh:ECNA114_4802,GI:333972846	CP000468,APECO1_4045,ABJ01907.1,vmpmisu:APECO1_4045,GI:115513832	
	OID9705	CP001969,ECOK1_2821,ADE90591.1,jcvi:ECOK1_2821,GI:294491835	FM180568,E2348C_2748,CAS10296.1,GI:215265887	CP002729,UMNK88_3124,AEE57682.1,vbsumn:UMNK88_3124,GI:332344348	FN649414,ETEC_2631,CBJ02137.1,GI:309702806	CU928164,ECIAI39_2674,CAR18797.1,GI:218370970	CP000468,APECO1_4047,ABJ01905.1,vmpmisu:APECO1_4047,GI:115513830	CP002797,ECNA114_4800,AEG39649.1,pbluoh:ECNA114_4800,GI:333972844	
OID8189	OID8190	-9.18109
	OID8189	CU928163,ECUMN_0272,lfdD,CAR11487.1,GI:218430621	CP002185,ECW_m0327,lfgD,ADT73868.1,AIBN:ECW_m0327,GI:315059541	AP010953,ECO26_0269,lfgD,BAI23616.1,GI:257752114	CP002797,ECNA114_0232,AEG35054.1,pbluoh:ECNA114_0232,GI:333968249	CP002967,WFL_01590,UF:WFL_01590,AFH09988.1,GI:383403745	FN554766,EC042_0267,lfgD,CBG33100.1,GI:284920043	CP000970,EcSMS35_0265,lfgD,ACB15752.1,tigr:EcSMS35_0265,GI:170517574	AP010960,ECO111_0274,lfgD,BAI34263.1,GI:257762768	CP000946,EcolC_3369,ACA78988.1,jgi:EcolC_3369,GI:169756289	CP002516,EKO11_3594,ADX52168.1,jgi:EKO11_3594,GI:323379900	
	OID8190	CP002967,WFL_01595,flgE2,UF:WFL_01595,AFH09989.1,GI:383403746	CP000970,EcSMS35_0266,lfgE,ACB17285.1,tigr:EcSMS35_0266,GI:170519107	AP010960,ECO111_0275,lfgE,BAI34264.1,GI:257762769	FN554766,EC042_0268,lfgE,CBG33101.1,GI:284920044	CP002185,ECW_m0328,lfgE,ADT73869.1,AIBN:ECW_m0328,GI:315059542	CP000946,EcolC_3368,ACA78987.1,jgi:EcolC_3368,GI:169756288	AP010953,ECO26_0270,lfgE,BAI23617.1,GI:257752115	CP002516,EKO11_3593,ADX52167.1,jgi:EKO11_3593,GI:323379899	CU928163,ECUMN_0273,lfgE,CAR11488.1,GI:218430622	CP002797,ECNA114_0234,flgE1,AEG35056.1,pbluoh:ECNA114_0234,GI:333968251	
OID6242	OID6244	-10.69857
	OID6242	CP002516,EKO11_3031,ADX51618.1,jgi:EKO11_3031,GI:323379350	CP000802,EcHS_A0914,ABV05268.1,tigr:EcHS_A0914,GI:157066013	CU928161,ECS88_2845,CAR04097.1,GI:218366346	CP000819,ECB_00821,ACT38503.1,kribb:ECB_00821,GI:253972832	CP000946,EcolC_2789,ACA78417.1,jgi:EcolC_2789,GI:169755718	FM180568,E2348C_0805,CAS08353.1,GI:215264012	AE014075,c0938,E.coli:c0938,AAN79411.1,GI:26107228	CU928162,ECED1_3105,CAR09271.2,GI:218428343	CP002185,ECW_m0912,ADT74419.1,AIBN:ECW_m0912,GI:315060092	CP002967,WFL_04440,UF:WFL_04440,AFH10552.1,GI:383404309	CP002729,UMNK88_893,AEE55519.1,vbsumn:UMNK88_893,GI:332342185	
	OID6244	CU651637,LF82_408,CAP77090.1,GI:222034349	FM180568,E2348C_0808,CAS08356.1,GI:215264015	CU928162,ECED1_3098,dam,CAR09264.2,GI:218428337	CP002967,WFL_04455,UF:WFL_04455,AFH10555.1,GI:383404312	CU928161,ECS88_2842,dam,CAR04094.1,GI:218366343	CP000802,EcHS_A0917,ABV05271.1,tigr:EcHS_A0917,GI:157066016	CP002185,ECW_m0915,ADT74422.1,AIBN:ECW_m0915,GI:315060095	CP000036,SBO_0751,ABB65424.1,mgcchina:SBO0751,GI:81244716	AE014075,c0941,E.coli:c0941,AAN79414.1,GI:26107231	CP000819,ECB_00824,ACT38506.1,kribb:ECB_00824,GI:253972835	CP002729,UMNK88_896,dam,AEE55522.1,vbsumn:UMNK88_896,GI:332342188	CP002516,EKO11_3028,ADX51615.1,jgi:EKO11_3028,GI:323379347	CP000946,EcolC_2786,ACA78414.1,jgi:EcolC_2786,GI:169755715	
OID8202	OID4683	-9.18109
	OID8202	CP002185,ECW_m0341,lafD,ADT73882.1,AIBN:ECW_m0341,GI:315059555	AP010960,ECO111_0289,lafD,BAI34276.1,GI:257762781	CP000970,EcSMS35_0279,lafD,ACB17578.1,tigr:EcSMS35_0279,GI:170519400	CU928163,ECUMN_0288,lafD,CAR11503.1,GI:218430637	AP010953,ECO26_0283,lafD,BAI23630.1,GI:257752128	CP002797,ECNA114_0247,AEG35069.1,pbluoh:ECNA114_0247,GI:333968264	FN554766,EC042_0283,lafD,CBG33116.1,GI:284920059	CP000946,EcolC_3355,ACA78974.1,jgi:EcolC_3355,GI:169756275	CP002967,WFL_01660,UF:WFL_01660,AFH10002.1,GI:383403759	CP002516,EKO11_3580,ADX52154.1,jgi:EKO11_3580,GI:323379886	
	OID4683	CU928163,ECUMN_0286,lafB,CAR11501.1,GI:218430635	AP010960,ECO111_0287,lafB,BAI34274.1,GI:257762779	CP000946,EcolC_3357,ACA78976.1,jgi:EcolC_3357,GI:169756277	CP002516,EKO11_3582,ADX52156.1,jgi:EKO11_3582,GI:323379888	FN554766,EC042_0281,lafB,CBG33114.1,GI:284920057	CP002797,ECNA114_0245,fliD1,AEG35067.1,pbluoh:ECNA114_0245,GI:333968262	CP002185,ECW_m0339,lafB,ADT73880.1,AIBN:ECW_m0339,GI:315059553	AP010953,ECO26_0281,lafB,BAI23628.1,GI:257752126	CP000970,EcSMS35_0277,lafB,ACB16541.1,tigr:EcSMS35_0277,GI:170518363	CP002967,WFL_01650,UF:WFL_01650,AFH10000.1,GI:383403757	
OID9452	OID9454	-7.73394
	OID9452	CU928161,ECS88_2223,CAR03509.1,GI:218365771	CP000819,ECB_02008,ACT39666.1,kribb:ECB_02008,GI:253973995	CP000970,EcSMS35_4311,ACB16339.1,tigr:EcSMS35_4311,GI:170518161	CP002516,EKO11_4437,ADX52992.1,jgi:EKO11_4437,GI:323380724	CP001164,ECH74115_3062,ACI36937.1,tigr:ECH74115_3062,GI:209159504	CP002185,ECW_m4228,gp80',ADT77538.1,AIBN:ECW_m4228,GI:315063211	CP001368,ECSP_2877,ACT72666.1,gcdmuw:ECSP_2877,GI:254593305	CP002967,WFL_20610,UF:WFL_20610,AFH13764.1,GI:383407521	CP002516,EKO11_1672,ADX50294.1,jgi:EKO11_1672,GI:323378026	CP002967,WFL_11170,UF:WFL_11170,AFH11892.1,GI:383405649	CP001969,ECOK1_0930,ADE92738.1,jcvi:ECOK1_0930,GI:294493982	CP000800,EcE24377A_0984,ABV19282.1,GI:157079574	CP002797,ECNA114_4018,AEG38862.1,pbluoh:ECNA114_4018,GI:333972057	CP002185,ECW_m2283,gp80,ADT75722.1,AIBN:ECW_m2283,GI:315061395	
	OID9454	CP001368,ECSP_2879,ACT72668.1,gcdmuw:ECSP_2879,GI:254593307	CP002967,WFL_20600,UF:WFL_20600,AFH13762.1,GI:383407519	CP002516,EKO11_4439,ADX52994.1,jgi:EKO11_4439,GI:323380726	CP001164,ECH74115_3064,ACI37618.1,tigr:ECH74115_3064,GI:209160185	CP002797,ECNA114_4016,AEG38860.1,pbluoh:ECNA114_4016,GI:333972055	CP001969,ECOK1_0928,ADE89619.1,jcvi:ECOK1_0928,GI:294490863	CP002185,ECW_m2285,ADT75724.1,AIBN:ECW_m2285,GI:315061397	CP002185,ECW_m4226,ADT77536.1,AIBN:ECW_m4226,GI:315063209	CP000970,EcSMS35_4309,ACB17317.1,tigr:EcSMS35_4309,GI:170519139	CP002967,WFL_11180,UF:WFL_11180,AFH11894.1,GI:383405651	CU928161,ECS88_2225,CAR03511.1,GI:218365773	CP002516,EKO11_1670,ADX50292.1,jgi:EKO11_1670,GI:323378024	
OID9693	OID9691	-8.33600
	OID9693	FN649414,ETEC_2654,CBJ02160.1,GI:309702829	CU928164,ECIAI39_2697,CAR18820.1,GI:218370993	CP002797,ECNA114_4775,AEG39624.1,pbluoh:ECNA114_4775,GI:333972819	CP001969,ECOK1_2843,ADE92039.1,jcvi:ECOK1_2843,GI:294493283	FM180568,E2348C_2771,CAS10319.1,GI:215265910	CP000468,APECO1_4028,ABJ01924.1,vmpmisu:APECO1_4028,GI:115513849	CP002729,UMNK88_3147,AEE57703.1,vbsumn:UMNK88_3147,GI:332344369	
	OID9691	CP002729,UMNK88_3145,AEE57701.1,vbsumn:UMNK88_3145,GI:332344367	CP002797,ECNA114_4773,AEG39622.1,pbluoh:ECNA114_4773,GI:333972817	FM180568,E2348C_2769,CAS10317.1,GI:215265908	CP001969,ECOK1_2841,ADE90555.1,jcvi:ECOK1_2841,GI:294491799	CU928164,ECIAI39_2695,CAR18818.1,GI:218370991	FN649414,ETEC_2652,CBJ02158.1,GI:309702827	
OID8191	OID8190	-9.18109
	OID8191	CP002516,EKO11_3592,ADX52166.1,jgi:EKO11_3592,GI:323379898	AP010953,ECO26_0271,lfgF,BAI23618.1,GI:257752116	CP002185,ECW_m0329,lfgF,ADT73870.1,AIBN:ECW_m0329,GI:315059543	CP000970,EcSMS35_0267,lfgF,ACB16115.1,tigr:EcSMS35_0267,GI:170517937	CP002967,WFL_01600,flgF2,UF:WFL_01600,AFH09990.1,GI:383403747	AP010960,ECO111_0276,lfgF,BAI34265.1,GI:257762770	CP002797,ECNA114_0235,flgF1,AEG35057.1,pbluoh:ECNA114_0235,GI:333968252	CU928163,ECUMN_0274,lfgF,CAR11489.1,GI:218430623	FN554766,EC042_0269,lfgF,CBG33102.1,GI:284920045	CP000946,EcolC_3367,ACA78986.1,jgi:EcolC_3367,GI:169756287	
	OID8190	CP002967,WFL_01595,flgE2,UF:WFL_01595,AFH09989.1,GI:383403746	CP000970,EcSMS35_0266,lfgE,ACB17285.1,tigr:EcSMS35_0266,GI:170519107	AP010960,ECO111_0275,lfgE,BAI34264.1,GI:257762769	FN554766,EC042_0268,lfgE,CBG33101.1,GI:284920044	CP002185,ECW_m0328,lfgE,ADT73869.1,AIBN:ECW_m0328,GI:315059542	CP000946,EcolC_3368,ACA78987.1,jgi:EcolC_3368,GI:169756288	AP010953,ECO26_0270,lfgE,BAI23617.1,GI:257752115	CP002516,EKO11_3593,ADX52167.1,jgi:EKO11_3593,GI:323379899	CU928163,ECUMN_0273,lfgE,CAR11488.1,GI:218430622	CP002797,ECNA114_0234,flgE1,AEG35056.1,pbluoh:ECNA114_0234,GI:333968251	
OID9452	OID9450	-8.52498
	OID9452	CU928161,ECS88_2223,CAR03509.1,GI:218365771	CP000819,ECB_02008,ACT39666.1,kribb:ECB_02008,GI:253973995	CP000970,EcSMS35_4311,ACB16339.1,tigr:EcSMS35_4311,GI:170518161	CP002516,EKO11_4437,ADX52992.1,jgi:EKO11_4437,GI:323380724	CP001164,ECH74115_3062,ACI36937.1,tigr:ECH74115_3062,GI:209159504	CP002185,ECW_m4228,gp80',ADT77538.1,AIBN:ECW_m4228,GI:315063211	CP001368,ECSP_2877,ACT72666.1,gcdmuw:ECSP_2877,GI:254593305	CP002967,WFL_20610,UF:WFL_20610,AFH13764.1,GI:383407521	CP002516,EKO11_1672,ADX50294.1,jgi:EKO11_1672,GI:323378026	CP002967,WFL_11170,UF:WFL_11170,AFH11892.1,GI:383405649	CP001969,ECOK1_0930,ADE92738.1,jcvi:ECOK1_0930,GI:294493982	CP000800,EcE24377A_0984,ABV19282.1,GI:157079574	CP002797,ECNA114_4018,AEG38862.1,pbluoh:ECNA114_4018,GI:333972057	CP002185,ECW_m2283,gp80,ADT75722.1,AIBN:ECW_m2283,GI:315061395	
	OID9450	CP002967,WFL_20625,UF:WFL_20625,AFH13767.1,GI:383407524	CP002185,ECW_m4231,gp83',ADT77541.1,AIBN:ECW_m4231,GI:315063214	CP000800,EcE24377A_0987,ABV17171.1,GI:157077463	CP002516,EKO11_1675,ADX50297.1,jgi:EKO11_1675,GI:323378029	CU928161,ECS88_2221,CAR03507.1,GI:218365769	CP001969,ECOK1_0936,ADE91254.1,jcvi:ECOK1_0936,GI:294492498	CP001164,ECH74115_3059,ACI39680.1,tigr:ECH74115_3059,GI:209162247	CP002185,ECW_m2280,gp83,ADT75719.1,AIBN:ECW_m2280,GI:315061392	CP002516,EKO11_4434,ADX52989.1,jgi:EKO11_4434,GI:323380721	CP000468,APECO1_4463,ABJ00288.1,vmpmisu:APECO1_4463,GI:115512213	CP000819,ECB_02005,ACT39663.1,kribb:ECB_02005,GI:253973992	CP000970,EcSMS35_4314,ACB16714.1,tigr:EcSMS35_4314,GI:170518536	CP001368,ECSP_2874,ACT72663.1,gcdmuw:ECSP_2874,GI:254593302	CP002797,ECNA114_4022,AEG38866.1,pbluoh:ECNA114_4022,GI:333972061	CP002967,WFL_11155,UF:WFL_11155,AFH11889.1,GI:383405646	
OID9888	OID9672	-7.96361
	OID9888	CP001855,NRG857_07950,ADR27014.1,GI:312946187	CP002729,UMNK88_2041,AEE56633.1,vbsumn:UMNK88_2041,GI:332343299	CP002797,ECNA114_1633,ynfF1,AEG36458.1,pbluoh:ECNA114_1633,GI:333969653	AE005674,SF1598,mgcchina:SF0001598,AAN43183.1,GI:24051922	CP000266,SFV_1557,ABF03736.1,mgcchina:SFV_1557,GI:110615069	AP009378,ECSF_1447,BAI54987.1,GI:281178657	
	OID9672	CP000266,SFV_1601,ABF03777.1,mgcchina:SFV_1601,GI:110615110	AE005674,SF1607,mgcchina:SF0001607,AAN43193.1,GI:24051934	CP001855,NRG857_07955,ADR27015.1,GI:312946188	AP009378,ECSF_1448,BAI54988.1,GI:281178658	CP002797,ECNA114_1634,ynfF,AEG36459.1,pbluoh:ECNA114_1634,GI:333969654	CP002729,UMNK88_2046,AEE56638.1,vbsumn:UMNK88_2046,GI:332343304	
OID8189	OID8187	-9.18109
	OID8189	CU928163,ECUMN_0272,lfdD,CAR11487.1,GI:218430621	CP002185,ECW_m0327,lfgD,ADT73868.1,AIBN:ECW_m0327,GI:315059541	AP010953,ECO26_0269,lfgD,BAI23616.1,GI:257752114	CP002797,ECNA114_0232,AEG35054.1,pbluoh:ECNA114_0232,GI:333968249	CP002967,WFL_01590,UF:WFL_01590,AFH09988.1,GI:383403745	FN554766,EC042_0267,lfgD,CBG33100.1,GI:284920043	CP000970,EcSMS35_0265,lfgD,ACB15752.1,tigr:EcSMS35_0265,GI:170517574	AP010960,ECO111_0274,lfgD,BAI34263.1,GI:257762768	CP000946,EcolC_3369,ACA78988.1,jgi:EcolC_3369,GI:169756289	CP002516,EKO11_3594,ADX52168.1,jgi:EKO11_3594,GI:323379900	
	OID8187	CP002967,WFL_01580,UF:WFL_01580,AFH09986.1,GI:383403743	CP000946,EcolC_3371,ACA78990.1,jgi:EcolC_3371,GI:169756291	FN554766,EC042_0265,lfgB,CBG33098.1,GI:284920042	CP002797,ECNA114_0230,AEG35052.1,pbluoh:ECNA114_0230,GI:333968247	CP002516,EKO11_3596,ADX52170.1,jgi:EKO11_3596,GI:323379902	AP010953,ECO26_0267,lfgB,BAI23614.1,GI:257752112	AP010960,ECO111_0272,lfgB,BAI34261.1,GI:257762766	CU928163,ECUMN_0270,lfgB,CAR11485.1,GI:218430619	CP000970,EcSMS35_0263,lfgB,ACB17188.1,tigr:EcSMS35_0263,GI:170519010	CP002185,ECW_m0325,lfgB,ADT73866.1,AIBN:ECW_m0325,GI:315059539	
OID8172	OID8173	-9.18109
	OID8172	CP000970,EcSMS35_0242,lfhB,ACB18975.1,tigr:EcSMS35_0242,GI:170520797	AP010960,ECO111_0253,lfhB,BAI34242.1,GI:257762747	CP002967,WFL_01215,flhB2,UF:WFL_01215,AFH09912.1,GI:383403669	CP002185,ECW_m0251,lfhB,ADT73793.1,AIBN:ECW_m0251,GI:315059466	FN554766,EC042_0246,lfhB,CBG33079.1,GI:284920023	CU928163,ECUMN_0251,lfhB,CAR11466.1,GI:218430600	CP002516,EKO11_3670,ADX52244.1,jgi:EKO11_3670,GI:323379976	CP000946,EcolC_3390,ACA79009.1,jgi:EcolC_3390,GI:169756310	CP002797,ECNA114_0210,flhB,AEG35032.1,pbluoh:ECNA114_0210,GI:333968227	AP010953,ECO26_0247,lfhB,BAI23596.1,GI:257752094	
	OID8173	CU928163,ECUMN_0252,lfiR,CAR11467.1,GI:218430601	CP000970,EcSMS35_0243,lfiR,ACB19660.1,tigr:EcSMS35_0243,GI:170521482	CP000946,EcolC_3389,ACA79008.1,jgi:EcolC_3389,GI:169756309	CP002516,EKO11_3669,ADX52243.1,jgi:EKO11_3669,GI:323379975	CP002967,WFL_01220,fliR2,UF:WFL_01220,AFH09913.1,GI:383403670	FN554766,EC042_0247,lfiR,CBG33080.1,GI:284920024	AP010960,ECO111_0254,lfiR,BAI34243.1,GI:257762748	CP002185,ECW_m0252,lfiR,ADT73794.1,AIBN:ECW_m0252,GI:315059467	CP002797,ECNA114_0211,fliR,AEG35033.1,pbluoh:ECNA114_0211,GI:333968228	AP010953,ECO26_0248,lfiR,BAI23597.1,GI:257752095	
OID5470	OID5468	-9.75769
	OID5470	CP002167,UM146_13180,ADN72001.1,rtl:UM146_13180,GI:307627697	CP001969,ECOK1_0895,ADE91462.1,jcvi:ECOK1_0895,GI:294492706	CP001368,ECSP_1505,ACT71346.1,gcdmuw:ECSP_1505,GI:254591985	CP001164,ECH74115_1585,ACI34791.1,tigr:ECH74115_1585,GI:209157358	AE014075,c1501,E.coli:c1501,AAN79970.1,GI:26107771	CP001846,G2583_1402,ADD55995.1,nkteda:G2583_1402,GI:290762034	FN554766,EC042_1751,CBG34580.1,GI:284921508	AP010953,ECO26_1660,BAI24959.1,GI:257753457	CP000036,SBO_2123,ABB66701.1,mgcchina:SBO2123,GI:81245993	AP010958,ECO103_1250,BAI30086.1,GI:257758589	CU928162,ECED1_2653,CAR08834.2,GI:218427915	
	OID5468	FN554766,EC042_1753,CBG34582.1,GI:284921510	CU928164,ECIAI39_0513,CAR16650.1,GI:218368899	CP001969,ECOK1_0893,ADE88802.1,jcvi:ECOK1_0893,GI:294490046	AE014075,c1499,E.coli:c1499,AAN79968.1,GI:26107769	AP010958,ECO103_1248,BAI30084.1,GI:257758587	CP002167,UM146_13190,ADN72003.1,rtl:UM146_13190,GI:307627699	CP000036,SBO_2125,ABB66703.1,mgcchina:SBO2125,GI:81245995	CP001846,G2583_1400,ADD55993.1,nkteda:G2583_1400,GI:290762032	CP001164,ECH74115_1583,ACI35715.1,tigr:ECH74115_1583,GI:209158282	CP001368,ECSP_1503,ACT71344.1,gcdmuw:ECSP_1503,GI:254591983	AP010953,ECO26_1658,BAI24957.1,GI:257753455	CP001855,NRG857_05760,ADR26581.1,GI:312945754	CU928162,ECED1_2651,gp,CAR08832.2,GI:218427913	
OID3263	OID3261	-7.96361
	OID3263	CP000038,SSON_2070,pduO,AAZ88726.1,mgcchina:SSO2070,GI:73856019	CU928163,ECUMN_2346,CAR13534.1,GI:218432639	CP000800,EcE24377A_2291,pduO,ABV19877.1,GI:157080169	FM180568,E2348C_2142,pduO,CAS09690.1,GI:215265295	CU651637,LF82_342,CAP76513.1,GI:222033772	CP001855,NRG857_10210,ADR27457.1,GI:312946630	
	OID3261	CU651637,LF82_340,CAP76511.1,GI:222033770	FM180568,E2348C_2140,pduM,CAS09688.1,GI:215265293	CP000800,EcE24377A_2289,pduM,ABV17961.1,GI:157078253	CP000038,SSON_2068,pduM,AAZ88724.1,mgcchina:SSO2068,GI:73856017	CP001855,NRG857_10200,ADR27455.1,GI:312946628	CU928163,ECUMN_2344,CAR13532.1,GI:218432637	
OID7684	OID7682	-11.38576
	OID7684	CP001164,ECH74115_2177,ACI39408.1,tigr:ECH74115_2177,GI:209161975	CP002729,UMNK88_3288,AEE57838.1,vbsumn:UMNK88_3288,GI:332344504	CU928162,ECED1_1697,CAR07892.2,GI:218427018	AP010953,ECO26_1623,BAI24922.1,GI:257753420	FM180568,E2348C_1428,CAS08976.1,GI:215264608	AP010960,ECO111_2014,BAI35892.1,GI:257764397	CP000468,APECO1_1018,ABJ01323.1,vmpmisu:APECO1_1018,GI:115513248	CP001846,G2583_3221,ADD57743.1,nkteda:G2583_3221,GI:290763782	CP001063,SbBS512_E0930,ACD07828.1,tigr:SbBS512_E0930,GI:187428554	AE005174,Z1369,AAG55502.1,GI:12514213	AP010958,ECO103_1216,BAI30052.1,GI:257758555	CP001368,ECSP_2100,ACT71918.1,gcdmuw:ECSP_2100,GI:254592557	AE005174,Z3323,AAG57210.1,GI:12516374	CP001368,ECSP_2047,ACT71868.1,gcdmuw:ECSP_2047,GI:254592507	CP001164,ECH74115_1545,ACI36444.1,tigr:ECH74115_1545,GI:209159011	CP001671,ECABU_c11850,ADN45751.1,goetting:ECABU_c11850,GI:307552976	CP001368,ECSP_1466,ACT71308.1,gcdmuw:ECSP_1466,GI:254591947	FN554766,EC042_2143,CBG34969.1,GI:284921894	AP010953,ECO26_1224,BAI24536.1,GI:257753034	AP010960,ECO111_1751,BAI35662.1,GI:257764167	CP001368,ECSP_2703,ACT72500.1,gcdmuw:ECSP_2703,GI:254593139	CU928162,ECED1_2504,CAR08686.2,GI:218427775	CP001969,ECOK1_2104,ADE88591.1,jcvi:ECOK1_2104,GI:294489835	AP010960,ECO111_2406,BAI36270.1,GI:257764775	AP010960,ECO111_4903,BAI38642.1,GI:257767147	CP001846,G2583_1575,ADD56157.1,nkteda:G2583_1575,GI:290762196	AE005174,Z1810,AAG55910.1,GI:12514726	BA000007,ECs1548,BAB34971.1,GI:13361012	BA000007,ECs1979,BAB35402.1,GI:13361444	CP000970,EcSMS35_1194,ACB19095.1,tigr:EcSMS35_1194,GI:170520917	AP010953,ECO26_3678,BAI26875.1,GI:257755373	AP010958,ECO103_5219,BAI33894.1,GI:257762397	BA000007,ECs1799,BAB35222.1,GI:13361264	CP002797,ECNA114_1260,AEG36085.1,pbluoh:ECNA114_1260,GI:333969280	CU928162,ECED1_1450,CAR07648.2,GI:218426800	AP010960,ECO111_1451,BAI35386.1,GI:257763891	BA000007,ECs2244,BAB35667.1,GI:13361710	CP001164,ECH74115_2241,ACI35176.1,tigr:ECH74115_2241,GI:209157743	CP001164,ECH74115_2887,ACI37078.1,tigr:ECH74115_2887,GI:209159645	AP010958,ECO103_2308,BAI31097.1,GI:257759600	AE005174,Z6038,AAK16954.1,GI:13259584	AP010953,ECO26_1508,BAI24809.1,GI:257753307	
	OID7682	BA000007,ECs2246,BAB35669.1,GI:13361712	BA000007,ECs1977,BAB35400.1,GI:13361442	AE005174,Z3326,AAG57212.1,GI:12516376	CP001164,ECH74115_2179,ACI37456.1,tigr:ECH74115_2179,GI:209160023	CU928162,ECED1_1448,CAR07646.2,GI:218426798	AP010958,ECO103_5217,BAI33892.1,GI:257762395	CU928162,ECED1_2506,CAR08688.2,GI:218427777	CP001383,SFxv_1301,ADA73539.1,ChinaCDC:SFxv_1301,GI:281600555	AP010953,ECO26_3680,BAI26877.1,GI:257755375	CU928162,ECED1_1699,CAR07894.2,GI:218427020	CP001969,ECOK1_2106,ADE92279.1,jcvi:ECOK1_2106,GI:294493523	AE014073,S1224,ecoli:S1224,AAP16648.1,GI:30040918	FM180568,E2348C_1426,CAS08974.1,GI:215264606	AP010958,ECO103_2310,BAI31099.1,GI:257759602	BA000007,ECs1797,BAB35220.1,GI:13361262	CP001846,G2583_3223,ADD57745.1,nkteda:G2583_3223,GI:290763784	AP010953,ECO26_2313,BAI25561.1,GI:257754059	AP010953,ECO26_1621,BAI24920.1,GI:257753418	CP000468,APECO1_1020,gp7,ABJ01325.1,vmpmisu:APECO1_1020,GI:115513250	CP002797,ECNA114_1258,AEG36083.1,pbluoh:ECNA114_1258,GI:333969278	AP010960,ECO111_1449,BAI35384.1,GI:257763889	CP002729,UMNK88_3290,AEE57840.1,vbsumn:UMNK88_3290,GI:332344506	AP010960,ECO111_4901,BAI38640.1,GI:257767145	CP001063,SbBS512_E0932,ACD07149.1,tigr:SbBS512_E0932,GI:187427875	CP001671,ECABU_c11830,ADN45749.1,goetting:ECABU_c11830,GI:307552974	AE005174,Z1902,AAG55995.1,GI:12514832	AP010958,ECO103_1214,BAI30050.1,GI:257758553	CP001368,ECSP_2705,ACT72502.1,gcdmuw:ECSP_2705,GI:254593141	CU928164,ECIAI39_2014,CAR18143.1,GI:218370340	FN554766,EC042_2145,CBG34971.1,GI:284921896	BA000007,ECs1593,BAB35016.1,GI:13361057	CP001164,ECH74115_1543,ACI35975.1,tigr:ECH74115_1543,GI:209158542	AP010960,ECO111_2016,BAI35894.1,GI:257764399	CP001164,ECH74115_2243,ACI37055.1,tigr:ECH74115_2243,GI:209159622	CP001164,ECH74115_2889,ACI38638.1,tigr:ECH74115_2889,GI:209161205	CP001368,ECSP_2102,ACT71920.1,gcdmuw:ECSP_2102,GI:254592559	CP001368,ECSP_2049,ACT71870.1,gcdmuw:ECSP_2049,GI:254592509	CP002729,UMNK88_1435,AEE56043.1,vbsumn:UMNK88_1435,GI:332342709	AP010960,ECO111_1749,BAI35660.1,GI:257764165	CP001368,ECSP_1464,ACT71306.1,gcdmuw:ECSP_1464,GI:254591945	AE005674,SF1141,mgcchina:SF0001141,AAN42758.1,GI:24051434	AP010960,ECO111_2408,BAI36272.1,GI:257764777	CP001846,G2583_1573,ADD56155.1,nkteda:G2583_1573,GI:290762194	AP010953,ECO26_1506,BAI24807.1,GI:257753305	AP010953,ECO26_1222,BAI24534.1,GI:257753032	BA000007,ECs1546,BAB34969.1,GI:13361010	
OID8192	OID8191	-9.18109
	OID8192	CP002185,ECW_m0330,lfgG,ADT73871.1,AIBN:ECW_m0330,GI:315059544	CP000946,EcolC_3366,ACA78985.1,jgi:EcolC_3366,GI:169756286	AP010953,ECO26_0272,lfgG,BAI23619.1,GI:257752117	CP002967,WFL_01605,flgG2,UF:WFL_01605,AFH09991.1,GI:383403748	CP002797,ECNA114_0236,flgG2,AEG35058.1,pbluoh:ECNA114_0236,GI:333968253	CP002516,EKO11_3591,ADX52165.1,jgi:EKO11_3591,GI:323379897	FN554766,EC042_0270,lfgG,CBG33103.1,GI:284920046	CP000970,EcSMS35_0268,lfgG,ACB16478.1,tigr:EcSMS35_0268,GI:170518300	AP010960,ECO111_0277,lfgG,BAI34266.1,GI:257762771	CU928163,ECUMN_0275,lfgG,CAR11490.1,GI:218430624	
	OID8191	CP002516,EKO11_3592,ADX52166.1,jgi:EKO11_3592,GI:323379898	AP010953,ECO26_0271,lfgF,BAI23618.1,GI:257752116	CP002185,ECW_m0329,lfgF,ADT73870.1,AIBN:ECW_m0329,GI:315059543	CP000970,EcSMS35_0267,lfgF,ACB16115.1,tigr:EcSMS35_0267,GI:170517937	CP002967,WFL_01600,flgF2,UF:WFL_01600,AFH09990.1,GI:383403747	AP010960,ECO111_0276,lfgF,BAI34265.1,GI:257762770	CP002797,ECNA114_0235,flgF1,AEG35057.1,pbluoh:ECNA114_0235,GI:333968252	CU928163,ECUMN_0274,lfgF,CAR11489.1,GI:218430623	FN554766,EC042_0269,lfgF,CBG33102.1,GI:284920045	CP000946,EcolC_3367,ACA78986.1,jgi:EcolC_3367,GI:169756287	
OID8193	OID8192	-9.18109
	OID8193	CU928163,ECUMN_0276,lfgH,CAR11491.1,GI:218430625	CP000970,EcSMS35_0269,lfgH,ACB18365.1,tigr:EcSMS35_0269,GI:170520187	AP010953,ECO26_0273,lfgH,BAI23620.1,GI:257752118	CP002967,WFL_01610,flgH2,UF:WFL_01610,AFH09992.1,GI:383403749	FN554766,EC042_0271,lfgH,CBG33104.1,GI:284920047	CP002797,ECNA114_0237,flgH1,AEG35059.1,pbluoh:ECNA114_0237,GI:333968254	AP010960,ECO111_0278,lfgH,BAI34267.1,GI:257762772	CP002185,ECW_m0331,lfgH,ADT73872.1,AIBN:ECW_m0331,GI:315059545	CP000946,EcolC_3365,ACA78984.1,jgi:EcolC_3365,GI:169756285	CP002516,EKO11_3590,ADX52164.1,jgi:EKO11_3590,GI:323379896	
	OID8192	CP002185,ECW_m0330,lfgG,ADT73871.1,AIBN:ECW_m0330,GI:315059544	CP000946,EcolC_3366,ACA78985.1,jgi:EcolC_3366,GI:169756286	AP010953,ECO26_0272,lfgG,BAI23619.1,GI:257752117	CP002967,WFL_01605,flgG2,UF:WFL_01605,AFH09991.1,GI:383403748	CP002797,ECNA114_0236,flgG2,AEG35058.1,pbluoh:ECNA114_0236,GI:333968253	CP002516,EKO11_3591,ADX52165.1,jgi:EKO11_3591,GI:323379897	FN554766,EC042_0270,lfgG,CBG33103.1,GI:284920046	CP000970,EcSMS35_0268,lfgG,ACB16478.1,tigr:EcSMS35_0268,GI:170518300	AP010960,ECO111_0277,lfgG,BAI34266.1,GI:257762771	CU928163,ECUMN_0275,lfgG,CAR11490.1,GI:218430624	
OID9445	OID9444	-8.33600
	OID9445	CP000468,APECO1_4472,ABJ00297.1,vmpmisu:APECO1_4472,GI:115512222	CP002516,EKO11_4421,ADX52976.1,jgi:EKO11_4421,GI:323380708	CP001969,ECOK1_0949,ADE89152.1,jcvi:ECOK1_0949,GI:294490396	CP001164,ECH74115_3046,ACI34773.1,tigr:ECH74115_3046,GI:209157340	CP002797,ECNA114_4033,AEG38877.1,pbluoh:ECNA114_4033,GI:333972072	CP002185,ECW_m2268,gpY2,ADT75707.1,AIBN:ECW_m2268,GI:315061380	CP001368,ECSP_2861,ACT72650.1,gcdmuw:ECSP_2861,GI:254593289	CU928163,ECUMN_0984,CAR12193.1,GI:218431315	CP002967,WFL_11100,UF:WFL_11100,AFH11879.1,GI:383405636	CP000970,EcSMS35_4329,ACB15651.1,tigr:EcSMS35_4329,GI:170517473	CP002185,ECW_m4244,gpY1,ADT77552.1,AIBN:ECW_m4244,GI:315063225	CP002516,EKO11_1687,ADX50309.1,jgi:EKO11_1687,GI:323378041	CP002967,WFL_20695,UF:WFL_20695,AFH13781.1,GI:383407538	CU928161,ECS88_2208,CAR03494.1,GI:218365758	
	OID9444	CP000468,APECO1_4474,ABJ00299.1,vmpmisu:APECO1_4474,GI:115512224	CU928161,ECS88_2206,CAR03492.1,GI:218365756	CP001969,ECOK1_0951,ADE90545.1,jcvi:ECOK1_0951,GI:294491789	CP002967,WFL_11090,lysA-phage,UF:WFL_11090,AFH11877.1,GI:383405634	CP002516,EKO11_1689,ADX50311.1,jgi:EKO11_1689,GI:323378043	CP002967,WFL_20705,UF:WFL_20705,AFH13783.1,GI:383407540	CP001164,ECH74115_3044,ACI35499.1,tigr:ECH74115_3044,GI:209158066	CP002797,ECNA114_4035,AEG38879.1,pbluoh:ECNA114_4035,GI:333972074	CP002185,ECW_m4247,lysA1,ADT77553.1,AIBN:ECW_m4247,GI:315063226	CP000970,EcSMS35_4331,ACB16706.1,tigr:EcSMS35_4331,GI:170518528	CP002516,EKO11_4419,ADX52974.1,jgi:EKO11_4419,GI:323380706	CP002185,ECW_m2266,lysA2,ADT75705.1,AIBN:ECW_m2266,GI:315061378	CP001368,ECSP_2859,ACT72648.1,gcdmuw:ECSP_2859,GI:254593287	
OID9686	OID9687	-8.33600
	OID9686	CP002797,ECNA114_4319,AEG39165.1,pbluoh:ECNA114_4319,GI:333972360	FM180568,E2348C_4613,CAS12161.1,GI:215267703	CP000800,EcE24377A_3330,ABV17544.1,GI:157077836	CP002967,WFL_22710,UF:WFL_22710,AFH14178.1,GI:383407935	CP000802,EcHS_A4531,ABV08684.1,tigr:EcHS_A4531,GI:157069429	FN649414,ETEC_4475,mcrC,CBJ03984.1,GI:309704634	CP002185,ECW_m4663,ADT77935.1,AIBN:ECW_m4663,GI:315063608	CP002516,EKO11_4010,ADX52579.1,jgi:EKO11_4010,GI:323380311	CU928164,ECIAI39_4776,CAR20873.1,GI:218372990	CP002729,UMNK88_3690,AEE58226.1,vbsumn:UMNK88_3690,GI:332344892	AP009378,ECSF_4219,BAI57759.1,GI:281181429	
	OID9687	AP009378,ECSF_4220,BAI57760.1,GI:281181430	FM180568,E2348C_4612,CAS12160.1,GI:215267702	FN649414,ETEC_4474,mcrB,CBJ03983.1,GI:309704633	CP002516,EKO11_4009,ADX52578.1,jgi:EKO11_4009,GI:323380310	CP000802,EcHS_A4532,ABV08685.1,tigr:EcHS_A4532,GI:157069430	CP002967,WFL_22715,UF:WFL_22715,AFH14179.1,GI:383407936	CP002185,ECW_m4664,ADT77936.1,AIBN:ECW_m4664,GI:315063609	CP002797,ECNA114_4320,AEG39166.1,pbluoh:ECNA114_4320,GI:333972361	CP000800,EcE24377A_3331,ABV17015.1,GI:157077307	CP002729,UMNK88_3691,AEE58227.1,vbsumn:UMNK88_3691,GI:332344893	
OID8186	OID8184	-9.18109
	OID8186	CU928163,ECUMN_0269,lfgA,CAR11484.1,GI:218430618	AP010953,ECO26_0266,lfgA,BAI23613.1,GI:257752111	AP010960,ECO111_0271,lfgA,BAI34260.1,GI:257762765	CP000970,EcSMS35_0262,lfgA,ACB18370.1,tigr:EcSMS35_0262,GI:170520192	CP002185,ECW_m0324,lfgA,ADT73865.1,AIBN:ECW_m0324,GI:315059538	CP002516,EKO11_3597,ADX52171.1,jgi:EKO11_3597,GI:323379903	CP002797,ECNA114_0229,AEG35051.1,pbluoh:ECNA114_0229,GI:333968246	CP000946,EcolC_3372,ACA78991.1,jgi:EcolC_3372,GI:169756292	FN554766,EC042_0264,lfgA,CBG33097.1,GI:284920041	CP002967,WFL_01575,UF:WFL_01575,AFH09985.1,GI:383403742	
	OID8184	CP002797,ECNA114_0227,AEG35049.1,pbluoh:ECNA114_0227,GI:333968244	CU928163,ECUMN_0267,lfgN,CAR11482.1,GI:218430616	CP002967,WFL_01565,UF:WFL_01565,AFH09983.1,GI:383403740	FN554766,EC042_0262,lfgN,CBG33095.1,GI:284920039	CP000970,EcSMS35_0260,lfgN,ACB19760.1,tigr:EcSMS35_0260,GI:170521582	CP002516,EKO11_3599,ADX52173.1,jgi:EKO11_3599,GI:323379905	CP002185,ECW_m0322,lfgN,ADT73863.1,AIBN:ECW_m0322,GI:315059536	AP010960,ECO111_0269,lfgN,BAI34258.1,GI:257762763	AP010953,ECO26_0264,lfgN,BAI23611.1,GI:257752109	CP000946,EcolC_3374,ACA78993.1,jgi:EcolC_3374,GI:169756294	
OID1099	OID5714	-9.75769
	OID1099	CP000468,APECO1_3882,ABJ02073.1,vmpmisu:APECO1_3882,GI:115513998	CU928164,ECIAI39_4867,CAR20963.1,GI:218373071	CU928161,ECS88_5014,CAR06155.1,GI:218368336	CP000243,UTI89_C5106,ydfU2,ABE10506.1,GI:91075625	CP002167,UM146_03400,ADN70094.1,rtl:UM146_03400,GI:307625790	CP000468,APECO1_2036,ydfA,ABJ03902.1,vmpmisu:APECO1_2036,GI:115515827	FN649414,ETEC_0280,CBI99784.1,GI:309700490	CP001846,G2583_5194,ydfU,ADD59605.1,nkteda:G2583_5194,GI:290765644	CP001969,ECOK1_0530,ADE89649.1,jcvi:ECOK1_0530,GI:294490893	AP010958,ECO103_0526,BAI29393.1,GI:257757896	CU928161,ECS88_2897,CAR04147.1,GI:218366395	CP002729,UMNK88_292,AEE54944.1,vbsumn:UMNK88_292,GI:332341610	CP001063,SbBS512_E2153,ACD08140.1,tigr:SbBS512_E2153,GI:187428866	AP010953,ECO26_3696,BAI26893.1,GI:257755391	CU928163,ECUMN_0877,CAR12086.1,GI:218431209	CU928162,ECED1_2113,CAR08305.2,GI:218427407	AE014075,c3187,E.coli:c3187,AAN81639.1,GI:26109436	AP010960,ECO111_2434,BAI36298.1,GI:257764803	CP000243,UTI89_C2994,ydfU1,ABE08450.1,GI:91073569	FN649414,ETEC_4325,CBJ03831.1,GI:309704482	
	OID5714	CP000243,UTI89_C5105,ABE10505.1,GI:91075624	FN649414,ETEC_0279,CBI99783.1,GI:309700489	CU928161,ECS88_5013,CAR06154.1,GI:218368335	CP001063,SbBS512_E2154,ACD06845.1,tigr:SbBS512_E2154,GI:187427571	CP001969,ECOK1_0529,ADE88989.1,jcvi:ECOK1_0529,GI:294490233	CP001969,ECOK1_4903,ADE91085.1,jcvi:ECOK1_4903,GI:294492329	CU928164,ECIAI39_4866,CAR20962.1,GI:218373070	AP010953,ECO26_3697,BAI26894.1,GI:257755392	FN649414,ETEC_4324,CBJ03830.1,GI:309704481	CP002729,UMNK88_291,AEE54943.1,vbsumn:UMNK88_291,GI:332341609	CP000243,UTI89_C2995,ABE08451.1,GI:91073570	CP001969,ECOK1_3006,ADE89285.1,jcvi:ECOK1_3006,GI:294490529	CU928163,ECUMN_0876,CAR12085.1,GI:218431208	AP010958,ECO103_0525,BAI29392.1,GI:257757895	AE014075,c3188,E.coli:c3188,AAN81640.1,GI:26109437	CP002167,UM146_03395,ADN70093.1,rtl:UM146_03395,GI:307625789	CP000468,APECO1_3881,ABJ02074.1,vmpmisu:APECO1_3881,GI:115513999	CU928161,ECS88_2898,CAR04148.1,GI:218366396	
OID9081	OID9057	-9.18109
	OID9081	CP002516,EKO11_3631,ADX52205.1,jgi:EKO11_3631,GI:323379937	FM180568,E2348C_2659,CAS10207.1,GI:215265799	CP002967,WFL_01405,UF:WFL_01405,AFH09951.1,GI:383403708	CP002185,ECW_m0291,gpF1,ADT73832.1,AIBN:ECW_m0291,GI:315059505	CP001671,ECABU_c18350,ADN46381.1,goetting:ECABU_c18350,GI:307553606	CP002797,ECNA114_0965,AEG35788.1,pbluoh:ECNA114_0965,GI:333968983	BA000007,ECs4970,BAB38393.1,GI:13364446	AP009240,ECSE_2588,BAG78112.1,GI:209913038	CU928164,ECIAI39_1952,CAR18082.1,GI:218370283	
	OID9057	CP002967,WFL_01400,UF:WFL_01400,AFH09950.1,GI:383403707	FM180568,E2348C_2660,CAS10208.1,GI:215265800	CP001671,ECABU_c18360,ADN46382.1,goetting:ECABU_c18360,GI:307553607	CU928164,ECIAI39_1953,CAR18083.1,GI:218370284	BA000007,ECs4971,BAB38394.1,GI:13364447	CP002797,ECNA114_0964,AEG35787.1,pbluoh:ECNA114_0964,GI:333968982	CP002185,ECW_m0290,gpF2,ADT73831.1,AIBN:ECW_m0290,GI:315059504	AP009240,ECSE_2587,BAG78111.1,GI:209913037	CP002516,EKO11_3632,ADX52206.1,jgi:EKO11_3632,GI:323379938	
OID4743	OID6241	-7.60236
	OID4743	CU928161,ECS88_2222,CAR03508.1,GI:218365770	CP002516,EKO11_4435,ADX52990.1,jgi:EKO11_4435,GI:323380722	CP001368,ECSP_2875,ACT72664.1,gcdmuw:ECSP_2875,GI:254593303	CP002967,WFL_11160,UF:WFL_11160,AFH11890.1,GI:383405647	CU928162,ECED1_3103,CAR09269.2,GI:218428341	CP002797,ECNA114_4021,AEG38865.1,pbluoh:ECNA114_4021,GI:333972060	CP000802,EcHS_A0916,ABV05270.1,tigr:EcHS_A0916,GI:157066015	AE014075,c0940,E.coli:c0940,AAN79413.1,GI:26107230	CP000970,EcSMS35_4313,ACB17328.1,tigr:EcSMS35_4313,GI:170519150	CP000800,EcE24377A_0986,ABV18539.1,GI:157078831	FM180568,E2348C_0807,CAS08355.1,GI:215264014	CP002516,EKO11_3029,ADX51616.1,jgi:EKO11_3029,GI:323379348	CU928161,ECS88_2843,CAR04095.1,GI:218366344	CP000946,EcolC_2787,ACA78415.1,jgi:EcolC_2787,GI:169755716	CP001164,ECH74115_3060,ACI39155.1,tigr:ECH74115_3060,GI:209161722	CP001969,ECOK1_0935,ADE89508.1,jcvi:ECOK1_0935,GI:294490752	CP002185,ECW_m0914,ADT74421.1,AIBN:ECW_m0914,GI:315060094	CP002967,WFL_20620,UF:WFL_20620,AFH13766.1,GI:383407523	CP002967,WFL_04450,UF:WFL_04450,AFH10554.1,GI:383404311	CP002729,UMNK88_895,AEE55521.1,vbsumn:UMNK88_895,GI:332342187	CP002516,EKO11_1674,ADX50296.1,jgi:EKO11_1674,GI:323378028	CP002185,ECW_m2281,gp82,ADT75720.1,AIBN:ECW_m2281,GI:315061393	CP000819,ECB_02006,ACT39664.1,kribb:ECB_02006,GI:253973993	CU651637,LF82_409,CAP77091.1,GI:222034350	CP002185,ECW_m4230,gp82',ADT77540.1,AIBN:ECW_m4230,GI:315063213	CP000819,ECB_00823,ACT38505.1,kribb:ECB_00823,GI:253972834	
	OID6241	FM180568,E2348C_0804,CAS08352.1,GI:215264011	CP002967,WFL_04430,UF:WFL_04430,AFH10550.1,GI:383404307	AE014075,c0937,E.coli:c0937,AAN79410.1,GI:26107227	CP002185,ECW_m0910,ADT74417.1,AIBN:ECW_m0910,GI:315060090	CU928161,ECS88_2847,fil,CAR04099.1,GI:218366348	CP002729,UMNK88_892,AEE55518.1,vbsumn:UMNK88_892,GI:332342184	CP000946,EcolC_2790,ACA78418.1,jgi:EcolC_2790,GI:169755719	CP002516,EKO11_3033,ADX51620.1,jgi:EKO11_3033,GI:323379352	CP000819,ECB_00820,ACT38502.1,kribb:ECB_00820,GI:253972831	CU651637,LF82_411,CAP77093.1,GI:222034352	
OID6243	OID6240	-12.37526
	OID6243	CU651637,LF82_410,CAP77092.1,GI:222034351	FM180568,E2348C_0806,CAS08354.1,GI:215264013	CU928162,ECED1_3104,CAR09270.2,GI:218428342	CP002516,EKO11_3030,ADX51617.1,jgi:EKO11_3030,GI:323379349	CU928161,ECS88_2844,CAR04096.1,GI:218366345	CP000946,EcolC_2788,ACA78416.1,jgi:EcolC_2788,GI:169755717	CP000802,EcHS_A0915,ABV05269.1,tigr:EcHS_A0915,GI:157066014	CP002967,WFL_04445,UF:WFL_04445,AFH10553.1,GI:383404310	CU928163,ECUMN_0968,CAR12177.1,GI:218431299	CP000819,ECB_00822,ACT38504.1,kribb:ECB_00822,GI:253972833	CP002185,ECW_m0913,ADT74420.1,AIBN:ECW_m0913,GI:315060093	CP002729,UMNK88_894,AEE55520.1,vbsumn:UMNK88_894,GI:332342186	AE014075,c0939,E.coli:c0939,AAN79412.1,GI:26107229	
	OID6240	CP000819,ECB_00819,ACT38501.1,kribb:ECB_00819,GI:253972830	CP000946,EcolC_2791,ACA78419.1,jgi:EcolC_2791,GI:169755720	FM180568,E2348C_0803,CAS08351.1,GI:215264010	CP002967,WFL_04425,UF:WFL_04425,AFH10549.1,GI:383404306	CP002729,UMNK88_891,AEE55517.1,vbsumn:UMNK88_891,GI:332342183	CU928161,ECS88_2848,cII,CAR04100.1,GI:218366349	AE014075,c0936,E.coli:c0936,AAN79409.1,GI:26107226	CU928162,ECED1_3106,cII,CAR09272.2,GI:218428344	CP002516,EKO11_3034,ADX51621.1,jgi:EKO11_3034,GI:323379353	CP000802,EcHS_A0913,ABV05267.1,tigr:EcHS_A0913,GI:157066012	CU651637,LF82_412,CAP77094.1,GI:222034353	CP002185,ECW_m0909,ADT74416.1,AIBN:ECW_m0909,GI:315060089	
OID9064	OID9044	-8.33600
	OID9064	AP010960,ECO111_2708,BAI36556.1,GI:257765061	CP000802,EcHS_A0293,ABV04682.1,tigr:EcHS_A0293,GI:157065427	CP002185,ECW_m2569,ADT75999.1,AIBN:ECW_m2569,GI:315061672	CP001383,SFxv_0327,ADA72658.1,ChinaCDC:SFxv_0327,GI:281599674	CP002797,ECNA114_4722,AEG39571.1,pbluoh:ECNA114_4722,GI:333972766	CP002967,WFL_12600,UF:WFL_12600,AFH12178.1,GI:383405935	BA000007,ECs1190,BAB34613.1,GI:13360650	CU928145,EC55989_2633,P,CAU98500.1,GI:218352717	CP002516,EKO11_1384,ADX50014.1,jgi:EKO11_1384,GI:323377746	CP000266,SFV_0273,ABF02549.1,mgcchina:SFV_0273,GI:110613882	
	OID9044	AP010960,ECO111_2709,BAI36557.1,GI:257765062	CP002516,EKO11_1383,ADX50013.1,jgi:EKO11_1383,GI:323377745	CU928145,EC55989_2634,O,CAU98501.1,GI:218352718	BA000007,ECs1189,BAB34612.1,GI:13360649	CP000266,SFV_0272,ABF02548.1,mgcchina:SFV_0272,GI:110613881	CP002967,WFL_12605,UF:WFL_12605,AFH12179.1,GI:383405936	CP000802,EcHS_A0292,ABV04681.1,tigr:EcHS_A0292,GI:157065426	CP001383,SFxv_0326,ADA72657.1,ChinaCDC:SFxv_0326,GI:281599673	CP002185,ECW_m2570,ADT76000.1,AIBN:ECW_m2570,GI:315061673	
OID3536	OID3535	-7.96361
	OID3536	CP001665,ECBD_3735,ACT30727.1,jgi:ECBD_3735,GI:253326125	CP001637,EcDH1_3696,ACX41305.1,jgi:EcDH1_3696,GI:260450883	CP000819,ECB_04169,sgcC,ACT41797.1,kribb:ECB_04169,GI:253976126	AM946981,B21_04131,sgcC,CAQ34648.1,GI:242379818	U00096,b4304,sgcC,AAC77260.1,GI:1790758	AP009378,ECSF_4236,BAI57776.1,GI:281181446	CU928163,ECUMN_4903,sgcC,CAR16014.1,GI:218435061	CP002797,ECNA114_4335,sgcC,AEG39181.1,pbluoh:ECNA114_4335,GI:333972376	CU928161,ECS88_4915,sgcC,CAR06061.1,GI:218368245	CP000948,ECDH10B_4505,sgcC,ACB05280.1,ecoli:ECDH10B_4505,GI:169891573	AP009048,Y75_p4188,sgcC,YP_492436.1,GI:388480241	CP001509,ECD_04169,sgcC,kribb:ECDb_04169,ACT45952.1,GI:253980282	CP001396,BWG_4001,sgcC,ACR63608.1,nktd:BWG_4001,GI:238861610	AP012030,ECDH1ME8569_4161,sgcC,BAJ46017.1,GI:315138858	
	OID3535	CP000819,ECB_04168,sgcQ,ACT41796.1,kribb:ECB_04168,GI:253976125	CU928163,ECUMN_4902,sgcQ,CAR16013.1,GI:218435060	CP001665,ECBD_3736,ACT30728.1,jgi:ECBD_3736,GI:253326126	CP002797,ECNA114_4334,sgcQ,AEG39180.1,pbluoh:ECNA114_4334,GI:333972375	CP001637,EcDH1_3697,ACX41306.1,jgi:EcDH1_3697,GI:260450884	CU928161,ECS88_4914,sgcQ,CAR06060.1,GI:218368244	AP012030,ECDH1ME8569_4160,sgcQ,BAJ46016.1,GI:315138857	AP009378,ECSF_4235,BAI57775.1,GI:281181445	CP001396,BWG_4000,sgcQ,ACR63605.1,nktd:BWG_4000,GI:238861607	AP009048,Y75_p4187,sgcQ,YP_492435.1,GI:388480240	CP000948,ECDH10B_4504,sgcQ,ACB05279.1,ecoli:ECDH10B_4504,GI:169891572	CP001509,ECD_04168,sgcQ,kribb:ECDb_04168,ACT45951.1,GI:253980281	AM946981,B21_04130,sgcQ,CAQ34647.1,GI:242379817	U00096,b4303,sgcQ,AAC77259.1,GI:1790757	
OID3469	OID3468	-8.33600
	OID3469	FN554766,EC042_3996,sid,CBG36822.1,GI:284923725	CP001969,ECOK1_4793,sid,ADE88927.1,jcvi:ECOK1_4793,GI:294490171	CP000946,EcolC_0049,ACA75735.1,jgi:EcolC_0049,GI:169753036	CP000970,EcSMS35_4005,sid,ACB18632.1,tigr:EcSMS35_4005,GI:170520454	CP000946,EcolC_1059,ACA76726.1,jgi:EcolC_1059,GI:169754027	AP010953,ECO26_4936,BAI28092.1,GI:257756590	CP000036,SBO_4170,ABB68597.1,mgcchina:SBO4170,GI:81247889	
	OID3468	CP000036,SBO_4171,ABB68598.1,mgcchina:SBO4171,GI:81247890	CP001368,ECSP_0305,psuI,ACT70188.1,gcdmuw:ECSP_0305,GI:254590827	CP001969,ECOK1_4791,ADE91127.1,jcvi:ECOK1_4791,GI:294492371	CP001846,G2583_0359,psuI,ADD54995.1,nkteda:G2583_0359,GI:290761034	AE005174,Z0333,psuI,AAG54592.1,GI:12513047	BA000007,ECs0297,BAB33720.1,GI:13359754	CP000970,EcSMS35_4004,ACB16796.1,tigr:EcSMS35_4004,GI:170518618	FN554766,EC042_3995,CBG36820.1,GI:284923723	CP000946,EcolC_1061,ACA76728.1,jgi:EcolC_1061,GI:169754029	CP001164,ECH74115_0314,ACI38627.1,tigr:ECH74115_0314,GI:209161194	AP010953,ECO26_5442,BAI28575.1,GI:257757073	CP000946,EcolC_0051,ACA75737.1,jgi:EcolC_0051,GI:169753038	AP010953,ECO26_4938,BAI28094.1,GI:257756592	
OID9706	OID9708	-10.32722
	OID9706	CP001969,ECOK1_2822,ADE91226.1,jcvi:ECOK1_2822,GI:294492470	CP002797,ECNA114_4801,AEG39650.1,pbluoh:ECNA114_4801,GI:333972845	CU928164,ECIAI39_2675,CAR18798.1,GI:218370971	CP002729,UMNK88_3125,AEE57683.1,vbsumn:UMNK88_3125,GI:332344349	FN649414,ETEC_2632,CBJ02138.1,GI:309702807	CP000468,APECO1_4046,ABJ01906.1,vmpmisu:APECO1_4046,GI:115513831	FM180568,E2348C_2749,CAS10297.1,GI:215265888	
	OID9708	CP000468,APECO1_4044,ABJ01908.1,vmpmisu:APECO1_4044,GI:115513833	CU928164,ECIAI39_2677,CAR18800.1,GI:218370973	FN649414,ETEC_2634,CBJ02140.1,GI:309702809	CP002797,ECNA114_4803,AEG39652.1,pbluoh:ECNA114_4803,GI:333972847	FM180568,E2348C_2751,CAS10299.1,GI:215265890	CP002729,UMNK88_3127,AEE57685.1,vbsumn:UMNK88_3127,GI:332344351	CP001969,ECOK1_2824,ADE88866.1,jcvi:ECOK1_2824,GI:294490110	
OID3264	OID3253	-11.41090
	OID3264	CU928161,ECS88_4675,CAR05825.1,GI:218368023	AE014075,c4534,E.coli:c4534,AAN82968.1,GI:26110784	CP001855,NRG857_10215,ADR27458.1,GI:312946631	CU928163,ECUMN_2347,CAR13535.1,GI:218432640	FM180568,E2348C_2143,pduP,CAS09691.1,GI:215265296	CP000038,SSON_2071,pduP,AAZ88727.1,mgcchina:SSO2071,GI:73856020	CU651637,LF82_343,CAP76514.1,GI:222033773	CU928162,ECED1_3458,CAR09611.2,GI:218428680	CP000800,EcE24377A_2292,pduP,ABV19827.1,GI:157080119	CP000468,APECO1_2291,eutE,ABJ03646.1,vmpmisu:APECO1_2291,GI:115515571	
	OID3253	FM180568,E2348C_2131,pduB,CAS09679.1,GI:215265284	CP000038,SSON_2059,pduB,AAZ88715.1,mgcchina:SSO2059,GI:73856008	AE014075,c4533,E.coli:c4533,AAN82967.1,GI:26110783	CU928162,ECED1_3457,CAR09466.1,GI:218428679	CP001855,NRG857_10155,ADR27446.1,GI:312946619	CU928163,ECUMN_2335,CAR13523.1,GI:218432629	CU928161,ECS88_4676,CAR05826.1,GI:218368024	CP000468,APECO1_2290,eutL,ABJ03647.1,vmpmisu:APECO1_2290,GI:115515572	CP000800,EcE24377A_2280,pduB,ABV20742.1,GI:157081034	CU651637,LF82_331,CAP76502.1,GI:222033761	
OID8185	OID8183	-9.18109
	OID8185	CP002516,EKO11_3598,ADX52172.1,jgi:EKO11_3598,GI:323379904	CP000946,EcolC_3373,ACA78992.1,jgi:EcolC_3373,GI:169756293	CP002185,ECW_m0323,lfgM,ADT73864.1,AIBN:ECW_m0323,GI:315059537	CP002967,WFL_01570,UF:WFL_01570,AFH09984.1,GI:383403741	FN554766,EC042_0263,lfgM,CBG33096.1,GI:284920040	CP000970,EcSMS35_0261,lfgM,ACB18760.1,tigr:EcSMS35_0261,GI:170520582	AP010960,ECO111_0270,lfgM,BAI34259.1,GI:257762764	CP002797,ECNA114_0228,lfgM,AEG35050.1,pbluoh:ECNA114_0228,GI:333968245	AP010953,ECO26_0265,lfgM,BAI23612.1,GI:257752110	CU928163,ECUMN_0268,lfgM,CAR11483.1,GI:218430617	
	OID8183	CP002185,ECW_m0321,lafV,ADT73862.1,AIBN:ECW_m0321,GI:315059535	CP000946,EcolC_3375,ACA78994.1,jgi:EcolC_3375,GI:169756295	AP010960,ECO111_0268,lafV,BAI34257.1,GI:257762762	CU928163,ECUMN_0266,lafV,CAR11481.1,GI:218430615	FN554766,EC042_0261,lafV,CBG33094.1,GI:284920038	CP002797,ECNA114_0226,AEG35048.1,pbluoh:ECNA114_0226,GI:333968243	AP010953,ECO26_0263,lafV,BAI23610.1,GI:257752108	CP000970,EcSMS35_0259,lafV,ACB19242.1,tigr:EcSMS35_0259,GI:170521064	CP002967,WFL_01560,UF:WFL_01560,AFH09982.1,GI:383403739	CP002516,EKO11_3600,ADX52174.1,jgi:EKO11_3600,GI:323379906	
OID3251	OID3250	-7.18546
	OID3251	CP000038,SSON_2057,pduF,AAZ88713.1,mgcchina:SSO2057,GI:73856006	FM180568,E2348C_2129,pduF,CAS09677.1,GI:215265282	CP000800,EcE24377A_2278,pduF,ABV17551.1,GI:157077843	CP001855,NRG857_10145,ADR27444.1,GI:312946617	CU928163,ECUMN_2333,pduF,CAR13521.1,GI:218432627	CU651637,LF82_330,CAP76501.1,GI:222033760	
	OID3250	CP000038,SSON_2056,pocR,AAZ88712.1,mgcchina:SSO2056,GI:73856005	FM180568,E2348C_2128,pocR,CAS09676.1,GI:215265281	CU928163,ECUMN_2332,pocR,CAR13520.1,GI:218432626	CP000800,EcE24377A_2277,pocR,ABV16895.1,GI:157077187	CP000036,SBO_1208,pocR,ABB65843.1,mgcchina:SBO1208,GI:81245135	CU651637,LF82_329,CAP76500.1,GI:222033759	CP001855,NRG857_10140,ADR27443.1,GI:312946616	
OID8392	OID6286	-9.18109
	OID8392	CP000468,APECO1_4473,ABJ00298.1,vmpmisu:APECO1_4473,GI:115512223	CP002516,EKO11_4420,ADX52975.1,jgi:EKO11_4420,GI:323380707	CP001164,ECH74115_3045,ACI38938.1,tigr:ECH74115_3045,GI:209161505	CP001969,ECOK1_0950,ADE88479.1,jcvi:ECOK1_0950,GI:294489723	CP001368,ECSP_2860,ACT72649.1,gcdmuw:ECSP_2860,GI:254593288	CP002797,ECNA114_4034,AEG38878.1,pbluoh:ECNA114_4034,GI:333972073	CP000970,EcSMS35_4330,ACB17505.1,tigr:EcSMS35_4330,GI:170519327	CP002967,WFL_11095,gpK,UF:WFL_11095,AFH11878.1,GI:383405635	CP002516,EKO11_1688,ADX50310.1,jgi:EKO11_1688,GI:323378042	CU928161,ECS88_2207,CAR03493.1,GI:218365757	CP002185,ECW_m2267,gpK2,ADT75706.1,AIBN:ECW_m2267,GI:315061379	CP002967,WFL_20700,UF:WFL_20700,AFH13782.1,GI:383407539	
	OID6286	CU928161,ECS88_2205,CAR03491.1,GI:218365755	CP002516,EKO11_1690,ADX50312.1,jgi:EKO11_1690,GI:323378044	CP002185,ECW_m2265,lysB2,ADT75704.1,AIBN:ECW_m2265,GI:315061377	CP002797,ECNA114_4036,AEG38880.1,pbluoh:ECNA114_4036,GI:333972075	CP001969,ECOK1_0952,ADE90110.1,jcvi:ECOK1_0952,GI:294491354	CP002516,EKO11_4418,ADX52973.1,jgi:EKO11_4418,GI:323380705	CP001164,ECH74115_3043,ACI34725.1,tigr:ECH74115_3043,GI:209157292	CP002185,ECW_m4248,lysB1,ADT77554.1,AIBN:ECW_m4248,GI:315063227	CP000468,APECO1_4475,ABJ00300.1,vmpmisu:APECO1_4475,GI:115512225	CP002967,WFL_11085,lysB,UF:WFL_11085,AFH11876.1,GI:383405633	CP001368,ECSP_2858,ACT72647.1,gcdmuw:ECSP_2858,GI:254593286	CP000970,EcSMS35_4332,ACB18518.1,tigr:EcSMS35_4332,GI:170520340	CP002967,WFL_20710,UF:WFL_20710,AFH13784.1,GI:383407541	
OID10575	OID210	-7.96361
	OID10575	CP001665,ECBD_3732,ACT30724.1,jgi:ECBD_3732,GI:253326122	CP002797,ECNA114_4339,yjhP,AEG39185.1,pbluoh:ECNA114_4339,GI:333972380	CU928163,ECUMN_4906,yjhP,CAR16017.1,GI:218435064	AP009378,ECSF_4240,BAI57780.1,GI:281181450	CP000819,ECB_04172,yjhP,ACT41800.1,kribb:ECB_04172,GI:253976129	AP012030,ECDH1ME8569_4164,yjhP,BAJ46020.1,GI:315138861	AM946981,B21_04134,yjhP,CAQ34651.1,GI:242379821	AP009048,Y75_p4191,yjhP,YP_492439.1,GI:388480244	CP001637,EcDH1_3693,ACX41302.1,jgi:EcDH1_3693,GI:260450880	CP001396,BWG_4004,yjhP,ACR63604.1,nktd:BWG_4004,GI:238861606	CU928161,ECS88_4920,yjhP,CAR06064.1,GI:218368248	U00096,b4306,yjhP,AAC77262.1,GI:1790760	CP000948,ECDH10B_4508,yjhP,ACB05283.1,ecoli:ECDH10B_4508,GI:169891576	AP009240,ECSE_0268,BAG75792.1,GI:209910718	CP001509,ECD_04172,yjhP,kribb:ECDb_04172,ACT45955.1,GI:253980285	
	OID210	CP000819,ECB_04174,ACT41802.1,kribb:ECB_04174,GI:253976131	CP001396,BWG_4006,yjhX,ACR62422.1,nktd:BWG_4006,GI:238860424	CU928161,ECS88_4922,yjhX,CAR06066.1,GI:218368250	CP001509,ECD_04174,kribb:ECDb_04174,ACT45957.1,GI:253980287	AP009048,Y75_p4193,yjhX,YP_492441.1,GI:388480246	AP009378,ECSF_4242,BAI57782.1,GI:281181452	CP001665,ECBD_3730,ACT30722.1,jgi:ECBD_3730,GI:253326120	CU928163,ECUMN_4908,yjhX,CAR16019.1,GI:218435066	CP001637,EcDH1_3691,ACX41300.1,jgi:EcDH1_3691,GI:260450878	U00096,b4566,yjhX,ABD18718.1,GI:87082418	AM946981,B21_04136,yjhX,CAQ34653.1,GI:242379823	CP000948,ECDH10B_4510,yjhX,ACB05285.1,ecoli:ECDH10B_4510,GI:169891578	CP002797,ECNA114_4341,AEG39187.1,pbluoh:ECNA114_4341,GI:333972382	AP012030,ECDH1ME8569_4166,yjhX,BAJ46022.1,GI:315138863	AP009240,ECSE_0270,BAG75794.1,GI:209910720	
OID9695	OID9693	-10.32722
	OID9695	CP002729,UMNK88_3149,AEE57705.1,vbsumn:UMNK88_3149,GI:332344371	CP001969,ECOK1_2845,ADE90727.1,jcvi:ECOK1_2845,GI:294491971	CP000468,APECO1_4027,ABJ01925.1,vmpmisu:APECO1_4027,GI:115513850	FM180568,E2348C_2774,CAS10322.1,GI:215265913	FN649414,ETEC_2656,CBJ02162.1,GI:309702831	CU928164,ECIAI39_2698,CAR18821.1,GI:218370994	CP002797,ECNA114_4777,AEG39626.1,pbluoh:ECNA114_4777,GI:333972821	
	OID9693	FN649414,ETEC_2654,CBJ02160.1,GI:309702829	CU928164,ECIAI39_2697,CAR18820.1,GI:218370993	CP002797,ECNA114_4775,AEG39624.1,pbluoh:ECNA114_4775,GI:333972819	CP001969,ECOK1_2843,ADE92039.1,jcvi:ECOK1_2843,GI:294493283	FM180568,E2348C_2771,CAS10319.1,GI:215265910	CP000468,APECO1_4028,ABJ01924.1,vmpmisu:APECO1_4028,GI:115513849	CP002729,UMNK88_3147,AEE57703.1,vbsumn:UMNK88_3147,GI:332344369	
OID3415	OID3413	-7.96361
	OID3415	CP002729,UMNK88_308,AEE54960.1,vbsumn:UMNK88_308,GI:332341626	FN649414,ETEC_0294,CBI99798.1,GI:309700504	CU928161,ECS88_2880,CAR04130.1,GI:218366378	FN649414,ETEC_4340,CBJ03846.1,GI:309704497	CP000243,UTI89_C2977,ABE08433.1,GI:91073552	CP000266,SFV_0242,ABF02518.1,mgcchina:SFV_0242,GI:110613851	CP001969,ECOK1_2989,ADE92528.1,jcvi:ECOK1_2989,GI:294493772	CP002167,UM146_03490,ADN70110.1,rtl:UM146_03490,GI:307625806	CU928163,ECUMN_0896,CAR12105.1,GI:218431228	FN554766,EC042_0837,CBG33664.1,GI:284920602	CP000468,APECO1_3895,ABJ02060.1,vmpmisu:APECO1_3895,GI:115513985	
	OID3413	FN649414,ETEC_4342,CBJ03848.1,GI:309704499	CU928161,ECS88_2878,CAR04128.1,GI:218366376	CP002167,UM146_03500,ADN70112.1,rtl:UM146_03500,GI:307625808	CP000468,APECO1_3897,ABJ02058.1,vmpmisu:APECO1_3897,GI:115513983	FN554766,EC042_0838,CBG33666.1,GI:284920604	CU928163,ECUMN_0898,CAR12107.1,GI:218431230	CP002729,UMNK88_310,AEE54962.1,vbsumn:UMNK88_310,GI:332341628	CP000243,UTI89_C2975,ABE08431.1,GI:91073550	CP001969,ECOK1_2987,ADE88846.1,jcvi:ECOK1_2987,GI:294490090	FN649414,ETEC_0296,CBI99800.1,GI:309700506	CP000266,SFV_0244,ABF02520.1,mgcchina:SFV_0244,GI:110613853	
OID3648	OID3650	-7.96361
	OID3648	FM180568,E2348C_2497,CAS10045.1,GI:215265642	CP001846,G2583_3105,ADD57633.1,nkteda:G2583_3105,GI:290763672	CU928160,ECIAI1_2631,CAQ99469.1,GI:218361869	AP010958,ECO103_3099,BAI31850.1,GI:257760353	FN649414,ETEC_2735,CBJ02240.1,GI:309702909	
	OID3650	CP001846,G2583_3107,ADD57635.1,nkteda:G2583_3107,GI:290763674	CU928160,ECIAI1_2633,CAQ99471.1,GI:218361871	AP010958,ECO103_3101,BAI31852.1,GI:257760355	FM180568,E2348C_2499,CAS10047.1,GI:215265644	FN649414,ETEC_2737,CBJ02242.1,GI:309702911	
OID8144	OID8145	-12.37526
	OID8144	CP000034,SDY_4295,fecC,ABB64193.1,mgcchina:SDY4295,GI:81243483	CP001665,ECBD_3749,ACT30739.1,jgi:ECBD_3749,GI:253326137	CP000800,EcE24377A_4866,fecC,ABV20921.1,GI:157081213	AP009048,Y75_p4172,fecC,YP_492421.1,GI:388480226	U00096,b4289,fecC,AAC77245.1,GI:1790741	CP000038,SSON_4461,fecC,AAZ90938.1,mgcchina:SSO4461,GI:73858231	CU928164,ECIAI39_4767,fecC,CAR20864.1,GI:218372981	CP000948,ECDH10B_4487,fecC,ACB05265.1,ecoli:ECDH10B_4487,GI:169891558	CU928145,EC55989_4962,fecC,CAV02044.1,GI:218354874	AM946981,B21_04118,fecC,CAQ34635.1,GI:242379806	CU928162,ECED1_5154,fecC,CAV18105.1,GI:218430243	CP000946,EcolC_0741,ACA76414.1,jgi:EcolC_0741,GI:169753715	CU928163,ECUMN_4858,fecC,CAR15970.1,GI:218435019	CP002797,ECNA114_2546,fecC,AEG37381.1,pbluoh:ECNA114_2546,GI:333970576	CU928161,ECS88_4862,fecC,CAR06010.1,GI:218368201	CP000819,ECB_04155,fecC,ACT41784.1,kribb:ECB_04155,GI:253976113	AP010953,ECO26_5457,BAI28588.1,GI:257757086	CP001637,EcDH1_3711,ACX41319.1,jgi:EcDH1_3711,GI:260450897	FN649414,ETEC_3164,CBJ02664.1,GI:309703328	CP001396,BWG_3986,fecC,ACR63574.1,nktd:BWG_3986,GI:238861576	CP002729,UMNK88_5228,AEE59694.1,vbsumn:UMNK88_5228,GI:332346360	AP012030,ECDH1ME8569_4144,fecC,BAJ46000.1,GI:315138841	CP001509,ECD_04155,fecC,kribb:ECDb_04155,ACT45939.1,GI:253980269	FN554766,EC042_4778,fecC,CBG37600.1,GI:284924470	CP001671,ECABU_c49010,fecC,ADN49279.1,goetting:ECABU_c49010,GI:307556504	
	OID8145	CP000948,ECDH10B_4488,fecB,ACB05266.1,ecoli:ECDH10B_4488,GI:169891559	CU928145,EC55989_4963,fecB,CAV02045.1,GI:218354875	CP000819,ECB_04156,fecB,ACT41785.1,kribb:ECB_04156,GI:253976114	U00096,b4290,fecB,AAC77246.2,GI:87082411	CP000946,EcolC_0742,ACA76415.1,jgi:EcolC_0742,GI:169753716	CP001509,ECD_04156,fecB,kribb:ECDb_04156,ACT45940.1,GI:253980270	AM946981,B21_04119,fecB,CAQ34636.1,GI:242379807	CP002729,UMNK88_5229,AEE59695.1,vbsumn:UMNK88_5229,GI:332346361	CP001637,EcDH1_3710,ACX41318.1,jgi:EcDH1_3710,GI:260450896	CP001396,BWG_3987,fecB,ACR63575.1,nktd:BWG_3987,GI:238861577	CU928164,ECIAI39_4768,fecB,CAR20865.1,GI:218372982	CU928163,ECUMN_4859,fecB,CAR15971.1,GI:218435020	CU928162,ECED1_5155,fecB,CAV18107.1,GI:218430244	CP001671,ECABU_c49020,fecB,ADN49280.1,goetting:ECABU_c49020,GI:307556505	CU928161,ECS88_4863,fecB,CAR06011.1,GI:218368202	CP000800,EcE24377A_4867,fecB,ABV16802.1,GI:157077094	CP000038,SSON_4462,fecB,AAZ90939.1,mgcchina:SSO4462,GI:73858232	AP010953,ECO26_5458,BAI28589.1,GI:257757087	AP009048,Y75_p4173,fecB,YP_492422.1,GI:388480227	CP002797,ECNA114_2545,fecB,AEG37380.1,pbluoh:ECNA114_2545,GI:333970575	AP012030,ECDH1ME8569_4145,fecB,BAJ46001.1,GI:315138842	FN649414,ETEC_3163,CBJ02663.1,GI:309703327	FN554766,EC042_4779,fecB,CBG37601.1,GI:284924471	CP001665,ECBD_3748,ACT30738.1,jgi:ECBD_3748,GI:253326136	
OID8198	OID8199	-9.18109
	OID8198	CP002185,ECW_m0336,lafW,ADT73877.1,AIBN:ECW_m0336,GI:315059550	CP002516,EKO11_3585,ADX52159.1,jgi:EKO11_3585,GI:323379891	CP002797,ECNA114_0242,AEG35064.1,pbluoh:ECNA114_0242,GI:333968259	AP010953,ECO26_0278,lafW,BAI23625.1,GI:257752123	FN554766,EC042_0276,lafW,CBG33109.1,GI:284920052	CP000946,EcolC_3360,ACA78979.1,jgi:EcolC_3360,GI:169756280	CP002967,WFL_01635,UF:WFL_01635,AFH09997.1,GI:383403754	CU928163,ECUMN_0281,lafW,CAR11496.1,GI:218430630	CP000970,EcSMS35_0274,lafW,ACB17864.1,tigr:EcSMS35_0274,GI:170519686	AP010960,ECO111_0284,lafW,BAI34271.1,GI:257762776	
	OID8199	CP000946,EcolC_3359,ACA78978.1,jgi:EcolC_3359,GI:169756279	AP010960,ECO111_0285,lafZ,BAI34272.1,GI:257762777	AP010953,ECO26_0279,lafZ,BAI23626.1,GI:257752124	FN554766,EC042_0279,lafZ,CBG33112.1,GI:284920055	CP002797,ECNA114_0243,AEG35065.1,pbluoh:ECNA114_0243,GI:333968260	CP002516,EKO11_3584,ADX52158.1,jgi:EKO11_3584,GI:323379890	CP002185,ECW_m0337,lafZ,ADT73878.1,AIBN:ECW_m0337,GI:315059551	CU928163,ECUMN_0284,lafZ,CAR11499.1,GI:218430633	CP002967,WFL_01640,UF:WFL_01640,AFH09998.1,GI:383403755	CP000970,EcSMS35_0275,lafZ,ACB18735.1,tigr:EcSMS35_0275,GI:170520557	
OID3651	OID3653	-7.96361
	OID3651	AP010958,ECO103_3102,BAI31853.1,GI:257760356	CU928160,ECIAI1_2634,CAQ99472.1,GI:218361872	FN649414,ETEC_2738,CBJ02243.1,GI:309702912	CP001846,G2583_3108,ADD57636.1,nkteda:G2583_3108,GI:290763675	FM180568,E2348C_2500,CAS10048.1,GI:215265645	
	OID3653	AP010958,ECO103_3104,BAI31855.1,GI:257760358	CU928160,ECIAI1_2636,CAQ99474.1,GI:218361874	FM180568,E2348C_2502,CAS10050.1,GI:215265647	FN649414,ETEC_2740,CBJ02245.1,GI:309702914	CP001846,G2583_3110,ADD57638.1,nkteda:G2583_3110,GI:290763677	
OID3267	OID1460	-7.96361
	OID3267	CU651637,LF82_346,CAP76517.1,GI:222033776	CP001855,NRG857_10230,ADR27461.1,GI:312946634	CP000800,EcE24377A_2295,pduT,ABV18251.1,GI:157078543	CU928163,ECUMN_2350,CAR13538.1,GI:218432643	FM180568,E2348C_2146,pduT,CAS09694.1,GI:215265299	CP000038,SSON_2074,pduT,AAZ88730.1,mgcchina:SSO2074,GI:73856023	
	OID1460	FM180568,E2348C_2148,pduV,CAS09696.1,GI:215265301	CU928163,ECUMN_2352,CAR13540.1,GI:218432645	CP001855,NRG857_10240,ADR27463.1,GI:312946636	CP000800,EcE24377A_2297,pduV,ABV19006.1,GI:157079298	AP009240,ECSE_2279,BAG77803.1,GI:209912729	CU651637,LF82_348,CAP76519.1,GI:222033778	CP000038,SSON_2076,pduV,AAZ88732.1,mgcchina:SSO2076,GI:73856025	
OID3400	OID10660	-8.33600
	OID3400	CP000468,APECO1_4061,ABJ01891.1,vmpmisu:APECO1_4061,GI:115513816	CU928164,ECIAI39_2655,CAR18778.1,GI:218370953	CP002797,ECNA114_4785,AEG39634.1,pbluoh:ECNA114_4785,GI:333972829	CP001969,ECOK1_2805,ADE91382.1,jcvi:ECOK1_2805,GI:294492626	CP002729,UMNK88_3304,AEE57854.1,vbsumn:UMNK88_3304,GI:332344520	CP002729,UMNK88_3108,AEE57666.1,vbsumn:UMNK88_3108,GI:332344332	FN649414,ETEC_2613,CBJ02117.1,GI:309702786	FM180568,E2348C_2734,CAS10282.1,GI:215265873	
	OID10660	CP002797,ECNA114_4786,AEG39635.1,pbluoh:ECNA114_4786,GI:333972830	FN649414,ETEC_2613B,CBJ02119.1,GI:309702788	FM180568,E2348C_2736,CAS10284.1,GI:215265875	CP001969,ECOK1_2806,ADE90661.1,jcvi:ECOK1_2806,GI:294491905	CP000468,APECO1_4059,ABJ01893.1,vmpmisu:APECO1_4059,GI:115513818	CU928164,ECIAI39_2656,CAR18779.1,GI:218370954	
OID3656	OID3654	-7.96361
	OID3656	CU928160,ECIAI1_2639,CAQ99477.1,GI:218361877	FM180568,E2348C_2505,CAS10053.1,GI:215265650	FN649414,ETEC_2743,CBJ02248.1,GI:309702917	AP010958,ECO103_3107,BAI31858.1,GI:257760361	CP001846,G2583_3113,ADD57641.1,nkteda:G2583_3113,GI:290763680	
	OID3654	FN649414,ETEC_2741,CBJ02246.1,GI:309702915	AP010958,ECO103_3105,BAI31856.1,GI:257760359	FM180568,E2348C_2503,CAS10051.1,GI:215265648	CU928160,ECIAI1_2637,CAQ99475.1,GI:218361875	CP001846,G2583_3111,ADD57639.1,nkteda:G2583_3111,GI:290763678	
OID3309	OID3310	-7.96361
	OID3309	CU928162,ECED1_3497,CAR09650.2,GI:218428713	CP000800,EcE24377A_3356,ABV19114.1,GI:157079406	CP002729,UMNK88_5071,AEE59547.1,vbsumn:UMNK88_5071,GI:332346213	CU928145,EC55989_4899,CAV01942.1,GI:218354821	CU651637,LF82_703,CAP78652.1,GI:222035907	AP009378,ECSF_4158,BAI57698.1,GI:281181368	CP001855,NRG857_21025,ADR29613.1,GI:312948786	
	OID3310	AP009378,ECSF_4159,BAI57699.1,GI:281181369	CP000800,EcE24377A_3357,ABV18446.1,GI:157078738	CU651637,LF82_702,CAP78651.1,GI:222035906	CP002729,UMNK88_5070,AEE59546.1,vbsumn:UMNK88_5070,GI:332346212	CU928162,ECED1_3499,CAR09506.1,GI:218428715	CU928145,EC55989_4900,CAV01944.1,GI:218354822	CP001855,NRG857_21020,ADR29612.1,GI:312948785	
OID10824	OID3250	-7.18546
	OID10824	CP000038,SSON_2055,AAZ88711.1,mgcchina:SSO2055,GI:73856004	CU928163,ECUMN_2330,CAR13518.1,GI:218432624	FM180568,E2348C_2127,CAS09675.1,GI:215265280	CU651637,LF82_328,CAP76499.1,GI:222033758	AP009240,ECSE_2278,BAG77802.1,GI:209912728	CP001855,NRG857_10135,ADR27442.1,GI:312946615	CP000800,EcE24377A_2276,ABV18649.1,GI:157078941	
	OID3250	CP000038,SSON_2056,pocR,AAZ88712.1,mgcchina:SSO2056,GI:73856005	FM180568,E2348C_2128,pocR,CAS09676.1,GI:215265281	CU928163,ECUMN_2332,pocR,CAR13520.1,GI:218432626	CP000800,EcE24377A_2277,pocR,ABV16895.1,GI:157077187	CP000036,SBO_1208,pocR,ABB65843.1,mgcchina:SBO1208,GI:81245135	CU651637,LF82_329,CAP76500.1,GI:222033759	CP001855,NRG857_10140,ADR27443.1,GI:312946616	
OID6246	OID6249	-9.70688
	OID6246	CU651637,LF82_398,CAP77080.1,GI:222034339	CU928164,ECIAI39_1809,CAR17940.1,GI:218370150	CU928162,ECED1_3083,CAR09249.2,GI:218428323	CP002516,EKO11_3015,ADX51602.1,jgi:EKO11_3015,GI:323379334	FM180568,E2348C_0823,CAS08371.1,GI:215264030	AE014075,c0956,E.coli:c0956,AAN79429.1,GI:26107246	CU928161,ECS88_2829,CAR04081.1,GI:218366330	CP002967,WFL_04520,UF:WFL_04520,AFH10568.1,GI:383404325	CP000802,EcHS_A0930,ABV05284.1,tigr:EcHS_A0930,GI:157066029	CP002729,UMNK88_914,AEE55540.1,vbsumn:UMNK88_914,GI:332342206	CP000036,SBO_0764,nucE,ABB65437.1,mgcchina:SBO0764,GI:81244729	CP002185,ECW_m0928,ADT74435.1,AIBN:ECW_m0928,GI:315060108	CP000946,EcolC_2771,ACA78399.1,jgi:EcolC_2771,GI:169755700	
	OID6249	CP000819,ECB_00836,ACT38518.1,kribb:ECB_00836,GI:253972847	CP002967,WFL_04535,UF:WFL_04535,AFH10571.1,GI:383404328	CP000946,EcolC_2769,ACA78397.1,jgi:EcolC_2769,GI:169755698	CP002516,EKO11_3012,ADX51599.1,jgi:EKO11_3012,GI:323379331	CP001509,ECD_00836,kribb:ECDb_00836,ACT42731.1,GI:253977061	AM946981,B21_00843,ybl39,CAQ31360.1,GI:242376649	CU928164,ECIAI39_1806,CAR17937.1,GI:218370147	CP001665,ECBD_2762,ACT29783.1,jgi:ECBD_2762,GI:253325181	CU928162,ECED1_3080,CAR09246.2,GI:218428320	CP000802,EcHS_A0933,ABV05287.1,tigr:EcHS_A0933,GI:157066032	CU651637,LF82_396,CAP77078.1,GI:222034337	CP002185,ECW_m0931,ADT74438.1,AIBN:ECW_m0931,GI:315060111	CP000036,SBO_0767,ABB65440.1,mgcchina:SBO0767,GI:81244732	CU928161,ECS88_2826,CAR04078.1,GI:218366327	AE014075,c0959,E.coli:c0959,AAN79432.1,GI:26107249	FM180568,E2348C_0826,CAS08374.1,GI:215264033	CP002729,UMNK88_917,AEE55543.1,vbsumn:UMNK88_917,GI:332342209	
OID3655	OID3657	-7.18546
	OID3655	CU928160,ECIAI1_2638,CAQ99476.1,GI:218361876	AP010958,ECO103_3106,BAI31857.1,GI:257760360	CP001846,G2583_3112,ADD57640.1,nkteda:G2583_3112,GI:290763679	FN649414,ETEC_2742,CBJ02247.1,GI:309702916	FM180568,E2348C_2504,CAS10052.1,GI:215265649	
	OID3657	CU928160,ECIAI1_2640,CAQ99478.1,GI:218361878	AP010958,ECO103_3108,BAI31859.1,GI:257760362	CP001846,G2583_3114,ADD57642.1,nkteda:G2583_3114,GI:290763681	FM180568,E2348C_2506,CAS10054.1,GI:215265651	CP000034,SDY_2115,ABB62205.1,mgcchina:SDY2115,GI:81241495	FN649414,ETEC_2744,CBJ02249.1,GI:309702918	
OID3225	OID7549	-10.32722
	OID3225	CP001969,ECOK1_0322,ADE89926.1,jcvi:ECOK1_0322,GI:294491170	AP010953,ECO26_0363,BAI23707.1,GI:257752205	CP002185,ECW_m0403,ADT73939.1,AIBN:ECW_m0403,GI:315059612	CP002167,UM146_15660,ADN72491.1,rtl:UM146_15660,GI:307628187	CU928145,EC55989_0331,CAU96208.1,GI:218350520	CU928164,ECIAI39_0357,CAR16497.1,GI:218368753	CP002967,WFL_01980,UF:WFL_01980,AFH10067.1,GI:383403824	CP000243,UTI89_C0358,ABE05859.1,GI:91070978	AP010960,ECO111_0363,BAI34348.1,GI:257762853	CP001846,G2583_0434,ADD55065.1,nkteda:G2583_0434,GI:290761104	CP001164,ECH74115_0395,ACI35749.1,tigr:ECH74115_0395,GI:209158316	CP000468,APECO1_1662,ABI99807.1,vmpmisu:APECO1_1662,GI:115511733	CP000800,EcE24377A_0348,ABV17783.1,GI:157078075	CU928160,ECIAI1_0326,CAQ97200.1,GI:218359659	AP009240,ECSE_0349,BAG75873.1,GI:209910799	CU928161,ECS88_0337,CAR01688.1,GI:218364023	AP010958,ECO103_0306,BAI29176.1,GI:257757679	AE005174,Z0419,AAG54673.1,GI:12513149	CU928163,ECUMN_0367,CAR11582.1,GI:218430710	CU928162,ECED1_0358,CAR06569.1,GI:218425765	CP000802,EcHS_A0389,ABV04777.1,tigr:EcHS_A0389,GI:157065522	CP001368,ECSP_0386,ACT70265.1,gcdmuw:ECSP_0386,GI:254590904	BA000007,ECs0378,BAB33801.1,GI:13359835	CP002516,EKO11_3516,ADX52092.1,jgi:EKO11_3516,GI:323379824	
	OID7549	AP010960,ECO111_0362,BAI34347.1,GI:257762852	CP002185,ECW_m0402,ADT73938.1,AIBN:ECW_m0402,GI:315059611	CP002167,UM146_15665,ADN72492.1,rtl:UM146_15665,GI:307628188	AP010958,ECO103_0305,BAI29175.1,GI:257757678	AE005174,Z0418,AAG54672.1,GI:12513148	CU928163,ECUMN_0366,CAR11581.1,GI:218430709	CU928162,ECED1_0357,CAR06568.1,GI:218425764	AP010953,ECO26_0362,BAI23706.1,GI:257752204	CU928145,EC55989_0330,CAU96207.1,GI:218350519	CP000468,APECO1_1663,ABI99806.1,vmpmisu:APECO1_1663,GI:115511732	BA000007,ECs0377,BAB33800.1,GI:13359834	CU928164,ECIAI39_0358,CAR16498.1,GI:218368754	CP001164,ECH74115_0394,ACI37409.1,tigr:ECH74115_0394,GI:209159976	CP000800,EcE24377A_0347,ABV18506.1,GI:157078798	CP001846,G2583_0433,ADD55064.1,nkteda:G2583_0433,GI:290761103	CP002516,EKO11_3517,ADX52093.1,jgi:EKO11_3517,GI:323379825	CU928160,ECIAI1_0325,CAQ97199.1,GI:218359658	CU928161,ECS88_0336,CAR01687.1,GI:218364022	CP002967,WFL_01975,UF:WFL_01975,AFH10066.1,GI:383403823	AP009240,ECSE_0348,BAG75872.1,GI:209910798	CP000243,UTI89_C0357,ABE05858.1,GI:91070977	CP001368,ECSP_0385,ACT70264.1,gcdmuw:ECSP_0385,GI:254590903	CP001969,ECOK1_0321,ADE89202.1,jcvi:ECOK1_0321,GI:294490446	CP000802,EcHS_A0388,ABV04776.1,tigr:EcHS_A0388,GI:157065521	
OID1680	OID1682	-14.12375
	OID1680	FN649414,ETEC_4352,CBJ03858.1,GI:309704509	CP000800,EcE24377A_1044,ABV17334.1,GI:157077626	FN649414,ETEC_0306,CBI99810.1,GI:309700516	FN554766,EC042_0849,CBG33677.1,GI:284920615	CU928161,ECS88_2867,CAR04118.1,GI:218366366	CP001637,EcDH1_2494,ACX40131.1,jgi:EcDH1_2494,GI:260449709	FM180568,E2348C_2677,CAS10225.1,GI:215265817	CP002167,UM146_03545,ADN70121.1,rtl:UM146_03545,GI:307625817	BA000007,ECs4987,BAB38410.1,GI:13364463	CP002729,UMNK88_322,AEE54974.1,vbsumn:UMNK88_322,GI:332341640	CP000802,EcHS_A2084,ABV06386.1,tigr:EcHS_A2084,GI:157067131	CP000243,UTI89_C2965,ABE08421.1,GI:91073540	CP002967,WFL_01320,UF:WFL_01320,AFH09934.1,GI:383403691	AP009240,ECSE_2571,BAG78095.1,GI:209913021	AP012030,ECDH1ME8569_1088,ymfP,BAJ42944.1,GI:315135785	CP001969,ECOK1_2976,ADE92440.1,jcvi:ECOK1_2976,GI:294493684	CP002516,EKO11_3648,ADX52222.1,jgi:EKO11_3648,GI:323379954	CP000038,SSON_2735,AAZ89352.1,mgcchina:SSO2735,GI:73856645	CU928164,ECIAI39_2831,CAR18953.1,GI:218371125	CP002185,ECW_m0273,gp47,ADT73815.1,AIBN:ECW_m0273,GI:315059488	CP000266,SFV_0253,ABF02529.1,mgcchina:SFV_0253,GI:110613862	CU928163,ECUMN_0908,CAR12117.1,GI:218431240	CP000468,APECO1_3906,ABJ02049.1,vmpmisu:APECO1_3906,GI:115513974	
	OID1682	FM180568,E2348C_2675,CAS10223.1,GI:215265815	CP001969,ECOK1_2978,ADE91349.1,jcvi:ECOK1_2978,GI:294492593	CP002167,UM146_03535,ADN70119.1,rtl:UM146_03535,GI:307625815	CP000802,EcHS_A2086,ABV06388.1,tigr:EcHS_A2086,GI:157067133	CP000038,SSON_2733,AAZ89350.1,mgcchina:SSO2733,GI:73856643	CU928163,ECUMN_0906,CAR12115.1,GI:218431238	CP000468,APECO1_3904,ABJ02051.1,vmpmisu:APECO1_3904,GI:115513976	CU928161,ECS88_2869,CAR04120.1,GI:218366368	CP002516,EKO11_3646,ADX52220.1,jgi:EKO11_3646,GI:323379952	CP000800,EcE24377A_1046,ABV17543.1,GI:157077835	FN649414,ETEC_0304,sb19,CBI99808.1,GI:309700514	CP002967,WFL_01330,UF:WFL_01330,AFH09936.1,GI:383403693	FN649414,ETEC_4350,CBJ03856.1,GI:309704507	BA000007,ECs4985,BAB38408.1,GI:13364461	FN554766,EC042_0847,CBG33675.1,GI:284920613	CP002729,UMNK88_320,AEE54972.1,vbsumn:UMNK88_320,GI:332341638	CU928164,ECIAI39_2833,CAR18955.1,GI:218371127	CP002185,ECW_m0275,gp45,ADT73817.1,AIBN:ECW_m0275,GI:315059490	CP000266,SFV_0251,ABF02527.1,mgcchina:SFV_0251,GI:110613860	AP009240,ECSE_2573,BAG78097.1,GI:209913023	CP000243,UTI89_C2967,ABE08423.1,GI:91073542	
OID5435	OID5436	-12.43893
	OID5435	CP002797,ECNA114_4700,iucB,AEG39549.1,pbluoh:ECNA114_4700,GI:333972744	CP000038,SSON_3602,iucB,AAZ90153.1,mgcchina:SSO3602,GI:73857446	AP010953,ECO26_1346,iucB,BAI24648.1,GI:257753146	CP000036,SBO_4338,iucB,ABB68754.1,mgcchina:SBO4338,GI:81248046	AE014075,c3626,iucB,E.coli:c3626,AAN82074.1,GI:26109869	CP000266,SFV_3853,iucB,ABF05863.1,mgcchina:SFV_3853,GI:110617196	CU928164,ECIAI39_3424,iucB,CAR19541.1,GI:218371693	CP001383,SFxv_4049,ADA76021.1,ChinaCDC:SFxv_4049,GI:281603037	CU928162,ECED1_4904,iucB,CAR10861.1,GI:218430021	CU928163,ECUMN_3374,iucB,CAR14534.1,GI:218433623	CP001671,ECABU_c32800,iucB,ADN47748.1,goetting:ECABU_c32800,GI:307554973	CP000970,EcSMS35_3181,iucB,ACB17701.1,tigr:EcSMS35_3181,GI:170519523	CP001063,SbBS512_E4633,iucB,ACD09933.1,tigr:SbBS512_E4633,GI:187430659	AE014073,S4055,iucB,ecoli:S4055,AAP19033.1,GI:30043312	CU928145,EC55989_4644,iucB,CAV01503.1,GI:218354584	AE005674,SF3716,iucB,mgcchina:SF0003716,AAN45162.1,GI:24054191	AP010960,ECO111_1294,iucB,BAI35232.1,GI:257763737	
	OID5436	CU928145,EC55989_4643,iucC,CAV01502.1,GI:218354583	AE014073,S4054,iucC,ecoli:S4054,AAP19032.1,GI:30043311	CU928163,ECUMN_3373,iucC,CAR14533.1,GI:218433622	AP010960,ECO111_1295,iucC,BAI35233.1,GI:257763738	CP000970,EcSMS35_3180,iucC,ACB15818.1,tigr:EcSMS35_3180,GI:170517640	CP000036,SBO_4339,iucC,ABB68755.1,mgcchina:SBO4339,GI:81248047	CU928164,ECIAI39_3425,iucC,CAR19542.1,GI:218371694	AE014075,c3625,iucC,E.coli:c3625,AAN82073.1,GI:26109868	CP000038,SSON_3603,iucC,AAZ90154.1,mgcchina:SSO3603,GI:73857447	CP001671,ECABU_c32810,iutC,ADN47749.1,goetting:ECABU_c32810,GI:307554974	CP001063,SbBS512_E4632,iucC,ACD09467.1,tigr:SbBS512_E4632,GI:187430193	CU928162,ECED1_4903,iucC,CAR11006.2,GI:218430020	CP000266,SFV_3852,iucC,ABF05862.1,mgcchina:SFV_3852,GI:110617195	CP001383,SFxv_4050,ADA76022.1,ChinaCDC:SFxv_4050,GI:281603038	AE005674,SF3717,iucC,mgcchina:SF0003717,AAN45163.1,GI:24054192	AP010953,ECO26_1347,iucC,BAI24649.1,GI:257753147	CP002797,ECNA114_4699,iuvC,AEG39548.1,pbluoh:ECNA114_4699,GI:333972743	
OID8198	OID8197	-9.18109
	OID8198	CP002185,ECW_m0336,lafW,ADT73877.1,AIBN:ECW_m0336,GI:315059550	CP002516,EKO11_3585,ADX52159.1,jgi:EKO11_3585,GI:323379891	CP002797,ECNA114_0242,AEG35064.1,pbluoh:ECNA114_0242,GI:333968259	AP010953,ECO26_0278,lafW,BAI23625.1,GI:257752123	FN554766,EC042_0276,lafW,CBG33109.1,GI:284920052	CP000946,EcolC_3360,ACA78979.1,jgi:EcolC_3360,GI:169756280	CP002967,WFL_01635,UF:WFL_01635,AFH09997.1,GI:383403754	CU928163,ECUMN_0281,lafW,CAR11496.1,GI:218430630	CP000970,EcSMS35_0274,lafW,ACB17864.1,tigr:EcSMS35_0274,GI:170519686	AP010960,ECO111_0284,lafW,BAI34271.1,GI:257762776	
	OID8197	FN554766,EC042_0275,lfgL,CBG33108.1,GI:284920051	CP002797,ECNA114_0241,AEG35063.1,pbluoh:ECNA114_0241,GI:333968258	AP010960,ECO111_0283,lfgL,BAI34270.1,GI:257762775	CP002516,EKO11_3586,ADX52160.1,jgi:EKO11_3586,GI:323379892	AP010953,ECO26_0277,lfgL,BAI23624.1,GI:257752122	CP000970,EcSMS35_0273,lfgL,ACB17449.1,tigr:EcSMS35_0273,GI:170519271	CP000946,EcolC_3361,ACA78980.1,jgi:EcolC_3361,GI:169756281	CU928163,ECUMN_0280,lfgL,CAR11495.1,GI:218430629	CP002967,WFL_01630,UF:WFL_01630,AFH09996.1,GI:383403753	CP002185,ECW_m0335,lfgL,ADT73876.1,AIBN:ECW_m0335,GI:315059549	
OID8146	OID8145	-12.37526
	OID8146	CP000034,SDY_4297,fecA,ABB64194.1,mgcchina:SDY4297,GI:81243484	AP009048,Y75_p4174,fecA,YP_492423.1,GI:388480228	CP001665,ECBD_3747,ACT30737.1,jgi:ECBD_3747,GI:253326135	FN649414,ETEC_3162,CBJ02662.1,GI:309703326	AM946981,B21_04120,fecA,CAQ34637.1,GI:242379808	U00096,b4291,fecA,AAC77247.1,GI:1790743	CP001637,EcDH1_3709,ACX41317.1,jgi:EcDH1_3709,GI:260450895	CU928163,ECUMN_4860,fecA,CAR15972.1,GI:218435021	AP012030,ECDH1ME8569_4146,fecA,BAJ46002.1,GI:315138843	CP002729,UMNK88_5230,AEE59696.1,vbsumn:UMNK88_5230,GI:332346362	CP001396,BWG_3988,fecA,ACR63571.1,nktd:BWG_3988,GI:238861573	CP000948,ECDH10B_4489,fecA,ACB05267.1,ecoli:ECDH10B_4489,GI:169891560	CP001671,ECABU_c49030,fecA,ADN49281.1,goetting:ECABU_c49030,GI:307556506	AP010953,ECO26_5459,BAI28590.1,GI:257757088	CP000800,EcE24377A_4868,fecA,ABV17484.1,GI:157077776	CU928161,ECS88_4864,fecA,CAR06012.1,GI:218368203	CP000946,EcolC_0743,ACA76416.1,jgi:EcolC_0743,GI:169753717	FN554766,EC042_4780,fecA,CBG37602.1,GI:284924472	CU928145,EC55989_4964,fecA,CAV02047.1,GI:218354876	CU928164,ECIAI39_4769,fecA,CAR20866.1,GI:218372983	CP000038,SSON_4463,fecA,AAZ90940.1,mgcchina:SSO4463,GI:73858233	CU928162,ECED1_5156,fecA,CAR11109.1,GI:218430245	CP001509,ECD_04157,fecA,kribb:ECDb_04157,ACT45941.1,GI:253980271	CP000819,ECB_04157,fecA,ACT41786.1,kribb:ECB_04157,GI:253976115	CP002797,ECNA114_2544,fecA,AEG37379.1,pbluoh:ECNA114_2544,GI:333970574	
	OID8145	CP000948,ECDH10B_4488,fecB,ACB05266.1,ecoli:ECDH10B_4488,GI:169891559	CU928145,EC55989_4963,fecB,CAV02045.1,GI:218354875	CP000819,ECB_04156,fecB,ACT41785.1,kribb:ECB_04156,GI:253976114	U00096,b4290,fecB,AAC77246.2,GI:87082411	CP000946,EcolC_0742,ACA76415.1,jgi:EcolC_0742,GI:169753716	CP001509,ECD_04156,fecB,kribb:ECDb_04156,ACT45940.1,GI:253980270	AM946981,B21_04119,fecB,CAQ34636.1,GI:242379807	CP002729,UMNK88_5229,AEE59695.1,vbsumn:UMNK88_5229,GI:332346361	CP001637,EcDH1_3710,ACX41318.1,jgi:EcDH1_3710,GI:260450896	CP001396,BWG_3987,fecB,ACR63575.1,nktd:BWG_3987,GI:238861577	CU928164,ECIAI39_4768,fecB,CAR20865.1,GI:218372982	CU928163,ECUMN_4859,fecB,CAR15971.1,GI:218435020	CU928162,ECED1_5155,fecB,CAV18107.1,GI:218430244	CP001671,ECABU_c49020,fecB,ADN49280.1,goetting:ECABU_c49020,GI:307556505	CU928161,ECS88_4863,fecB,CAR06011.1,GI:218368202	CP000800,EcE24377A_4867,fecB,ABV16802.1,GI:157077094	CP000038,SSON_4462,fecB,AAZ90939.1,mgcchina:SSO4462,GI:73858232	AP010953,ECO26_5458,BAI28589.1,GI:257757087	AP009048,Y75_p4173,fecB,YP_492422.1,GI:388480227	CP002797,ECNA114_2545,fecB,AEG37380.1,pbluoh:ECNA114_2545,GI:333970575	AP012030,ECDH1ME8569_4145,fecB,BAJ46001.1,GI:315138842	FN649414,ETEC_3163,CBJ02663.1,GI:309703327	FN554766,EC042_4779,fecB,CBG37601.1,GI:284924471	CP001665,ECBD_3748,ACT30738.1,jgi:ECBD_3748,GI:253326136	
OID5435	OID5434	-12.43893
	OID5435	CP002797,ECNA114_4700,iucB,AEG39549.1,pbluoh:ECNA114_4700,GI:333972744	CP000038,SSON_3602,iucB,AAZ90153.1,mgcchina:SSO3602,GI:73857446	AP010953,ECO26_1346,iucB,BAI24648.1,GI:257753146	CP000036,SBO_4338,iucB,ABB68754.1,mgcchina:SBO4338,GI:81248046	AE014075,c3626,iucB,E.coli:c3626,AAN82074.1,GI:26109869	CP000266,SFV_3853,iucB,ABF05863.1,mgcchina:SFV_3853,GI:110617196	CU928164,ECIAI39_3424,iucB,CAR19541.1,GI:218371693	CP001383,SFxv_4049,ADA76021.1,ChinaCDC:SFxv_4049,GI:281603037	CU928162,ECED1_4904,iucB,CAR10861.1,GI:218430021	CU928163,ECUMN_3374,iucB,CAR14534.1,GI:218433623	CP001671,ECABU_c32800,iucB,ADN47748.1,goetting:ECABU_c32800,GI:307554973	CP000970,EcSMS35_3181,iucB,ACB17701.1,tigr:EcSMS35_3181,GI:170519523	CP001063,SbBS512_E4633,iucB,ACD09933.1,tigr:SbBS512_E4633,GI:187430659	AE014073,S4055,iucB,ecoli:S4055,AAP19033.1,GI:30043312	CU928145,EC55989_4644,iucB,CAV01503.1,GI:218354584	AE005674,SF3716,iucB,mgcchina:SF0003716,AAN45162.1,GI:24054191	AP010960,ECO111_1294,iucB,BAI35232.1,GI:257763737	
	OID5434	AE014075,c3627,iucA,E.coli:c3627,AAN82075.1,GI:26109870	CP000970,EcSMS35_3182,iucA,ACB19551.1,tigr:EcSMS35_3182,GI:170521373	CP000036,SBO_4337,iucA,ABB68753.1,mgcchina:SBO4337,GI:81248045	AP010960,ECO111_1293,iucA,BAI35231.1,GI:257763736	CP001063,SbBS512_E4634,iucA,ACD09303.1,tigr:SbBS512_E4634,GI:187430029	CP001671,ECABU_c32790,iucA,ADN47747.1,goetting:ECABU_c32790,GI:307554972	AE005674,SF3715,iucA,mgcchina:SF0003715,AAN45161.2,GI:56383951	CU928163,ECUMN_3375,iucA,CAR14535.1,GI:218433624	CP000038,SSON_3601,iucA,AAZ90152.1,mgcchina:SSO3601,GI:73857445	CU928162,ECED1_4905,iucA,CAR11008.2,GI:218430022	CU928145,EC55989_4645,iucA,CAV01505.1,GI:218354585	AP010953,ECO26_1345,iucA,BAI24647.1,GI:257753145	CP001383,SFxv_4048,ADA76020.1,ChinaCDC:SFxv_4048,GI:281603036	CU928164,ECIAI39_3423,iucA,CAR19540.1,GI:218371692	CP002797,ECNA114_4701,iucA,AEG39550.1,pbluoh:ECNA114_4701,GI:333972745	AE014073,S4056,iucA,ecoli:S4056,AAP19034.1,GI:30043313	CP000266,SFV_3854,iucA,ABF05864.1,mgcchina:SFV_3854,GI:110617197	
OID3660	OID3661	-9.42413
	OID3660	FM180568,E2348C_2508,CAS10056.1,GI:215265653	AE014073,S0689,ecoli:S0689,AAP16172.1,GI:30040440	FN649414,ETEC_2746,CBJ02251.1,GI:309702920	CP000034,SDY_2116,ABB62206.1,mgcchina:SDY2116,GI:81241496	AE005674,SF0666,mgcchina:SF0000666,AAN42301.1,GI:24050913	AP010958,ECO103_3110,BAI31861.1,GI:257760364	CP001383,SFxv_0734,ADA73032.1,ChinaCDC:SFxv_0734,GI:281600048	CP001846,G2583_3116,ADD57644.1,nkteda:G2583_3116,GI:290763683	CP000266,SFV_0710,ABF02949.1,mgcchina:SFV_0710,GI:110614282	CU928160,ECIAI1_2642,CAQ99480.1,GI:218361880	
	OID3661	FM180568,E2348C_2509,CAS10057.1,GI:215265654	AP010958,ECO103_3111,BAI31862.1,GI:257760365	CP000034,SDY_2117,ABB62207.1,mgcchina:SDY2117,GI:81241497	CU928160,ECIAI1_2643,CAQ99481.1,GI:218361881	AE014073,S0691,ecoli:S0691,AAP16174.1,GI:30040442	CP001383,SFxv_0735,ADA73033.1,ChinaCDC:SFxv_0735,GI:281600049	CP001846,G2583_3117,ADD57645.1,nkteda:G2583_3117,GI:290763684	CP000034,SDY_2118,ABB62208.1,mgcchina:SDY2118,GI:81241498	CP000038,SSON_0739,AAZ87488.1,mgcchina:SSO0739,GI:73854781	FN649414,ETEC_2747,CBJ02252.1,GI:309702921	AE005674,SF0667,mgcchina:SF0000667,AAN42302.1,GI:24050914	CP000266,SFV_0711,ABF02950.1,mgcchina:SFV_0711,GI:110614283	
OID9452	OID9455	-9.42413
	OID9452	CU928161,ECS88_2223,CAR03509.1,GI:218365771	CP000819,ECB_02008,ACT39666.1,kribb:ECB_02008,GI:253973995	CP000970,EcSMS35_4311,ACB16339.1,tigr:EcSMS35_4311,GI:170518161	CP002516,EKO11_4437,ADX52992.1,jgi:EKO11_4437,GI:323380724	CP001164,ECH74115_3062,ACI36937.1,tigr:ECH74115_3062,GI:209159504	CP002185,ECW_m4228,gp80',ADT77538.1,AIBN:ECW_m4228,GI:315063211	CP001368,ECSP_2877,ACT72666.1,gcdmuw:ECSP_2877,GI:254593305	CP002967,WFL_20610,UF:WFL_20610,AFH13764.1,GI:383407521	CP002516,EKO11_1672,ADX50294.1,jgi:EKO11_1672,GI:323378026	CP002967,WFL_11170,UF:WFL_11170,AFH11892.1,GI:383405649	CP001969,ECOK1_0930,ADE92738.1,jcvi:ECOK1_0930,GI:294493982	CP000800,EcE24377A_0984,ABV19282.1,GI:157079574	CP002797,ECNA114_4018,AEG38862.1,pbluoh:ECNA114_4018,GI:333972057	CP002185,ECW_m2283,gp80,ADT75722.1,AIBN:ECW_m2283,GI:315061395	
	OID9455	CP002516,EKO11_1669,ADX50291.1,jgi:EKO11_1669,GI:323378023	CP000819,ECB_02010,ACT39668.1,kribb:ECB_02010,GI:253973997	CP002967,WFL_11185,UF:WFL_11185,AFH11895.1,GI:383405652	CP002185,ECW_m4225,cox1,ADT77535.1,AIBN:ECW_m4225,GI:315063208	CP002967,WFL_20595,UF:WFL_20595,AFH13761.1,GI:383407518	CP001969,ECOK1_2556,ADE91437.1,jcvi:ECOK1_2556,GI:294492681	CP002185,ECW_m2286,cox,ADT75725.1,AIBN:ECW_m2286,GI:315061398	CP001164,ECH74115_3065,ACI37645.1,tigr:ECH74115_3065,GI:209160212	CP002516,EKO11_4440,ADX52995.1,jgi:EKO11_4440,GI:323380727	CU928161,ECS88_2226,cox,CAR03512.1,GI:218365774	CP000970,EcSMS35_4308,cox,ACB15658.1,tigr:EcSMS35_4308,GI:170517480	CP002797,ECNA114_4015,AEG38859.1,pbluoh:ECNA114_4015,GI:333972054	CP001368,ECSP_2880,ACT72669.1,gcdmuw:ECSP_2880,GI:254593308	
OID7549	OID7548	-10.32722
	OID7549	AP010960,ECO111_0362,BAI34347.1,GI:257762852	CP002185,ECW_m0402,ADT73938.1,AIBN:ECW_m0402,GI:315059611	CP002167,UM146_15665,ADN72492.1,rtl:UM146_15665,GI:307628188	AP010958,ECO103_0305,BAI29175.1,GI:257757678	AE005174,Z0418,AAG54672.1,GI:12513148	CU928163,ECUMN_0366,CAR11581.1,GI:218430709	CU928162,ECED1_0357,CAR06568.1,GI:218425764	AP010953,ECO26_0362,BAI23706.1,GI:257752204	CU928145,EC55989_0330,CAU96207.1,GI:218350519	CP000468,APECO1_1663,ABI99806.1,vmpmisu:APECO1_1663,GI:115511732	BA000007,ECs0377,BAB33800.1,GI:13359834	CU928164,ECIAI39_0358,CAR16498.1,GI:218368754	CP001164,ECH74115_0394,ACI37409.1,tigr:ECH74115_0394,GI:209159976	CP000800,EcE24377A_0347,ABV18506.1,GI:157078798	CP001846,G2583_0433,ADD55064.1,nkteda:G2583_0433,GI:290761103	CP002516,EKO11_3517,ADX52093.1,jgi:EKO11_3517,GI:323379825	CU928160,ECIAI1_0325,CAQ97199.1,GI:218359658	CU928161,ECS88_0336,CAR01687.1,GI:218364022	CP002967,WFL_01975,UF:WFL_01975,AFH10066.1,GI:383403823	AP009240,ECSE_0348,BAG75872.1,GI:209910798	CP000243,UTI89_C0357,ABE05858.1,GI:91070977	CP001368,ECSP_0385,ACT70264.1,gcdmuw:ECSP_0385,GI:254590903	CP001969,ECOK1_0321,ADE89202.1,jcvi:ECOK1_0321,GI:294490446	CP000802,EcHS_A0388,ABV04776.1,tigr:EcHS_A0388,GI:157065521	
	OID7548	CP000468,APECO1_1664,ABI99805.1,vmpmisu:APECO1_1664,GI:115511731	CP001846,G2583_0432,ADD55063.1,nkteda:G2583_0432,GI:290761102	CP000802,EcHS_A0387,ABV04775.1,tigr:EcHS_A0387,GI:157065520	CU928164,ECIAI39_0359,CAR16499.1,GI:218368755	CP001368,ECSP_0384,ACT70263.1,gcdmuw:ECSP_0384,GI:254590902	CU928160,ECIAI1_0324,CAQ97198.1,GI:218359657	CP002167,UM146_15670,ADN72493.1,rtl:UM146_15670,GI:307628189	CP001969,ECOK1_0320,ADE92560.1,jcvi:ECOK1_0320,GI:294493804	CP002185,ECW_m0401,ADT73937.1,AIBN:ECW_m0401,GI:315059610	CP000800,EcE24377A_0346,ABV17756.1,GI:157078048	BA000007,ECs0376,BAB33799.1,GI:13359833	AP010960,ECO111_0361,BAI34346.1,GI:257762851	AP010958,ECO103_0304,BAI29174.1,GI:257757677	AP009240,ECSE_0347,BAG75871.1,GI:209910797	CU928162,ECED1_0356,CAR06567.1,GI:218425763	CU928163,ECUMN_0365,CAR11580.1,GI:218430708	AP010953,ECO26_0361,BAI23705.1,GI:257752203	CU928145,EC55989_0329,CAU96206.1,GI:218350518	CP002516,EKO11_3518,ADX52094.1,jgi:EKO11_3518,GI:323379826	AE005174,Z0417,AAG54671.1,GI:12513147	CP000243,UTI89_C0356,ABE05857.1,GI:91070976	CP002967,WFL_01970,UF:WFL_01970,AFH10065.1,GI:383403822	CU928161,ECS88_0335,CAR01686.1,GI:218364021	CP001164,ECH74115_0393,ACI38453.1,tigr:ECH74115_0393,GI:209161020	
OID3423	OID3416	-8.52498
	OID3423	AE005174,Z1853,AAG55950.1,GI:12514775	FN649414,ETEC_0288,sb1,CBI99792.1,GI:309700498	CP002729,UMNK88_300,AEE54952.1,vbsumn:UMNK88_300,GI:332341618	CP000243,UTI89_C2986,ABE08442.1,GI:91073561	CP001383,SFxv_1305,ADA73543.1,ChinaCDC:SFxv_1305,GI:281600559	FN554766,EC042_0830,CBG33656.1,GI:284920594	CU928164,ECIAI39_2011,CAR18140.1,GI:218370337	CP001969,ECOK1_2997,ADE89722.1,jcvi:ECOK1_2997,GI:294490966	CP000266,SFV_1160,ABF03368.1,mgcchina:SFV_1160,GI:110614701	CU928161,ECS88_2888,CAR04138.1,GI:218366386	BA000007,ECs1597,BAB35020.1,GI:13361061	AP010953,ECO26_2309,BAI25557.1,GI:257754055	CP000468,APECO1_3889,ABJ02066.1,vmpmisu:APECO1_3889,GI:115513991	CP000038,SSON_2780,AAZ89397.1,mgcchina:SSO2780,GI:73856690	CU928162,ECED1_1774,CAR07967.2,GI:218427088	CU928163,ECUMN_0888,CAR12097.1,GI:218431220	FN649414,ETEC_4334,5,CBJ03840.1,GI:309704491	CP000970,EcSMS35_0956,ACB16225.1,tigr:EcSMS35_0956,GI:170518047	AE005674,SF1145,mgcchina:SF0001145,AAN42762.1,GI:24051440	AE014073,S1227,ecoli:S1227,AAP16651.1,GI:30040921	FN554766,EC042_2152,CBG34978.1,GI:284921903	
	OID3416	CU928164,ECIAI39_2013,CAR18142.1,GI:218370339	CU928162,ECED1_1777,CAR07876.1,GI:218427090	AP010953,ECO26_2312,BAI25560.1,GI:257754058	FN649414,ETEC_0293,sb8,CBI99797.1,GI:309700503	BA000007,ECs1594,BAB35017.1,GI:13361058	AE005174,Z1851,AAG55948.1,GI:12514773	CP002729,UMNK88_307,AEE54959.1,vbsumn:UMNK88_307,GI:332341625	CP002729,UMNK88_2457,AEE57038.1,vbsumn:UMNK88_2457,GI:332343704	CP000266,SFV_0241,ABF02517.1,mgcchina:SFV_0241,GI:110613850	CP001969,ECOK1_2990,ADE92343.1,jcvi:ECOK1_2990,GI:294493587	CP000266,SFV_1159,ABF03367.1,mgcchina:SFV_1159,GI:110614700	FN554766,EC042_0836,CBG33663.1,GI:284920601	CU928163,ECUMN_0895,CAR12104.1,GI:218431227	CU928161,ECS88_2881,CAR04131.1,GI:218366379	AE005674,SF1142,mgcchina:SF0001142,AAN42759.1,GI:24051435	CP002167,UM146_03485,ADN70109.1,rtl:UM146_03485,GI:307625805	CP000468,APECO1_3894,ABJ02061.1,vmpmisu:APECO1_3894,GI:115513986	CP001383,SFxv_1302,ADA73540.1,ChinaCDC:SFxv_1302,GI:281600556	CP000243,UTI89_C2979,ABE08435.1,GI:91073554	AE014073,S1225,ecoli:S1225,AAP16649.1,GI:30040919	FN649414,ETEC_4339,CBJ03845.1,GI:309704496	FN554766,EC042_2154,CBG34980.1,GI:284921905	CP000970,EcSMS35_0954,ACB15863.1,tigr:EcSMS35_0954,GI:170517685	
OID1681	OID1683	-13.26921
	OID1681	CU928163,ECUMN_0907,CAR12116.1,GI:218431239	CP002729,UMNK88_321,AEE54973.1,vbsumn:UMNK88_321,GI:332341639	BA000007,ECs4986,BAB38409.1,GI:13364462	FN554766,EC042_0848,CBG33676.1,GI:284920614	CU928164,ECIAI39_2832,CAR18954.1,GI:218371126	CP002516,EKO11_3647,ADX52221.1,jgi:EKO11_3647,GI:323379953	CP002167,UM146_03540,ADN70120.1,rtl:UM146_03540,GI:307625816	CP000802,EcHS_A2085,ABV06387.1,tigr:EcHS_A2085,GI:157067132	CP000266,SFV_0252,ABF02528.1,mgcchina:SFV_0252,GI:110613861	CP002967,WFL_01325,UF:WFL_01325,AFH09935.1,GI:383403692	CP000468,APECO1_3905,ABJ02050.1,vmpmisu:APECO1_3905,GI:115513975	CP000243,UTI89_C2966,ABE08422.1,GI:91073541	CU928161,ECS88_2868,CAR04119.1,GI:218366367	AP009240,ECSE_2572,BAG78096.1,GI:209913022	CP002185,ECW_m0274,gp46,ADT73816.1,AIBN:ECW_m0274,GI:315059489	FN649414,ETEC_4351,CBJ03857.1,GI:309704508	CP000800,EcE24377A_1045,ABV16996.1,GI:157077288	CP001969,ECOK1_2977,ADE91782.1,jcvi:ECOK1_2977,GI:294493026	CP000038,SSON_2734,AAZ89351.1,mgcchina:SSO2734,GI:73856644	FN649414,ETEC_0305,sb20,CBI99809.1,GI:309700515	
	OID1683	CP001969,ECOK1_2979,ADE90745.1,jcvi:ECOK1_2979,GI:294491989	CP002729,UMNK88_319,AEE54971.1,vbsumn:UMNK88_319,GI:332341637	CP000468,APECO1_3903,ABJ02052.1,vmpmisu:APECO1_3903,GI:115513977	CP002967,WFL_01335,UF:WFL_01335,AFH09937.1,GI:383403694	CP000038,SSON_2732,AAZ89349.1,mgcchina:SSO2732,GI:73856642	CP000266,SFV_0250,ABF02526.1,mgcchina:SFV_0250,GI:110613859	CP000802,EcHS_A2087,ABV06389.1,tigr:EcHS_A2087,GI:157067134	CP002185,ECW_m0276,gpP',ADT73818.1,AIBN:ECW_m0276,GI:315059491	CP000243,UTI89_C2968,ABE08424.1,GI:91073543	FN649414,ETEC_0303,sb18,CBI99807.1,GI:309700513	CP002516,EKO11_3645,ADX52219.1,jgi:EKO11_3645,GI:323379951	CU928163,ECUMN_0905,CAR12114.1,GI:218431237	CP002167,UM146_03530,ADN70118.1,rtl:UM146_03530,GI:307625814	BA000007,ECs4984,BAB38407.1,GI:13364460	CU928161,ECS88_2870,CAR04121.1,GI:218366369	CP000800,EcE24377A_1047,ABV20335.1,GI:157080627	CU928164,ECIAI39_2834,CAR18956.1,GI:218371128	FN649414,ETEC_4349,sb18,CBJ03855.1,GI:309704506	FM180568,E2348C_2674,CAS10222.1,GI:215265814	FN554766,EC042_0846,CBG33674.1,GI:284920612	AP009240,ECSE_2574,BAG78098.1,GI:209913024	
OID9706	OID9704	-10.32722
	OID9706	CP001969,ECOK1_2822,ADE91226.1,jcvi:ECOK1_2822,GI:294492470	CP002797,ECNA114_4801,AEG39650.1,pbluoh:ECNA114_4801,GI:333972845	CU928164,ECIAI39_2675,CAR18798.1,GI:218370971	CP002729,UMNK88_3125,AEE57683.1,vbsumn:UMNK88_3125,GI:332344349	FN649414,ETEC_2632,CBJ02138.1,GI:309702807	CP000468,APECO1_4046,ABJ01906.1,vmpmisu:APECO1_4046,GI:115513831	FM180568,E2348C_2749,CAS10297.1,GI:215265888	
	OID9704	FM180568,E2348C_2747,CAS10295.1,GI:215265886	CU928164,ECIAI39_2673,CAR18796.1,GI:218370969	CP002729,UMNK88_3123,AEE57681.1,vbsumn:UMNK88_3123,GI:332344347	FN649414,ETEC_2630,CBJ02136.1,GI:309702805	CP001969,ECOK1_2820,ADE92609.1,jcvi:ECOK1_2820,GI:294493853	CP002797,ECNA114_4799,AEG39648.1,pbluoh:ECNA114_4799,GI:333972843	CP000468,APECO1_4048,ABJ01904.1,vmpmisu:APECO1_4048,GI:115513829	
OID8178	OID8179	-9.18109
	OID8178	CP000970,EcSMS35_0250,lfiF,ACB18368.1,tigr:EcSMS35_0250,GI:170520190	CP002967,WFL_01255,fliF2,UF:WFL_01255,AFH09920.1,GI:383403677	CP002797,ECNA114_0219,fliF1,AEG35041.1,pbluoh:ECNA114_0219,GI:333968236	FN554766,EC042_0254,lfiF,CBG33087.1,GI:284920031	AP010953,ECO26_0255,lfiF,BAI23604.1,GI:257752102	CP002516,EKO11_3662,ADX52236.1,jgi:EKO11_3662,GI:323379968	CU928163,ECUMN_0259,lfiF,CAR11474.1,GI:218430608	AP010960,ECO111_0261,lfiF,BAI34250.1,GI:257762755	CP000946,EcolC_3382,ACA79001.1,jgi:EcolC_3382,GI:169756302	CP002185,ECW_m0259,lfiF,ADT73801.1,AIBN:ECW_m0259,GI:315059474	
	OID8179	CU928163,ECUMN_0260,lfiG,CAR11475.1,GI:218430609	CP002797,ECNA114_0220,fliG,AEG35042.1,pbluoh:ECNA114_0220,GI:333968237	AP010953,ECO26_0256,lfiG,BAI23605.1,GI:257752103	CP002967,WFL_01260,fliG2,UF:WFL_01260,AFH09921.1,GI:383403678	CP002185,ECW_m0260,lfiG,ADT73802.1,AIBN:ECW_m0260,GI:315059475	CP000946,EcolC_3381,ACA79000.1,jgi:EcolC_3381,GI:169756301	FN554766,EC042_0255,lfiG,CBG33088.1,GI:284920032	AP010960,ECO111_0262,lfiG,BAI34251.1,GI:257762756	CP000970,EcSMS35_0251,lfiG,ACB19025.1,tigr:EcSMS35_0251,GI:170520847	CP002516,EKO11_3661,ADX52235.1,jgi:EKO11_3661,GI:323379967	
OID9710	OID4990	-10.32722
	OID9710	CU928164,ECIAI39_2680,CAR18803.1,GI:218370976	CP002729,UMNK88_3130,AEE57688.1,vbsumn:UMNK88_3130,GI:332344354	FN649414,ETEC_2637,bbp21,CBJ02143.1,GI:309702812	CP002797,ECNA114_4806,AEG39655.1,pbluoh:ECNA114_4806,GI:333972850	CP001969,ECOK1_2827,ADE91366.1,jcvi:ECOK1_2827,GI:294492610	CP000468,APECO1_4041,ABJ01911.1,vmpmisu:APECO1_4041,GI:115513836	FM180568,E2348C_2755,CAS10303.1,GI:215265894	
	OID4990	FM180568,E2348C_2752,CAS10300.1,GI:215265891	CP002797,ECNA114_4804,AEG39653.1,pbluoh:ECNA114_4804,GI:333972848	CP002729,UMNK88_3128,AEE57686.1,vbsumn:UMNK88_3128,GI:332344352	CP001969,ECOK1_2825,ADE89684.1,jcvi:ECOK1_2825,GI:294490928	CU928164,ECIAI39_2678,CAR18801.1,GI:218370974	CP000468,APECO1_4043,ABJ01909.1,vmpmisu:APECO1_4043,GI:115513834	FN649414,ETEC_2635,CBJ02141.1,GI:309702810	
OID4990	OID9708	-10.32722
	OID4990	FM180568,E2348C_2752,CAS10300.1,GI:215265891	CP002797,ECNA114_4804,AEG39653.1,pbluoh:ECNA114_4804,GI:333972848	CP002729,UMNK88_3128,AEE57686.1,vbsumn:UMNK88_3128,GI:332344352	CP001969,ECOK1_2825,ADE89684.1,jcvi:ECOK1_2825,GI:294490928	CU928164,ECIAI39_2678,CAR18801.1,GI:218370974	CP000468,APECO1_4043,ABJ01909.1,vmpmisu:APECO1_4043,GI:115513834	FN649414,ETEC_2635,CBJ02141.1,GI:309702810	
	OID9708	CP000468,APECO1_4044,ABJ01908.1,vmpmisu:APECO1_4044,GI:115513833	CU928164,ECIAI39_2677,CAR18800.1,GI:218370973	FN649414,ETEC_2634,CBJ02140.1,GI:309702809	CP002797,ECNA114_4803,AEG39652.1,pbluoh:ECNA114_4803,GI:333972847	FM180568,E2348C_2751,CAS10299.1,GI:215265890	CP002729,UMNK88_3127,AEE57685.1,vbsumn:UMNK88_3127,GI:332344351	CP001969,ECOK1_2824,ADE88866.1,jcvi:ECOK1_2824,GI:294490110	
OID9701	OID9703	-10.32722
	OID9701	CP000468,APECO1_4051,ABJ01901.1,vmpmisu:APECO1_4051,GI:115513826	CU928164,ECIAI39_2670,CAR18793.1,GI:218370966	FM180568,E2348C_2744,CAS10292.1,GI:215265883	CP002797,ECNA114_4796,AEG39645.1,pbluoh:ECNA114_4796,GI:333972840	CP001969,ECOK1_2816,ADE89233.1,jcvi:ECOK1_2816,GI:294490477	FN649414,ETEC_2627,CBJ02133.1,GI:309702802	CP002729,UMNK88_3120,AEE57678.1,vbsumn:UMNK88_3120,GI:332344344	
	OID9703	FN649414,ETEC_2629,CBJ02135.1,GI:309702804	CU928164,ECIAI39_2672,CAR18795.1,GI:218370968	CP002729,UMNK88_3122,AEE57680.1,vbsumn:UMNK88_3122,GI:332344346	CP000468,APECO1_4049,ABJ01903.1,vmpmisu:APECO1_4049,GI:115513828	FM180568,E2348C_2746,CAS10294.1,GI:215265885	CP002797,ECNA114_4798,AEG39647.1,pbluoh:ECNA114_4798,GI:333972842	CP001969,ECOK1_2819,ADE91947.1,jcvi:ECOK1_2819,GI:294493191	
OID3330	OID9662	-9.18109
	OID3330	CP002729,UMNK88_5219,AEE59685.1,vbsumn:UMNK88_5219,GI:332346351	CP000800,EcE24377A_4853,ABV17489.1,GI:157077781	FN554766,EC042_4770,virK,CBG37592.1,GI:284924464	CU928162,ECED1_5142,virK,CAR11096.1,GI:218430234	CU928145,EC55989_4950,virK,CAV02023.1,GI:218354865	CP001383,SFxv_1136,ADA73393.1,ChinaCDC:SFxv_1136,GI:281600409	CU928164,ECIAI39_4759,virK,CAR20856.1,GI:218372973	
	OID9662	CU928164,ECIAI39_4758,msbB,CAR20855.1,GI:218372972	CU928145,EC55989_4949,msbB,CAV02021.1,GI:218354864	CU928162,ECED1_5141,msbB,CAR11095.1,GI:218430233	CP000800,EcE24377A_4852,msbB2,ABV19455.1,GI:157079747	FN554766,EC042_4769,msbB2,CBG37591.1,GI:284924463	CP001383,SFxv_1135,ADA73392.1,ChinaCDC:SFxv_1135,GI:281600408	CP002729,UMNK88_5218,msbB,AEE59684.1,vbsumn:UMNK88_5218,GI:332346350	
OID3346	OID7548	-10.32722
	OID3346	BA000007,ECs0374,BAB33797.1,GI:13359831	AE005174,Z0415,AAG54669.1,GI:12513145	CP000243,UTI89_C0355,ABE05856.1,GI:91070975	CU928163,ECUMN_0364,CAR11579.1,GI:218430707	CU928164,ECIAI39_0360,CAR16500.1,GI:218368756	CP001969,ECOK1_0319,ADE91445.1,jcvi:ECOK1_0319,GI:294492689	CU928145,EC55989_0328,CAU96205.1,GI:218350517	AP010953,ECO26_0360,BAI23704.1,GI:257752202	CP001368,ECSP_0383,ACT70262.1,gcdmuw:ECSP_0383,GI:254590901	CU928161,ECS88_0334,CAR01685.1,GI:218364020	CU928162,ECED1_0355,CAR06566.1,GI:218425762	CP001846,G2583_0431,ADD55062.1,nkteda:G2583_0431,GI:290761101	AP010960,ECO111_0360,BAI34345.1,GI:257762850	CP002185,ECW_m0400,ADT73936.1,AIBN:ECW_m0400,GI:315059609	CP002167,UM146_15675,ADN72494.1,rtl:UM146_15675,GI:307628190	AP009240,ECSE_0346,BAG75870.1,GI:209910796	AP010958,ECO103_0303,BAI29173.1,GI:257757676	CP001164,ECH74115_0392,ACI37688.1,tigr:ECH74115_0392,GI:209160255	CU928160,ECIAI1_0323,CAQ97197.1,GI:218359656	CP000802,EcHS_A0386,ABV04774.1,tigr:EcHS_A0386,GI:157065519	CP002967,WFL_01965,UF:WFL_01965,AFH10064.1,GI:383403821	CP000468,APECO1_1665,ABI99804.1,vmpmisu:APECO1_1665,GI:115511730	CP000800,EcE24377A_0345,ABV18289.1,GI:157078581	CP002516,EKO11_3519,ADX52095.1,jgi:EKO11_3519,GI:323379827	
	OID7548	CP000468,APECO1_1664,ABI99805.1,vmpmisu:APECO1_1664,GI:115511731	CP001846,G2583_0432,ADD55063.1,nkteda:G2583_0432,GI:290761102	CP000802,EcHS_A0387,ABV04775.1,tigr:EcHS_A0387,GI:157065520	CU928164,ECIAI39_0359,CAR16499.1,GI:218368755	CP001368,ECSP_0384,ACT70263.1,gcdmuw:ECSP_0384,GI:254590902	CU928160,ECIAI1_0324,CAQ97198.1,GI:218359657	CP002167,UM146_15670,ADN72493.1,rtl:UM146_15670,GI:307628189	CP001969,ECOK1_0320,ADE92560.1,jcvi:ECOK1_0320,GI:294493804	CP002185,ECW_m0401,ADT73937.1,AIBN:ECW_m0401,GI:315059610	CP000800,EcE24377A_0346,ABV17756.1,GI:157078048	BA000007,ECs0376,BAB33799.1,GI:13359833	AP010960,ECO111_0361,BAI34346.1,GI:257762851	AP010958,ECO103_0304,BAI29174.1,GI:257757677	AP009240,ECSE_0347,BAG75871.1,GI:209910797	CU928162,ECED1_0356,CAR06567.1,GI:218425763	CU928163,ECUMN_0365,CAR11580.1,GI:218430708	AP010953,ECO26_0361,BAI23705.1,GI:257752203	CU928145,EC55989_0329,CAU96206.1,GI:218350518	CP002516,EKO11_3518,ADX52094.1,jgi:EKO11_3518,GI:323379826	AE005174,Z0417,AAG54671.1,GI:12513147	CP000243,UTI89_C0356,ABE05857.1,GI:91070976	CP002967,WFL_01970,UF:WFL_01970,AFH10065.1,GI:383403822	CU928161,ECS88_0335,CAR01686.1,GI:218364021	CP001164,ECH74115_0393,ACI38453.1,tigr:ECH74115_0393,GI:209161020	
OID8174	OID8175	-9.18109
	OID8174	AP010960,ECO111_0255,lfiQ,BAI34244.1,GI:257762749	CU928163,ECUMN_0253,lfiQ,CAR11468.1,GI:218430602	CP002967,WFL_01225,fliQ2,UF:WFL_01225,AFH09914.1,GI:383403671	CP002516,EKO11_3668,ADX52242.1,jgi:EKO11_3668,GI:323379974	CP000970,EcSMS35_0244,lfiQ,ACB19411.1,tigr:EcSMS35_0244,GI:170521233	CP000946,EcolC_3388,ACA79007.1,jgi:EcolC_3388,GI:169756308	FN554766,EC042_0248,lfiQ,CBG33081.1,GI:284920025	CP002185,ECW_m0253,lfiQ,ADT73795.1,AIBN:ECW_m0253,GI:315059468	CP002797,ECNA114_0212,AEG35034.1,pbluoh:ECNA114_0212,GI:333968229	AP010953,ECO26_0249,lfiQ,BAI23598.1,GI:257752096	
	OID8175	CP000970,EcSMS35_0246,lfiN,ACB15689.1,tigr:EcSMS35_0246,GI:170517511	CP002967,WFL_01235,UF:WFL_01235,AFH09916.1,GI:383403673	AP010960,ECO111_0257,lfiN,BAI34246.1,GI:257762751	CU928163,ECUMN_0255,lfiN,CAR11470.1,GI:218430604	CP000946,EcolC_3386,ACA79005.1,jgi:EcolC_3386,GI:169756306	CP002797,ECNA114_0214,fliN,AEG35036.1,pbluoh:ECNA114_0214,GI:333968231	FN554766,EC042_0250,lfiN,CBG33083.1,GI:284920027	AP010953,ECO26_0251,lfiN,BAI23600.1,GI:257752098	CP002516,EKO11_3666,ADX52240.1,jgi:EKO11_3666,GI:323379972	CP002185,ECW_m0255,lfiN,ADT73797.1,AIBN:ECW_m0255,GI:315059470	
OID4684	OID8173	-9.18109
	OID4684	CP002967,WFL_01230,fliP2,UF:WFL_01230,AFH09915.1,GI:383403672	FN554766,EC042_0249,lfiP,CBG33082.1,GI:284920026	AP010953,ECO26_0250,lfiP,BAI23599.1,GI:257752097	CP000946,EcolC_3387,ACA79006.1,jgi:EcolC_3387,GI:169756307	CU928163,ECUMN_0254,lfiP,CAR11469.1,GI:218430603	CP000970,EcSMS35_0245,lfiP,ACB20078.1,tigr:EcSMS35_0245,GI:170521900	CP002185,ECW_m0254,lfiP,ADT73796.1,AIBN:ECW_m0254,GI:315059469	CP002516,EKO11_3667,ADX52241.1,jgi:EKO11_3667,GI:323379973	CP002797,ECNA114_0213,fliP1,AEG35035.1,pbluoh:ECNA114_0213,GI:333968230	AP010960,ECO111_0256,lfiP,BAI34245.1,GI:257762750	
	OID8173	CU928163,ECUMN_0252,lfiR,CAR11467.1,GI:218430601	CP000970,EcSMS35_0243,lfiR,ACB19660.1,tigr:EcSMS35_0243,GI:170521482	CP000946,EcolC_3389,ACA79008.1,jgi:EcolC_3389,GI:169756309	CP002516,EKO11_3669,ADX52243.1,jgi:EKO11_3669,GI:323379975	CP002967,WFL_01220,fliR2,UF:WFL_01220,AFH09913.1,GI:383403670	FN554766,EC042_0247,lfiR,CBG33080.1,GI:284920024	AP010960,ECO111_0254,lfiR,BAI34243.1,GI:257762748	CP002185,ECW_m0252,lfiR,ADT73794.1,AIBN:ECW_m0252,GI:315059467	CP002797,ECNA114_0211,fliR,AEG35033.1,pbluoh:ECNA114_0211,GI:333968228	AP010953,ECO26_0248,lfiR,BAI23597.1,GI:257752095	
OID6241	OID6244	-9.19342
	OID6241	FM180568,E2348C_0804,CAS08352.1,GI:215264011	CP002967,WFL_04430,UF:WFL_04430,AFH10550.1,GI:383404307	AE014075,c0937,E.coli:c0937,AAN79410.1,GI:26107227	CP002185,ECW_m0910,ADT74417.1,AIBN:ECW_m0910,GI:315060090	CU928161,ECS88_2847,fil,CAR04099.1,GI:218366348	CP002729,UMNK88_892,AEE55518.1,vbsumn:UMNK88_892,GI:332342184	CP000946,EcolC_2790,ACA78418.1,jgi:EcolC_2790,GI:169755719	CP002516,EKO11_3033,ADX51620.1,jgi:EKO11_3033,GI:323379352	CP000819,ECB_00820,ACT38502.1,kribb:ECB_00820,GI:253972831	CU651637,LF82_411,CAP77093.1,GI:222034352	
	OID6244	CU651637,LF82_408,CAP77090.1,GI:222034349	FM180568,E2348C_0808,CAS08356.1,GI:215264015	CU928162,ECED1_3098,dam,CAR09264.2,GI:218428337	CP002967,WFL_04455,UF:WFL_04455,AFH10555.1,GI:383404312	CU928161,ECS88_2842,dam,CAR04094.1,GI:218366343	CP000802,EcHS_A0917,ABV05271.1,tigr:EcHS_A0917,GI:157066016	CP002185,ECW_m0915,ADT74422.1,AIBN:ECW_m0915,GI:315060095	CP000036,SBO_0751,ABB65424.1,mgcchina:SBO0751,GI:81244716	AE014075,c0941,E.coli:c0941,AAN79414.1,GI:26107231	CP000819,ECB_00824,ACT38506.1,kribb:ECB_00824,GI:253972835	CP002729,UMNK88_896,dam,AEE55522.1,vbsumn:UMNK88_896,GI:332342188	CP002516,EKO11_3028,ADX51615.1,jgi:EKO11_3028,GI:323379347	CP000946,EcolC_2786,ACA78414.1,jgi:EcolC_2786,GI:169755715	
OID4743	OID6240	-9.93910
	OID4743	CU928161,ECS88_2222,CAR03508.1,GI:218365770	CP002516,EKO11_4435,ADX52990.1,jgi:EKO11_4435,GI:323380722	CP001368,ECSP_2875,ACT72664.1,gcdmuw:ECSP_2875,GI:254593303	CP002967,WFL_11160,UF:WFL_11160,AFH11890.1,GI:383405647	CU928162,ECED1_3103,CAR09269.2,GI:218428341	CP002797,ECNA114_4021,AEG38865.1,pbluoh:ECNA114_4021,GI:333972060	CP000802,EcHS_A0916,ABV05270.1,tigr:EcHS_A0916,GI:157066015	AE014075,c0940,E.coli:c0940,AAN79413.1,GI:26107230	CP000970,EcSMS35_4313,ACB17328.1,tigr:EcSMS35_4313,GI:170519150	CP000800,EcE24377A_0986,ABV18539.1,GI:157078831	FM180568,E2348C_0807,CAS08355.1,GI:215264014	CP002516,EKO11_3029,ADX51616.1,jgi:EKO11_3029,GI:323379348	CU928161,ECS88_2843,CAR04095.1,GI:218366344	CP000946,EcolC_2787,ACA78415.1,jgi:EcolC_2787,GI:169755716	CP001164,ECH74115_3060,ACI39155.1,tigr:ECH74115_3060,GI:209161722	CP001969,ECOK1_0935,ADE89508.1,jcvi:ECOK1_0935,GI:294490752	CP002185,ECW_m0914,ADT74421.1,AIBN:ECW_m0914,GI:315060094	CP002967,WFL_20620,UF:WFL_20620,AFH13766.1,GI:383407523	CP002967,WFL_04450,UF:WFL_04450,AFH10554.1,GI:383404311	CP002729,UMNK88_895,AEE55521.1,vbsumn:UMNK88_895,GI:332342187	CP002516,EKO11_1674,ADX50296.1,jgi:EKO11_1674,GI:323378028	CP002185,ECW_m2281,gp82,ADT75720.1,AIBN:ECW_m2281,GI:315061393	CP000819,ECB_02006,ACT39664.1,kribb:ECB_02006,GI:253973993	CU651637,LF82_409,CAP77091.1,GI:222034350	CP002185,ECW_m4230,gp82',ADT77540.1,AIBN:ECW_m4230,GI:315063213	CP000819,ECB_00823,ACT38505.1,kribb:ECB_00823,GI:253972834	
	OID6240	CP000819,ECB_00819,ACT38501.1,kribb:ECB_00819,GI:253972830	CP000946,EcolC_2791,ACA78419.1,jgi:EcolC_2791,GI:169755720	FM180568,E2348C_0803,CAS08351.1,GI:215264010	CP002967,WFL_04425,UF:WFL_04425,AFH10549.1,GI:383404306	CP002729,UMNK88_891,AEE55517.1,vbsumn:UMNK88_891,GI:332342183	CU928161,ECS88_2848,cII,CAR04100.1,GI:218366349	AE014075,c0936,E.coli:c0936,AAN79409.1,GI:26107226	CU928162,ECED1_3106,cII,CAR09272.2,GI:218428344	CP002516,EKO11_3034,ADX51621.1,jgi:EKO11_3034,GI:323379353	CP000802,EcHS_A0913,ABV05267.1,tigr:EcHS_A0913,GI:157066012	CU651637,LF82_412,CAP77094.1,GI:222034353	CP002185,ECW_m0909,ADT74416.1,AIBN:ECW_m0909,GI:315060089	
OID8147	OID8146	-12.37526
	OID8147	FN554766,EC042_4781,fecR,CBG37603.1,GI:284924473	CP001665,ECBD_3746,ACT30736.1,jgi:ECBD_3746,GI:253326134	CP001637,EcDH1_3708,ACX41316.1,jgi:EcDH1_3708,GI:260450894	AP009048,Y75_p4175,fecR,YP_492424.1,GI:388480229	CP001396,BWG_3989,fecR,ACR63613.1,nktd:BWG_3989,GI:238861615	CP000946,EcolC_0744,ACA76417.1,jgi:EcolC_0744,GI:169753718	CP002797,ECNA114_2543,AEG37378.1,pbluoh:ECNA114_2543,GI:333970573	CU928161,ECS88_4865,fecR,CAR06013.1,GI:218368204	CU928164,ECIAI39_4770,fecR,CAR20867.1,GI:218372984	CP000819,ECB_04158,fecR,ACT41787.1,kribb:ECB_04158,GI:253976116	CU928162,ECED1_5157,fecR,CAV18109.1,GI:218430246	CP002729,UMNK88_5231,AEE59697.1,vbsumn:UMNK88_5231,GI:332346363	CP000800,EcE24377A_4869,fecR,ABV18149.1,GI:157078441	AP012030,ECDH1ME8569_4147,fecR,BAJ46003.1,GI:315138844	AP010953,ECO26_5460,BAI28591.1,GI:257757089	CP000948,ECDH10B_4490,fecR,ACB05268.1,ecoli:ECDH10B_4490,GI:169891561	CP000038,SSON_4464,fecR,AAZ90941.1,mgcchina:SSO4464,GI:73858234	CU928163,ECUMN_4861,fecR,CAR15973.1,GI:218435022	CP001509,ECD_04158,fecR,kribb:ECDb_04158,ACT45942.1,GI:253980272	CP001671,ECABU_c49040,fecR,ADN49282.1,goetting:ECABU_c49040,GI:307556507	FN649414,ETEC_3161,CBJ02661.1,GI:309703325	U00096,b4292,fecR,AAC77248.1,GI:1790745	CU928145,EC55989_4965,fecR,CAV02049.1,GI:218354877	AM946981,B21_04121,fecR,CAQ34638.1,GI:242379809	
	OID8146	CP000034,SDY_4297,fecA,ABB64194.1,mgcchina:SDY4297,GI:81243484	AP009048,Y75_p4174,fecA,YP_492423.1,GI:388480228	CP001665,ECBD_3747,ACT30737.1,jgi:ECBD_3747,GI:253326135	FN649414,ETEC_3162,CBJ02662.1,GI:309703326	AM946981,B21_04120,fecA,CAQ34637.1,GI:242379808	U00096,b4291,fecA,AAC77247.1,GI:1790743	CP001637,EcDH1_3709,ACX41317.1,jgi:EcDH1_3709,GI:260450895	CU928163,ECUMN_4860,fecA,CAR15972.1,GI:218435021	AP012030,ECDH1ME8569_4146,fecA,BAJ46002.1,GI:315138843	CP002729,UMNK88_5230,AEE59696.1,vbsumn:UMNK88_5230,GI:332346362	CP001396,BWG_3988,fecA,ACR63571.1,nktd:BWG_3988,GI:238861573	CP000948,ECDH10B_4489,fecA,ACB05267.1,ecoli:ECDH10B_4489,GI:169891560	CP001671,ECABU_c49030,fecA,ADN49281.1,goetting:ECABU_c49030,GI:307556506	AP010953,ECO26_5459,BAI28590.1,GI:257757088	CP000800,EcE24377A_4868,fecA,ABV17484.1,GI:157077776	CU928161,ECS88_4864,fecA,CAR06012.1,GI:218368203	CP000946,EcolC_0743,ACA76416.1,jgi:EcolC_0743,GI:169753717	FN554766,EC042_4780,fecA,CBG37602.1,GI:284924472	CU928145,EC55989_4964,fecA,CAV02047.1,GI:218354876	CU928164,ECIAI39_4769,fecA,CAR20866.1,GI:218372983	CP000038,SSON_4463,fecA,AAZ90940.1,mgcchina:SSO4463,GI:73858233	CU928162,ECED1_5156,fecA,CAR11109.1,GI:218430245	CP001509,ECD_04157,fecA,kribb:ECDb_04157,ACT45941.1,GI:253980271	CP000819,ECB_04157,fecA,ACT41786.1,kribb:ECB_04157,GI:253976115	CP002797,ECNA114_2544,fecA,AEG37379.1,pbluoh:ECNA114_2544,GI:333970574	
OID8174	OID8172	-9.18109
	OID8174	AP010960,ECO111_0255,lfiQ,BAI34244.1,GI:257762749	CU928163,ECUMN_0253,lfiQ,CAR11468.1,GI:218430602	CP002967,WFL_01225,fliQ2,UF:WFL_01225,AFH09914.1,GI:383403671	CP002516,EKO11_3668,ADX52242.1,jgi:EKO11_3668,GI:323379974	CP000970,EcSMS35_0244,lfiQ,ACB19411.1,tigr:EcSMS35_0244,GI:170521233	CP000946,EcolC_3388,ACA79007.1,jgi:EcolC_3388,GI:169756308	FN554766,EC042_0248,lfiQ,CBG33081.1,GI:284920025	CP002185,ECW_m0253,lfiQ,ADT73795.1,AIBN:ECW_m0253,GI:315059468	CP002797,ECNA114_0212,AEG35034.1,pbluoh:ECNA114_0212,GI:333968229	AP010953,ECO26_0249,lfiQ,BAI23598.1,GI:257752096	
	OID8172	CP000970,EcSMS35_0242,lfhB,ACB18975.1,tigr:EcSMS35_0242,GI:170520797	AP010960,ECO111_0253,lfhB,BAI34242.1,GI:257762747	CP002967,WFL_01215,flhB2,UF:WFL_01215,AFH09912.1,GI:383403669	CP002185,ECW_m0251,lfhB,ADT73793.1,AIBN:ECW_m0251,GI:315059466	FN554766,EC042_0246,lfhB,CBG33079.1,GI:284920023	CU928163,ECUMN_0251,lfhB,CAR11466.1,GI:218430600	CP002516,EKO11_3670,ADX52244.1,jgi:EKO11_3670,GI:323379976	CP000946,EcolC_3390,ACA79009.1,jgi:EcolC_3390,GI:169756310	CP002797,ECNA114_0210,flhB,AEG35032.1,pbluoh:ECNA114_0210,GI:333968227	AP010953,ECO26_0247,lfhB,BAI23596.1,GI:257752094	
OID7685	OID7682	-9.16644
	OID7685	BA000007,ECs2243,BAB35666.1,GI:13361709	AP010953,ECO26_3677,BAI26874.1,GI:257755372	AP010958,ECO103_5220,BAI33895.1,GI:257762398	AP010960,ECO111_1752,BAI35663.1,GI:257764168	CP001164,ECH74115_2176,ACI34668.1,tigr:ECH74115_2176,GI:209157235	CP000468,APECO1_1017,gp14,ABJ01322.1,vmpmisu:APECO1_1017,GI:115513247	AE005174,Z1811,AAG55911.1,GI:12514727	AE005174,Z1370,AAG55503.1,GI:12514214	CP001846,G2583_1576,ADD56158.1,nkteda:G2583_1576,GI:290762197	AP010958,ECO103_2307,BAI31096.1,GI:257759599	CU928162,ECED1_1451,CAR07649.2,GI:218426801	CP002797,ECNA114_1261,AEG36086.1,pbluoh:ECNA114_1261,GI:333969281	CP001368,ECSP_2702,ACT72499.1,gcdmuw:ECSP_2702,GI:254593138	AE005174,Z3322,AAG57209.1,GI:12516373	CP001164,ECH74115_2886,ACI36049.1,tigr:ECH74115_2886,GI:209158616	BA000007,ECs1800,BAB35223.1,GI:13361265	AP010960,ECO111_2013,BAI35891.1,GI:257764396	BA000007,ECs1549,BAB34972.1,GI:13361013	CU928162,ECED1_1696,CAR07891.2,GI:218427017	CP002797,ECNA114_1280,AEG36105.1,pbluoh:ECNA114_1280,GI:333969300	AP010953,ECO26_1624,BAI24923.1,GI:257753421	CP001969,ECOK1_2103,ADE89468.1,jcvi:ECOK1_2103,GI:294490712	AP010953,ECO26_1509,BAI24810.1,GI:257753308	CP001368,ECSP_2099,ACT71917.1,gcdmuw:ECSP_2099,GI:254592556	CU928162,ECED1_2503,CAR08685.2,GI:218427774	CP001368,ECSP_1467,ACT71309.1,gcdmuw:ECSP_1467,GI:254591948	AP010960,ECO111_1452,BAI35387.1,GI:257763892	CP001063,SbBS512_E1083,ACD06631.1,tigr:SbBS512_E1083,GI:187427357	CP001846,G2583_3220,ADD57742.1,nkteda:G2583_3220,GI:290763781	CP002729,UMNK88_1438,AEE56046.1,vbsumn:UMNK88_1438,GI:332342712	AP010960,ECO111_2405,BAI36269.1,GI:257764774	AE005174,Z6037,AAK16953.1,GI:13259583	CP001671,ECABU_c11860,ADN45752.1,goetting:ECABU_c11860,GI:307552977	CP000036,SBO_1206,ABB65841.1,mgcchina:SBO1206,GI:81245133	FM180568,E2348C_1429,CAS08977.1,GI:215264609	CP000970,EcSMS35_1195,ACB18633.1,tigr:EcSMS35_1195,GI:170520455	AP010958,ECO103_1217,BAI30053.1,GI:257758556	FN554766,EC042_2142,CBG34968.1,GI:284921893	
	OID7682	BA000007,ECs2246,BAB35669.1,GI:13361712	BA000007,ECs1977,BAB35400.1,GI:13361442	AE005174,Z3326,AAG57212.1,GI:12516376	CP001164,ECH74115_2179,ACI37456.1,tigr:ECH74115_2179,GI:209160023	CU928162,ECED1_1448,CAR07646.2,GI:218426798	AP010958,ECO103_5217,BAI33892.1,GI:257762395	CU928162,ECED1_2506,CAR08688.2,GI:218427777	CP001383,SFxv_1301,ADA73539.1,ChinaCDC:SFxv_1301,GI:281600555	AP010953,ECO26_3680,BAI26877.1,GI:257755375	CU928162,ECED1_1699,CAR07894.2,GI:218427020	CP001969,ECOK1_2106,ADE92279.1,jcvi:ECOK1_2106,GI:294493523	AE014073,S1224,ecoli:S1224,AAP16648.1,GI:30040918	FM180568,E2348C_1426,CAS08974.1,GI:215264606	AP010958,ECO103_2310,BAI31099.1,GI:257759602	BA000007,ECs1797,BAB35220.1,GI:13361262	CP001846,G2583_3223,ADD57745.1,nkteda:G2583_3223,GI:290763784	AP010953,ECO26_2313,BAI25561.1,GI:257754059	AP010953,ECO26_1621,BAI24920.1,GI:257753418	CP000468,APECO1_1020,gp7,ABJ01325.1,vmpmisu:APECO1_1020,GI:115513250	CP002797,ECNA114_1258,AEG36083.1,pbluoh:ECNA114_1258,GI:333969278	AP010960,ECO111_1449,BAI35384.1,GI:257763889	CP002729,UMNK88_3290,AEE57840.1,vbsumn:UMNK88_3290,GI:332344506	AP010960,ECO111_4901,BAI38640.1,GI:257767145	CP001063,SbBS512_E0932,ACD07149.1,tigr:SbBS512_E0932,GI:187427875	CP001671,ECABU_c11830,ADN45749.1,goetting:ECABU_c11830,GI:307552974	AE005174,Z1902,AAG55995.1,GI:12514832	AP010958,ECO103_1214,BAI30050.1,GI:257758553	CP001368,ECSP_2705,ACT72502.1,gcdmuw:ECSP_2705,GI:254593141	CU928164,ECIAI39_2014,CAR18143.1,GI:218370340	FN554766,EC042_2145,CBG34971.1,GI:284921896	BA000007,ECs1593,BAB35016.1,GI:13361057	CP001164,ECH74115_1543,ACI35975.1,tigr:ECH74115_1543,GI:209158542	AP010960,ECO111_2016,BAI35894.1,GI:257764399	CP001164,ECH74115_2243,ACI37055.1,tigr:ECH74115_2243,GI:209159622	CP001164,ECH74115_2889,ACI38638.1,tigr:ECH74115_2889,GI:209161205	CP001368,ECSP_2102,ACT71920.1,gcdmuw:ECSP_2102,GI:254592559	CP001368,ECSP_2049,ACT71870.1,gcdmuw:ECSP_2049,GI:254592509	CP002729,UMNK88_1435,AEE56043.1,vbsumn:UMNK88_1435,GI:332342709	AP010960,ECO111_1749,BAI35660.1,GI:257764165	CP001368,ECSP_1464,ACT71306.1,gcdmuw:ECSP_1464,GI:254591945	AE005674,SF1141,mgcchina:SF0001141,AAN42758.1,GI:24051434	AP010960,ECO111_2408,BAI36272.1,GI:257764777	CP001846,G2583_1573,ADD56155.1,nkteda:G2583_1573,GI:290762194	AP010953,ECO26_1506,BAI24807.1,GI:257753305	AP010953,ECO26_1222,BAI24534.1,GI:257753032	BA000007,ECs1546,BAB34969.1,GI:13361010	
OID3648	OID3647	-7.96361
	OID3648	FM180568,E2348C_2497,CAS10045.1,GI:215265642	CP001846,G2583_3105,ADD57633.1,nkteda:G2583_3105,GI:290763672	CU928160,ECIAI1_2631,CAQ99469.1,GI:218361869	AP010958,ECO103_3099,BAI31850.1,GI:257760353	FN649414,ETEC_2735,CBJ02240.1,GI:309702909	
	OID3647	CU928160,ECIAI1_2630,CAQ99468.1,GI:218361868	AP010958,ECO103_3098,BAI31849.1,GI:257760352	CP001846,G2583_3104,ADD57632.1,nkteda:G2583_3104,GI:290763671	FM180568,E2348C_2496,CAS10044.1,GI:215265641	FN649414,ETEC_2734,CBJ02239.1,GI:309702908	
OID1683	OID3409	-7.42850
	OID1683	CP001969,ECOK1_2979,ADE90745.1,jcvi:ECOK1_2979,GI:294491989	CP002729,UMNK88_319,AEE54971.1,vbsumn:UMNK88_319,GI:332341637	CP000468,APECO1_3903,ABJ02052.1,vmpmisu:APECO1_3903,GI:115513977	CP002967,WFL_01335,UF:WFL_01335,AFH09937.1,GI:383403694	CP000038,SSON_2732,AAZ89349.1,mgcchina:SSO2732,GI:73856642	CP000266,SFV_0250,ABF02526.1,mgcchina:SFV_0250,GI:110613859	CP000802,EcHS_A2087,ABV06389.1,tigr:EcHS_A2087,GI:157067134	CP002185,ECW_m0276,gpP',ADT73818.1,AIBN:ECW_m0276,GI:315059491	CP000243,UTI89_C2968,ABE08424.1,GI:91073543	FN649414,ETEC_0303,sb18,CBI99807.1,GI:309700513	CP002516,EKO11_3645,ADX52219.1,jgi:EKO11_3645,GI:323379951	CU928163,ECUMN_0905,CAR12114.1,GI:218431237	CP002167,UM146_03530,ADN70118.1,rtl:UM146_03530,GI:307625814	BA000007,ECs4984,BAB38407.1,GI:13364460	CU928161,ECS88_2870,CAR04121.1,GI:218366369	CP000800,EcE24377A_1047,ABV20335.1,GI:157080627	CU928164,ECIAI39_2834,CAR18956.1,GI:218371128	FN649414,ETEC_4349,sb18,CBJ03855.1,GI:309704506	FM180568,E2348C_2674,CAS10222.1,GI:215265814	FN554766,EC042_0846,CBG33674.1,GI:284920612	AP009240,ECSE_2574,BAG78098.1,GI:209913024	
	OID3409	CP000038,SSON_2731,AAZ89348.1,mgcchina:SSO2731,GI:73856641	CP000266,SFV_0249,ABF02525.1,mgcchina:SFV_0249,GI:110613858	CU928163,ECUMN_0904,CAR12113.1,GI:218431236	FN649414,ETEC_0302,CBI99806.1,GI:309700512	FN554766,EC042_0845,CBG33673.1,GI:284920611	CP002729,UMNK88_318,AEE54970.1,vbsumn:UMNK88_318,GI:332341636	CP001969,ECOK1_2980,ADE90473.1,jcvi:ECOK1_2980,GI:294491717	CP002167,UM146_03525,ADN70117.1,rtl:UM146_03525,GI:307625813	CU928164,ECIAI39_2835,CAR18957.1,GI:218371129	CU928161,ECS88_2871,CAR04122.1,GI:218366370	CP000468,APECO1_3902,ABJ02053.1,vmpmisu:APECO1_3902,GI:115513978	FN649414,ETEC_4348,CBJ03854.1,GI:309704505	CP000243,UTI89_C2969,ABE08425.1,GI:91073544	
OID9453	OID9450	-11.41090
	OID9453	CP002185,ECW_m4227,gpB1,ADT77537.1,AIBN:ECW_m4227,GI:315063210	CP002967,WFL_11175,gpB,UF:WFL_11175,AFH11893.1,GI:383405650	CP002797,ECNA114_4017,AEG38861.1,pbluoh:ECNA114_4017,GI:333972056	CP000800,EcE24377A_0983,ABV18858.1,GI:157079150	CP002516,EKO11_4438,ADX52993.1,jgi:EKO11_4438,GI:323380725	CP001368,ECSP_2878,ACT72667.1,gcdmuw:ECSP_2878,GI:254593306	CU928161,ECS88_2224,CAR03510.1,GI:218365772	CP000468,APECO1_4461,gpB,ABJ00286.1,vmpmisu:APECO1_4461,GI:115512211	CP002967,WFL_20605,UF:WFL_20605,AFH13763.1,GI:383407520	CP002185,ECW_m2284,gpB2,ADT75723.1,AIBN:ECW_m2284,GI:315061396	CP001969,ECOK1_0929,ADE92115.1,jcvi:ECOK1_0929,GI:294493359	CP000819,ECB_02009,ACT39667.1,kribb:ECB_02009,GI:253973996	CP002516,EKO11_1671,ADX50293.1,jgi:EKO11_1671,GI:323378025	CP000970,EcSMS35_4310,ACB16613.1,tigr:EcSMS35_4310,GI:170518435	CP001164,ECH74115_3063,ACI38196.1,tigr:ECH74115_3063,GI:209160763	CP000468,APECO1_1186,gpB,ABJ01491.1,vmpmisu:APECO1_1186,GI:115513416	
	OID9450	CP002967,WFL_20625,UF:WFL_20625,AFH13767.1,GI:383407524	CP002185,ECW_m4231,gp83',ADT77541.1,AIBN:ECW_m4231,GI:315063214	CP000800,EcE24377A_0987,ABV17171.1,GI:157077463	CP002516,EKO11_1675,ADX50297.1,jgi:EKO11_1675,GI:323378029	CU928161,ECS88_2221,CAR03507.1,GI:218365769	CP001969,ECOK1_0936,ADE91254.1,jcvi:ECOK1_0936,GI:294492498	CP001164,ECH74115_3059,ACI39680.1,tigr:ECH74115_3059,GI:209162247	CP002185,ECW_m2280,gp83,ADT75719.1,AIBN:ECW_m2280,GI:315061392	CP002516,EKO11_4434,ADX52989.1,jgi:EKO11_4434,GI:323380721	CP000468,APECO1_4463,ABJ00288.1,vmpmisu:APECO1_4463,GI:115512213	CP000819,ECB_02005,ACT39663.1,kribb:ECB_02005,GI:253973992	CP000970,EcSMS35_4314,ACB16714.1,tigr:EcSMS35_4314,GI:170518536	CP001368,ECSP_2874,ACT72663.1,gcdmuw:ECSP_2874,GI:254593302	CP002797,ECNA114_4022,AEG38866.1,pbluoh:ECNA114_4022,GI:333972061	CP002967,WFL_11155,UF:WFL_11155,AFH11889.1,GI:383405646	
OID3532	OID3534	-7.96361
	OID3532	CU928161,ECS88_4911,sgcR,CAR06057.1,GI:218368241	CP001396,BWG_3997,sgcR,ACR63600.1,nktd:BWG_3997,GI:238861602	AM946981,B21_04127,sgcR,CAQ34644.1,GI:242379814	CP000819,ECB_04165,sgcR,ACT41793.1,kribb:ECB_04165,GI:253976122	CP001665,ECBD_3739,ACT30731.1,jgi:ECBD_3739,GI:253326129	CU928163,ECUMN_4899,sgcR,CAR16010.1,GI:218435057	CP002797,ECNA114_4331,sgcR,AEG39177.1,pbluoh:ECNA114_4331,GI:333972372	AP009378,ECSF_4232,BAI57772.1,GI:281181442	U00096,b4300,sgcR,AAC77256.1,GI:1790753	CP001509,ECD_04165,sgcR,kribb:ECDb_04165,ACT45948.1,GI:253980278	AP012030,ECDH1ME8569_4157,sgcR,BAJ46013.1,GI:315138854	CP000948,ECDH10B_4501,sgcR,ACB05276.1,ecoli:ECDH10B_4501,GI:169891569	CP001637,EcDH1_3700,ACX41309.1,jgi:EcDH1_3700,GI:260450887	AP009048,Y75_p4184,sgcR,YP_492432.1,GI:388480237	
	OID3534	AP012030,ECDH1ME8569_4159,sgcA,BAJ46015.1,GI:315138856	CU928161,ECS88_4913,sgcA,CAR06059.1,GI:218368243	CP002797,ECNA114_4333,sgcA,AEG39179.1,pbluoh:ECNA114_4333,GI:333972374	CP001637,EcDH1_3698,ACX41307.1,jgi:EcDH1_3698,GI:260450885	CU928163,ECUMN_4901,sgcA,CAR16012.1,GI:218435059	AP009048,Y75_p4186,sgcA,YP_492434.1,GI:388480239	AP009378,ECSF_4234,BAI57774.1,GI:281181444	AM946981,B21_04129,sgcA,CAQ34646.1,GI:242379816	CP000819,ECB_04167,sgcA,ACT41795.1,kribb:ECB_04167,GI:253976124	CP001509,ECD_04167,sgcA,kribb:ECDb_04167,ACT45950.1,GI:253980280	CP000948,ECDH10B_4503,sgcA,ACB05278.1,ecoli:ECDH10B_4503,GI:169891571	CP001665,ECBD_3737,ACT30729.1,jgi:ECBD_3737,GI:253326127	CP001396,BWG_3999,sgcA,ACR63607.1,nktd:BWG_3999,GI:238861609	U00096,b4302,sgcA,AAC77258.1,GI:1790755	
OID7686	OID7684	-12.19433
	OID7686	AP010953,ECO26_1510,BAI24811.1,GI:257753309	CP001671,ECABU_c11870,ADN45753.1,goetting:ECABU_c11870,GI:307552978	CP002797,ECNA114_1262,AEG36087.1,pbluoh:ECNA114_1262,GI:333969282	CP001846,G2583_1577,ADD56159.1,nkteda:G2583_1577,GI:290762198	AP010958,ECO103_5221,BAI33896.1,GI:257762399	CU928162,ECED1_2502,CAR08684.2,GI:218427773	AP010953,ECO26_1625,BAI24924.1,GI:257753422	AE005174,Z3320,AAG57208.1,GI:12516372	AE005174,Z6036,AAK16952.1,GI:13259582	AP010960,ECO111_1753,BAI35664.1,GI:257764169	AP010960,ECO111_1453,BAI35388.1,GI:257763893	CP000036,SBO_1205,ABB65840.1,mgcchina:SBO1205,GI:81245132	CP001164,ECH74115_2885,ACI38107.1,tigr:ECH74115_2885,GI:209160674	AP010953,ECO26_3676,BAI26873.1,GI:257755371	AE005174,Z1812,AAG55912.1,GI:12514728	CP001063,SbBS512_E1084,ACD07095.1,tigr:SbBS512_E1084,GI:187427821	CP001368,ECSP_2701,ACT72498.1,gcdmuw:ECSP_2701,GI:254593137	CP002797,ECNA114_1281,AEG36106.1,pbluoh:ECNA114_1281,GI:333969301	CP001368,ECSP_1468,ACT71310.1,gcdmuw:ECSP_1468,GI:254591949	BA000007,ECs1981,BAB35404.1,GI:13361446	CP001846,G2583_3219,ADD57741.1,nkteda:G2583_3219,GI:290763780	AP010960,ECO111_4905,BAI38644.1,GI:257767149	AP010958,ECO103_1218,BAI30054.1,GI:257758557	FN554766,EC042_2141,CBG34967.1,GI:284921892	CP000970,EcSMS35_1196,ACB16622.1,tigr:EcSMS35_1196,GI:170518444	BA000007,ECs1550,BAB34973.1,GI:13361014	AP010960,ECO111_2404,BAI36268.1,GI:257764773	CP001164,ECH74115_2239,ACI39377.1,tigr:ECH74115_2239,GI:209161944	FM180568,E2348C_1430,CAS08978.1,GI:215264610	CP002729,UMNK88_1439,AEE56047.1,vbsumn:UMNK88_1439,GI:332342713	BA000007,ECs2242,BAB35665.1,GI:13361708	CP000468,APECO1_1016,ABJ01321.1,vmpmisu:APECO1_1016,GI:115513246	AE005174,Z1371,AAG55504.1,GI:12514215	AP010953,ECO26_1226,BAI24538.1,GI:257753036	CP001368,ECSP_2098,ACT71916.1,gcdmuw:ECSP_2098,GI:254592555	CU928162,ECED1_1695,CAR07890.2,GI:218427016	AP010958,ECO103_2306,BAI31095.1,GI:257759598	CP001164,ECH74115_2175,ACI36393.1,tigr:ECH74115_2175,GI:209158960	BA000007,ECs1801,BAB35224.1,GI:13361266	CP001368,ECSP_2045,ACT71866.1,gcdmuw:ECSP_2045,GI:254592505	CU928162,ECED1_1452,CAR07650.2,GI:218426802	CP001164,ECH74115_1547,ACI37775.1,tigr:ECH74115_1547,GI:209160342	CP001969,ECOK1_2102,ADE90005.1,jcvi:ECOK1_2102,GI:294491249	AP010960,ECO111_2012,BAI35890.1,GI:257764395	
	OID7684	CP001164,ECH74115_2177,ACI39408.1,tigr:ECH74115_2177,GI:209161975	CP002729,UMNK88_3288,AEE57838.1,vbsumn:UMNK88_3288,GI:332344504	CU928162,ECED1_1697,CAR07892.2,GI:218427018	AP010953,ECO26_1623,BAI24922.1,GI:257753420	FM180568,E2348C_1428,CAS08976.1,GI:215264608	AP010960,ECO111_2014,BAI35892.1,GI:257764397	CP000468,APECO1_1018,ABJ01323.1,vmpmisu:APECO1_1018,GI:115513248	CP001846,G2583_3221,ADD57743.1,nkteda:G2583_3221,GI:290763782	CP001063,SbBS512_E0930,ACD07828.1,tigr:SbBS512_E0930,GI:187428554	AE005174,Z1369,AAG55502.1,GI:12514213	AP010958,ECO103_1216,BAI30052.1,GI:257758555	CP001368,ECSP_2100,ACT71918.1,gcdmuw:ECSP_2100,GI:254592557	AE005174,Z3323,AAG57210.1,GI:12516374	CP001368,ECSP_2047,ACT71868.1,gcdmuw:ECSP_2047,GI:254592507	CP001164,ECH74115_1545,ACI36444.1,tigr:ECH74115_1545,GI:209159011	CP001671,ECABU_c11850,ADN45751.1,goetting:ECABU_c11850,GI:307552976	CP001368,ECSP_1466,ACT71308.1,gcdmuw:ECSP_1466,GI:254591947	FN554766,EC042_2143,CBG34969.1,GI:284921894	AP010953,ECO26_1224,BAI24536.1,GI:257753034	AP010960,ECO111_1751,BAI35662.1,GI:257764167	CP001368,ECSP_2703,ACT72500.1,gcdmuw:ECSP_2703,GI:254593139	CU928162,ECED1_2504,CAR08686.2,GI:218427775	CP001969,ECOK1_2104,ADE88591.1,jcvi:ECOK1_2104,GI:294489835	AP010960,ECO111_2406,BAI36270.1,GI:257764775	AP010960,ECO111_4903,BAI38642.1,GI:257767147	CP001846,G2583_1575,ADD56157.1,nkteda:G2583_1575,GI:290762196	AE005174,Z1810,AAG55910.1,GI:12514726	BA000007,ECs1548,BAB34971.1,GI:13361012	BA000007,ECs1979,BAB35402.1,GI:13361444	CP000970,EcSMS35_1194,ACB19095.1,tigr:EcSMS35_1194,GI:170520917	AP010953,ECO26_3678,BAI26875.1,GI:257755373	AP010958,ECO103_5219,BAI33894.1,GI:257762397	BA000007,ECs1799,BAB35222.1,GI:13361264	CP002797,ECNA114_1260,AEG36085.1,pbluoh:ECNA114_1260,GI:333969280	CU928162,ECED1_1450,CAR07648.2,GI:218426800	AP010960,ECO111_1451,BAI35386.1,GI:257763891	BA000007,ECs2244,BAB35667.1,GI:13361710	CP001164,ECH74115_2241,ACI35176.1,tigr:ECH74115_2241,GI:209157743	CP001164,ECH74115_2887,ACI37078.1,tigr:ECH74115_2887,GI:209159645	AP010958,ECO103_2308,BAI31097.1,GI:257759600	AE005174,Z6038,AAK16954.1,GI:13259584	AP010953,ECO26_1508,BAI24809.1,GI:257753307	
OID4684	OID8176	-9.18109
	OID4684	CP002967,WFL_01230,fliP2,UF:WFL_01230,AFH09915.1,GI:383403672	FN554766,EC042_0249,lfiP,CBG33082.1,GI:284920026	AP010953,ECO26_0250,lfiP,BAI23599.1,GI:257752097	CP000946,EcolC_3387,ACA79006.1,jgi:EcolC_3387,GI:169756307	CU928163,ECUMN_0254,lfiP,CAR11469.1,GI:218430603	CP000970,EcSMS35_0245,lfiP,ACB20078.1,tigr:EcSMS35_0245,GI:170521900	CP002185,ECW_m0254,lfiP,ADT73796.1,AIBN:ECW_m0254,GI:315059469	CP002516,EKO11_3667,ADX52241.1,jgi:EKO11_3667,GI:323379973	CP002797,ECNA114_0213,fliP1,AEG35035.1,pbluoh:ECNA114_0213,GI:333968230	AP010960,ECO111_0256,lfiP,BAI34245.1,GI:257762750	
	OID8176	CU928163,ECUMN_0256,lfiM,CAR11471.1,GI:218430605	AP010960,ECO111_0258,lfiM,BAI34247.1,GI:257762752	CP000946,EcolC_3385,ACA79004.1,jgi:EcolC_3385,GI:169756305	AP010953,ECO26_0252,lfiM,BAI23601.1,GI:257752099	CP002797,ECNA114_0215,fliM1,AEG35037.1,pbluoh:ECNA114_0215,GI:333968232	CP002185,ECW_m0256,lfiM,ADT73798.1,AIBN:ECW_m0256,GI:315059471	CP002967,WFL_01240,UF:WFL_01240,AFH09917.1,GI:383403674	FN554766,EC042_0251,lfiM,CBG33084.1,GI:284920028	CP000970,EcSMS35_0247,lfiM,ACB16368.1,tigr:EcSMS35_0247,GI:170518190	CP002516,EKO11_3665,ADX52239.1,jgi:EKO11_3665,GI:323379971	
OID3592	OID3591	-7.96361
	OID3592	AP009048,Y75_p4161,yjhC,YP_492415.1,GI:388480220	CP001665,ECBD_3762,ACT30750.1,jgi:ECBD_3762,GI:253326148	CP001396,BWG_3981,yjhC,ACR63606.1,nktd:BWG_3981,GI:238861608	AM946981,B21_04106,yjhC,CAQ34623.2,GI:313848827	AP012030,ECDH1ME8569_4133,yjhC,BAJ45989.1,GI:315138830	U00096,b4280,yjhC,AAC77236.2,GI:87082405	CP001637,EcDH1_3721,ACX41327.1,jgi:EcDH1_3721,GI:260450905	CU928164,ECIAI39_4748,yjhC,CAR20845.1,GI:218372963	CU928163,ECUMN_4842,yjhC,CAR15954.1,GI:218435006	FN649414,ETEC_4615,CBJ04124.1,GI:309704773	CP000948,ECDH10B_4475,yjhC,ACB05258.1,ecoli:ECDH10B_4475,GI:169891551	CP001509,ECD_04142,yjhC,kribb:ECDb_04142,ACT45929.1,GI:253980259	CP000819,ECB_04142,yjhC,ACT41774.1,kribb:ECB_04142,GI:253976103	CU928162,ECED1_3307,yjhC,CAR09467.2,GI:218428539	
	OID3591	U00096,b4279,yjhB,AAC77235.2,GI:87082404	CU928163,ECUMN_4841,yjhB,CAR15953.1,GI:218435005	CP000819,ECB_04141,yjhB,ACT41773.1,kribb:ECB_04141,GI:253976102	AP012030,ECDH1ME8569_4132,yjhB,BAJ45988.1,GI:315138829	AP009048,Y75_p4160,yjhB,YP_492414.1,GI:388480219	CP001665,ECBD_3763,ACT30751.1,jgi:ECBD_3763,GI:253326149	CP001396,BWG_3980,yjhB,ACR63611.1,nktd:BWG_3980,GI:238861613	CU928162,ECED1_3308,yjhB,CAR09468.2,GI:218428540	CP001509,ECD_04141,yjhB,kribb:ECDb_04141,ACT45928.1,GI:253980258	AM946981,B21_04104,yjhB,CAQ34621.1,GI:242379793	FN649414,ETEC_4614,CBJ04123.1,GI:309704772	CU928164,ECIAI39_4747,yjhB,CAR20844.1,GI:218372962	CP000948,ECDH10B_4474,yjhB,ACB05257.1,ecoli:ECDH10B_4474,GI:169891550	CP001637,EcDH1_3722,ACX41328.1,jgi:EcDH1_3722,GI:260450906	
OID8200	OID4683	-9.18109
	OID8200	CP000946,EcolC_3358,ACA78977.1,jgi:EcolC_3358,GI:169756278	CP002185,ECW_m0338,lafA,ADT73879.1,AIBN:ECW_m0338,GI:315059552	CP002797,ECNA114_0244,AEG35066.1,pbluoh:ECNA114_0244,GI:333968261	AP010953,ECO26_0280,lafA,BAI23627.1,GI:257752125	CP002967,WFL_01645,UF:WFL_01645,AFH09999.1,GI:383403756	AP010960,ECO111_0286,lafA,BAI34273.1,GI:257762778	CP002516,EKO11_3583,ADX52157.1,jgi:EKO11_3583,GI:323379889	CU928163,ECUMN_0285,lafA,CAR11500.1,GI:218430634	CP000970,EcSMS35_0276,lafA,ACB19387.1,tigr:EcSMS35_0276,GI:170521209	FN554766,EC042_0280,lafA,CBG33113.1,GI:284920056	
	OID4683	CU928163,ECUMN_0286,lafB,CAR11501.1,GI:218430635	AP010960,ECO111_0287,lafB,BAI34274.1,GI:257762779	CP000946,EcolC_3357,ACA78976.1,jgi:EcolC_3357,GI:169756277	CP002516,EKO11_3582,ADX52156.1,jgi:EKO11_3582,GI:323379888	FN554766,EC042_0281,lafB,CBG33114.1,GI:284920057	CP002797,ECNA114_0245,fliD1,AEG35067.1,pbluoh:ECNA114_0245,GI:333968262	CP002185,ECW_m0339,lafB,ADT73880.1,AIBN:ECW_m0339,GI:315059553	AP010953,ECO26_0281,lafB,BAI23628.1,GI:257752126	CP000970,EcSMS35_0277,lafB,ACB16541.1,tigr:EcSMS35_0277,GI:170518363	CP002967,WFL_01650,UF:WFL_01650,AFH10000.1,GI:383403757	
OID9692	OID9694	-7.18546
	OID9692	CP002729,UMNK88_3146,AEE57702.1,vbsumn:UMNK88_3146,GI:332344368	FN649414,ETEC_2653,CBJ02159.1,GI:309702828	CP002797,ECNA114_4774,AEG39623.1,pbluoh:ECNA114_4774,GI:333972818	FM180568,E2348C_2770,CAS10318.1,GI:215265909	CP001969,ECOK1_2842,ADE89872.1,jcvi:ECOK1_2842,GI:294491116	CU928164,ECIAI39_2696,CAR18819.1,GI:218370992	
	OID9694	FN649414,ETEC_2655,CBJ02161.1,GI:309702830	CP002797,ECNA114_4776,AEG39625.1,pbluoh:ECNA114_4776,GI:333972820	CP001969,ECOK1_2844,ADE92527.1,jcvi:ECOK1_2844,GI:294493771	FM180568,E2348C_2772,CAS10320.1,GI:215265911	CP002729,UMNK88_3148,AEE57704.1,vbsumn:UMNK88_3148,GI:332344370	
OID7684	OID7681	-7.42850
	OID7684	CP001164,ECH74115_2177,ACI39408.1,tigr:ECH74115_2177,GI:209161975	CP002729,UMNK88_3288,AEE57838.1,vbsumn:UMNK88_3288,GI:332344504	CU928162,ECED1_1697,CAR07892.2,GI:218427018	AP010953,ECO26_1623,BAI24922.1,GI:257753420	FM180568,E2348C_1428,CAS08976.1,GI:215264608	AP010960,ECO111_2014,BAI35892.1,GI:257764397	CP000468,APECO1_1018,ABJ01323.1,vmpmisu:APECO1_1018,GI:115513248	CP001846,G2583_3221,ADD57743.1,nkteda:G2583_3221,GI:290763782	CP001063,SbBS512_E0930,ACD07828.1,tigr:SbBS512_E0930,GI:187428554	AE005174,Z1369,AAG55502.1,GI:12514213	AP010958,ECO103_1216,BAI30052.1,GI:257758555	CP001368,ECSP_2100,ACT71918.1,gcdmuw:ECSP_2100,GI:254592557	AE005174,Z3323,AAG57210.1,GI:12516374	CP001368,ECSP_2047,ACT71868.1,gcdmuw:ECSP_2047,GI:254592507	CP001164,ECH74115_1545,ACI36444.1,tigr:ECH74115_1545,GI:209159011	CP001671,ECABU_c11850,ADN45751.1,goetting:ECABU_c11850,GI:307552976	CP001368,ECSP_1466,ACT71308.1,gcdmuw:ECSP_1466,GI:254591947	FN554766,EC042_2143,CBG34969.1,GI:284921894	AP010953,ECO26_1224,BAI24536.1,GI:257753034	AP010960,ECO111_1751,BAI35662.1,GI:257764167	CP001368,ECSP_2703,ACT72500.1,gcdmuw:ECSP_2703,GI:254593139	CU928162,ECED1_2504,CAR08686.2,GI:218427775	CP001969,ECOK1_2104,ADE88591.1,jcvi:ECOK1_2104,GI:294489835	AP010960,ECO111_2406,BAI36270.1,GI:257764775	AP010960,ECO111_4903,BAI38642.1,GI:257767147	CP001846,G2583_1575,ADD56157.1,nkteda:G2583_1575,GI:290762196	AE005174,Z1810,AAG55910.1,GI:12514726	BA000007,ECs1548,BAB34971.1,GI:13361012	BA000007,ECs1979,BAB35402.1,GI:13361444	CP000970,EcSMS35_1194,ACB19095.1,tigr:EcSMS35_1194,GI:170520917	AP010953,ECO26_3678,BAI26875.1,GI:257755373	AP010958,ECO103_5219,BAI33894.1,GI:257762397	BA000007,ECs1799,BAB35222.1,GI:13361264	CP002797,ECNA114_1260,AEG36085.1,pbluoh:ECNA114_1260,GI:333969280	CU928162,ECED1_1450,CAR07648.2,GI:218426800	AP010960,ECO111_1451,BAI35386.1,GI:257763891	BA000007,ECs2244,BAB35667.1,GI:13361710	CP001164,ECH74115_2241,ACI35176.1,tigr:ECH74115_2241,GI:209157743	CP001164,ECH74115_2887,ACI37078.1,tigr:ECH74115_2887,GI:209159645	AP010958,ECO103_2308,BAI31097.1,GI:257759600	AE005174,Z6038,AAK16954.1,GI:13259584	AP010953,ECO26_1508,BAI24809.1,GI:257753307	
	OID7681	CP001164,ECH74115_1542,ACI37937.1,tigr:ECH74115_1542,GI:209160504	CU928162,ECED1_2507,CAR08689.2,GI:218427778	CP001164,ECH74115_2180,ACI37553.1,tigr:ECH74115_2180,GI:209160120	CU928162,ECED1_1700,CAR07895.2,GI:218427021	CP001368,ECSP_2706,ACT72503.1,gcdmuw:ECSP_2706,GI:254593142	AP010960,ECO111_2409,BAI36273.1,GI:257764778	CP001063,SbBS512_E0933,ACD06552.1,tigr:SbBS512_E0933,GI:187427278	CU928162,ECED1_1447,CAR07645.2,GI:218426797	CP001846,G2583_3224,ADD57746.1,nkteda:G2583_3224,GI:290763785	AP010958,ECO103_5216,BAI33891.1,GI:257762394	AP010953,ECO26_1221,BAI24533.1,GI:257753031	BA000007,ECs1976,BAB35399.1,GI:13361441	CP001368,ECSP_2103,ACT71921.1,gcdmuw:ECSP_2103,GI:254592560	AP010960,ECO111_2017,BAI35895.1,GI:257764400	BA000007,ECs1545,BAB34968.1,GI:13361009	AE005174,Z1901,AAG55994.1,GI:12514831	BA000007,ECs2247,BAB35670.1,GI:13361713	AP010960,ECO111_4900,BAI38639.1,GI:257767144	AE005174,Z3327,AAG57213.1,GI:12516377	CP001164,ECH74115_2890,ACI37387.1,tigr:ECH74115_2890,GI:209159954	CP001368,ECSP_1463,ACT71305.1,gcdmuw:ECSP_1463,GI:254591944	CP001368,ECSP_2050,ACT71871.1,gcdmuw:ECSP_2050,GI:254592510	AE005174,Z1366,AAG55499.1,GI:12514207	FM180568,E2348C_1425,CAS08973.1,GI:215264605	BA000007,ECs1796,BAB35219.1,GI:13361261	AE005174,Z6041,AAK16957.1,GI:13259587	AP010960,ECO111_1748,BAI35659.1,GI:257764164	AP010953,ECO26_1620,BAI24919.1,GI:257753417	AP010953,ECO26_3681,BAI26878.1,GI:257755376	AP010960,ECO111_1448,BAI35383.1,GI:257763888	AE005174,Z1807,AAG55907.1,GI:12514720	CP002797,ECNA114_1257,AEG36082.1,pbluoh:ECNA114_1257,GI:333969277	CP001671,ECABU_c11820,ADN45748.1,goetting:ECABU_c11820,GI:307552973	CP001846,G2583_1572,ADD56154.1,nkteda:G2583_1572,GI:290762193	CP001164,ECH74115_2244,ACI38074.1,tigr:ECH74115_2244,GI:209160641	AP010958,ECO103_2311,BAI31100.1,GI:257759603	AP010953,ECO26_1505,BAI24806.1,GI:257753304	AP010958,ECO103_1213,BAI30049.1,GI:257758552	
OID8023	OID7872	-9.75769
	OID8023	CP001383,SFxv_0235,ADA72569.1,ChinaCDC:SFxv_0235,GI:281599585	AE005174,Z3617,AAG57480.1,GI:12516719	CP002516,EKO11_1409,ADX50038.1,jgi:EKO11_1409,GI:323377770	CP000468,APECO1_4207,ABJ01747.1,vmpmisu:APECO1_4207,GI:115513672	CP001855,NRG857_04760,ADR26379.1,GI:312945552	CP001368,ECSP_3303,ACT73078.1,gcdmuw:ECSP_3303,GI:254593717	CP002167,UM146_05015,ADN70408.1,rtl:UM146_05015,GI:307626104	CP002967,WFL_12465,UF:WFL_12465,AFH12152.1,GI:383405909	CU928161,ECS88_2510,CAR03786.2,GI:218366041	CU651637,LF82_133,CAP75488.1,GI:222032749	CP000266,SFV_0226,ABF02502.1,mgcchina:SFV_0226,GI:110613835	BA000007,ECs3235,BAB36658.1,GI:13362705	CP001383,SFxv_0346,ADA72685.1,ChinaCDC:SFxv_0346,GI:281599701	CP001969,ECOK1_2642,ADE88474.1,jcvi:ECOK1_2642,GI:294489718	CP001164,ECH74115_3586,ACI35628.1,tigr:ECH74115_3586,GI:209158195	CP002729,UMNK88_2915,AEE57479.1,vbsumn:UMNK88_2915,GI:332344145	CU928145,EC55989_2607,GP,CAU98475.1,GI:218352693	AP010960,ECO111_2672,BAI36523.1,GI:257765028	AE014073,S0244,ecoli:S0244,AAP15772.1,GI:30040038	AP010953,ECO26_3344,BAI26551.1,GI:257755049	CP002185,ECW_m2545,ADT75975.1,AIBN:ECW_m2545,GI:315061648	CP001846,G2583_2889,ADD57427.1,nkteda:G2583_2889,GI:290763466	CP000802,EcHS_A0316,ABV04705.1,tigr:EcHS_A0316,GI:157065450	CP000243,UTI89_C2647,ABE08113.1,GI:91073232	AE005674,SF0222,mgcchina:SF0000222,AAN41884.1,GI:24050442	
	OID7872	CU928161,ECS88_2508,CAR03784.1,GI:218366039	CP001969,ECOK1_2640,ADE90106.1,jcvi:ECOK1_2640,GI:294491350	CP001671,ECABU_c03600,ADN44964.1,goetting:ECABU_c03600,GI:307552189	AE005174,Z3615,AAG57478.1,GI:12516717	AP010960,ECO111_2670,BAI36521.1,GI:257765026	CP000266,SFV_0228,ABF02504.1,mgcchina:SFV_0228,GI:110613837	CP001368,ECSP_3301,ACT73076.1,gcdmuw:ECSP_3301,GI:254593715	CP002167,UM146_05025,ADN70410.1,rtl:UM146_05025,GI:307626106	CP001383,SFxv_0347a,ADA72687.1,ChinaCDC:SFxv_0347a,GI:281599703	CP000243,UTI89_C2645,ABE08111.1,GI:91073230	FN554766,EC042_3967,CBG36792.1,GI:284923695	CP000802,EcHS_A0318,ABV04707.1,tigr:EcHS_A0318,GI:157065452	CU651637,LF82_135,CAP75490.1,GI:222032751	AE014073,S0246,ecoli:S0246,AAP15774.1,GI:30040040	AE005674,SF0224,mgcchina:SF0000224,AAN41886.1,GI:24050444	CP000468,APECO1_4209,ABJ01745.1,vmpmisu:APECO1_4209,GI:115513670	AP010953,ECO26_3342,BAI26549.1,GI:257755047	CP001855,NRG857_04770,ADR26381.1,GI:312945554	CP002185,ECW_m2543,ADT75973.1,AIBN:ECW_m2543,GI:315061646	CP002516,EKO11_1411,ADX50040.1,jgi:EKO11_1411,GI:323377772	CP001164,ECH74115_3584,ACI34671.1,tigr:ECH74115_3584,GI:209157238	CP002967,WFL_12455,UF:WFL_12455,AFH12150.1,GI:383405907	CP001846,G2583_2887,ADD57424.1,nkteda:G2583_2887,GI:290763463	CP002729,UMNK88_2913,AEE57477.1,vbsumn:UMNK88_2913,GI:332344143	CU928145,EC55989_2605,CAU98473.1,GI:218352691	BA000007,ECs3233,BAB36656.1,GI:13362703	
OID8185	OID8187	-9.18109
	OID8185	CP002516,EKO11_3598,ADX52172.1,jgi:EKO11_3598,GI:323379904	CP000946,EcolC_3373,ACA78992.1,jgi:EcolC_3373,GI:169756293	CP002185,ECW_m0323,lfgM,ADT73864.1,AIBN:ECW_m0323,GI:315059537	CP002967,WFL_01570,UF:WFL_01570,AFH09984.1,GI:383403741	FN554766,EC042_0263,lfgM,CBG33096.1,GI:284920040	CP000970,EcSMS35_0261,lfgM,ACB18760.1,tigr:EcSMS35_0261,GI:170520582	AP010960,ECO111_0270,lfgM,BAI34259.1,GI:257762764	CP002797,ECNA114_0228,lfgM,AEG35050.1,pbluoh:ECNA114_0228,GI:333968245	AP010953,ECO26_0265,lfgM,BAI23612.1,GI:257752110	CU928163,ECUMN_0268,lfgM,CAR11483.1,GI:218430617	
	OID8187	CP002967,WFL_01580,UF:WFL_01580,AFH09986.1,GI:383403743	CP000946,EcolC_3371,ACA78990.1,jgi:EcolC_3371,GI:169756291	FN554766,EC042_0265,lfgB,CBG33098.1,GI:284920042	CP002797,ECNA114_0230,AEG35052.1,pbluoh:ECNA114_0230,GI:333968247	CP002516,EKO11_3596,ADX52170.1,jgi:EKO11_3596,GI:323379902	AP010953,ECO26_0267,lfgB,BAI23614.1,GI:257752112	AP010960,ECO111_0272,lfgB,BAI34261.1,GI:257762766	CU928163,ECUMN_0270,lfgB,CAR11485.1,GI:218430619	CP000970,EcSMS35_0263,lfgB,ACB17188.1,tigr:EcSMS35_0263,GI:170519010	CP002185,ECW_m0325,lfgB,ADT73866.1,AIBN:ECW_m0325,GI:315059539	
OID3654	OID3653	-7.96361
	OID3654	FN649414,ETEC_2741,CBJ02246.1,GI:309702915	AP010958,ECO103_3105,BAI31856.1,GI:257760359	FM180568,E2348C_2503,CAS10051.1,GI:215265648	CU928160,ECIAI1_2637,CAQ99475.1,GI:218361875	CP001846,G2583_3111,ADD57639.1,nkteda:G2583_3111,GI:290763678	
	OID3653	AP010958,ECO103_3104,BAI31855.1,GI:257760358	CU928160,ECIAI1_2636,CAQ99474.1,GI:218361874	FM180568,E2348C_2502,CAS10050.1,GI:215265647	FN649414,ETEC_2740,CBJ02245.1,GI:309702914	CP001846,G2583_3110,ADD57638.1,nkteda:G2583_3110,GI:290763677	
OID8116	OID8115	-10.32722
	OID8116	CP002729,UMNK88_2916,AEE57480.1,vbsumn:UMNK88_2916,GI:332344146	CP001383,SFxv_0345,ADA72684.1,ChinaCDC:SFxv_0345,GI:281599700	CP002167,UM146_05010,ADN70407.1,rtl:UM146_05010,GI:307626103	CP001969,ECOK1_2643,ADE88410.1,jcvi:ECOK1_2643,GI:294489654	AE014073,S0243,ecoli:S0243,AAP15771.1,GI:30040037	CP002967,WFL_12470,UF:WFL_12470,AFH12153.1,GI:383405910	CP002516,EKO11_1408,ADX50037.1,jgi:EKO11_1408,GI:323377769	CP000468,APECO1_4206,ABJ01748.1,vmpmisu:APECO1_4206,GI:115513673	CP000802,EcHS_A0315,ABV04704.1,tigr:EcHS_A0315,GI:157065449	AP010953,ECO26_3345,BAI26552.1,GI:257755050	CP001855,NRG857_04755,ADR26378.1,GI:312945551	CP002185,ECW_m2546,ADT75976.1,AIBN:ECW_m2546,GI:315061649	CP001383,SFxv_0234,ADA72568.1,ChinaCDC:SFxv_0234,GI:281599584	CP000243,UTI89_C2648,ABE08114.1,GI:91073233	CU928145,EC55989_2608,CAU98476.1,GI:218352694	CU651637,LF82_132,CAP75487.1,GI:222032748	AP010960,ECO111_2674,BAI36525.1,GI:257765030	CU928161,ECS88_2511,CAR03787.1,GI:218366042	AE005674,SF0221,mgcchina:SF0000221,AAN41883.1,GI:24050441	CP000266,SFV_0225,ABF02501.1,mgcchina:SFV_0225,GI:110613834	
	OID8115	AE014073,S0245,ecoli:S0245,AAP15773.1,GI:30040039	CP001383,SFxv_0236,ADA72570.1,ChinaCDC:SFxv_0236,GI:281599586	CP002729,UMNK88_2914,AEE57478.1,vbsumn:UMNK88_2914,GI:332344144	CU651637,LF82_134,CAP75489.1,GI:222032750	CU928161,ECS88_2509,CAR03785.1,GI:218366040	AP010960,ECO111_2671,BAI36522.1,GI:257765027	CP000266,SFV_0227,ABF02503.1,mgcchina:SFV_0227,GI:110613836	CP001855,NRG857_04765,ADR26380.1,GI:312945553	CP002185,ECW_m2544,ADT75974.1,AIBN:ECW_m2544,GI:315061647	CP000243,UTI89_C2646,ABE08112.1,GI:91073231	CP002967,WFL_12460,UF:WFL_12460,AFH12151.1,GI:383405908	CP000802,EcHS_A0317,ABV04706.1,tigr:EcHS_A0317,GI:157065451	CP001969,ECOK1_2641,ADE89466.1,jcvi:ECOK1_2641,GI:294490710	CP002516,EKO11_1410,ADX50039.1,jgi:EKO11_1410,GI:323377771	CP002167,UM146_05020,ADN70409.1,rtl:UM146_05020,GI:307626105	CP000468,APECO1_4208,ABJ01746.1,vmpmisu:APECO1_4208,GI:115513671	AE005674,SF0223,mgcchina:SF0000223,AAN41885.2,GI:56383182	AP010953,ECO26_3343,BAI26550.1,GI:257755048	CU928145,EC55989_2606,CAU98474.1,GI:218352692	CP001383,SFxv_0347,ADA72686.1,ChinaCDC:SFxv_0347,GI:281599702	
OID8138	OID8115	-8.77092
	OID8138	CU651637,LF82_136,CAP75491.1,GI:222032752	CP002729,UMNK88_4444,AEE58962.1,vbsumn:UMNK88_4444,GI:332345628	AE005674,SF0225,mgcchina:SF0000225,AAN41887.1,GI:24050445	CP000243,UTI89_C2644,ABE08110.1,GI:91073229	CP000802,EcHS_A0319,ABV04708.1,tigr:EcHS_A0319,GI:157065453	CP000266,SFV_0229,ABF02505.1,mgcchina:SFV_0229,GI:110613838	CP002167,UM146_05030,ADN70411.1,rtl:UM146_05030,GI:307626107	CP001383,SFxv_0237,ADA72571.1,ChinaCDC:SFxv_0237,GI:281599587	CP002185,ECW_m2542,ADT75972.1,AIBN:ECW_m2542,GI:315061645	CU928145,EC55989_2604,gp,CAU98472.1,GI:218352690	CP001855,NRG857_04775,ADR26382.1,GI:312945555	AE014073,S0247,ecoli:S0247,AAP15775.1,GI:30040041	CP002516,EKO11_1412,ADX50041.1,jgi:EKO11_1412,GI:323377773	CP001383,SFxv_0348,ADA72688.1,ChinaCDC:SFxv_0348,GI:281599704	FN554766,EC042_3968,CBG36793.1,GI:284923696	AP010960,ECO111_2669,BAI36520.1,GI:257765025	CU928161,ECS88_2507,CAR03783.1,GI:218366038	CP000468,APECO1_4210,ABJ01744.1,vmpmisu:APECO1_4210,GI:115513669	CP002967,WFL_12450,UF:WFL_12450,AFH12149.1,GI:383405906	CP001671,ECABU_c03610,ADN44965.1,goetting:ECABU_c03610,GI:307552190	AP010953,ECO26_3341,BAI26548.1,GI:257755046	CP002729,UMNK88_2912,AEE57476.1,vbsumn:UMNK88_2912,GI:332344142	CP001969,ECOK1_2639,ADE91022.1,jcvi:ECOK1_2639,GI:294492266	
	OID8115	AE014073,S0245,ecoli:S0245,AAP15773.1,GI:30040039	CP001383,SFxv_0236,ADA72570.1,ChinaCDC:SFxv_0236,GI:281599586	CP002729,UMNK88_2914,AEE57478.1,vbsumn:UMNK88_2914,GI:332344144	CU651637,LF82_134,CAP75489.1,GI:222032750	CU928161,ECS88_2509,CAR03785.1,GI:218366040	AP010960,ECO111_2671,BAI36522.1,GI:257765027	CP000266,SFV_0227,ABF02503.1,mgcchina:SFV_0227,GI:110613836	CP001855,NRG857_04765,ADR26380.1,GI:312945553	CP002185,ECW_m2544,ADT75974.1,AIBN:ECW_m2544,GI:315061647	CP000243,UTI89_C2646,ABE08112.1,GI:91073231	CP002967,WFL_12460,UF:WFL_12460,AFH12151.1,GI:383405908	CP000802,EcHS_A0317,ABV04706.1,tigr:EcHS_A0317,GI:157065451	CP001969,ECOK1_2641,ADE89466.1,jcvi:ECOK1_2641,GI:294490710	CP002516,EKO11_1410,ADX50039.1,jgi:EKO11_1410,GI:323377771	CP002167,UM146_05020,ADN70409.1,rtl:UM146_05020,GI:307626105	CP000468,APECO1_4208,ABJ01746.1,vmpmisu:APECO1_4208,GI:115513671	AE005674,SF0223,mgcchina:SF0000223,AAN41885.2,GI:56383182	AP010953,ECO26_3343,BAI26550.1,GI:257755048	CU928145,EC55989_2606,CAU98474.1,GI:218352692	CP001383,SFxv_0347,ADA72686.1,ChinaCDC:SFxv_0347,GI:281599702	
OID2642	OID2643	-8.33600
	OID2642	AP010953,ECO26_4975,waaL,BAI28131.1,GI:257756629	FN554766,EC042_3932,rfaL,CBG36755.1,GI:284923658	FM180568,E2348C_3870,rfaL,CAS11418.1,GI:215266973	BA000007,ECs4500,BAB37923.1,GI:13363975	AP010958,ECO103_4557,waaL,BAI33254.1,GI:257761757	CP001846,G2583_4361,waaL,ADD58830.1,nkteda:G2583_4361,GI:290764869	CU928162,ECED1_4308,rfaL,CAR10296.1,GI:218429473	AE005174,Z5049,waaL,AAG58769.1,GI:12518378	CP001164,ECH74115_4995,ACI38053.1,tigr:ECH74115_4995,GI:209160620	CU928145,EC55989_4089,rfaL,CAV00619.1,GI:218354078	AE014073,S4106,waaI,ecoli:S4106,AAP19083.1,GI:30043362	CU928163,ECUMN_4139,rfaL,CAR15280.1,GI:218434356	AE005674,SF3662,waaI,mgcchina:SF0003662,AAN45109.1,GI:24054132	AP010960,ECO111_4447,waaL,BAI38206.1,GI:257766711	AP009240,ECSE_3905,BAG79429.1,GI:209914355	CP001368,ECSP_4619,waaL,ACT74341.1,gcdmuw:ECSP_4619,GI:254594980	CP001383,SFxv_3991,ADA75970.1,ChinaCDC:SFxv_3991,GI:281602986	CP000266,SFV_3906,waaI,ABF05914.1,mgcchina:SFV_3906,GI:110617247	
	OID2643	CP001164,ECH74115_4996,ACI39634.1,tigr:ECH74115_4996,GI:209162201	AE005174,Z5050,waaD,AAG58770.1,GI:12518379	AP010953,ECO26_4974,waaD,BAI28130.1,GI:257756628	CP000946,EcolC_3179,ACA78802.1,jgi:EcolC_3179,GI:169756103	AE005674,SF3663,waaD,mgcchina:SF0003663,AAN45110.1,GI:24054133	CU928163,ECUMN_4140,rfaK,CAR15281.1,GI:218434357	FM180568,E2348C_3871,CAS11419.1,GI:215266974	CP001383,SFxv_3992,ADA75971.1,ChinaCDC:SFxv_3992,GI:281602987	FN554766,EC042_3933,rfaK,CBG36756.1,GI:284923659	CP001846,G2583_4362,waaD,ADD58831.1,nkteda:G2583_4362,GI:290764870	CP001368,ECSP_4620,waaD,ACT74342.1,gcdmuw:ECSP_4620,GI:254594981	BA000007,ECs4501,BAB37924.1,GI:13363976	AP009240,ECSE_3906,BAG79430.1,GI:209914356	AP010960,ECO111_4448,waaD,BAI38207.1,GI:257766712	AE014073,S4105,waaD,ecoli:S4105,AAP19082.1,GI:30043361	CU928162,ECED1_4309,rfaK,CAR10438.2,GI:218429474	AP010958,ECO103_4556,waaD,BAI33253.1,GI:257761756	CU928145,EC55989_4090,rfaK,CAV00621.1,GI:218354079	CP000266,SFV_3905,waaD,ABF05913.1,mgcchina:SFV_3905,GI:110617246	
OID3643	OID3644	-7.96361
	OID3643	CU928160,ECIAI1_2625,CAQ99463.1,GI:218361863	FM180568,E2348C_2490,CAS10038.1,GI:215265635	AP010958,ECO103_3092,BAI31843.1,GI:257760346	CP001846,G2583_3100,ADD57628.1,nkteda:G2583_3100,GI:290763667	FN649414,ETEC_2728,CBJ02233.1,GI:309702902	
	OID3644	CP001846,G2583_3101,ADD57629.1,nkteda:G2583_3101,GI:290763668	FM180568,E2348C_2491,CAS10039.1,GI:215265636	CU928160,ECIAI1_2626,CAQ99464.1,GI:218361864	FN649414,ETEC_2729,CBJ02234.1,GI:309702903	AP010958,ECO103_3093,BAI31844.1,GI:257760347	
OID9445	OID6286	-8.33600
	OID9445	CP000468,APECO1_4472,ABJ00297.1,vmpmisu:APECO1_4472,GI:115512222	CP002516,EKO11_4421,ADX52976.1,jgi:EKO11_4421,GI:323380708	CP001969,ECOK1_0949,ADE89152.1,jcvi:ECOK1_0949,GI:294490396	CP001164,ECH74115_3046,ACI34773.1,tigr:ECH74115_3046,GI:209157340	CP002797,ECNA114_4033,AEG38877.1,pbluoh:ECNA114_4033,GI:333972072	CP002185,ECW_m2268,gpY2,ADT75707.1,AIBN:ECW_m2268,GI:315061380	CP001368,ECSP_2861,ACT72650.1,gcdmuw:ECSP_2861,GI:254593289	CU928163,ECUMN_0984,CAR12193.1,GI:218431315	CP002967,WFL_11100,UF:WFL_11100,AFH11879.1,GI:383405636	CP000970,EcSMS35_4329,ACB15651.1,tigr:EcSMS35_4329,GI:170517473	CP002185,ECW_m4244,gpY1,ADT77552.1,AIBN:ECW_m4244,GI:315063225	CP002516,EKO11_1687,ADX50309.1,jgi:EKO11_1687,GI:323378041	CP002967,WFL_20695,UF:WFL_20695,AFH13781.1,GI:383407538	CU928161,ECS88_2208,CAR03494.1,GI:218365758	
	OID6286	CU928161,ECS88_2205,CAR03491.1,GI:218365755	CP002516,EKO11_1690,ADX50312.1,jgi:EKO11_1690,GI:323378044	CP002185,ECW_m2265,lysB2,ADT75704.1,AIBN:ECW_m2265,GI:315061377	CP002797,ECNA114_4036,AEG38880.1,pbluoh:ECNA114_4036,GI:333972075	CP001969,ECOK1_0952,ADE90110.1,jcvi:ECOK1_0952,GI:294491354	CP002516,EKO11_4418,ADX52973.1,jgi:EKO11_4418,GI:323380705	CP001164,ECH74115_3043,ACI34725.1,tigr:ECH74115_3043,GI:209157292	CP002185,ECW_m4248,lysB1,ADT77554.1,AIBN:ECW_m4248,GI:315063227	CP000468,APECO1_4475,ABJ00300.1,vmpmisu:APECO1_4475,GI:115512225	CP002967,WFL_11085,lysB,UF:WFL_11085,AFH11876.1,GI:383405633	CP001368,ECSP_2858,ACT72647.1,gcdmuw:ECSP_2858,GI:254593286	CP000970,EcSMS35_4332,ACB18518.1,tigr:EcSMS35_4332,GI:170520340	CP002967,WFL_20710,UF:WFL_20710,AFH13784.1,GI:383407541	
OID3533	OID3535	-7.96361
	OID3533	CP001509,ECD_04166,sgcE,kribb:ECDb_04166,ACT45949.1,GI:253980279	CU928163,ECUMN_4900,sgcE,CAR16011.1,GI:218435058	CP001637,EcDH1_3699,ACX41308.1,jgi:EcDH1_3699,GI:260450886	U00096,b4301,sgcE,AAC77257.1,GI:1790754	CP001396,BWG_3998,sgcE,ACR63602.1,nktd:BWG_3998,GI:238861604	CU928161,ECS88_4912,sgcE,CAR06058.1,GI:218368242	CP000948,ECDH10B_4502,sgcE,ACB05277.1,ecoli:ECDH10B_4502,GI:169891570	CP001665,ECBD_3738,ACT30730.1,jgi:ECBD_3738,GI:253326128	AP009048,Y75_p4185,sgcE,YP_492433.1,GI:388480238	CP000819,ECB_04166,sgcE,ACT41794.1,kribb:ECB_04166,GI:253976123	AP012030,ECDH1ME8569_4158,sgcE,BAJ46014.1,GI:315138855	AP009378,ECSF_4233,BAI57773.1,GI:281181443	CP002797,ECNA114_4332,sgcE,AEG39178.1,pbluoh:ECNA114_4332,GI:333972373	AM946981,B21_04128,sgcE,CAQ34645.1,GI:242379815	
	OID3535	CP000819,ECB_04168,sgcQ,ACT41796.1,kribb:ECB_04168,GI:253976125	CU928163,ECUMN_4902,sgcQ,CAR16013.1,GI:218435060	CP001665,ECBD_3736,ACT30728.1,jgi:ECBD_3736,GI:253326126	CP002797,ECNA114_4334,sgcQ,AEG39180.1,pbluoh:ECNA114_4334,GI:333972375	CP001637,EcDH1_3697,ACX41306.1,jgi:EcDH1_3697,GI:260450884	CU928161,ECS88_4914,sgcQ,CAR06060.1,GI:218368244	AP012030,ECDH1ME8569_4160,sgcQ,BAJ46016.1,GI:315138857	AP009378,ECSF_4235,BAI57775.1,GI:281181445	CP001396,BWG_4000,sgcQ,ACR63605.1,nktd:BWG_4000,GI:238861607	AP009048,Y75_p4187,sgcQ,YP_492435.1,GI:388480240	CP000948,ECDH10B_4504,sgcQ,ACB05279.1,ecoli:ECDH10B_4504,GI:169891572	CP001509,ECD_04168,sgcQ,kribb:ECDb_04168,ACT45951.1,GI:253980281	AM946981,B21_04130,sgcQ,CAQ34647.1,GI:242379817	U00096,b4303,sgcQ,AAC77259.1,GI:1790757	
OID1099	OID5715	-13.41666
	OID1099	CP000468,APECO1_3882,ABJ02073.1,vmpmisu:APECO1_3882,GI:115513998	CU928164,ECIAI39_4867,CAR20963.1,GI:218373071	CU928161,ECS88_5014,CAR06155.1,GI:218368336	CP000243,UTI89_C5106,ydfU2,ABE10506.1,GI:91075625	CP002167,UM146_03400,ADN70094.1,rtl:UM146_03400,GI:307625790	CP000468,APECO1_2036,ydfA,ABJ03902.1,vmpmisu:APECO1_2036,GI:115515827	FN649414,ETEC_0280,CBI99784.1,GI:309700490	CP001846,G2583_5194,ydfU,ADD59605.1,nkteda:G2583_5194,GI:290765644	CP001969,ECOK1_0530,ADE89649.1,jcvi:ECOK1_0530,GI:294490893	AP010958,ECO103_0526,BAI29393.1,GI:257757896	CU928161,ECS88_2897,CAR04147.1,GI:218366395	CP002729,UMNK88_292,AEE54944.1,vbsumn:UMNK88_292,GI:332341610	CP001063,SbBS512_E2153,ACD08140.1,tigr:SbBS512_E2153,GI:187428866	AP010953,ECO26_3696,BAI26893.1,GI:257755391	CU928163,ECUMN_0877,CAR12086.1,GI:218431209	CU928162,ECED1_2113,CAR08305.2,GI:218427407	AE014075,c3187,E.coli:c3187,AAN81639.1,GI:26109436	AP010960,ECO111_2434,BAI36298.1,GI:257764803	CP000243,UTI89_C2994,ydfU1,ABE08450.1,GI:91073569	FN649414,ETEC_4325,CBJ03831.1,GI:309704482	
	OID5715	CP001969,ECOK1_0528,ADE92790.1,jcvi:ECOK1_0528,GI:294494034	CU928161,ECS88_5012,CAR06153.1,GI:218368334	FN649414,ETEC_4323,CBJ03829.1,GI:309704480	CU928161,ECS88_0550,CAR01895.1,GI:218364229	CP000468,APECO1_3880,ABJ02075.1,vmpmisu:APECO1_3880,GI:115514000	CP000468,APECO1_2038,ABJ03900.1,vmpmisu:APECO1_2038,GI:115515825	CP000243,UTI89_C2996,ABE08452.1,GI:91073571	CU928162,ECED1_2115,CAR08306.2,GI:218427409	CP002729,UMNK88_290,AEE54942.1,vbsumn:UMNK88_290,GI:332341608	FN649414,ETEC_0278,CBI99782.1,GI:309700488	CP001969,ECOK1_3007,ADE89530.1,jcvi:ECOK1_3007,GI:294490774	AE014075,c3189,E.coli:c3189,AAN81641.1,GI:26109438	CP001846,G2583_5192,ADD59603.1,nkteda:G2583_5192,GI:290765642	CP001063,SbBS512_E2155,rusA,ACD07613.1,tigr:SbBS512_E2155,GI:187428339	CP000243,UTI89_C5104,ABE10504.1,GI:91075623	CU928164,ECIAI39_4865,rusA,CAR20961.1,GI:218373069	AP010953,ECO26_3698,BAI26895.1,GI:257755393	CP001969,ECOK1_4902,ADE92808.1,jcvi:ECOK1_4902,GI:294494052	CP002167,UM146_03390,ADN70092.1,rtl:UM146_03390,GI:307625788	CU928163,ECUMN_0875,rusA,CAR12084.1,GI:218431207	FN649414,ETEC_4690,CBJ04199.1,GI:309704848	AP010958,ECO103_0524,BAI29391.1,GI:257757894	CU928161,ECS88_2899,rusA,CAR04149.1,GI:218366397	
OID9708	OID9705	-10.32722
	OID9708	CP000468,APECO1_4044,ABJ01908.1,vmpmisu:APECO1_4044,GI:115513833	CU928164,ECIAI39_2677,CAR18800.1,GI:218370973	FN649414,ETEC_2634,CBJ02140.1,GI:309702809	CP002797,ECNA114_4803,AEG39652.1,pbluoh:ECNA114_4803,GI:333972847	FM180568,E2348C_2751,CAS10299.1,GI:215265890	CP002729,UMNK88_3127,AEE57685.1,vbsumn:UMNK88_3127,GI:332344351	CP001969,ECOK1_2824,ADE88866.1,jcvi:ECOK1_2824,GI:294490110	
	OID9705	CP001969,ECOK1_2821,ADE90591.1,jcvi:ECOK1_2821,GI:294491835	FM180568,E2348C_2748,CAS10296.1,GI:215265887	CP002729,UMNK88_3124,AEE57682.1,vbsumn:UMNK88_3124,GI:332344348	FN649414,ETEC_2631,CBJ02137.1,GI:309702806	CU928164,ECIAI39_2674,CAR18797.1,GI:218370970	CP000468,APECO1_4047,ABJ01905.1,vmpmisu:APECO1_4047,GI:115513830	CP002797,ECNA114_4800,AEG39649.1,pbluoh:ECNA114_4800,GI:333972844	
OID8203	OID8205	-9.18109
	OID8203	FN554766,EC042_0284,lafE,CBG33117.1,GI:284920060	AP010960,ECO111_0290,lafE,BAI34277.1,GI:257762782	CP002797,ECNA114_0248,AEG35070.1,pbluoh:ECNA114_0248,GI:333968265	CP000970,EcSMS35_0280,lafE,ACB18405.1,tigr:EcSMS35_0280,GI:170520227	AP010953,ECO26_0284,lafE,BAI23631.1,GI:257752129	CU928163,ECUMN_0289,lafE,CAR11504.1,GI:218430638	CP002967,WFL_01665,fliK2,UF:WFL_01665,AFH10003.1,GI:383403760	CP000946,EcolC_3354,ACA78973.1,jgi:EcolC_3354,GI:169756274	CP002516,EKO11_3579,ADX52153.1,jgi:EKO11_3579,GI:323379885	CP002185,ECW_m0342,lafE,ADT73883.1,AIBN:ECW_m0342,GI:315059556	
	OID8205	CP002967,WFL_01675,UF:WFL_01675,AFH10005.1,GI:383403762	CP002797,ECNA114_0250,AEG35072.1,pbluoh:ECNA114_0250,GI:333968267	CP002516,EKO11_3577,ADX52151.1,jgi:EKO11_3577,GI:323379883	CP000946,EcolC_3352,ACA78971.1,jgi:EcolC_3352,GI:169756272	CP002185,ECW_m0344,lafS,ADT73885.1,AIBN:ECW_m0344,GI:315059558	CP000970,EcSMS35_0282,lafS,ACB18808.1,tigr:EcSMS35_0282,GI:170520630	CU928163,ECUMN_0291,CAR11506.1,GI:218430640	AP010953,ECO26_0286,lafS,BAI23633.1,GI:257752131	AP010960,ECO111_0292,lafS,BAI34279.1,GI:257762784	FN554766,EC042_0286,lafS,CBG33119.1,GI:284920062	
OID3257	OID3255	-7.96361
	OID3257	CP000038,SSON_2063,pduG,AAZ88719.1,mgcchina:SSO2063,GI:73856012	FM180568,E2348C_2135,pduG,CAS09683.1,GI:215265288	CP000800,EcE24377A_2284,pduG,ABV18299.1,GI:157078591	CU928163,ECUMN_2339,CAR13527.1,GI:218432633	CU651637,LF82_335,CAP76506.1,GI:222033765	CP001855,NRG857_10175,ADR27450.1,GI:312946623	
	OID3255	CU651637,LF82_333,CAP76504.1,GI:222033763	CU928163,ECUMN_2337,PduD,CAR13525.1,GI:218432631	FM180568,E2348C_2133,pduD,CAS09681.1,GI:215265286	CP000800,EcE24377A_2282,pduD,ABV17223.1,GI:157077515	CP001855,NRG857_10165,ADR27448.1,GI:312946621	CP000038,SSON_2061,pduD,AAZ88717.1,mgcchina:SSO2061,GI:73856010	
OID7675	OID7677	-7.18546
	OID7675	CP001368,ECSP_2108,ACT71926.1,gcdmuw:ECSP_2108,GI:254592565	AP010953,ECO26_1613,BAI24912.1,GI:257753410	AP010960,ECO111_2416,BAI36280.1,GI:257764785	AP010958,ECO103_5209,BAI33884.1,GI:257762387	CP001368,ECSP_2712,ACT72509.1,gcdmuw:ECSP_2712,GI:254593148	CP001164,ECH74115_2249,ACI39086.1,tigr:ECH74115_2249,GI:209161653	AP010953,ECO26_1497,BAI24798.1,GI:257753296	AP010960,ECO111_1441,BAI35376.1,GI:257763881	BA000007,ECs1540,BAB34963.1,GI:13361004	BA000007,ECs1968,BAB35391.1,GI:13361433	CP001164,ECH74115_2895,ACI35603.1,tigr:ECH74115_2895,GI:209158170	CP001671,ECABU_c11760,ADN45742.1,goetting:ECABU_c11760,GI:307552967	CU928162,ECED1_2514,CAR08696.2,GI:218427785	AP010958,ECO103_2319,BAI31106.1,GI:257759609	AP010953,ECO26_3688,BAI26885.1,GI:257755383	FM180568,E2348C_1419,CAS08967.1,GI:215264599	CU928162,ECED1_1440,CAR07638.2,GI:218426790	CU928162,ECED1_1707,CAR07902.2,GI:218427028	AP010953,ECO26_1214,BAI24526.1,GI:257753024	CP001846,G2583_3231,ADD57753.1,nkteda:G2583_3231,GI:290763792	AE005174,Z1800,AAG55901.1,GI:12514714	AP010958,ECO103_1205,BAI30043.1,GI:257758546	BA000007,ECs2254,BAB35677.1,GI:13361720	BA000007,ECs1789,BAB35212.1,GI:13361254	AP010960,ECO111_1742,BAI35653.1,GI:257764158	
	OID7677	CU928162,ECED1_2512,CAR08694.2,GI:218427783	AP010953,ECO26_1216,BAI24528.1,GI:257753026	CP001164,ECH74115_2247,ACI37167.1,tigr:ECH74115_2247,GI:209159734	CP001164,ECH74115_1538,ACI39772.1,tigr:ECH74115_1538,GI:209162339	AE005174,Z6045,AAK16961.1,GI:13259591	CP001671,ECABU_c11780,ADN45744.1,goetting:ECABU_c11780,GI:307552969	BA000007,ECs1792,BAB35215.1,GI:13361257	CP001368,ECSP_1460,ACT71302.1,gcdmuw:ECSP_1460,GI:254591941	CP001164,ECH74115_2893,ACI39429.1,tigr:ECH74115_2893,GI:209161996	AP010960,ECO111_1744,BAI35655.1,GI:257764160	CP001846,G2583_3229,ADD57751.1,nkteda:G2583_3229,GI:290763790	FM180568,E2348C_1421,CAS08969.1,GI:215264601	CP001368,ECSP_2106,ACT71924.1,gcdmuw:ECSP_2106,GI:254592563	BA000007,ECs1971,BAB35394.1,GI:13361436	AP010958,ECO103_5211,BAI33886.1,GI:257762389	AE005174,Z1803,AAG55903.1,GI:12514716	AP010960,ECO111_2022,BAI35900.1,GI:257764405	AP010960,ECO111_1443,BAI35378.1,GI:257763883	AP010953,ECO26_3686,BAI26883.1,GI:257755381	CP001368,ECSP_2709,terL,ACT72506.1,gcdmuw:ECSP_2709,GI:254593145	AP010958,ECO103_1207,BAI30045.1,GI:257758548	BA000007,ECs2251,BAB35674.1,GI:13361717	AP010960,ECO111_2414,BAI36278.1,GI:257764783	CU928162,ECED1_1705,CAR07900.2,GI:218427026	AP010958,ECO103_2317,BAI31104.1,GI:257759607	CU928162,ECED1_1442,CAR07640.2,GI:218426792	CP001063,SbBS512_E0938,ACD07374.1,tigr:SbBS512_E0938,GI:187428100	BA000007,ECs1542,BAB34965.1,GI:13361006	AP010953,ECO26_1500,BAI24801.1,GI:257753299	AE005174,Z3332,AAG57217.1,GI:12516381	AP010953,ECO26_1615,BAI24914.1,GI:257753412	
OID8204	OID8206	-8.33600
	OID8204	CP002516,EKO11_3578,ADX52152.1,jgi:EKO11_3578,GI:323379884	FN554766,EC042_0285,lafF,CBG33118.1,GI:284920061	CP000946,EcolC_3353,ACA78972.1,jgi:EcolC_3353,GI:169756273	CP002797,ECNA114_0249,AEG35071.1,pbluoh:ECNA114_0249,GI:333968266	AP010953,ECO26_0285,lafF,BAI23632.1,GI:257752130	CP000970,EcSMS35_0281,lafF,ACB18820.1,tigr:EcSMS35_0281,GI:170520642	CP002967,WFL_01670,UF:WFL_01670,AFH10004.1,GI:383403761	CU928163,ECUMN_0290,lafF,CAR11505.1,GI:218430639	CP002185,ECW_m0343,lafF,ADT73884.1,AIBN:ECW_m0343,GI:315059557	AP010960,ECO111_0291,lafF,BAI34278.1,GI:257762783	
	OID8206	CU928163,ECUMN_0292,lafT,CAR11507.1,GI:218430641	CP000970,EcSMS35_0283,lafT,ACB16944.1,tigr:EcSMS35_0283,GI:170518766	CP000946,EcolC_3351,ACA78970.1,jgi:EcolC_3351,GI:169756271	CP002797,ECNA114_0251,lafT,AEG35073.1,pbluoh:ECNA114_0251,GI:333968268	AP010960,ECO111_0293,lafT,BAI34280.1,GI:257762785	FN554766,EC042_0287,lafT,CBG33120.1,GI:284920063	CP002967,WFL_01680,motA2,UF:WFL_01680,AFH10006.1,GI:383403763	AP010953,ECO26_0287,lafT,BAI23634.1,GI:257752132	CP000034,SDY_0485,ABB60692.1,mgcchina:SDY0485,GI:81239982	CP002185,ECW_m0345,lafT,ADT73886.1,AIBN:ECW_m0345,GI:315059559	CP002516,EKO11_3576,ADX52150.1,jgi:EKO11_3576,GI:323379882	
OID3736	OID8176	-9.18109
	OID3736	CP000946,EcolC_3384,ACA79003.1,jgi:EcolC_3384,GI:169756304	CP002185,ECW_m0257,lafK,ADT73799.1,AIBN:ECW_m0257,GI:315059472	AP010960,ECO111_0259,lafK,BAI34248.1,GI:257762753	CU928163,ECUMN_0257,lafK,CAR11472.1,GI:218430606	CP002797,ECNA114_0217,AEG35039.1,pbluoh:ECNA114_0217,GI:333968234	AP010953,ECO26_0253,lafK,BAI23602.1,GI:257752100	CP002516,EKO11_3664,ADX52238.1,jgi:EKO11_3664,GI:323379970	CP002967,WFL_01245,UF:WFL_01245,AFH09918.1,GI:383403675	FN554766,EC042_0252,lafK,CBG33085.1,GI:284920029	CP000970,EcSMS35_0248,lafK,ACB17343.1,tigr:EcSMS35_0248,GI:170519165	
	OID8176	CU928163,ECUMN_0256,lfiM,CAR11471.1,GI:218430605	AP010960,ECO111_0258,lfiM,BAI34247.1,GI:257762752	CP000946,EcolC_3385,ACA79004.1,jgi:EcolC_3385,GI:169756305	AP010953,ECO26_0252,lfiM,BAI23601.1,GI:257752099	CP002797,ECNA114_0215,fliM1,AEG35037.1,pbluoh:ECNA114_0215,GI:333968232	CP002185,ECW_m0256,lfiM,ADT73798.1,AIBN:ECW_m0256,GI:315059471	CP002967,WFL_01240,UF:WFL_01240,AFH09917.1,GI:383403674	FN554766,EC042_0251,lfiM,CBG33084.1,GI:284920028	CP000970,EcSMS35_0247,lfiM,ACB16368.1,tigr:EcSMS35_0247,GI:170518190	CP002516,EKO11_3665,ADX52239.1,jgi:EKO11_3665,GI:323379971	
OID8200	OID8199	-9.18109
	OID8200	CP000946,EcolC_3358,ACA78977.1,jgi:EcolC_3358,GI:169756278	CP002185,ECW_m0338,lafA,ADT73879.1,AIBN:ECW_m0338,GI:315059552	CP002797,ECNA114_0244,AEG35066.1,pbluoh:ECNA114_0244,GI:333968261	AP010953,ECO26_0280,lafA,BAI23627.1,GI:257752125	CP002967,WFL_01645,UF:WFL_01645,AFH09999.1,GI:383403756	AP010960,ECO111_0286,lafA,BAI34273.1,GI:257762778	CP002516,EKO11_3583,ADX52157.1,jgi:EKO11_3583,GI:323379889	CU928163,ECUMN_0285,lafA,CAR11500.1,GI:218430634	CP000970,EcSMS35_0276,lafA,ACB19387.1,tigr:EcSMS35_0276,GI:170521209	FN554766,EC042_0280,lafA,CBG33113.1,GI:284920056	
	OID8199	CP000946,EcolC_3359,ACA78978.1,jgi:EcolC_3359,GI:169756279	AP010960,ECO111_0285,lafZ,BAI34272.1,GI:257762777	AP010953,ECO26_0279,lafZ,BAI23626.1,GI:257752124	FN554766,EC042_0279,lafZ,CBG33112.1,GI:284920055	CP002797,ECNA114_0243,AEG35065.1,pbluoh:ECNA114_0243,GI:333968260	CP002516,EKO11_3584,ADX52158.1,jgi:EKO11_3584,GI:323379890	CP002185,ECW_m0337,lafZ,ADT73878.1,AIBN:ECW_m0337,GI:315059551	CU928163,ECUMN_0284,lafZ,CAR11499.1,GI:218430633	CP002967,WFL_01640,UF:WFL_01640,AFH09998.1,GI:383403755	CP000970,EcSMS35_0275,lafZ,ACB18735.1,tigr:EcSMS35_0275,GI:170520557	
OID9692	OID9695	-8.33600
	OID9692	CP002729,UMNK88_3146,AEE57702.1,vbsumn:UMNK88_3146,GI:332344368	FN649414,ETEC_2653,CBJ02159.1,GI:309702828	CP002797,ECNA114_4774,AEG39623.1,pbluoh:ECNA114_4774,GI:333972818	FM180568,E2348C_2770,CAS10318.1,GI:215265909	CP001969,ECOK1_2842,ADE89872.1,jcvi:ECOK1_2842,GI:294491116	CU928164,ECIAI39_2696,CAR18819.1,GI:218370992	
	OID9695	CP002729,UMNK88_3149,AEE57705.1,vbsumn:UMNK88_3149,GI:332344371	CP001969,ECOK1_2845,ADE90727.1,jcvi:ECOK1_2845,GI:294491971	CP000468,APECO1_4027,ABJ01925.1,vmpmisu:APECO1_4027,GI:115513850	FM180568,E2348C_2774,CAS10322.1,GI:215265913	FN649414,ETEC_2656,CBJ02162.1,GI:309702831	CU928164,ECIAI39_2698,CAR18821.1,GI:218370994	CP002797,ECNA114_4777,AEG39626.1,pbluoh:ECNA114_4777,GI:333972821	
OID9080	OID9081	-9.18109
	OID9080	CP001671,ECABU_c18370,ADN46383.1,goetting:ECABU_c18370,GI:307553608	FM180568,E2348C_2661,CAS10209.1,GI:215265801	BA000007,ECs4972,BAB38395.1,GI:13364448	CU928164,ECIAI39_1954,CAR18084.1,GI:218370285	CP002516,EKO11_3633,ADX52207.1,jgi:EKO11_3633,GI:323379939	CP002185,ECW_m0289,gpG,ADT73830.1,AIBN:ECW_m0289,GI:315059503	CP002967,WFL_01395,UF:WFL_01395,AFH09949.1,GI:383403706	AP009240,ECSE_2586,BAG78110.1,GI:209913036	CP002797,ECNA114_0963,AEG35786.1,pbluoh:ECNA114_0963,GI:333968981	
	OID9081	CP002516,EKO11_3631,ADX52205.1,jgi:EKO11_3631,GI:323379937	FM180568,E2348C_2659,CAS10207.1,GI:215265799	CP002967,WFL_01405,UF:WFL_01405,AFH09951.1,GI:383403708	CP002185,ECW_m0291,gpF1,ADT73832.1,AIBN:ECW_m0291,GI:315059505	CP001671,ECABU_c18350,ADN46381.1,goetting:ECABU_c18350,GI:307553606	CP002797,ECNA114_0965,AEG35788.1,pbluoh:ECNA114_0965,GI:333968983	BA000007,ECs4970,BAB38393.1,GI:13364446	AP009240,ECSE_2588,BAG78112.1,GI:209913038	CU928164,ECIAI39_1952,CAR18082.1,GI:218370283	
OID5433	OID5434	-10.45666
	OID5433	AE005674,SF3714,imm,mgcchina:SF0003714,AAN45160.1,GI:24054189	CP000036,SBO_4336,imm,ABB68752.1,mgcchina:SBO4336,GI:81248044	CP000266,SFV_3855,imm,ABF05865.1,mgcchina:SFV_3855,GI:110617198	CU928145,EC55989_4646,shiF,CAV01507.1,GI:218354586	CP001063,SbBS512_E4635,ACD08735.1,tigr:SbBS512_E4635,GI:187429461	CP000970,EcSMS35_3183,shiF,ACB19039.1,tigr:EcSMS35_3183,GI:170520861	AP010953,ECO26_1344,BAI24646.1,GI:257753144	CU928163,ECUMN_3376,shiF,CAR14536.1,GI:218433625	CU928164,ECIAI39_3422,shiF,CAR19539.1,GI:218371691	CP000038,SSON_3600,imm,AAZ90151.1,mgcchina:SSO3600,GI:73857444	CP002797,ECNA114_4702,shiF,AEG39551.1,pbluoh:ECNA114_4702,GI:333972746	AE014073,S4057,imm,ecoli:S4057,AAP19035.1,GI:30043314	AE014075,c3628,shiF,E.coli:c3628,AAN82076.1,GI:26109871	CP001671,ECABU_c32780,ADN47746.1,goetting:ECABU_c32780,GI:307554971	CP001383,SFxv_4047,ADA76019.1,ChinaCDC:SFxv_4047,GI:281603035	AP010960,ECO111_1292,BAI35230.1,GI:257763735	
	OID5434	AE014075,c3627,iucA,E.coli:c3627,AAN82075.1,GI:26109870	CP000970,EcSMS35_3182,iucA,ACB19551.1,tigr:EcSMS35_3182,GI:170521373	CP000036,SBO_4337,iucA,ABB68753.1,mgcchina:SBO4337,GI:81248045	AP010960,ECO111_1293,iucA,BAI35231.1,GI:257763736	CP001063,SbBS512_E4634,iucA,ACD09303.1,tigr:SbBS512_E4634,GI:187430029	CP001671,ECABU_c32790,iucA,ADN47747.1,goetting:ECABU_c32790,GI:307554972	AE005674,SF3715,iucA,mgcchina:SF0003715,AAN45161.2,GI:56383951	CU928163,ECUMN_3375,iucA,CAR14535.1,GI:218433624	CP000038,SSON_3601,iucA,AAZ90152.1,mgcchina:SSO3601,GI:73857445	CU928162,ECED1_4905,iucA,CAR11008.2,GI:218430022	CU928145,EC55989_4645,iucA,CAV01505.1,GI:218354585	AP010953,ECO26_1345,iucA,BAI24647.1,GI:257753145	CP001383,SFxv_4048,ADA76020.1,ChinaCDC:SFxv_4048,GI:281603036	CU928164,ECIAI39_3423,iucA,CAR19540.1,GI:218371692	CP002797,ECNA114_4701,iucA,AEG39550.1,pbluoh:ECNA114_4701,GI:333972745	AE014073,S4056,iucA,ecoli:S4056,AAP19034.1,GI:30043313	CP000266,SFV_3854,iucA,ABF05864.1,mgcchina:SFV_3854,GI:110617197	
OID3416	OID3422	-7.35687
	OID3416	CU928164,ECIAI39_2013,CAR18142.1,GI:218370339	CU928162,ECED1_1777,CAR07876.1,GI:218427090	AP010953,ECO26_2312,BAI25560.1,GI:257754058	FN649414,ETEC_0293,sb8,CBI99797.1,GI:309700503	BA000007,ECs1594,BAB35017.1,GI:13361058	AE005174,Z1851,AAG55948.1,GI:12514773	CP002729,UMNK88_307,AEE54959.1,vbsumn:UMNK88_307,GI:332341625	CP002729,UMNK88_2457,AEE57038.1,vbsumn:UMNK88_2457,GI:332343704	CP000266,SFV_0241,ABF02517.1,mgcchina:SFV_0241,GI:110613850	CP001969,ECOK1_2990,ADE92343.1,jcvi:ECOK1_2990,GI:294493587	CP000266,SFV_1159,ABF03367.1,mgcchina:SFV_1159,GI:110614700	FN554766,EC042_0836,CBG33663.1,GI:284920601	CU928163,ECUMN_0895,CAR12104.1,GI:218431227	CU928161,ECS88_2881,CAR04131.1,GI:218366379	AE005674,SF1142,mgcchina:SF0001142,AAN42759.1,GI:24051435	CP002167,UM146_03485,ADN70109.1,rtl:UM146_03485,GI:307625805	CP000468,APECO1_3894,ABJ02061.1,vmpmisu:APECO1_3894,GI:115513986	CP001383,SFxv_1302,ADA73540.1,ChinaCDC:SFxv_1302,GI:281600556	CP000243,UTI89_C2979,ABE08435.1,GI:91073554	AE014073,S1225,ecoli:S1225,AAP16649.1,GI:30040919	FN649414,ETEC_4339,CBJ03845.1,GI:309704496	FN554766,EC042_2154,CBG34980.1,GI:284921905	CP000970,EcSMS35_0954,ACB15863.1,tigr:EcSMS35_0954,GI:170517685	
	OID3422	FN554766,EC042_0831,CBG33657.1,GI:284920595	CP001383,SFxv_1306,ADA73544.1,ChinaCDC:SFxv_1306,GI:281600560	CP002729,UMNK88_1429,AEE56037.1,vbsumn:UMNK88_1429,GI:332342703	BA000007,ECs1598,BAB35021.1,GI:13361062	AP010953,ECO26_2308,BAI25556.1,GI:257754054	CP001969,ECOK1_2996,ADE90400.1,jcvi:ECOK1_2996,GI:294491644	CP001969,ECOK1_2112,ADE92017.1,jcvi:ECOK1_2112,GI:294493261	CP000468,APECO1_3890,ABJ02065.1,vmpmisu:APECO1_3890,GI:115513990	CU928164,ECIAI39_2010,CAR18139.1,GI:218370336	FN649414,ETEC_4335,CBJ03841.1,GI:309704492	CP002167,UM146_03455,ADN70103.1,rtl:UM146_03455,GI:307625799	AE005674,SF1146,mgcchina:SF0001146,AAN42763.2,GI:56383387	CU928163,ECUMN_0889,CAR12098.1,GI:218431221	FN554766,EC042_2151,CBG34977.1,GI:284921902	CU928161,ECS88_2887,CAR04137.1,GI:218366385	FN649414,ETEC_0289,CBI99793.1,GI:309700499	CP002729,UMNK88_301,AEE54953.1,vbsumn:UMNK88_301,GI:332341619	CP000970,EcSMS35_0957,ACB19258.1,tigr:EcSMS35_0957,GI:170521080	CP002729,UMNK88_2463,AEE57044.1,vbsumn:UMNK88_2463,GI:332343710	AE005174,Z1854,AAG55951.1,GI:12514776	CU928162,ECED1_1773,CAR07966.2,GI:218427087	AE014073,S1228,ecoli:S1228,AAP16652.1,GI:30040922	CP000468,APECO1_1025,ABJ01330.1,vmpmisu:APECO1_1025,GI:115513255	AP009048,Y75_p1119,ymfN,YP_489417.1,GI:388477229	CP002797,ECNA114_1271,AEG36096.1,pbluoh:ECNA114_1271,GI:333969291	AP012030,ECDH1ME8569_1085,ymfN,BAJ42941.1,GI:315135782	CP000038,SSON_2779,ymfN,AAZ89396.1,mgcchina:SSO2779,GI:73856689	CP001637,EcDH1_2497,ACX40134.1,jgi:EcDH1_2497,GI:260449712	CP000266,SFV_1161,ABF03369.1,mgcchina:SFV_1161,GI:110614702	CP000243,UTI89_C2985,ABE08441.1,GI:91073560	CP000970,EcSMS35_1186,ACB20169.1,tigr:EcSMS35_1186,GI:170521991	
OID5469	OID5467	-9.19342
	OID5469	CP001855,NRG857_05765,ADR26582.1,GI:312945755	CP001969,ECOK1_0894,ADE88362.1,jcvi:ECOK1_0894,GI:294489606	CU928164,ECIAI39_0514,CAR16651.1,GI:218368900	CU928162,ECED1_2652,CAR08833.2,GI:218427914	CP001368,ECSP_1504,ACT71345.1,gcdmuw:ECSP_1504,GI:254591984	CP001164,ECH74115_1584,ACI39177.1,tigr:ECH74115_1584,GI:209161744	FN554766,EC042_1752,CBG34581.1,GI:284921509	CP000036,SBO_2124,ABB66702.1,mgcchina:SBO2124,GI:81245994	AP010958,ECO103_1249,BAI30085.1,GI:257758588	CP002797,ECNA114_1988,AEG36815.1,pbluoh:ECNA114_1988,GI:333970010	CP002167,UM146_13185,ADN72002.1,rtl:UM146_13185,GI:307627698	AE014075,c1500,E.coli:c1500,AAN79969.1,GI:26107770	AP010953,ECO26_1659,BAI24958.1,GI:257753456	AP009240,ECSE_2222,BAG77746.1,GI:209912672	CP001846,G2583_1401,ADD55994.1,nkteda:G2583_1401,GI:290762033	
	OID5467	CP001164,ECH74115_1582,ACI35121.1,tigr:ECH74115_1582,GI:209157688	CP001969,ECOK1_0892,ADE92352.1,jcvi:ECOK1_0892,GI:294493596	AE014075,c1498,E.coli:c1498,AAN79967.1,GI:26107768	CU928162,ECED1_2650,CAR08831.2,GI:218427912	FN554766,EC042_1754,CBG34583.1,GI:284921511	CP002167,UM146_13195,ADN72004.1,rtl:UM146_13195,GI:307627700	AP010958,ECO103_1247,BAI30083.1,GI:257758586	AP010953,ECO26_1657,BAI24956.1,GI:257753454	CP001368,ECSP_1502,ACT71343.1,gcdmuw:ECSP_1502,GI:254591982	CP001846,G2583_1399,ADD55992.1,nkteda:G2583_1399,GI:290762031	CP000036,SBO_2126,ABB66704.1,mgcchina:SBO2126,GI:81245996	
OID5436	OID5437	-12.43893
	OID5436	CU928145,EC55989_4643,iucC,CAV01502.1,GI:218354583	AE014073,S4054,iucC,ecoli:S4054,AAP19032.1,GI:30043311	CU928163,ECUMN_3373,iucC,CAR14533.1,GI:218433622	AP010960,ECO111_1295,iucC,BAI35233.1,GI:257763738	CP000970,EcSMS35_3180,iucC,ACB15818.1,tigr:EcSMS35_3180,GI:170517640	CP000036,SBO_4339,iucC,ABB68755.1,mgcchina:SBO4339,GI:81248047	CU928164,ECIAI39_3425,iucC,CAR19542.1,GI:218371694	AE014075,c3625,iucC,E.coli:c3625,AAN82073.1,GI:26109868	CP000038,SSON_3603,iucC,AAZ90154.1,mgcchina:SSO3603,GI:73857447	CP001671,ECABU_c32810,iutC,ADN47749.1,goetting:ECABU_c32810,GI:307554974	CP001063,SbBS512_E4632,iucC,ACD09467.1,tigr:SbBS512_E4632,GI:187430193	CU928162,ECED1_4903,iucC,CAR11006.2,GI:218430020	CP000266,SFV_3852,iucC,ABF05862.1,mgcchina:SFV_3852,GI:110617195	CP001383,SFxv_4050,ADA76022.1,ChinaCDC:SFxv_4050,GI:281603038	AE005674,SF3717,iucC,mgcchina:SF0003717,AAN45163.1,GI:24054192	AP010953,ECO26_1347,iucC,BAI24649.1,GI:257753147	CP002797,ECNA114_4699,iuvC,AEG39548.1,pbluoh:ECNA114_4699,GI:333972743	
	OID5437	AP010953,ECO26_1348,iucD,BAI24650.1,GI:257753148	CP000970,EcSMS35_3179,iucD,ACB18766.1,tigr:EcSMS35_3179,GI:170520588	AE005674,SF3718,iucD,mgcchina:SF0003718,AAN45164.1,GI:24054193	CU928145,EC55989_4642,iucD,CAV01500.1,GI:218354582	CP000266,SFV_3851,iucD,ABF05861.1,mgcchina:SFV_3851,GI:110617194	CP001671,ECABU_c32820,iucD,ADN47750.1,goetting:ECABU_c32820,GI:307554975	CP001383,SFxv_4051,ADA76023.1,ChinaCDC:SFxv_4051,GI:281603039	CU928162,ECED1_4902,iucD,CAR10859.1,GI:218430019	CU928163,ECUMN_3372,iucD,CAR14532.1,GI:218433621	AP010960,ECO111_1296,iucD,BAI35234.1,GI:257763739	CP000036,SBO_4340,iucD,ABB68756.1,mgcchina:SBO4340,GI:81248048	CU928164,ECIAI39_3426,iucD,CAR19543.1,GI:218371695	CP001063,SbBS512_E4631,iucD,ACD09913.1,tigr:SbBS512_E4631,GI:187430639	CP000038,SSON_3604,iucD,AAZ90155.1,mgcchina:SSO3604,GI:73857448	AE014075,c3624,iucD,E.coli:c3624,AAN82072.1,GI:26109867	AE014073,S4053,iucD,ecoli:S4053,AAP19031.1,GI:30043310	CP002797,ECNA114_4698,iucD,AEG39547.1,pbluoh:ECNA114_4698,GI:333972742	
OID7828	OID7832	-8.24804
	OID7828	FM180568,E2348C_1800,CAS09348.1,GI:215264962	CP001846,G2583_2113,ADD56680.1,nkteda:G2583_2113,GI:290762719	CP002797,ECNA114_0923,AEG35746.1,pbluoh:ECNA114_0923,GI:333968941	AP010958,ECO103_1861,BAI30666.1,GI:257759169	CP001164,ECH74115_2654,ACI36387.1,tigr:ECH74115_2654,GI:209158954	AP010953,ECO26_2444,BAI25689.1,GI:257754187	CP001969,ECOK1_2559,ADE91116.1,jcvi:ECOK1_2559,GI:294492360	FN649414,ETEC_1974,CBJ01477.1,GI:309702162	CP001063,SbBS512_E1918,ACD08788.1,tigr:SbBS512_E1918,GI:187429514	AP010953,ECO26_2764,BAI26003.1,GI:257754501	CP000243,UTI89_C0962,ABE06447.1,GI:91071566	CP001368,ECSP_2487,ACT72298.1,gcdmuw:ECSP_2487,GI:254592937	BA000007,ECs2623,BAB36046.1,GI:13362091	AE005174,Z2971,AAG56903.1,GI:12515980	CP002729,UMNK88_1040,AEE55665.1,vbsumn:UMNK88_1040,GI:332342331	AP009240,ECSE_1840,BAG77364.1,GI:209912290	
	OID7832	AP010953,ECO26_2448,BAI25693.1,GI:257754191	CP002729,UMNK88_1034,AEE55659.1,vbsumn:UMNK88_1034,GI:332342325	CP000243,UTI89_C0956,ABE06441.1,GI:91071560	FN649414,ETEC_1979,CBJ01482.1,GI:309702167	CP001846,G2583_2119,ADD56686.1,nkteda:G2583_2119,GI:290762725	CP001969,ECOK1_2565,ADE91305.1,jcvi:ECOK1_2565,GI:294492549	BA000007,ECs2629,BAB36052.1,GI:13362097	AE005174,Z2975,AAG56907.1,GI:12515987	CP002797,ECNA114_0917,AEG35740.1,pbluoh:ECNA114_0917,GI:333968935	CP001368,ECSP_2491,ACT72302.1,gcdmuw:ECSP_2491,GI:254592941	AP010953,ECO26_2769,BAI26008.1,GI:257754506	CP001164,ECH74115_2660,ACI38393.1,tigr:ECH74115_2660,GI:209160960	
OID3264	OID3262	-11.41090
	OID3264	CU928161,ECS88_4675,CAR05825.1,GI:218368023	AE014075,c4534,E.coli:c4534,AAN82968.1,GI:26110784	CP001855,NRG857_10215,ADR27458.1,GI:312946631	CU928163,ECUMN_2347,CAR13535.1,GI:218432640	FM180568,E2348C_2143,pduP,CAS09691.1,GI:215265296	CP000038,SSON_2071,pduP,AAZ88727.1,mgcchina:SSO2071,GI:73856020	CU651637,LF82_343,CAP76514.1,GI:222033773	CU928162,ECED1_3458,CAR09611.2,GI:218428680	CP000800,EcE24377A_2292,pduP,ABV19827.1,GI:157080119	CP000468,APECO1_2291,eutE,ABJ03646.1,vmpmisu:APECO1_2291,GI:115515571	
	OID3262	CU928163,ECUMN_2345,CAR13533.1,GI:218432638	CU928162,ECED1_3452,CAR09605.2,GI:218428675	CU928161,ECS88_4681,CAR05831.1,GI:218368028	AE014075,c4528,E.coli:c4528,AAN82962.1,GI:26110778	CP000468,APECO1_2286,eutN,ABJ03651.1,vmpmisu:APECO1_2286,GI:115515576	CP001855,NRG857_10205,ADR27456.1,GI:312946629	CP000038,SSON_2069,pduN,AAZ88725.1,mgcchina:SSO2069,GI:73856018	FM180568,E2348C_2141,pduN,CAS09689.1,GI:215265294	CU651637,LF82_341,CAP76512.1,GI:222033771	CP000800,EcE24377A_2290,pduN,ABV18493.1,GI:157078785	
OID7676	OID7671	-8.33600
	OID7676	AE005174,Z6046,AAK16962.1,GI:13259592	FM180568,E2348C_1420,CAS08968.1,GI:215264600	CP001368,ECSP_2107,ACT71925.1,gcdmuw:ECSP_2107,GI:254592564	AP010958,ECO103_1206,BAI30044.1,GI:257758547	BA000007,ECs1791,BAB35214.1,GI:13361256	CP001846,G2583_3230,ADD57752.1,nkteda:G2583_3230,GI:290763791	AP010953,ECO26_1499,BAI24800.1,GI:257753298	CP001164,ECH74115_1537,ACI39470.1,tigr:ECH74115_1537,GI:209162037	CP001671,ECABU_c11770,ADN45743.1,goetting:ECABU_c11770,GI:307552968	AE005174,Z1802,AAG55902.1,GI:12514715	CP001164,ECH74115_2248,ACI37319.1,tigr:ECH74115_2248,GI:209159886	AP010953,ECO26_1614,BAI24913.1,GI:257753411	BA000007,ECs1541,BAB34964.1,GI:13361005	AE005174,Z1357,AAG55490.1,GI:12514198	CP002797,ECNA114_1253,AEG36077.1,pbluoh:ECNA114_1253,GI:333969272	AP010953,ECO26_3687,BAI26884.1,GI:257755382	AP010960,ECO111_1743,BAI35654.1,GI:257764159	CU928162,ECED1_1441,CAR07639.2,GI:218426791	BA000007,ECs1970,BAB35393.1,GI:13361435	AP010960,ECO111_1442,BAI35377.1,GI:257763882	AP010958,ECO103_5210,BAI33885.1,GI:257762388	CP001063,SbBS512_E0939,ACD08107.1,tigr:SbBS512_E0939,GI:187428833	AP010958,ECO103_2318,BAI31105.1,GI:257759608	CP001368,ECSP_2710,terS,ACT72507.1,gcdmuw:ECSP_2710,GI:254593146	CP001164,ECH74115_2894,ACI38736.1,tigr:ECH74115_2894,GI:209161303	AE005174,Z3333,AAG57218.2,GI:169822938	CP001368,ECSP_1459,ACT71301.1,gcdmuw:ECSP_1459,GI:254591940	AP010960,ECO111_2023,BAI35901.1,GI:257764406	BA000007,ECs2252,BAB35675.1,GI:13361718	AP010960,ECO111_2415,BAI36279.1,GI:257764784	
	OID7671	CP001164,ECH74115_1533,ACI34528.1,tigr:ECH74115_1533,GI:209157095	FM180568,E2348C_1417,CAS08965.1,GI:215264597	BA000007,ECs1536,BAB34959.1,GI:13361000	AP010958,ECO103_1202,BAI30040.1,GI:257758543	CP001671,ECABU_c11740,ADN45740.1,goetting:ECABU_c11740,GI:307552965	CU928162,ECED1_2104,CAR08296.2,GI:218427399	CP002797,ECNA114_1251,AEG36075.1,pbluoh:ECNA114_1251,GI:333969270	AP010953,ECO26_1493,BAI24794.1,GI:257753292	CU928162,ECED1_1435,CAR07634.1,GI:218426786	CP001368,ECSP_1455,ACT71297.1,gcdmuw:ECSP_1455,GI:254591936	CU928162,ECED1_1032,CAR07234.1,GI:218426408	CP001846,G2583_2454,ADD57013.1,nkteda:G2583_2454,GI:290763052	
OID9707	OID9704	-10.32722
	OID9707	CP001969,ECOK1_2823,ADE88630.1,jcvi:ECOK1_2823,GI:294489874	FN649414,ETEC_2633,CBJ02139.1,GI:309702808	CU928164,ECIAI39_2676,CAR18799.1,GI:218370972	CP002729,UMNK88_3126,AEE57684.1,vbsumn:UMNK88_3126,GI:332344350	FM180568,E2348C_2750,CAS10298.1,GI:215265889	CP002797,ECNA114_4802,AEG39651.1,pbluoh:ECNA114_4802,GI:333972846	CP000468,APECO1_4045,ABJ01907.1,vmpmisu:APECO1_4045,GI:115513832	
	OID9704	FM180568,E2348C_2747,CAS10295.1,GI:215265886	CU928164,ECIAI39_2673,CAR18796.1,GI:218370969	CP002729,UMNK88_3123,AEE57681.1,vbsumn:UMNK88_3123,GI:332344347	FN649414,ETEC_2630,CBJ02136.1,GI:309702805	CP001969,ECOK1_2820,ADE92609.1,jcvi:ECOK1_2820,GI:294493853	CP002797,ECNA114_4799,AEG39648.1,pbluoh:ECNA114_4799,GI:333972843	CP000468,APECO1_4048,ABJ01904.1,vmpmisu:APECO1_4048,GI:115513829	
OID8204	OID8202	-9.18109
	OID8204	CP002516,EKO11_3578,ADX52152.1,jgi:EKO11_3578,GI:323379884	FN554766,EC042_0285,lafF,CBG33118.1,GI:284920061	CP000946,EcolC_3353,ACA78972.1,jgi:EcolC_3353,GI:169756273	CP002797,ECNA114_0249,AEG35071.1,pbluoh:ECNA114_0249,GI:333968266	AP010953,ECO26_0285,lafF,BAI23632.1,GI:257752130	CP000970,EcSMS35_0281,lafF,ACB18820.1,tigr:EcSMS35_0281,GI:170520642	CP002967,WFL_01670,UF:WFL_01670,AFH10004.1,GI:383403761	CU928163,ECUMN_0290,lafF,CAR11505.1,GI:218430639	CP002185,ECW_m0343,lafF,ADT73884.1,AIBN:ECW_m0343,GI:315059557	AP010960,ECO111_0291,lafF,BAI34278.1,GI:257762783
[truncated: 1,824,855 more chars]
