# Supplementary material for: Supra-operonic clusters of functionally related genes (SOCs) are a source of horizontal gene co-transfers
Source: Sci Rep. 2017 Jan 9;7:40294. doi: 10.1038/srep40294 (PMC5220362; doi:10.1038/srep40294)
Supplement: Supplementary Tables [file srep40294-s2.zip › Supplementary_table_S6_list_of_phage_related_GO_terms.txt]

# source: http://amigo.geneontology.org/
GO:0008833	deoxyribonuclease IV (phage-T4-induced) activity	Catalysis of the endonucleolytic cleavage to 5'-phosphooligonucleotide end-products.
GO:1900261	positive regulation of RNA-directed RNA polymerase activity	Any process that activates or increases the frequency, rate or extent of RNA-directed RNA polymerase activity.
GO:1900260	negative regulation of RNA-directed RNA polymerase activity	Any process that stops, prevents or reduces the frequency, rate or extent of RNA-directed RNA polymerase activity.
GO:1900259	regulation of RNA-directed RNA polymerase activity	Any process that modulates the frequency, rate or extent of RNA-directed RNA polymerase activity.
GO:0001051	plastid single-subunit type RNA polymerase binding	Interacting selectively and non-covalently with a single subunit plastid RNA polymerase enzyme, which is composed of a single catalytic subunit similar to the RNA polymerase enzymes from phages T3, T7, and SP6.
GO:0001050	single-subunit type RNA polymerase binding	Interacting selectively and non-covalently with a single subunit RNA polymerase enzyme, which is composed of a single catalytic subunit similar to the RNA polymerase enzymes from phages T3, T7, and SP6.
GO:0001001	mitochondrial single-subunit type RNA polymerase binding	Interacting selectively and non-covalently with a single subunit mitochondrial RNA polymerase enzyme, which is composed of a single catalytic subunit similar to the RNA polymerase enzymes from phages T3, T7, and SP6.
GO:0003968	RNA-directed RNA polymerase activity	Catalysis of the reaction: nucleoside triphosphate + RNA(n) = diphosphate + RNA(n+1); uses an RNA template.
GO:0003906	DNA-(apurinic or apyrimidinic site) lyase activity	Catalysis of the cleavage of the C-O-P bond 3' to the apurinic or apyrimidinic site in DNA by a beta-elimination reaction, leaving a 3'-terminal unsaturated sugar and a product with a terminal 5'-phosphate.
GO:0033821	DNA beta-glucosyltransferase activity	Catalysis of the transfer of a beta-D-glucosyl residue from UDP-glucose to a hydroxymethylcytosine residue in DNA.
GO:0030401	obsolete transcription antiterminator activity	OBSOLETE. Functions to prevent the termination of RNA synthesis. Acts as a regulatory device, e.g. in phage lambda, enabling a terminator to be masked from RNA polymerase so that distal genes can be expressed.
GO:0019068	virion assembly	A late phase of the viral life cycle during which all the components necessary for the formation of a mature virion collect at a particular site in the cell and the basic structure of the virus particle is formed.
GO:0098006	viral DNA genome packaging, headful	The encapsulation of the viral genome within the capsid where DNA is packaged into the capsid until the capsid is full.
GO:0098005	viral head-tail joining	Process by which virus heads and tails are attached to each other.
GO:0098002	receptor-mediated bacteriophage irreversible attachment to host cell	The processes by which a bacteriophage initially commits to infection by binding the host receptor irreversibly. Disruption of the phage:cell complex at this step results in the loss of infective phage virions since the process is characterized by conformational changes of bacteriophage head and tail proteins and injection of bacteriophage proteins into the infected cell.
GO:0098001	receptor-mediated bacteriophage reversible attachment to host cell	Process by which a bacteriophage, using its tail fibers, spikes or a baseplate component, initially recognizes and binds to its specific receptor on the host cell surface. This process is reversible and allows the release of a bacteriophage without affecting infection.
GO:0046718	viral entry into host cell	The process that occurs after viral attachment by which a virus, or viral nucleic acid, breaches the plasma membrane or cell envelope and enters the host cell. The process ends when the viral nucleic acid is released into the host cell cytoplasm.
GO:0034291	canonical holin activity	A compound function consisting of the regulated formation of a pore via oligomerisation of an existing pool of subunits in the plasma membrane. The resulting channel activity directly allows release of a fully-folded phage-encoded endolysin (murein-degradase) from the cell.
GO:1901218	negative regulation of holin activity	Any process that stops, prevents or reduces the frequency, rate or extent of holin activity.
GO:0043493	viral terminase complex	A complex of a large and small subunit which catalyze the packaging of DNA into viral heads. Note that not all viral terminases have this structure, some exist as single polypeptides.
GO:0008979	prophage integrase activity	Catalysis of the integration of prophage DNA into a target DNA molecule, usually a bacterial chromosome, via a sequence-specific recombination event which involves the formation of an intasome, a DNA-protein-complex designed for site-specific recombination of the phage and host DNA.
GO:0019043	establishment of viral latency	A process by which a virus establishes a latent state within its host, either as an integrated provirus within the host genome or as an episome, where viral genome remains in the cytoplasm or nucleus as distinct objects.
GO:0019042	viral latency	The process by which, after initial infection, a virus lies dormant within a cell and viral production ceases. The process ends when the virus switches from latency and starts to replicate.
GO:0009004	obsolete signal peptidase I activity	OBSOLETE. Catalysis of the cleavage of N-terminal leader sequences from secreted and periplasmic proteins precursor.
GO:0009293	transduction	The transfer of genetic information to a bacterium from a bacteriophage or between bacterial or yeast cells mediated by a phage vector.
GO:0039678	viral genome ejection through host cell envelope	Ejection by a non-enveloped prokaryotic virus of its genome into the host cytoplasm. Caudovirales carry an ejection apparatus that can be long and contractile, long and noncontractile, or short, and is able to penetrate the host cell envelope to deliver the viral genome into the host cell cytoplasm.
GO:0039633	killing by virus of host cell	Any process mediated by a virus that results in the death of a cell in the host organism.
GO:0098015	virus tail	Part of the virion that may be used to recognize, attach and inject the viral genome and accessory proteins into the host cell.
GO:0032359	provirus excision	The molecular events that lead to the excision of a viral genome from the host genome.
GO:0075720	establishment of episomal latency	A process by which a virus establishes a latent state within its host as an episome, where the viral genome remains silent in the cytoplasm or nucleus as a distinct genetic entity.
GO:0075713	establishment of integrated proviral latency	A process by which the virus integrates into the host genome and establishes as a stable provirus or prophage.
GO:0019046	release from viral latency	The process by which a virus switches from latency and begins to replicate. It may be effected by various endogenous and exogenous stimuli, including B-cell lipopolysaccharides, glucocorticoid hormones, halogenated pyrimidines, ionizing radiation, ultraviolet light, various chemicals and super-infecting viruses.
GO:0019044	maintenance of viral latency	The perpetuation of a latent state, generally by repressing the viruses own lytic genes expression and ensuring expression of viral genes which function to keep the viral genome from being detected by the host defense mechanisms.
GO:0061435	positive regulation of transcription from a mobile element promoter	Any process that activates or increases the frequency, rate or extent of transcription from a mobile element promoter.
