# Supplementary material for: Supra-operonic clusters of functionally related genes (SOCs) are a source of horizontal gene co-transfers
Source: Sci Rep. 2017 Jan 9;7:40294. doi: 10.1038/srep40294 (PMC5220362; doi:10.1038/srep40294)
Supplement: Supplementary Tables [file srep40294-s2.zip › Supplementary_table_S7_branch_properties.txt]

#old_strain	young_strain	bootstrapValue	Ngene_old	Ngene_young	Ngene_gained	Ngene_lost	Ncogain_pairs
AM946981+CP000819+CP001509+CP001665	AM946981+CP000819+CP001509	100	4100	4108	60	52	0
AP009048+AP012030+CP000948+CP001396+CP001637+FN649414+U00096	FN649414	100	4075	4607	680	148	511
AE014075+CP001671+CP001855+CU651637	AE014075+CP001671	96	4217	4471	331	77	21
AM946981+AP009048+AP012030+CP000802+CP000819+CP000946+CP000948+CP001396+CP001509+CP001637+CP001665+CP002729+FN649414+U00096	AP009048+AP012030+CP000948+CP001396+CP001637+CP002729+FN649414+U00096	100	4065	4062	12	15	0
CP000819+CP001509	CP001509	62	4112	4141	40	11	0
AE005174+BA000007+CP000034+CP001164+CP001368+CP001846	AE005174+BA000007+CP001164+CP001368+CP001846	100	4147	4640	601	108	101
AP010953+AP010960	AP010953	100	4824	5034	399	189	35
AE005174+BA000007	BA000007	100	5034	5179	321	176	31
CP000970+CU928164	CU928164	100	4257	4641	659	275	452
CP002185+CP002967	CP002185	100	4461	4409	34	86	1
AE014075+AP009378+CP000243+CP000468+CP001671+CP001855+CP001969+CP002167+CP002797+CU651637+CU928161+CU928162+FM180568	AE014075+AP009378+CP001671+CP001855+CP002797+CU651637+CU928162+FM180568	77	4201	4208	11	4	0
CP002185+CP002516+CP002967	CP002516	100	4436	4465	50	21	1
AE005174+AE005674+AE014073+AM946981+AP009048+AP010953+AP010958+AP010960+AP012030+BA000007+CP000034+CP000036+CP000038+CP000266+CP000800+CP000802+CP000819+CP000946+CP000948+CP001063+CP001164+CP001368+CP001383+CP001396+CP001509+CP001637+CP001665+CP001846+CP002185+CP002516+CP002729+CP002967+CU928160+CU928163+FN554766+FN649414+U00096	CU928163+FN554766	99	4201	4347	247	101	672
AE005174+BA000007+CP001164+CP001368	CP001164+CP001368	100	4946	5000	171	117	42
CP000819+CP001509	CP000819	62	4112	4175	137	74	24
CP000948+CP001396	CP000948	97	4087	4006	83	164	0
CP000243+CP001969+CP002167	CP000243+CP002167	100	4408	4524	129	13	2
AE014075+AP009378+CP000243+CP000468+CP001671+CP001855+CP001969+CP002167+CP002797+CU651637+CU928161+CU928162+FM180568	CP000243+CP000468+CP001969+CP002167+CU928161	77	4201	4341	169	29	83
AP009378+CP002797	AP009378	100	4215	4309	173	79	1
CP000036+CP001063	CP000036	100	3814	4081	452	185	26
CP000802+CP000946	CP000802	100	4075	4365	583	293	164
AM946981+CP000819+CP001509+CP001665	CP001665	100	4100	4210	162	52	8
AM946981+CP000819+CP001509	AM946981	100	4108	4178	117	47	0
AE014075+CP001671	CP001671	100	4471	4728	354	97	92
CP002185+CP002967	CP002967	100	4461	4532	102	31	1
CP000802+CP000946	CP000946	100	4075	4178	254	151	669
AM946981+CP000802+CP000819+CP000946+CP001509+CP001665	CP000802+CP000946	79	4065	4075	13	3	0
AE005174+BA000007	AE005174	100	5034	5137	226	123	0
AE014075+CP001671	AE014075	100	4471	5282	916	105	220
CP000468+CU928161	CP000468	74	4390	4396	324	318	292
AE014075+AP009378+CP000243+CP000247+CP000468+CP001671+CP001855+CP001969+CP002167+CP002797+CU651637+CU928161+CU928162+FM180568	CP000247	100	4201	4572	577	206	5
AM946981+CP000819+CP001509	CP000819+CP001509	100	4108	4112	53	49	0
AP009048+U00096	U00096	70	4131	4121	75	85	2
AE005674+AE014073	AE005674	74	3973	4116	300	157	2
AE005174+AE005674+AE014073+AE014075+AM946981+AP009048+AP009378+AP010953+AP010958+AP010960+AP012030+BA000007+CP000034+CP000036+CP000038+CP000243+CP000247+CP000266+CP000468+CP000800+CP000802+CP000819+CP000946+CP000948+CP000970+CP001063+CP001164+CP001368+CP001383+CP001396+CP001509+CP001637+CP001665+CP001671+CP001846+CP001855+CP001969+CP002167+CP002185+CP002516+CP002729+CP002797+CP002967+CU651637+CU9…	AE014075+AP009378+CP000243+CP000247+CP000468+CP000970+CP001671+CP001855+CP001969+CP002167+CP002797+CU651637+CU928161+CU928162+CU928164+FM180568	100	4221	4241	44	24	0
AE005174+BA000007+CP001164+CP001368+CP001846	CP001846	100	4640	4870	274	44	156
AP009048+AP012030+CP001637+U00096	AP009048+U00096	71	4130	4131	3	2	0
AE005174+AE005674+AE014073+AM946981+AP009048+AP010953+AP010958+AP010960+AP012030+BA000007+CP000034+CP000036+CP000038+CP000266+CP000800+CP000802+CP000819+CP000946+CP000948+CP001063+CP001164+CP001368+CP001383+CP001396+CP001509+CP001637+CP001665+CP001846+CP002185+CP002516+CP002729+CP002967+CU928160+FN649414+U00096	AE005174+BA000007+CP000034+CP001164+CP001368+CP001846	100	4148	4147	0	1	0
AE005674+AE014073+AP010953+AP010958+AP010960+CP000036+CP000038+CP000266+CP000800+CP001063+CP001383+CP002185+CP002516+CP002967+CU928160	AP010953+AP010958+AP010960+CP000036+CP000038+CP000800+CP001063+CP002185+CP002516+CP002967+CU928160	95	4062	4062	0	0	0
CP000243+CP000468+CP001969+CP002167+CU928161	CP000468+CU928161	100	4341	4390	97	48	25
AE005674+AE014073+AM946981+AP009048+AP010953+AP010958+AP010960+AP012030+CP000036+CP000038+CP000266+CP000800+CP000802+CP000819+CP000946+CP000948+CP001063+CP001383+CP001396+CP001509+CP001637+CP001665+CP002185+CP002516+CP002729+CP002967+CU928160+FN649414+U00096	AE005674+AE014073+AP010953+AP010958+AP010960+CP000036+CP000038+CP000266+CP000800+CP001063+CP001383+CP002185+CP002516+CP002967+CU928160	100	4068	4062	1	7	0
AE005674+AE014073+CP001383	CP001383	100	3964	4307	525	182	63
CP000243+CP000468+CP001969+CP002167+CU928161	CP000243+CP001969+CP002167	100	4341	4408	74	7	5
AP009378+CP002797	CP002797	100	4215	4833	794	176	1256
CP000243+CP001969+CP002167	CP001969	100	4408	4658	397	147	598
AP009378+CP002797+FM180568	AP009378+CP002797	80	4129	4215	165	79	30
AP009378+CP002797+FM180568	FM180568	80	4129	4470	673	332	690
AE005674+AE014073+CP001383	AE005674+AE014073	100	3964	3973	125	116	0
AE014075+AP009378+CP000243+CP000247+CP000468+CP000970+CP001671+CP001855+CP001969+CP002167+CP002797+CU651637+CU928161+CU928162+CU928164+FM180568	AE014075+AP009378+CP000243+CP000247+CP000468+CP001671+CP001855+CP001969+CP002167+CP002797+CU651637+CU928161+CU928162+FM180568	99	4241	4201	242	282	22
AE014075+AP009378+CP000243+CP000247+CP000468+CP000970+CP001671+CP001855+CP001969+CP002167+CP002797+CU651637+CU928161+CU928162+CU928164+FM180568	CP000970+CU928164	99	4241	4257	24	8	0
AP010953+AP010958+AP010960	AP010958	74	4612	4838	328	102	155
CP002185+CP002516+CP002967	CP002185+CP002967	100	4436	4461	27	2	0
CP001164+CP001368	CP001164	100	5000	5081	409	328	119
AM946981+CP000802+CP000819+CP000946+CP001509+CP001665	AM946981+CP000819+CP001509+CP001665	79	4065	4100	199	164	31
AE014075+AP009378+CP001671+CP001855+CP002797+CU651637+CU928162+FM180568	AP009378+CP002797+FM180568	80	4208	4129	28	107	1
AE005674+AE014073	AE014073	74	3973	4023	313	263	2
CP000036+CP001063	CP001063	100	3814	4178	837	473	117
AE014075+AP009378+CP000243+CP000247+CP000468+CP001671+CP001855+CP001969+CP002167+CP002797+CU651637+CU928161+CU928162+FM180568	AE014075+AP009378+CP000243+CP000468+CP001671+CP001855+CP001969+CP002167+CP002797+CU651637+CU928161+CU928162+FM180568	100	4201	4201	0	0	0
AP009048+AP012030+CP000948+CP001396+CP001637+U00096	CP000948+CP001396	100	4103	4087	15	31	0
AP010953+AP010958+AP010960	AP010953+AP010960	74	4612	4824	246	34	682
CP000243+CP002167	CP000243	100	4524	4994	517	47	123
AP009048+AP012030+CP001637+U00096	AP012030+CP001637	71	4130	4131	37	36	0
CP001855+CU651637	CU651637	100	4303	4361	92	34	31
CP001164+CP001368	CP001368	100	5000	5076	111	35	0
CP002185+CP002516+CP002967+CU928160	CU928160	61	4102	4324	346	124	143
AE005674+AE014073+AP010953+AP010958+AP010960+CP000036+CP000038+CP000266+CP000800+CP001063+CP001383+CP002185+CP002516+CP002967+CU928160	AE005674+AE014073+CP000266+CP001383	95	4062	3888	470	644	57
AM946981+AP009048+AP012030+CP000802+CP000819+CP000946+CP000948+CP001396+CP001509+CP001637+CP001665+CP002729+FN649414+U00096	AM946981+CP000802+CP000819+CP000946+CP001509+CP001665	100	4065	4065	8	8	4
AE005674+AE014073+CP000266+CP001383	CP000266	100	3888	4052	324	160	15
AE014075+AP009378+CP001671+CP001855+CP002797+CU651637+CU928162+FM180568	AE014075+CP001671+CP001855+CU651637+CU928162	80	4208	4210	2	0	0
AE005674+AE014073+CP000266+CP001383	AE005674+AE014073+CP001383	100	3888	3964	190	114	2
CP000468+CU928161	CU928161	74	4390	4586	289	93	108
CU928163+FN554766	CU928163	100	4347	4769	522	100	165
CP002185+CP002516+CP002967+CU928160	CP002185+CP002516+CP002967	61	4102	4436	399	65	794
AP009048+AP012030+CP000948+CP001396+CP001637+FN649414+U00096	AP009048+AP012030+CP000948+CP001396+CP001637+U00096	100	4075	4103	154	126	29
AP010953+AP010960	AP010960	100	4824	4785	226	265	1
AP010953+AP010958+AP010960+CP000036+CP000038+CP000800+CP001063+CP002185+CP002516+CP002967+CU928160	AP010953+AP010958+AP010960+CP000800+CP002185+CP002516+CP002967+CU928160	98	4062	4097	49	14	11
AP010953+AP010958+AP010960+CP000800+CP002185+CP002516+CP002967+CU928160	CP000800	100	4097	4710	819	206	250
AE005674+AE014073+AM946981+AP009048+AP010953+AP010958+AP010960+AP012030+CP000036+CP000038+CP000266+CP000800+CP000802+CP000819+CP000946+CP000948+CP001063+CP001383+CP001396+CP001509+CP001637+CP001665+CP002185+CP002516+CP002729+CP002967+CU928160+FN649414+U00096	AM946981+AP009048+AP012030+CP000802+CP000819+CP000946+CP000948+CP001396+CP001509+CP001637+CP001665+CP002729+FN649414+U00096	100	4068	4065	62	65	21
AP010953+AP010958+AP010960+CP000036+CP000038+CP000800+CP001063+CP002185+CP002516+CP002967+CU928160	CP000036+CP000038+CP001063	98	4062	3888	210	384	18
AE005174+BA000007+CP001164+CP001368+CP001846	AE005174+BA000007+CP001164+CP001368	100	4640	4946	397	91	6
AE005174+AE005674+AE014073+AM946981+AP009048+AP010953+AP010958+AP010960+AP012030+BA000007+CP000034+CP000036+CP000038+CP000266+CP000800+CP000802+CP000819+CP000946+CP000948+CP001063+CP001164+CP001368+CP001383+CP001396+CP001509+CP001637+CP001665+CP001846+CP002185+CP002516+CP002729+CP002967+CU928160+CU928163+FN554766+FN649414+U00096	AE005174+AE005674+AE014073+AM946981+AP009048+AP010953+AP010958+AP010960+AP012030+BA000007+CP000034+CP000036+CP000038+CP000266+CP000800+CP000802+CP000819+CP000946+CP000948+CP001063+CP001164+CP001368+CP001383+CP001396+CP001509+CP001637+CP001665+CP001846+CP002185+CP002516+CP002729+CP002967+CU928160+FN649414+U00096	99	4201	4148	43	96	0
AP009048+AP012030+CP000948+CP001396+CP001637+U00096	AP009048+AP012030+CP001637+U00096	100	4103	4130	32	5	0
AE005174+AE005674+AE014073+AE014075+AM946981+AP009048+AP009378+AP010953+AP010958+AP010960+AP012030+BA000007+CP000034+CP000036+CP000038+CP000243+CP000247+CP000266+CP000468+CP000800+CP000802+CP000819+CP000946+CP000948+CP000970+CP001063+CP001164+CP001368+CP001383+CP001396+CP001509+CP001637+CP001665+CP001671+CP001846+CP001855+CP001969+CP002167+CP002185+CP002516+CP002729+CP002797+CP002967+CU651637+CU9…	AE005174+AE005674+AE014073+AM946981+AP009048+AP010953+AP010958+AP010960+AP012030+BA000007+CP000034+CP000036+CP000038+CP000266+CP000800+CP000802+CP000819+CP000946+CP000948+CP001063+CP001164+CP001368+CP001383+CP001396+CP001509+CP001637+CP001665+CP001846+CP002185+CP002516+CP002729+CP002967+CU928160+CU928163+FN554766+FN649414+U00096	100	4221	4201	13	33	0
AP010953+AP010958+AP010960+CP002185+CP002516+CP002967+CU928160	CP002185+CP002516+CP002967+CU928160	60	4099	4102	9	6	0
AP012030+CP001637	AP012030	100	4131	4238	144	37	0
AE005174+AE005674+AE014073+AM946981+AP009048+AP010953+AP010958+AP010960+AP012030+BA000007+CP000034+CP000036+CP000038+CP000266+CP000800+CP000802+CP000819+CP000946+CP000948+CP001063+CP001164+CP001368+CP001383+CP001396+CP001509+CP001637+CP001665+CP001846+CP002185+CP002516+CP002729+CP002967+CU928160+FN649414+U00096	AE005674+AE014073+AM946981+AP009048+AP010953+AP010958+AP010960+AP012030+CP000036+CP000038+CP000266+CP000800+CP000802+CP000819+CP000946+CP000948+CP001063+CP001383+CP001396+CP001509+CP001637+CP001665+CP002185+CP002516+CP002729+CP002967+CU928160+FN649414+U00096	100	4148	4068	67	147	0
AE005174+BA000007+CP000034+CP001164+CP001368+CP001846	CP000034	100	4147	4221	1255	1181	19
AP012030+CP001637	CP001637	100	4131	4140	69	60	4
CU928163+FN554766	FN554766	100	4347	4708	526	165	79
CP000036+CP000038+CP001063	CP000036+CP001063	100	3888	3814	231	305	3
AP010953+AP010958+AP010960+CP000800+CP002185+CP002516+CP002967+CU928160	AP010953+AP010958+AP010960+CP002185+CP002516+CP002967+CU928160	100	4097	4099	4	2	0
CP000036+CP000038+CP001063	CP000038	100	3888	4159	555	284	121
CP001855+CU651637	CP001855	100	4303	4413	162	52	11
CP000243+CP002167	CP002167	100	4524	4602	200	122	16
CP000948+CP001396	CP001396	97	4087	4063	100	124	0
AE014075+CP001671+CP001855+CU651637+CU928162	CU928162	97	4210	4764	888	334	195
AE014075+CP001671+CP001855+CU651637+CU928162	AE014075+CP001671+CP001855+CU651637	97	4210	4217	8	1	0
AP009048+AP012030+CP000948+CP001396+CP001637+CP002729+FN649414+U00096	CP002729	100	4062	5029	1117	150	649
AP009048+U00096	AP009048	70	4131	4192	81	20	0
CP000970+CU928164	CP000970	100	4257	4693	678	242	885
AP009048+AP012030+CP000948+CP001396+CP001637+CP002729+FN649414+U00096	AP009048+AP012030+CP000948+CP001396+CP001637+FN649414+U00096	100	4062	4075	21	8	2
AE005174+BA000007+CP001164+CP001368	AE005174+BA000007	100	4946	5034	151	63	3
AE014075+CP001671+CP001855+CU651637	CP001855+CU651637	96	4217	4303	216	130	117
AP010953+AP010958+AP010960+CP002185+CP002516+CP002967+CU928160	AP010953+AP010958+AP010960	60	4099	4612	571	58	118
