# Supplementary material for: Supra-operonic clusters of functionally related genes (SOCs) are a source of horizontal gene co-transfers
Source: Sci Rep. 2017 Jan 9;7:40294. doi: 10.1038/srep40294 (PMC5220362; doi:10.1038/srep40294)
Supplement: Supplementary Data S1 [file srep40294-s3.zip]

Archive with 1 entries (1 files):
- Supplementary_Data_S1_70_strains_phylogenetic_tree.txt
