# Supplementary material for: Supra-operonic clusters of functionally related genes (SOCs) are a source of horizontal gene co-transfers
Source: Sci Rep. 2017 Jan 9;7:40294. doi: 10.1038/srep40294 (PMC5220362; doi:10.1038/srep40294)
Supplement: Supplementary Data S1 [file srep40294-s3.zip › Supplementary_Data_S1_70_strains_phylogenetic_tree.txt]

(((CP001164:0.00001510515900573115,CP001368:0.00000503425703870392):0.00010414360147600600,((((((CP002729:0.00100212066256089201,(FN649414:0.00078415893283253504,(((AP009048:0.00001258726668027558,U00096:0.00000105011505019435):0.00000503524499001312,(AP012030:0.00001510559015537855,CP001637:0.00000251694690885750):0.00007049652811403849):0.00000316917126816467,(CP001396:0.00000503594805941071,CP000948:0.00094535127053589022):0.00000438185862128980):0.00110473910989333638):0.00043640201462983165):0.00035597119031236749,((CP000946:0.00080896224394615005,CP000802:0.00087869176918611500):0.00037109640300917124,(CP001665:0.00007241348101978585,(AM946981:0.00000105011505019435,(CP001509:0.00000105011505019435,CP000819:0.00005286615418814050):0.00000251711571234128):0.00010887323218929756):0.00111737975684920825):0.00024890656706048761):0.00064943992406944306,(((CP001383:0.00014981505129983716,(AE005674:0.00045046575112885220,AE014073:0.00010885078120254737):0.00002198664529320662):0.00051508211695069309,CP000266:0.00093049958471004199):0.00316781367879209394,((CP000038:0.00225068520125552753,(CP000036:0.00141338689778472523,CP001063:0.00114765643207251312):0.00158061304253798228):0.00039411560206476968,(CP000800:0.00140724052765363252,((CU928160:0.00096224935020693635,(CP002516:0.00001510409303208088,(CP002185:0.00000251755378998113,CP002967:0.00000251750004073057):0.00001007180803122370):0.00080873978959967649):0.00020684325350765401,(AP010958:0.00099126542652554282,(AP010960:0.00076413200013936871,AP010953:0.00035766910522668849):0.00090942458699063322):0.00022492878818503398):0.00018390306529053775):0.00041714079452106481):0.00028810568074764687):0.00029947804492655498):0.00058525977803510138,(((CP007025:0.01967212008707851581,((CU928158:0.00176813409403068621,CM001142:0.00189557527197318880):0.01866482610034404105,(((FR877557:0.00103642061316957450,CP006608:0.00107761264306847318):0.00105230022378129920,CP006692:0.00167145482319668308):0.01599803650016377171,(CP000880:0.01462560354975321088,(CP004027:0.00206910658215030780,((CP000026:0.00225519817177343785,AL513382:0.00271286722086553017):0.00081461968206427359,((AE017220:0.00296018015684268009,CP006055:0.00149251730402557127):0.00031438700071339881,(AM933172:0.00157880296927825122,((CP006053:0.00144734749514600631,CP000886:0.00148238652985700162):0.00030959069853179230,(AE006468:0.00119954879503161209,CP001120:0.00118467496614754536):0.00037003925609644219):0.00016802098445360705):0.00014357211142242292):0.00032941636303056673):0.00064570979656418284):0.00760892253284438814):0.00726880225306767488):0.07440919395888159760):0.01119246209596560897):0.00502730701678926091,((CP000247:0.00250606035913300247,(((CP001969:0.00005655418599695361,(CP000243:0.00006257246778154804,CP002167:0.00005830928256113751):0.00005540753449404016):0.00003037488541514745,(CU928161:0.00043751914478471827,CP000468:0.00028572080437812389):0.00005285862060774078):0.00134112098833921245,((CU928162:0.00160949731788511742,((AE014075:0.00029003361407377835,CP001671:0.00019734584145671518):0.00134844893583618885,(CU651637:0.00004297137415159315,CP001855:0.00005272555947542711):0.00110914778379000794):0.00031539662505328594):0.00014939656243806080,(FM180568:0.00269842852947451859,(AP009378:0.00038526877148869652,CP002797:0.00085875872548463606):0.00154881088209231159):0.00050732128288774180):0.00036675527630022258):0.00035159583564081952):0.00211254401165606983,(CP000970:0.00177899004730676120,CU928164:0.00201577595581289718):0.00081204832078034283):0.00047818304402782845):0.00035255328576242205,(FN554766:0.00165930866925098099,CU928163:0.00136931965491784188):0.00113202328538476856):0.00075496849048645046):0.00059131126746611617,CP000034:0.00466981945508248772):0.00162220147535277687,CP001846:0.00046275701449349007):0.00045697466958076932):0.00007310778160672179,BA000007:0.00011488305633672754,AE005174:0.00013361405152429004):0.0;
